# Supplementary material for: Identification and analysis of RNA-5-methylcytosine-related key genes in osteoarthritis
Source: BMC Genomics. 2023 Sep 12;24:539. doi: 10.1186/s12864-023-09651-4 (PMC10496305; doi:10.1186/s12864-023-09651-4)
Supplement: Supplementary file 1 — Supplementary Material 1 [file 12864_2023_9651_MOESM1_ESM.xlsx]

## Sheet: OA1
Information Of Methylated RNA sites Column A ~ E: the coordinates of the methylated RNA sites in bed format, please ref http://genome.ucsc.edu/FAQ/FAQformat.html#format1. Column F: the length of the methylated RNA sites Column G ~ H: the transcript id and gene symbol of methylated RNA. Column I ~ K: the enrichment results calculated by MACS. Column L ~ S: the annotation of the methylated gene. Le…
methylation sites					methylated RNA			enrichment information			Annotations
chrom	txStart	txEnd	PeakID	score	Peak_length	transcript_id	GeneName	-10*log10(pvalue)	fold_enrichment	FDR	GeneID	Synonyms	dbXrefs	description	Pathway	GO_CC	GO_MF	GO_BP
chr1	39291939	39292038	MACS_peak_654	3100	99	ENST00000361689	MACF1	3100	15.32	15.24	23499	ABP620|ACF7|MACF|OFC4	MIM:608271|HGNC:HGNC:13664|Ensembl:ENSG00000127603|HPRD:09750|Vega:OTTHUMG00000007754	microtubule-actin crosslinking factor 1		GO:0005886(plasma membrane)//GO:0005874(microtubule)//GO:0015629(actin cytoskeleton)//GO:0005794(Golgi apparatus)//GO:0016021(integral component of membrane)//GO:0097481(neuronal postsynaptic density)//GO:0032587(ruffle membrane)//GO:0005856(cytoskeleton)//GO:0005737(cytoplasm)	GO:0003779(actin binding)//GO:0008092(cytoskeletal protein binding)//GO:0016887(ATPase activity)//GO:0044822(poly(A) RNA binding)//GO:0008017(microtubule binding)//GO:0005515(protein binding)//GO:0005509(calcium ion binding)//GO:0051015(actin filament binding)	GO:0008152(metabolic process)//GO:0045773(positive regulation of axon extension)//GO:0030177(positive regulation of Wnt signaling pathway)//GO:0010632(regulation of epithelial cell migration)//GO:0007050(cell cycle arrest)//GO:0016055(Wnt signaling pathway)//GO:0007163(establishment or maintenance of cell polarity)//GO:0043001(Golgi to plasma membrane protein transport)//GO:0042060(wound healing)…
chr1	39293505	39293619	MACS_peak_655	3100	114	ENST00000361689	MACF1	3100	15.03	15.24	23499	ABP620|ACF7|MACF|OFC4	MIM:608271|HGNC:HGNC:13664|Ensembl:ENSG00000127603|HPRD:09750|Vega:OTTHUMG00000007754	microtubule-actin crosslinking factor 1		GO:0005886(plasma membrane)//GO:0005874(microtubule)//GO:0015629(actin cytoskeleton)//GO:0005794(Golgi apparatus)//GO:0016021(integral component of membrane)//GO:0097481(neuronal postsynaptic density)//GO:0032587(ruffle membrane)//GO:0005856(cytoskeleton)//GO:0005737(cytoplasm)	GO:0003779(actin binding)//GO:0008092(cytoskeletal protein binding)//GO:0016887(ATPase activity)//GO:0044822(poly(A) RNA binding)//GO:0008017(microtubule binding)//GO:0005515(protein binding)//GO:0005509(calcium ion binding)//GO:0051015(actin filament binding)	GO:0008152(metabolic process)//GO:0045773(positive regulation of axon extension)//GO:0030177(positive regulation of Wnt signaling pathway)//GO:0010632(regulation of epithelial cell migration)//GO:0007050(cell cycle arrest)//GO:0016055(Wnt signaling pathway)//GO:0007163(establishment or maintenance of cell polarity)//GO:0043001(Golgi to plasma membrane protein transport)//GO:0042060(wound healing)…
chr1	39295045	39295142	MACS_peak_656	3100	97	ENST00000361689	MACF1	3100	78.2	15.24	23499	ABP620|ACF7|MACF|OFC4	MIM:608271|HGNC:HGNC:13664|Ensembl:ENSG00000127603|HPRD:09750|Vega:OTTHUMG00000007754	microtubule-actin crosslinking factor 1		GO:0005886(plasma membrane)//GO:0005874(microtubule)//GO:0015629(actin cytoskeleton)//GO:0005794(Golgi apparatus)//GO:0016021(integral component of membrane)//GO:0097481(neuronal postsynaptic density)//GO:0032587(ruffle membrane)//GO:0005856(cytoskeleton)//GO:0005737(cytoplasm)	GO:0003779(actin binding)//GO:0008092(cytoskeletal protein binding)//GO:0016887(ATPase activity)//GO:0044822(poly(A) RNA binding)//GO:0008017(microtubule binding)//GO:0005515(protein binding)//GO:0005509(calcium ion binding)//GO:0051015(actin filament binding)	GO:0008152(metabolic process)//GO:0045773(positive regulation of axon extension)//GO:0030177(positive regulation of Wnt signaling pathway)//GO:0010632(regulation of epithelial cell migration)//GO:0007050(cell cycle arrest)//GO:0016055(Wnt signaling pathway)//GO:0007163(establishment or maintenance of cell polarity)//GO:0043001(Golgi to plasma membrane protein transport)//GO:0042060(wound healing)…
chr1	39297700	39297745	MACS_peak_657	2927.6	45	ENST00000361689	MACF1	2927.6	15.64	16.09	23499	ABP620|ACF7|MACF|OFC4	MIM:608271|HGNC:HGNC:13664|Ensembl:ENSG00000127603|HPRD:09750|Vega:OTTHUMG00000007754	microtubule-actin crosslinking factor 1		GO:0005886(plasma membrane)//GO:0005874(microtubule)//GO:0015629(actin cytoskeleton)//GO:0005794(Golgi apparatus)//GO:0016021(integral component of membrane)//GO:0097481(neuronal postsynaptic density)//GO:0032587(ruffle membrane)//GO:0005856(cytoskeleton)//GO:0005737(cytoplasm)	GO:0003779(actin binding)//GO:0008092(cytoskeletal protein binding)//GO:0016887(ATPase activity)//GO:0044822(poly(A) RNA binding)//GO:0008017(microtubule binding)//GO:0005515(protein binding)//GO:0005509(calcium ion binding)//GO:0051015(actin filament binding)	GO:0008152(metabolic process)//GO:0045773(positive regulation of axon extension)//GO:0030177(positive regulation of Wnt signaling pathway)//GO:0010632(regulation of epithelial cell migration)//GO:0007050(cell cycle arrest)//GO:0016055(Wnt signaling pathway)//GO:0007163(establishment or maintenance of cell polarity)//GO:0043001(Golgi to plasma membrane protein transport)//GO:0042060(wound healing)…
chr1	39300209	39300301	MACS_peak_658	2366.47	92	ENST00000361689	MACF1	2366.47	10.7	19.61	23499	ABP620|ACF7|MACF|OFC4	MIM:608271|HGNC:HGNC:13664|Ensembl:ENSG00000127603|HPRD:09750|Vega:OTTHUMG00000007754	microtubule-actin crosslinking factor 1		GO:0005886(plasma membrane)//GO:0005874(microtubule)//GO:0015629(actin cytoskeleton)//GO:0005794(Golgi apparatus)//GO:0016021(integral component of membrane)//GO:0097481(neuronal postsynaptic density)//GO:0032587(ruffle membrane)//GO:0005856(cytoskeleton)//GO:0005737(cytoplasm)	GO:0003779(actin binding)//GO:0008092(cytoskeletal protein binding)//GO:0016887(ATPase activity)//GO:0044822(poly(A) RNA binding)//GO:0008017(microtubule binding)//GO:0005515(protein binding)//GO:0005509(calcium ion binding)//GO:0051015(actin filament binding)	GO:0008152(metabolic process)//GO:0045773(positive regulation of axon extension)//GO:0030177(positive regulation of Wnt signaling pathway)//GO:0010632(regulation of epithelial cell migration)//GO:0007050(cell cycle arrest)//GO:0016055(Wnt signaling pathway)//GO:0007163(establishment or maintenance of cell polarity)//GO:0043001(Golgi to plasma membrane protein transport)//GO:0042060(wound healing)…
chr1	39317245	39317407	MACS_peak_659	3100	162	ENST00000361689	MACF1	3100	39.71	15.24	23499	ABP620|ACF7|MACF|OFC4	MIM:608271|HGNC:HGNC:13664|Ensembl:ENSG00000127603|HPRD:09750|Vega:OTTHUMG00000007754	microtubule-actin crosslinking factor 1		GO:0005886(plasma membrane)//GO:0005874(microtubule)//GO:0015629(actin cytoskeleton)//GO:0005794(Golgi apparatus)//GO:0016021(integral component of membrane)//GO:0097481(neuronal postsynaptic density)//GO:0032587(ruffle membrane)//GO:0005856(cytoskeleton)//GO:0005737(cytoplasm)	GO:0003779(actin binding)//GO:0008092(cytoskeletal protein binding)//GO:0016887(ATPase activity)//GO:0044822(poly(A) RNA binding)//GO:0008017(microtubule binding)//GO:0005515(protein binding)//GO:0005509(calcium ion binding)//GO:0051015(actin filament binding)	GO:0008152(metabolic process)//GO:0045773(positive regulation of axon extension)//GO:0030177(positive regulation of Wnt signaling pathway)//GO:0010632(regulation of epithelial cell migration)//GO:0007050(cell cycle arrest)//GO:0016055(Wnt signaling pathway)//GO:0007163(establishment or maintenance of cell polarity)//GO:0043001(Golgi to plasma membrane protein transport)//GO:0042060(wound healing)…
chr1	39318452	39318488	MACS_peak_660	3100	36	ENST00000361689	MACF1	3100	38.63	15.24	23499	ABP620|ACF7|MACF|OFC4	MIM:608271|HGNC:HGNC:13664|Ensembl:ENSG00000127603|HPRD:09750|Vega:OTTHUMG00000007754	microtubule-actin crosslinking factor 1		GO:0005886(plasma membrane)//GO:0005874(microtubule)//GO:0015629(actin cytoskeleton)//GO:0005794(Golgi apparatus)//GO:0016021(integral component of membrane)//GO:0097481(neuronal postsynaptic density)//GO:0032587(ruffle membrane)//GO:0005856(cytoskeleton)//GO:0005737(cytoplasm)	GO:0003779(actin binding)//GO:0008092(cytoskeletal protein binding)//GO:0016887(ATPase activity)//GO:0044822(poly(A) RNA binding)//GO:0008017(microtubule binding)//GO:0005515(protein binding)//GO:0005509(calcium ion binding)//GO:0051015(actin filament binding)	GO:0008152(metabolic process)//GO:0045773(positive regulation of axon extension)//GO:0030177(positive regulation of Wnt signaling pathway)//GO:0010632(regulation of epithelial cell migration)//GO:0007050(cell cycle arrest)//GO:0016055(Wnt signaling pathway)//GO:0007163(establishment or maintenance of cell polarity)//GO:0043001(Golgi to plasma membrane protein transport)//GO:0042060(wound healing)…
chr1	39322920	39323008	MACS_peak_661	3100	88	ENST00000361689	MACF1	3100	21.93	15.24	23499	ABP620|ACF7|MACF|OFC4	MIM:608271|HGNC:HGNC:13664|Ensembl:ENSG00000127603|HPRD:09750|Vega:OTTHUMG00000007754	microtubule-actin crosslinking factor 1		GO:0005886(plasma membrane)//GO:0005874(microtubule)//GO:0015629(actin cytoskeleton)//GO:0005794(Golgi apparatus)//GO:0016021(integral component of membrane)//GO:0097481(neuronal postsynaptic density)//GO:0032587(ruffle membrane)//GO:0005856(cytoskeleton)//GO:0005737(cytoplasm)	GO:0003779(actin binding)//GO:0008092(cytoskeletal protein binding)//GO:0016887(ATPase activity)//GO:0044822(poly(A) RNA binding)//GO:0008017(microtubule binding)//GO:0005515(protein binding)//GO:0005509(calcium ion binding)//GO:0051015(actin filament binding)	GO:0008152(metabolic process)//GO:0045773(positive regulation of axon extension)//GO:0030177(positive regulation of Wnt signaling pathway)//GO:0010632(regulation of epithelial cell migration)//GO:0007050(cell cycle arrest)//GO:0016055(Wnt signaling pathway)//GO:0007163(establishment or maintenance of cell polarity)//GO:0043001(Golgi to plasma membrane protein transport)//GO:0042060(wound healing)…
chr1	39324192	39324251	MACS_peak_662	3004.21	59	ENST00000361689	MACF1	3004.21	15.09	15.7	23499	ABP620|ACF7|MACF|OFC4	MIM:608271|HGNC:HGNC:13664|Ensembl:ENSG00000127603|HPRD:09750|Vega:OTTHUMG00000007754	microtubule-actin crosslinking factor 1		GO:0005886(plasma membrane)//GO:0005874(microtubule)//GO:0015629(actin cytoskeleton)//GO:0005794(Golgi apparatus)//GO:0016021(integral component of membrane)//GO:0097481(neuronal postsynaptic density)//GO:0032587(ruffle membrane)//GO:0005856(cytoskeleton)//GO:0005737(cytoplasm)	GO:0003779(actin binding)//GO:0008092(cytoskeletal protein binding)//GO:0016887(ATPase activity)//GO:0044822(poly(A) RNA binding)//GO:0008017(microtubule binding)//GO:0005515(protein binding)//GO:0005509(calcium ion binding)//GO:0051015(actin filament binding)	GO:0008152(metabolic process)//GO:0045773(positive regulation of axon extension)//GO:0030177(positive regulation of Wnt signaling pathway)//GO:0010632(regulation of epithelial cell migration)//GO:0007050(cell cycle arrest)//GO:0016055(Wnt signaling pathway)//GO:0007163(establishment or maintenance of cell polarity)//GO:0043001(Golgi to plasma membrane protein transport)//GO:0042060(wound healing)…
chr1	39358739	39358873	MACS_peak_664	3100	134	ENST00000289893	MACF1	3100	44.54	15.24	23499	ABP620|ACF7|MACF|OFC4	MIM:608271|HGNC:HGNC:13664|Ensembl:ENSG00000127603|HPRD:09750|Vega:OTTHUMG00000007754	microtubule-actin crosslinking factor 1		GO:0005886(plasma membrane)//GO:0005874(microtubule)//GO:0015629(actin cytoskeleton)//GO:0005794(Golgi apparatus)//GO:0016021(integral component of membrane)//GO:0097481(neuronal postsynaptic density)//GO:0032587(ruffle membrane)//GO:0005856(cytoskeleton)//GO:0005737(cytoplasm)	GO:0003779(actin binding)//GO:0008092(cytoskeletal protein binding)//GO:0016887(ATPase activity)//GO:0044822(poly(A) RNA binding)//GO:0008017(microtubule binding)//GO:0005515(protein binding)//GO:0005509(calcium ion binding)//GO:0051015(actin filament binding)	GO:0008152(metabolic process)//GO:0045773(positive regulation of axon extension)//GO:0030177(positive regulation of Wnt signaling pathway)//GO:0010632(regulation of epithelial cell migration)//GO:0007050(cell cycle arrest)//GO:0016055(Wnt signaling pathway)//GO:0007163(establishment or maintenance of cell polarity)//GO:0043001(Golgi to plasma membrane protein transport)//GO:0042060(wound healing)…
chr1	39385519	39385750	MACS_peak_665	3100	231	ENST00000289893	MACF1	3100	28.91	15.24	23499	ABP620|ACF7|MACF|OFC4	MIM:608271|HGNC:HGNC:13664|Ensembl:ENSG00000127603|HPRD:09750|Vega:OTTHUMG00000007754	microtubule-actin crosslinking factor 1		GO:0005886(plasma membrane)//GO:0005874(microtubule)//GO:0015629(actin cytoskeleton)//GO:0005794(Golgi apparatus)//GO:0016021(integral component of membrane)//GO:0097481(neuronal postsynaptic density)//GO:0032587(ruffle membrane)//GO:0005856(cytoskeleton)//GO:0005737(cytoplasm)	GO:0003779(actin binding)//GO:0008092(cytoskeletal protein binding)//GO:0016887(ATPase activity)//GO:0044822(poly(A) RNA binding)//GO:0008017(microtubule binding)//GO:0005515(protein binding)//GO:0005509(calcium ion binding)//GO:0051015(actin filament binding)	GO:0008152(metabolic process)//GO:0045773(positive regulation of axon extension)//GO:0030177(positive regulation of Wnt signaling pathway)//GO:0010632(regulation of epithelial cell migration)//GO:0007050(cell cycle arrest)//GO:0016055(Wnt signaling pathway)//GO:0007163(establishment or maintenance of cell polarity)//GO:0043001(Golgi to plasma membrane protein transport)//GO:0042060(wound healing)…
chr1	39387766	39388159	MACS_peak_666	3100	393	ENST00000289893	MACF1	3100	18.32	15.24	23499	ABP620|ACF7|MACF|OFC4	MIM:608271|HGNC:HGNC:13664|Ensembl:ENSG00000127603|HPRD:09750|Vega:OTTHUMG00000007754	microtubule-actin crosslinking factor 1		GO:0005886(plasma membrane)//GO:0005874(microtubule)//GO:0015629(actin cytoskeleton)//GO:0005794(Golgi apparatus)//GO:0016021(integral component of membrane)//GO:0097481(neuronal postsynaptic density)//GO:0032587(ruffle membrane)//GO:0005856(cytoskeleton)//GO:0005737(cytoplasm)	GO:0003779(actin binding)//GO:0008092(cytoskeletal protein binding)//GO:0016887(ATPase activity)//GO:0044822(poly(A) RNA binding)//GO:0008017(microtubule binding)//GO:0005515(protein binding)//GO:0005509(calcium ion binding)//GO:0051015(actin filament binding)	GO:0008152(metabolic process)//GO:0045773(positive regulation of axon extension)//GO:0030177(positive regulation of Wnt signaling pathway)//GO:0010632(regulation of epithelial cell migration)//GO:0007050(cell cycle arrest)//GO:0016055(Wnt signaling pathway)//GO:0007163(establishment or maintenance of cell polarity)//GO:0043001(Golgi to plasma membrane protein transport)//GO:0042060(wound healing)…
chr1	39443445	39443574	MACS_peak_671	2944.21	129	ENST00000289893	MACF1	2944.21	11.7	15.97	23499	ABP620|ACF7|MACF|OFC4	MIM:608271|HGNC:HGNC:13664|Ensembl:ENSG00000127603|HPRD:09750|Vega:OTTHUMG00000007754	microtubule-actin crosslinking factor 1		GO:0005886(plasma membrane)//GO:0005874(microtubule)//GO:0015629(actin cytoskeleton)//GO:0005794(Golgi apparatus)//GO:0016021(integral component of membrane)//GO:0097481(neuronal postsynaptic density)//GO:0032587(ruffle membrane)//GO:0005856(cytoskeleton)//GO:0005737(cytoplasm)	GO:0003779(actin binding)//GO:0008092(cytoskeletal protein binding)//GO:0016887(ATPase activity)//GO:0044822(poly(A) RNA binding)//GO:0008017(microtubule binding)//GO:0005515(protein binding)//GO:0005509(calcium ion binding)//GO:0051015(actin filament binding)	GO:0008152(metabolic process)//GO:0045773(positive regulation of axon extension)//GO:0030177(positive regulation of Wnt signaling pathway)//GO:0010632(regulation of epithelial cell migration)//GO:0007050(cell cycle arrest)//GO:0016055(Wnt signaling pathway)//GO:0007163(establishment or maintenance of cell polarity)//GO:0043001(Golgi to plasma membrane protein transport)//GO:0042060(wound healing)…
chr1	39444661	39444709	MACS_peak_672	3100	48	ENST00000289893	MACF1	3100	13.92	15.24	23499	ABP620|ACF7|MACF|OFC4	MIM:608271|HGNC:HGNC:13664|Ensembl:ENSG00000127603|HPRD:09750|Vega:OTTHUMG00000007754	microtubule-actin crosslinking factor 1		GO:0005886(plasma membrane)//GO:0005874(microtubule)//GO:0015629(actin cytoskeleton)//GO:0005794(Golgi apparatus)//GO:0016021(integral component of membrane)//GO:0097481(neuronal postsynaptic density)//GO:0032587(ruffle membrane)//GO:0005856(cytoskeleton)//GO:0005737(cytoplasm)	GO:0003779(actin binding)//GO:0008092(cytoskeletal protein binding)//GO:0016887(ATPase activity)//GO:0044822(poly(A) RNA binding)//GO:0008017(microtubule binding)//GO:0005515(protein binding)//GO:0005509(calcium ion binding)//GO:0051015(actin filament binding)	GO:0008152(metabolic process)//GO:0045773(positive regulation of axon extension)//GO:0030177(positive regulation of Wnt signaling pathway)//GO:0010632(regulation of epithelial cell migration)//GO:0007050(cell cycle arrest)//GO:0016055(Wnt signaling pathway)//GO:0007163(establishment or maintenance of cell polarity)//GO:0043001(Golgi to plasma membrane protein transport)//GO:0042060(wound healing)…
chr1	39569862	39570002	MACS_peak_680	293.39	140	ENST00000372856	PABPC4	293.39	4.8	100	8761	APP-1|APP1|PABP4|iPABP	MIM:603407|HGNC:HGNC:8557|Ensembl:ENSG00000090621|HPRD:04557|Vega:OTTHUMG00000009097	poly(A) binding protein, cytoplasmic 4 (inducible form)	hsa03013(RNA transport)//hsa03015(mRNA surveillance pathway)//hsa03018(RNA degradation)	GO:0030529(intracellular ribonucleoprotein complex)//GO:0005634(nucleus)//GO:0005737(cytoplasm)//GO:0010494(cytoplasmic stress granule)	GO:0008143(poly(A) binding)//GO:0003676(nucleic acid binding)//GO:0003723(RNA binding)//GO:0000166(nucleotide binding)//GO:0008266(poly(U) RNA binding)//GO:0044822(poly(A) RNA binding)//GO:0017130(poly(C) RNA binding)//GO:0005515(protein binding)	GO:0006412(translation)//GO:0007596(blood coagulation)//GO:0006396(RNA processing)//GO:0006401(RNA catabolic process)
chr1	40069759	40069874	MACS_peak_683	2377.61	115	ENST00000340450	CAP1	2377.61	6.47	19.46	10487	CAP|CAP1-PEN	HGNC:HGNC:20040|Ensembl:ENSG00000131236|HPRD:09869|Vega:OTTHUMG00000004493	CAP, adenylate cyclase-associated protein 1 (yeast)		GO:0030864(cortical actin cytoskeleton)//GO:0005886(plasma membrane)//GO:0070062(extracellular exosome)//GO:0005925(focal adhesion)	GO:0003779(actin binding)	GO:0030168(platelet activation)//GO:0007411(axon guidance)//GO:0006898(receptor-mediated endocytosis)//GO:0002576(platelet degranulation)//GO:0007163(establishment or maintenance of cell polarity)//GO:0007190(activation of adenylate cyclase activity)//GO:0007596(blood coagulation)//GO:0001667(ameboidal-type cell migration)//GO:0030036(actin cytoskeleton organization)//GO:0007165(signal transducti…
chr1	40161372	40161588	MACS_peak_684	3199.51	216	ENST00000372771	RLF	3199.51	57.87	46.51	6018	ZN-15L|ZNF292L	MIM:180610|HGNC:HGNC:10025|Ensembl:ENSG00000117000|HPRD:01614|Vega:OTTHUMG00000005763	rearranged L-myc fusion		GO:0005634(nucleus)	GO:0008270(zinc ion binding)//GO:0005515(protein binding)//GO:0003677(DNA binding)	GO:0015074(DNA integration)//GO:0006351(transcription, DNA-templated)//GO:0051276(chromosome organization)//GO:0045944(positive regulation of transcription from RNA polymerase II promoter)//GO:0006355(regulation of transcription, DNA-templated)//GO:0045893(positive regulation of transcription, DNA-templated)
chr1	40300882	40301381	MACS_peak_686	3100	499	ENST00000372748	COL9A2	3100	22.3	15.24	1298	DJ39G22.4|EDM2|MED|STL5	MIM:120260|HGNC:HGNC:2218|Ensembl:ENSG00000049089|HPRD:00373|Vega:OTTHUMG00000005761	collagen type IX alpha 2	hsa04151(PI3K-Akt signaling pathway)//hsa04510(Focal adhesion)//hsa04512(ECM-receptor interaction)//hsa04974(Protein digestion and absorption)	GO:0005578(proteinaceous extracellular matrix)//GO:0005594(collagen type IX trimer)//GO:0005576(extracellular region)//GO:0005788(endoplasmic reticulum lumen)	GO:0030020(extracellular matrix structural constituent conferring tensile strength)	GO:0030574(collagen catabolic process)//GO:0001501(skeletal system development)//GO:0007411(axon guidance)//GO:0022617(extracellular matrix disassembly)//GO:0030198(extracellular matrix organization)
chr1	40302620	40302809	MACS_peak_687	3100	189	ENST00000372748	COL9A2	3100	76.98	15.24	1298	DJ39G22.4|EDM2|MED|STL5	MIM:120260|HGNC:HGNC:2218|Ensembl:ENSG00000049089|HPRD:00373|Vega:OTTHUMG00000005761	collagen type IX alpha 2	hsa04151(PI3K-Akt signaling pathway)//hsa04510(Focal adhesion)//hsa04512(ECM-receptor interaction)//hsa04974(Protein digestion and absorption)	GO:0005578(proteinaceous extracellular matrix)//GO:0005594(collagen type IX trimer)//GO:0005576(extracellular region)//GO:0005788(endoplasmic reticulum lumen)	GO:0030020(extracellular matrix structural constituent conferring tensile strength)	GO:0030574(collagen catabolic process)//GO:0001501(skeletal system development)//GO:0007411(axon guidance)//GO:0022617(extracellular matrix disassembly)//GO:0030198(extracellular matrix organization)
chr1	40303529	40303676	MACS_peak_688	3100	147	ENST00000372748	COL9A2	3100	49.43	15.24	1298	DJ39G22.4|EDM2|MED|STL5	MIM:120260|HGNC:HGNC:2218|Ensembl:ENSG00000049089|HPRD:00373|Vega:OTTHUMG00000005761	collagen type IX alpha 2	hsa04151(PI3K-Akt signaling pathway)//hsa04510(Focal adhesion)//hsa04512(ECM-receptor interaction)//hsa04974(Protein digestion and absorption)	GO:0005578(proteinaceous extracellular matrix)//GO:0005594(collagen type IX trimer)//GO:0005576(extracellular region)//GO:0005788(endoplasmic reticulum lumen)	GO:0030020(extracellular matrix structural constituent conferring tensile strength)	GO:0030574(collagen catabolic process)//GO:0001501(skeletal system development)//GO:0007411(axon guidance)//GO:0022617(extracellular matrix disassembly)//GO:0030198(extracellular matrix organization)
chr1	40306142	40306151	MACS_peak_689	881.9	9	ENST00000372748	COL9A2	881.9	6.3	48.44	1298	DJ39G22.4|EDM2|MED|STL5	MIM:120260|HGNC:HGNC:2218|Ensembl:ENSG00000049089|HPRD:00373|Vega:OTTHUMG00000005761	collagen type IX alpha 2	hsa04151(PI3K-Akt signaling pathway)//hsa04510(Focal adhesion)//hsa04512(ECM-receptor interaction)//hsa04974(Protein digestion and absorption)	GO:0005578(proteinaceous extracellular matrix)//GO:0005594(collagen type IX trimer)//GO:0005576(extracellular region)//GO:0005788(endoplasmic reticulum lumen)	GO:0030020(extracellular matrix structural constituent conferring tensile strength)	GO:0030574(collagen catabolic process)//GO:0001501(skeletal system development)//GO:0007411(axon guidance)//GO:0022617(extracellular matrix disassembly)//GO:0030198(extracellular matrix organization)
chr1	40311661	40311715	MACS_peak_691	2499.23	54	ENST00000372748	COL9A2	2499.23	22.14	18.69	1298	DJ39G22.4|EDM2|MED|STL5	MIM:120260|HGNC:HGNC:2218|Ensembl:ENSG00000049089|HPRD:00373|Vega:OTTHUMG00000005761	collagen type IX alpha 2	hsa04151(PI3K-Akt signaling pathway)//hsa04510(Focal adhesion)//hsa04512(ECM-receptor interaction)//hsa04974(Protein digestion and absorption)	GO:0005578(proteinaceous extracellular matrix)//GO:0005594(collagen type IX trimer)//GO:0005576(extracellular region)//GO:0005788(endoplasmic reticulum lumen)	GO:0030020(extracellular matrix structural constituent conferring tensile strength)	GO:0030574(collagen catabolic process)//GO:0001501(skeletal system development)//GO:0007411(axon guidance)//GO:0022617(extracellular matrix disassembly)//GO:0030198(extracellular matrix organization)
chr1	40373986	40374223	MACS_peak_694	1214.68	237	ENST00000372718	SMAP2	1214.68	58.9	35.25	64744	SMAP1L	HGNC:HGNC:25082|Ensembl:ENSG00000084070|HPRD:12442|Vega:OTTHUMG00000007301	small ArfGAP2	hsa04144(Endocytosis)	GO:0005654(nucleoplasm)//GO:0005737(cytoplasm)	GO:0005096(GTPase activator activity)//GO:0046872(metal ion binding)//GO:0005515(protein binding)	GO:0043547(positive regulation of GTPase activity)
chr1	40861292	40861552	MACS_peak_698	3100	260	ENST00000372638	CITED4	3100	221.18	15.24	163732	-	MIM:606815|HGNC:HGNC:18696|Ensembl:ENSG00000179862|HPRD:06011|Vega:OTTHUMG00000007728	Cbp/p300 interacting transactivator with Glu/Asp rich carboxy-terminal domain 4		GO:0005634(nucleus)//GO:0005737(cytoplasm)	GO:0001105(RNA polymerase II transcription coactivator activity)//GO:0003713(transcription coactivator activity)	GO:0006357(regulation of transcription from RNA polymerase II promoter)//GO:0043627(response to estrogen)//GO:0006351(transcription, DNA-templated)//GO:0045944(positive regulation of transcription from RNA polymerase II promoter)//GO:0032502(developmental process)
chr1	41028583	41028726	MACS_peak_699	3100	143	ENST00000326197	SCMH1	3100	44.56	15.24	22955	Scml3	MIM:616396|HGNC:HGNC:19003|Ensembl:ENSG00000010803|HPRD:11540|Vega:OTTHUMG00000005720	sex comb on midleg homolog 1 (Drosophila)		GO:0005654(nucleoplasm)//GO:0005634(nucleus)//GO:0010369(chromocenter)	GO:0005515(protein binding)//GO:0003677(DNA binding)//GO:0003700(transcription factor activity, sequence-specific DNA binding)	GO:0016458(gene silencing)//GO:0006338(chromatin remodeling)//GO:0009653(anatomical structure morphogenesis)//GO:0006351(transcription, DNA-templated)//GO:0007283(spermatogenesis)//GO:0044267(cellular protein metabolic process)//GO:0043687(post-translational protein modification)//GO:0009952(anterior/posterior pattern specification)//GO:0045892(negative regulation of transcription, DNA-templated)…
chr1	41033982	41034003	MACS_peak_700	3100	21	ENST00000326197	SCMH1	3100	53.58	15.24	22955	Scml3	MIM:616396|HGNC:HGNC:19003|Ensembl:ENSG00000010803|HPRD:11540|Vega:OTTHUMG00000005720	sex comb on midleg homolog 1 (Drosophila)		GO:0005654(nucleoplasm)//GO:0005634(nucleus)//GO:0010369(chromocenter)	GO:0005515(protein binding)//GO:0003677(DNA binding)//GO:0003700(transcription factor activity, sequence-specific DNA binding)	GO:0016458(gene silencing)//GO:0006338(chromatin remodeling)//GO:0009653(anatomical structure morphogenesis)//GO:0006351(transcription, DNA-templated)//GO:0007283(spermatogenesis)//GO:0044267(cellular protein metabolic process)//GO:0043687(post-translational protein modification)//GO:0009952(anterior/posterior pattern specification)//GO:0045892(negative regulation of transcription, DNA-templated)…
chr1	41582518	41582804	MACS_peak_704	3100	286	ENST00000372583	HIVEP3	3100	500.35	15.24	59269	KBP-1|KBP1|KRC|SHN3|Schnurri-3|ZAS3|ZNF40C	MIM:606649|HGNC:HGNC:13561|Ensembl:ENSG00000127124|HPRD:09442|Vega:OTTHUMG00000006361	human immunodeficiency virus type I enhancer binding protein 3		GO:0005634(nucleus)//GO:0005737(cytoplasm)	GO:0043565(sequence-specific DNA binding)//GO:0046872(metal ion binding)//GO:0044212(transcription regulatory region DNA binding)//GO:0003700(transcription factor activity, sequence-specific DNA binding)	GO:0045893(positive regulation of transcription, DNA-templated)//GO:0035914(skeletal muscle cell differentiation)//GO:0006366(transcription from RNA polymerase II promoter)//GO:0007275(multicellular organism development)//GO:0007165(signal transduction)
chr1	42191302	42191609	MACS_peak_710	128.07	307	ENST00000361346	FOXJ3	128.07	6.76	100	22887	-	MIM:616035|HGNC:HGNC:29178|Ensembl:ENSG00000198815|HPRD:13549|Vega:OTTHUMG00000007026	forkhead box J3		GO:0005634(nucleus)	GO:0043565(sequence-specific DNA binding)//GO:0000981(RNA polymerase II transcription factor activity, sequence-specific DNA binding)//GO:0003700(transcription factor activity, sequence-specific DNA binding)	GO:0006357(regulation of transcription from RNA polymerase II promoter)//GO:0009653(anatomical structure morphogenesis)//GO:0006351(transcription, DNA-templated)//GO:0006355(regulation of transcription, DNA-templated)//GO:0030154(cell differentiation)
chr1	42311093	42311110	MACS_peak_711	3130.2	17	ENST00000361346	FOXJ3	3130.2	37.17	61.95	22887	-	MIM:616035|HGNC:HGNC:29178|Ensembl:ENSG00000198815|HPRD:13549|Vega:OTTHUMG00000007026	forkhead box J3		GO:0005634(nucleus)	GO:0043565(sequence-specific DNA binding)//GO:0000981(RNA polymerase II transcription factor activity, sequence-specific DNA binding)//GO:0003700(transcription factor activity, sequence-specific DNA binding)	GO:0006357(regulation of transcription from RNA polymerase II promoter)//GO:0009653(anatomical structure morphogenesis)//GO:0006351(transcription, DNA-templated)//GO:0006355(regulation of transcription, DNA-templated)//GO:0030154(cell differentiation)
chr1	42335058	42335212	MACS_peak_713	3100	154	ENST00000361346	FOXJ3	3100	53.51	15.24	22887	-	MIM:616035|HGNC:HGNC:29178|Ensembl:ENSG00000198815|HPRD:13549|Vega:OTTHUMG00000007026	forkhead box J3		GO:0005634(nucleus)	GO:0043565(sequence-specific DNA binding)//GO:0000981(RNA polymerase II transcription factor activity, sequence-specific DNA binding)//GO:0003700(transcription factor activity, sequence-specific DNA binding)	GO:0006357(regulation of transcription from RNA polymerase II promoter)//GO:0009653(anatomical structure morphogenesis)//GO:0006351(transcription, DNA-templated)//GO:0006355(regulation of transcription, DNA-templated)//GO:0030154(cell differentiation)
chr1	42682426	42682731	MACS_peak_715	3100	305	ENST00000321358	YBX1	3100	96.12	15.24	4904	BP-8|CBF-A|CSDA2|CSDB|DBPB|EFI-A|MDR-NF1|NSEP-1|NSEP1|YB-1|YB1	MIM:154030|HGNC:HGNC:8014|Ensembl:ENSG00000065978|HPRD:01095|Vega:OTTHUMG00000007523	Y-box binding protein 1		GO:0030529(intracellular ribonucleoprotein complex)//GO:0070062(extracellular exosome)//GO:0070937(CRD-mediated mRNA stability complex)//GO:0031965(nuclear membrane)//GO:0030425(dendrite)//GO:0048471(perinuclear region of cytoplasm)//GO:0005689(U12-type spliceosomal complex)//GO:0043231(intracellular membrane-bounded organelle)//GO:0071204(histone pre-mRNA 3'end processing complex)//GO:0005654(nu…	GO:0000978(RNA polymerase II core promoter proximal region sequence-specific DNA binding)//GO:0003700(transcription factor activity, sequence-specific DNA binding)//GO:0003723(RNA binding)//GO:0003682(chromatin binding)//GO:0002039(p53 binding)//GO:0044822(poly(A) RNA binding)//GO:0008134(transcription factor binding)//GO:0001077(transcriptional activator activity, RNA polymerase II core promoter…	GO:0008284(positive regulation of cell proliferation)//GO:1903608(protein localization to cytoplasmic stress granule)//GO:0008380(RNA splicing)//GO:0043066(negative regulation of apoptotic process)//GO:0000398(mRNA splicing, via spliceosome)//GO:0010467(gene expression)//GO:0001701(in utero embryonic development)//GO:0046627(negative regulation of insulin receptor signaling pathway)//GO:0051154(n…
chr1	42696641	42696944	MACS_peak_716	55.21	303	ENST00000321358	YBX1	55.21	4.18	100	4904	BP-8|CBF-A|CSDA2|CSDB|DBPB|EFI-A|MDR-NF1|NSEP-1|NSEP1|YB-1|YB1	MIM:154030|HGNC:HGNC:8014|Ensembl:ENSG00000065978|HPRD:01095|Vega:OTTHUMG00000007523	Y-box binding protein 1		GO:0030529(intracellular ribonucleoprotein complex)//GO:0070062(extracellular exosome)//GO:0070937(CRD-mediated mRNA stability complex)//GO:0031965(nuclear membrane)//GO:0030425(dendrite)//GO:0048471(perinuclear region of cytoplasm)//GO:0005689(U12-type spliceosomal complex)//GO:0043231(intracellular membrane-bounded organelle)//GO:0071204(histone pre-mRNA 3'end processing complex)//GO:0005654(nu…	GO:0000978(RNA polymerase II core promoter proximal region sequence-specific DNA binding)//GO:0003700(transcription factor activity, sequence-specific DNA binding)//GO:0003723(RNA binding)//GO:0003682(chromatin binding)//GO:0002039(p53 binding)//GO:0044822(poly(A) RNA binding)//GO:0008134(transcription factor binding)//GO:0001077(transcriptional activator activity, RNA polymerase II core promoter…	GO:0008284(positive regulation of cell proliferation)//GO:1903608(protein localization to cytoplasmic stress granule)//GO:0008380(RNA splicing)//GO:0043066(negative regulation of apoptotic process)//GO:0000398(mRNA splicing, via spliceosome)//GO:0010467(gene expression)//GO:0001701(in utero embryonic development)//GO:0046627(negative regulation of insulin receptor signaling pathway)//GO:0051154(n…
chr1	42929872	42930035	MACS_peak_717	3135.77	163	ENST00000426263	SLC2A1	3135.77	93.83	58.49	6513	CSE|DYT17|DYT18|DYT9|EIG12|GLUT|GLUT-1|GLUT1|GLUT1DS|HTLVR|PED|SDCHCN	MIM:138140|MIM:143090|HGNC:HGNC:11005|Ensembl:ENSG00000117394|HPRD:00683|Vega:OTTHUMG00000007657	solute carrier family 2 member 1	hsa04066(HIF-1 signaling pathway)//hsa04911(Insulin secretion)//hsa04919(Thyroid hormone signaling pathway)//hsa04920(Adipocytokine signaling pathway)//hsa04922(Glucagon signaling pathway)//	GO:0016021(integral component of membrane)//GO:0005887(integral component of plasma membrane)//GO:0005901(caveola)//GO:0016020(membrane)//GO:0005886(plasma membrane)//GO:0005829(cytosol)//GO:0016323(basolateral plasma membrane)//GO:0030496(midbody)//GO:0070062(extracellular exosome)//GO:0000139(Golgi membrane)//GO:0042470(melanosome)//GO:0030864(cortical actin cytoskeleton)//GO:0001939(female pro…	GO:0019900(kinase binding)//GO:0022857(transmembrane transporter activity)//GO:0042802(identical protein binding)//GO:0042910(xenobiotic transporter activity)//GO:0022891(substrate-specific transmembrane transporter activity)//GO:0055056(D-glucose transmembrane transporter activity)//GO:0043621(protein self-association)//GO:0033300(dehydroascorbic acid transporter activity)//GO:0005355(glucose tr…	GO:0050796(regulation of insulin secretion)//GO:0015758(glucose transport)//GO:0044281(small molecule metabolic process)//GO:0019852(L-ascorbic acid metabolic process)//GO:0042149(cellular response to glucose starvation)//GO:0006970(response to osmotic stress)//GO:0042908(xenobiotic transport)//GO:0070837(dehydroascorbic acid transport)//GO:0005975(carbohydrate metabolic process)//GO:0006112(ener…
chr1	42958633	42958842	MACS_peak_718	3100	209	ENST00000426263	SLC2A1	3100	78.18	15.24	6513	CSE|DYT17|DYT18|DYT9|EIG12|GLUT|GLUT-1|GLUT1|GLUT1DS|HTLVR|PED|SDCHCN	MIM:138140|MIM:143090|HGNC:HGNC:11005|Ensembl:ENSG00000117394|HPRD:00683|Vega:OTTHUMG00000007657	solute carrier family 2 member 1	hsa04066(HIF-1 signaling pathway)//hsa04911(Insulin secretion)//hsa04919(Thyroid hormone signaling pathway)//hsa04920(Adipocytokine signaling pathway)//hsa04922(Glucagon signaling pathway)//	GO:0016021(integral component of membrane)//GO:0005887(integral component of plasma membrane)//GO:0005901(caveola)//GO:0016020(membrane)//GO:0005886(plasma membrane)//GO:0005829(cytosol)//GO:0016323(basolateral plasma membrane)//GO:0030496(midbody)//GO:0070062(extracellular exosome)//GO:0000139(Golgi membrane)//GO:0042470(melanosome)//GO:0030864(cortical actin cytoskeleton)//GO:0001939(female pro…	GO:0019900(kinase binding)//GO:0022857(transmembrane transporter activity)//GO:0042802(identical protein binding)//GO:0042910(xenobiotic transporter activity)//GO:0022891(substrate-specific transmembrane transporter activity)//GO:0055056(D-glucose transmembrane transporter activity)//GO:0043621(protein self-association)//GO:0033300(dehydroascorbic acid transporter activity)//GO:0005355(glucose tr…	GO:0050796(regulation of insulin secretion)//GO:0015758(glucose transport)//GO:0044281(small molecule metabolic process)//GO:0019852(L-ascorbic acid metabolic process)//GO:0042149(cellular response to glucose starvation)//GO:0006970(response to osmotic stress)//GO:0042908(xenobiotic transport)//GO:0070837(dehydroascorbic acid transport)//GO:0005975(carbohydrate metabolic process)//GO:0006112(ener…
chr1	43199454	43199503	MACS_peak_723	3100	49	ENST00000372492	CFAP57	3100	338.78	15.24	149465	VWS2|WDR65	MIM:614259|HGNC:HGNC:26485|Ensembl:ENSG00000243710|HPRD:08717|Vega:OTTHUMG00000007285	cilia and flagella associated protein 57
chr1	43362194	43362312	MACS_peak_724	3045.46	118	ENST00000310955	CDC20	3045.46	45.3	15.45	991	CDC20A|bA276H19.3|p55CDC	MIM:603618|HGNC:HGNC:1723|Ensembl:ENSG00000117399|HPRD:04686|Vega:OTTHUMG00000007420	cell division cycle 20	hsa04110(Cell cycle)//hsa04114(Oocyte meiosis)//hsa04120(Ubiquitin mediated proteolysis)//hsa05166(HTLV-I infection)//hsa05203(Viral carcinogenesis)	GO:0048471(perinuclear region of cytoplasm)//GO:0005829(cytosol)//GO:0005813(centrosome)//GO:0005819(spindle)//GO:0005680(anaphase-promoting complex)//GO:0005654(nucleoplasm)//GO:0005634(nucleus)//GO:0005737(cytoplasm)//GO:0000922(spindle pole)	GO:0019899(enzyme binding)//GO:0042826(histone deacetylase binding)//GO:0005515(protein binding)//GO:0008022(protein C-terminus binding)	GO:0051439(regulation of ubiquitin-protein ligase activity involved in mitotic cell cycle)//GO:0008284(positive regulation of cell proliferation)//GO:0007067(mitotic nuclear division)//GO:0051437(positive regulation of ubiquitin-protein ligase activity involved in regulation of mitotic cell cycle transition)//GO:0040020(regulation of meiotic nuclear division)//GO:0051301(cell division)//GO:009012…
chr1	43427128	43427179	MACS_peak_726	533.03	51	ENST00000562955	SZT2	533.03	5.28	84.33	23334	C1orf84|EIEE18|KIAA0467|SZT2A|SZT2B	MIM:615463|HGNC:HGNC:29040|Ensembl:ENSG00000198198|HPRD:11085|Vega:OTTHUMG00000007423	seizure threshold 2 homolog (mouse)		GO:0005777(peroxisome)//GO:0070062(extracellular exosome)	GO:0003674(molecular_function)//GO:0005515(protein binding)	GO:0043473(pigmentation)//GO:0009791(post-embryonic development)//GO:1901668(regulation of superoxide dismutase activity)//GO:0021540(corpus callosum morphogenesis)//GO:0007417(central nervous system development)
chr1	43442441	43442618	MACS_peak_729	79.17	177	ENST00000562955	SZT2	79.17	6.42	100	23334	C1orf84|EIEE18|KIAA0467|SZT2A|SZT2B	MIM:615463|HGNC:HGNC:29040|Ensembl:ENSG00000198198|HPRD:11085|Vega:OTTHUMG00000007423	seizure threshold 2 homolog (mouse)		GO:0005777(peroxisome)//GO:0070062(extracellular exosome)	GO:0003674(molecular_function)//GO:0005515(protein binding)	GO:0043473(pigmentation)//GO:0009791(post-embryonic development)//GO:1901668(regulation of superoxide dismutase activity)//GO:0021540(corpus callosum morphogenesis)//GO:0007417(central nervous system development)
chr1	43602070	43602097	MACS_peak_731	1441.52	27	ENST00000359947	PTPRF	1441.52	30.59	30.11	5792	BNAH2|LAR	MIM:179590|HGNC:HGNC:9670|Ensembl:ENSG00000142949|HPRD:01552|Vega:OTTHUMG00000007501	protein tyrosine phosphatase, receptor type F	hsa04514(Cell adhesion molecules (CAMs))//hsa04520(Adherens junction)//hsa04910(Insulin signaling pathway)//	GO:0043005(neuron projection)//GO:0016021(integral component of membrane)//GO:0005887(integral component of plasma membrane)//GO:0070062(extracellular exosome)//GO:0043025(neuronal cell body)	GO:0035373(chondroitin sulfate proteoglycan binding)//GO:0008201(heparin binding)//GO:0005001(transmembrane receptor protein tyrosine phosphatase activity)//GO:0032403(protein complex binding)//GO:0004725(protein tyrosine phosphatase activity)	GO:0007185(transmembrane receptor protein tyrosine phosphatase signaling pathway)//GO:1900121(negative regulation of receptor binding)//GO:0007155(cell adhesion)//GO:0048679(regulation of axon regeneration)//GO:0031102(neuron projection regeneration)//GO:0016477(cell migration)//GO:0035335(peptidyl-tyrosine dephosphorylation)
chr1	43960291	43960329	MACS_peak_740	3100	38	ENST00000372343	IPO13	3100	127.17	15.24	9670	IMP13|KAP13|LGL2|RANBP13	MIM:610411|HGNC:HGNC:16853|Ensembl:ENSG00000117408|HPRD:13742|Vega:OTTHUMG00000008297	importin 13		GO:0031965(nuclear membrane)//GO:0005737(cytoplasm)	GO:0008139(nuclear localization sequence binding)//GO:0005515(protein binding)//GO:0008565(protein transporter activity)//GO:0008536(Ran GTPase binding)	GO:0006606(protein import into nucleus)
chr1	43960875	43960998	MACS_peak_741	3100	123	ENST00000372343	IPO13	3100	126.13	15.24	9670	IMP13|KAP13|LGL2|RANBP13	MIM:610411|HGNC:HGNC:16853|Ensembl:ENSG00000117408|HPRD:13742|Vega:OTTHUMG00000008297	importin 13		GO:0031965(nuclear membrane)//GO:0005737(cytoplasm)	GO:0008139(nuclear localization sequence binding)//GO:0005515(protein binding)//GO:0008565(protein transporter activity)//GO:0008536(Ran GTPase binding)	GO:0006606(protein import into nucleus)
chr1	43990297	43990701	MACS_peak_743	3100	404	ENST00000309519	B4GALT2	3100	37.92	15.24	8704	B4Gal-T2|B4Gal-T3|beta4Gal-T2	MIM:604013|HGNC:HGNC:925|Ensembl:ENSG00000117411|HPRD:04928|Vega:OTTHUMG00000008296	UDP-Gal:betaGlcNAc beta 1,4- galactosyltransferase, polypeptide 2	hsa00052(Galactose metabolism)//hsa00510(N-Glycan biosynthesis)//hsa00514(Other types of O-glycan biosynthesis)//hsa00533(Glycosaminoglycan biosynthesis - keratan sulfate)//hsa00601(Glycosphingolipid biosynthesis - lacto and neolacto series)//	GO:0016021(integral component of membrane)//GO:0000139(Golgi membrane)//GO:0032580(Golgi cisterna membrane)	GO:0003831(beta-N-acetylglucosaminylglycopeptide beta-1,4-galactosyltransferase activity)//GO:0008378(galactosyltransferase activity)//GO:0046872(metal ion binding)//GO:0003945(N-acetyllactosamine synthase activity)//GO:0004461(lactose synthase activity)	GO:0044267(cellular protein metabolic process)//GO:0044281(small molecule metabolic process)//GO:0042339(keratan sulfate metabolic process)//GO:0018146(keratan sulfate biosynthetic process)//GO:0005975(carbohydrate metabolic process)//GO:0043687(post-translational protein modification)//GO:0018279(protein N-linked glycosylation via asparagine)//GO:0030203(glycosaminoglycan metabolic process)
chr1	44777639	44777789	MACS_peak_753	936.33	150	ENST00000372209	RPS8	936.33	3.99	45.65	6202	S8	MIM:600357|HGNC:HGNC:10441|Ensembl:ENSG00000142937|HPRD:15969|Vega:OTTHUMG00000008494	ribosomal protein S8	hsa03010(Ribosome)	GO:0030529(intracellular ribonucleoprotein complex)//GO:0070062(extracellular exosome)//GO:0016020(membrane)//GO:0005829(cytosol)//GO:0022627(cytosolic small ribosomal subunit)//GO:0005737(cytoplasm)//GO:0005634(nucleus)//GO:0005840(ribosome)//GO:0005925(focal adhesion)	GO:0044822(poly(A) RNA binding)//GO:0003735(structural constituent of ribosome)	GO:0006415(translational termination)//GO:0006412(translation)//GO:0044267(cellular protein metabolic process)//GO:0000184(nuclear-transcribed mRNA catabolic process, nonsense-mediated decay)//GO:0044281(small molecule metabolic process)//GO:0006614(SRP-dependent cotranslational protein targeting to membrane)//GO:0019083(viral transcription)//GO:0010467(gene expression)//GO:0000462(maturation of …
chr1	44800839	44800941	MACS_peak_755	3100	102	ENST00000372201	PLK3	3100	168.39	15.24	1263	CNK|FNK|PLK-3|PRK	MIM:602913|HGNC:HGNC:2154|Ensembl:ENSG00000173846|HPRD:04222|Vega:OTTHUMG00000008491	polo like kinase 3	hsa04068(FoxO signaling pathway)//hsa05152(Tuberculosis)	GO:0030425(dendrite)//GO:0005813(centrosome)//GO:0005795(Golgi stack)//GO:0000785(chromatin)//GO:0005730(nucleolus)//GO:0005634(nucleus)//GO:0005737(cytoplasm)//GO:0043025(neuronal cell body)	GO:0005524(ATP binding)//GO:0005515(protein binding)//GO:0004674(protein serine/threonine kinase activity)//GO:0002039(p53 binding)	GO:0043066(negative regulation of apoptotic process)//GO:0090166(Golgi disassembly)//GO:0009314(response to radiation)//GO:0006974(cellular response to DNA damage stimulus)//GO:0006468(protein phosphorylation)//GO:0006970(response to osmotic stress)//GO:0000082(G1/S transition of mitotic cell cycle)//GO:0043491(protein kinase B signaling)//GO:0051302(regulation of cell division)//GO:0044819(mitot…
chr1	45010582	45010706	MACS_peak_761	2920.6	124	ENST00000372172	HECTD3	2920.6	48.49	16.08	79654	-	HGNC:HGNC:26117|Ensembl:ENSG00000126107|HPRD:13383|Vega:OTTHUMG00000008587	HECT domain containing E3 ubiquitin protein ligase 3		GO:0048471(perinuclear region of cytoplasm)	GO:0016874(ligase activity)//GO:0004842(ubiquitin-protein transferase activity)//GO:0005515(protein binding)//GO:0019905(syntaxin binding)	GO:0043161(proteasome-mediated ubiquitin-dependent protein catabolic process)//GO:0042787(protein ubiquitination involved in ubiquitin-dependent protein catabolic process)
chr1	46034072	46034110	MACS_peak_771	308.16	38	ENST00000361297	MAST2	308.16	5.54	100	23139	MAST205|MTSSK	MIM:612257|HGNC:HGNC:19035|Ensembl:ENSG00000086015|HPRD:11294|Vega:OTTHUMG00000008007	microtubule associated serine/threonine kinase 2		GO:0005886(plasma membrane)//GO:0015630(microtubule cytoskeleton)//GO:0005737(cytoplasm)	GO:0004674(protein serine/threonine kinase activity)//GO:0019902(phosphatase binding)//GO:0005524(ATP binding)//GO:0000287(magnesium ion binding)//GO:0008017(microtubule binding)//GO:0005515(protein binding)	GO:0045075(regulation of interleukin-12 biosynthetic process)//GO:0007010(cytoskeleton organization)//GO:0006468(protein phosphorylation)//GO:0035556(intracellular signal transduction)//GO:0048515(spermatid differentiation)//GO:0018105(peptidyl-serine phosphorylation)
chr1	46035732	46035985	MACS_peak_772	3100	253	ENST00000361297	MAST2	3100	43.62	15.24	23139	MAST205|MTSSK	MIM:612257|HGNC:HGNC:19035|Ensembl:ENSG00000086015|HPRD:11294|Vega:OTTHUMG00000008007	microtubule associated serine/threonine kinase 2		GO:0005886(plasma membrane)//GO:0015630(microtubule cytoskeleton)//GO:0005737(cytoplasm)	GO:0004674(protein serine/threonine kinase activity)//GO:0019902(phosphatase binding)//GO:0005524(ATP binding)//GO:0000287(magnesium ion binding)//GO:0008017(microtubule binding)//GO:0005515(protein binding)	GO:0045075(regulation of interleukin-12 biosynthetic process)//GO:0007010(cytoskeleton organization)//GO:0006468(protein phosphorylation)//GO:0035556(intracellular signal transduction)//GO:0048515(spermatid differentiation)//GO:0018105(peptidyl-serine phosphorylation)
chr1	46203412	46203620	MACS_peak_774	3100	208	ENST00000371980	LURAP1	3100	300.73	15.24	541468	C1orf190|LRAP35a|LRP35A	MIM:616129|HGNC:HGNC:32327|Ensembl:ENSG00000171357|HPRD:18478|Vega:OTTHUMG00000007605	leucine rich adaptor protein 1		GO:0042641(actomyosin)//GO:0005737(cytoplasm)	GO:0005515(protein binding)	GO:0001819(positive regulation of cytokine production)//GO:0043123(positive regulation of I-kappaB kinase/NF-kappaB signaling)//GO:0016477(cell migration)//GO:0031032(actomyosin structure organization)
chr1	46219698	46219758	MACS_peak_775	3100	60	ENST00000371980	LURAP1	3100	135.8	15.24	541468	C1orf190|LRAP35a|LRP35A	MIM:616129|HGNC:HGNC:32327|Ensembl:ENSG00000171357|HPRD:18478|Vega:OTTHUMG00000007605	leucine rich adaptor protein 1		GO:0042641(actomyosin)//GO:0005737(cytoplasm)	GO:0005515(protein binding)	GO:0001819(positive regulation of cytokine production)//GO:0043123(positive regulation of I-kappaB kinase/NF-kappaB signaling)//GO:0016477(cell migration)//GO:0031032(actomyosin structure organization)
chr1	46274673	46274717	MACS_peak_777	3100	44	ENST00000371975	RAD54L	3100	243.84	15.24	8438	HR54|RAD54A|hHR54|hRAD54	MIM:603615|HGNC:HGNC:9826|Ensembl:ENSG00000085999|HPRD:04683|Vega:OTTHUMG00000007772	RAD54-like (S. cerevisiae)	hsa03440(Homologous recombination)	GO:0005654(nucleoplasm)//GO:0005634(nucleus)	GO:0005524(ATP binding)//GO:0036310(annealing helicase activity)//GO:0005515(protein binding)//GO:0003677(DNA binding)//GO:0004386(helicase activity)	GO:0008340(determination of adult lifespan)//GO:0007126(meiotic nuclear division)//GO:0051276(chromosome organization)//GO:0000733(DNA strand renaturation)//GO:0006310(DNA recombination)//GO:0010212(response to ionizing radiation)//GO:0000724(double-strand break repair via homologous recombination)//GO:0006281(DNA repair)//GO:0042493(response to drug)
chr1	46303123	46303240	MACS_peak_778	3100	117	ENST00000343304	LRRC41	3100	136.39	15.24	10489	MUF1|PP7759	HGNC:HGNC:16917|Ensembl:ENSG00000132128|HPRD:10102|Vega:OTTHUMG00000007810	leucine rich repeat containing 41		GO:0016020(membrane)//GO:0005634(nucleus)//GO:0005737(cytoplasm)	GO:0042803(protein homodimerization activity)	GO:0016567(protein ubiquitination)
chr1	46616710	46616891	MACS_peak_780	3100	181	ENST00000319928	MOB3C	3100	206.92	15.24	148932	MOB1E|MOBKL2C	HGNC:HGNC:29800|Ensembl:ENSG00000142961|HPRD:17584|Vega:OTTHUMG00000007989	MOB kinase activator 3C			GO:0046872(metal ion binding)//GO:0005515(protein binding)
chr1	46718742	46719064	MACS_peak_782	3100	322	ENST00000371933	EFCAB14	3100	259.53	15.24	9813	KIAA0494	HGNC:HGNC:29051|Ensembl:ENSG00000159658|HPRD:17191|Vega:OTTHUMG00000007992	EF-hand calcium binding domain 14			GO:0005509(calcium ion binding)
chr1	47333947	47334116	MACS_peak_783	3100	169	ENST00000371873	CMPK1	3100	15.77	15.24	51727	CK|CMK|CMPK|UMK|UMP-CMPK|UMPK	MIM:191710|HGNC:HGNC:18170|Ensembl:ENSG00000162368|HPRD:18258|Vega:OTTHUMG00000007849	cytidine/uridine monophosphate kinase 1	hsa00240(Pyrimidine metabolism)//	GO:0070062(extracellular exosome)//GO:0005634(nucleus)//GO:0005737(cytoplasm)//GO:0005829(cytosol)	GO:0009041(uridylate kinase activity)//GO:0005524(ATP binding)//GO:0004849(uridine kinase activity)//GO:0004550(nucleoside diphosphate kinase activity)//GO:0019205(nucleobase-containing compound kinase activity)//GO:0004127(cytidylate kinase activity)	GO:0044281(small molecule metabolic process)//GO:0006165(nucleoside diphosphate phosphorylation)//GO:0009220(pyrimidine ribonucleotide biosynthetic process)//GO:0016310(phosphorylation)//GO:0055086(nucleobase-containing small molecule metabolic process)//GO:0006207('de novo' pyrimidine nucleobase biosynthetic process)//GO:0015949(nucleobase-containing small molecule interconversion)//GO:0006222(U…
chr1	47372954	47373055	MACS_peak_784	2702.63	101	ENST00000371873	CMPK1	2702.63	11.27	17.29	51727	CK|CMK|CMPK|UMK|UMP-CMPK|UMPK	MIM:191710|HGNC:HGNC:18170|Ensembl:ENSG00000162368|HPRD:18258|Vega:OTTHUMG00000007849	cytidine/uridine monophosphate kinase 1	hsa00240(Pyrimidine metabolism)//	GO:0070062(extracellular exosome)//GO:0005634(nucleus)//GO:0005737(cytoplasm)//GO:0005829(cytosol)	GO:0009041(uridylate kinase activity)//GO:0005524(ATP binding)//GO:0004849(uridine kinase activity)//GO:0004550(nucleoside diphosphate kinase activity)//GO:0019205(nucleobase-containing compound kinase activity)//GO:0004127(cytidylate kinase activity)	GO:0044281(small molecule metabolic process)//GO:0006165(nucleoside diphosphate phosphorylation)//GO:0009220(pyrimidine ribonucleotide biosynthetic process)//GO:0016310(phosphorylation)//GO:0055086(nucleobase-containing small molecule metabolic process)//GO:0006207('de novo' pyrimidine nucleobase biosynthetic process)//GO:0015949(nucleobase-containing small molecule interconversion)//GO:0006222(U…
chr1	47994033	47994317	MACS_peak_791	202.3	284	ENST00000606738	TRABD2B	202.3	14.59	100	388630	TIKI2	MIM:614913|HGNC:HGNC:44200|Ensembl:ENSG00000269113|Vega:OTTHUMG00000007960	TraB domain containing 2B		GO:0005887(integral component of plasma membrane)//GO:0070062(extracellular exosome)//GO:0031301(integral component of organelle membrane)	GO:0005515(protein binding)//GO:0046872(metal ion binding)//GO:0004222(metalloendopeptidase activity)//GO:0017147(Wnt-protein binding)	GO:0006508(proteolysis)//GO:0030178(negative regulation of Wnt signaling pathway)//GO:0016055(Wnt signaling pathway)//GO:0032461(positive regulation of protein oligomerization)//GO:1904808(positive regulation of protein oxidation)
chr1	50596136	50596216	MACS_peak_801	553.54	80	ENST00000396153	FAF1	553.54	8.3	80.4	11124	CGI-03|HFAF1s|UBXD12|UBXN3A|hFAF1	MIM:604460|HGNC:HGNC:3578|HPRD:05124	Fas associated factor 1		GO:0016021(integral component of membrane)//GO:0005635(nuclear envelope)//GO:0034098(VCP-NPL4-UFD1 AAA ATPase complex)//GO:0048471(perinuclear region of cytoplasm)//GO:0031265(CD95 death-inducing signaling complex)//GO:0005829(cytosol)//GO:0005634(nucleus)	GO:0031625(ubiquitin protein ligase binding)//GO:0019901(protein kinase binding)//GO:0043130(ubiquitin binding)//GO:0031072(heat shock protein binding)//GO:0051059(NF-kappaB binding)//GO:0019887(protein kinase regulator activity)//GO:0005515(protein binding)//GO:0019904(protein domain specific binding)	GO:0008219(cell death)//GO:0031334(positive regulation of protein complex assembly)//GO:0030155(regulation of cell adhesion)//GO:0042176(regulation of protein catabolic process)//GO:1902043(positive regulation of extrinsic apoptotic signaling pathway via death domain receptors)//GO:0043065(positive regulation of apoptotic process)//GO:0010942(positive regulation of cell death)//GO:0007253(cytopla…
chr1	50970263	50970497	MACS_peak_804	215.65	234	ENST00000371761	CDKN2C	215.65	8.21	100	1031	INK4C|p18|p18-INK4C	MIM:603369|HGNC:HGNC:1789|Ensembl:ENSG00000123080|HPRD:04534|Vega:OTTHUMG00000008046	cyclin-dependent kinase inhibitor 2C	hsa04110(Cell cycle)//hsa05166(HTLV-I infection)//hsa05202(Transcriptional misregulation in cancer)	GO:0005634(nucleus)//GO:0005737(cytoplasm)//GO:0005829(cytosol)	GO:0019901(protein kinase binding)//GO:0005515(protein binding)//GO:0004861(cyclin-dependent protein serine/threonine kinase inhibitor activity)	GO:0007050(cell cycle arrest)//GO:0042326(negative regulation of phosphorylation)//GO:0048709(oligodendrocyte differentiation)//GO:0000082(G1/S transition of mitotic cell cycle)//GO:0000278(mitotic cell cycle)//GO:0071901(negative regulation of protein serine/threonine kinase activity)//GO:0000079(regulation of cyclin-dependent protein serine/threonine kinase activity)//GO:0008285(negative regula…
chr1	52216458	52216474	MACS_peak_805	335.94	16	ENST00000287727	ZFYVE9	335.94	11.99	100	9372	MADHIP|NSP|PPP1R173|SARA|SMADIP	MIM:603755|HGNC:HGNC:6775|Ensembl:ENSG00000157077|HPRD:04782|Vega:OTTHUMG00000008061	zinc finger FYVE-type containing 9	hsa04144(Endocytosis)//hsa04350(TGF-beta signaling pathway)	GO:0031901(early endosome membrane)//GO:0005769(early endosome)	GO:0008236(serine-type peptidase activity)//GO:0046872(metal ion binding)//GO:0005515(protein binding)//GO:0005545(1-phosphatidylinositol binding)	GO:0006897(endocytosis)//GO:0007183(SMAD protein complex assembly)//GO:0030512(negative regulation of transforming growth factor beta receptor signaling pathway)//GO:0006508(proteolysis)//GO:0007179(transforming growth factor beta receptor signaling pathway)//GO:0007184(SMAD protein import into nucleus)
chr1	52233170	52233229	MACS_peak_806	314.25	59	ENST00000287727	ZFYVE9	314.25	11.47	100	9372	MADHIP|NSP|PPP1R173|SARA|SMADIP	MIM:603755|HGNC:HGNC:6775|Ensembl:ENSG00000157077|HPRD:04782|Vega:OTTHUMG00000008061	zinc finger FYVE-type containing 9	hsa04144(Endocytosis)//hsa04350(TGF-beta signaling pathway)	GO:0031901(early endosome membrane)//GO:0005769(early endosome)	GO:0008236(serine-type peptidase activity)//GO:0046872(metal ion binding)//GO:0005515(protein binding)//GO:0005545(1-phosphatidylinositol binding)	GO:0006897(endocytosis)//GO:0007183(SMAD protein complex assembly)//GO:0030512(negative regulation of transforming growth factor beta receptor signaling pathway)//GO:0006508(proteolysis)//GO:0007179(transforming growth factor beta receptor signaling pathway)//GO:0007184(SMAD protein import into nucleus)
chr1	52405679	52405687	MACS_peak_809	3100	8	ENST00000257181	PRPF38A	3100	59.1	15.24	84950	Prp38	HGNC:HGNC:25930|HPRD:10972	pre-mRNA processing factor 38A	hsa03040(Spliceosome)	GO:0031965(nuclear membrane)//GO:0005634(nucleus)//GO:0071011(precatalytic spliceosome)	GO:0044822(poly(A) RNA binding)//GO:0005515(protein binding)	GO:0006397(mRNA processing)//GO:0008380(RNA splicing)
chr1	53966313	53966380	MACS_peak_826	3100	67	ENST00000319223	LRRC42	3100	101.11	15.24	115353	dJ167A19.4	HGNC:HGNC:28792|Ensembl:ENSG00000116212|HPRD:14711|Vega:OTTHUMG00000008436	leucine rich repeat containing 42
chr1	53967664	53967748	MACS_peak_827	3100	84	ENST00000319223	LRRC42	3100	79.4	15.24	115353	dJ167A19.4	HGNC:HGNC:28792|Ensembl:ENSG00000116212|HPRD:14711|Vega:OTTHUMG00000008436	leucine rich repeat containing 42
chr1	54741737	54741953	MACS_peak_832	3100	216	ENST00000371281	TTC4	3100	61.96	15.24	7268	-	MIM:606753|HGNC:HGNC:12394|Ensembl:ENSG00000243725|HPRD:08417|Vega:OTTHUMG00000009914	tetratricopeptide repeat domain 4
chr1	55215031	55215113	MACS_peak_835	3100	82	ENST00000294383	USP24	3100	187.43	15.24	23358	-	MIM:610569|HGNC:HGNC:12623|Ensembl:ENSG00000162402|Vega:OTTHUMG00000008135	ubiquitin specific peptidase 24		GO:0005737(cytoplasm)	GO:0008234(cysteine-type peptidase activity)//GO:0036459(thiol-dependent ubiquitinyl hydrolase activity)	GO:0016579(protein deubiquitination)//GO:0006511(ubiquitin-dependent protein catabolic process)//GO:0016477(cell migration)
chr1	58668983	58669038	MACS_peak_846	90.36	55	ENST00000472487	MYSM1	90.36	2.76	100	114803	2A-DUB|2ADUB	MIM:612176|HGNC:HGNC:29401|Ensembl:ENSG00000162601|Vega:OTTHUMG00000009533	Myb like, SWIRM and MPN domains 1		GO:0005634(nucleus)	GO:0008237(metallopeptidase activity)//GO:0032403(protein complex binding)//GO:0042393(histone binding)//GO:0003677(DNA binding)//GO:0046872(metal ion binding)//GO:0004843(thiol-dependent ubiquitin-specific protease activity)//GO:0003713(transcription coactivator activity)	GO:0030334(regulation of cell migration)//GO:0006338(chromatin remodeling)//GO:0035522(monoubiquitinated histone H2A deubiquitination)//GO:0051797(regulation of hair follicle development)//GO:0006351(transcription, DNA-templated)//GO:0045944(positive regulation of transcription from RNA polymerase II promoter)
chr1	58671869	58671883	MACS_peak_847	65.46	14	ENST00000472487	MYSM1	65.46	2.27	100	114803	2A-DUB|2ADUB	MIM:612176|HGNC:HGNC:29401|Ensembl:ENSG00000162601|Vega:OTTHUMG00000009533	Myb like, SWIRM and MPN domains 1		GO:0005634(nucleus)	GO:0008237(metallopeptidase activity)//GO:0032403(protein complex binding)//GO:0042393(histone binding)//GO:0003677(DNA binding)//GO:0046872(metal ion binding)//GO:0004843(thiol-dependent ubiquitin-specific protease activity)//GO:0003713(transcription coactivator activity)	GO:0030334(regulation of cell migration)//GO:0006338(chromatin remodeling)//GO:0035522(monoubiquitinated histone H2A deubiquitination)//GO:0051797(regulation of hair follicle development)//GO:0006351(transcription, DNA-templated)//GO:0045944(positive regulation of transcription from RNA polymerase II promoter)
chr1	58782456	58783860	MACS_peak_848	1886.1	1404	ENST00000371222	JUN	1886.1	27.62	23.71	3725	AP-1|AP1|c-Jun	MIM:165160|HGNC:HGNC:6204|Ensembl:ENSG00000177606|HPRD:01302|Vega:OTTHUMG00000008376	jun proto-oncogene	hsa04010(MAPK signaling pathway)//hsa04012(ErbB signaling pathway)//hsa04024(cAMP signaling pathway)//hsa04210(Apoptosis)//hsa04310(Wnt signaling pathway)//hsa04380(Osteoclast differentiation)//hsa04510(Focal adhesion)//hsa04620(Toll-like receptor signaling pathway)//hsa04660(T cell receptor signaling pathway)//hsa04662(B cell receptor signaling pathway)//hsa04668(TNF signaling pathway)//hsa04722…	GO:0005719(nuclear euchromatin)//GO:0017053(transcriptional repressor complex)//GO:0000228(nuclear chromosome)//GO:0005829(cytosol)//GO:0005667(transcription factor complex)//GO:0005654(nucleoplasm)//GO:0005634(nucleus)	GO:0044212(transcription regulatory region DNA binding)//GO:0003682(chromatin binding)//GO:0042802(identical protein binding)//GO:0001102(RNA polymerase II activating transcription factor binding)//GO:0003700(transcription factor activity, sequence-specific DNA binding)//GO:0070412(R-SMAD binding)//GO:0000981(RNA polymerase II transcription factor activity, sequence-specific DNA binding)//GO:0019…	GO:0034166(toll-like receptor 10 signaling pathway)//GO:0060395(SMAD protein signal transduction)//GO:0034138(toll-like receptor 3 signaling pathway)//GO:0035666(TRIF-dependent toll-like receptor signaling pathway)//GO:0034142(toll-like receptor 4 signaling pathway)//GO:1902895(positive regulation of pri-miRNA transcription from RNA polymerase II promoter)//GO:0008285(negative regulation of cell …
chr1	63636233	63636388	MACS_peak_859	146.84	155	ENST00000371083	PGM1	146.84	5.02	100	5236	CDG1T|GSD14	MIM:171900|HGNC:HGNC:8905|Ensembl:ENSG00000079739|HPRD:01389|Vega:OTTHUMG00000008968	phosphoglucomutase 1	hsa00010(Glycolysis / Gluconeogenesis)//hsa00030(Pentose phosphate pathway)//hsa00052(Galactose metabolism)//hsa00230(Purine metabolism)//hsa00500(Starch and sucrose metabolism)//hsa00520(Amino sugar and nucleotide sugar metabolism)//	GO:0070062(extracellular exosome)//GO:0015629(actin cytoskeleton)//GO:0005737(cytoplasm)//GO:0005829(cytosol)	GO:0004614(phosphoglucomutase activity)//GO:0000287(magnesium ion binding)//GO:0005515(protein binding)	GO:0044281(small molecule metabolic process)//GO:0009314(response to radiation)//GO:0006096(glycolytic process)//GO:0006094(gluconeogenesis)//GO:0005978(glycogen biosynthetic process)//GO:0006006(glucose metabolic process)//GO:0005975(carbohydrate metabolic process)//GO:0019388(galactose catabolic process)//GO:0005980(glycogen catabolic process)
chr1	64864786	64864972	MACS_peak_867	3100	186	ENST00000342505	JAK1	3100	60.67	15.24	3716	JAK1A|JAK1B|JTK3	MIM:147795|HGNC:HGNC:6190|Ensembl:ENSG00000162434|HPRD:00992|Vega:OTTHUMG00000009310	Janus kinase 1	hsa04151(PI3K-Akt signaling pathway)//hsa04380(Osteoclast differentiation)//hsa04550(Signaling pathways regulating pluripotency of stem cells)//hsa04630(Jak-STAT signaling pathway)//hsa05140(Leishmaniasis)//hsa05145(Toxoplasmosis)//hsa05152(Tuberculosis)//hsa05160(Hepatitis C)//hsa05161(Hepatitis B)//hsa05162(Measles)//hsa05164(Influenza A)//hsa05166(HTLV-I infection)//hsa05168(Herpes simplex inf…	GO:0012505(endomembrane system)//GO:0005829(cytosol)//GO:0005737(cytoplasm)//GO:0005634(nucleus)//GO:0031234(extrinsic component of cytoplasmic side of plasma membrane)//GO:0005856(cytoskeleton)//GO:0005925(focal adhesion)	GO:0019903(protein phosphatase binding)//GO:0005131(growth hormone receptor binding)//GO:0031625(ubiquitin protein ligase binding)//GO:0005102(receptor binding)//GO:0004715(non-membrane spanning protein tyrosine kinase activity)//GO:0031730(CCR5 chemokine receptor binding)//GO:0004713(protein tyrosine kinase activity)//GO:0005515(protein binding)//GO:0005524(ATP binding)	GO:0007169(transmembrane receptor protein tyrosine kinase signaling pathway)//GO:0016477(cell migration)//GO:0048011(neurotrophin TRK receptor signaling pathway)//GO:1903672(positive regulation of sprouting angiogenesis)//GO:0060334(regulation of interferon-gamma-mediated signaling pathway)//GO:0000186(activation of MAPKK activity)//GO:0060338(regulation of type I interferon-mediated signaling pa…
chr1	67687660	67688139	MACS_peak_876	586.3	479	ENST00000370986	GADD45A	586.3	9.05	75.28	1647	DDIT1|GADD45	MIM:126335|HGNC:HGNC:4095|Ensembl:ENSG00000116717|HPRD:00528|Vega:OTTHUMG00000009374	growth arrest and DNA damage inducible alpha	hsa04010(MAPK signaling pathway)//hsa04068(FoxO signaling pathway)//hsa04110(Cell cycle)//hsa04115(p53 signaling pathway)//hsa04210(Apoptosis)	GO:0005654(nucleoplasm)//GO:0005634(nucleus)//GO:0005737(cytoplasm)	GO:0001047(core promoter binding)//GO:0005515(protein binding)	GO:0007050(cell cycle arrest)//GO:0042770(signal transduction in response to DNA damage)//GO:0007098(centrosome cycle)//GO:0000086(G2/M transition of mitotic cell cycle)//GO:0071850(mitotic cell cycle arrest)//GO:2000379(positive regulation of reactive oxygen species metabolic process)//GO:0046330(positive regulation of JNK cascade)//GO:1900745(positive regulation of p38MAPK cascade)//GO:0043065(…
chr1	70244683	70244815	MACS_peak_884	408.37	132	ENST00000370949	SRSF11	408.37	7.07	100	9295	NET2|SFRS11|dJ677H15.2|p54	MIM:602010|HGNC:HGNC:10782|Ensembl:ENSG00000116754|HPRD:03599|Vega:OTTHUMG00000009342	serine/arginine-rich splicing factor 11		GO:0005654(nucleoplasm)//GO:0005634(nucleus)	GO:0044822(poly(A) RNA binding)//GO:0000166(nucleotide binding)//GO:0003676(nucleic acid binding)//GO:0005515(protein binding)	GO:0006406(mRNA export from nucleus)//GO:0008380(RNA splicing)//GO:0031124(mRNA 3'-end processing)//GO:0000398(mRNA splicing, via spliceosome)//GO:0010467(gene expression)//GO:0006369(termination of RNA polymerase II transcription)//GO:0006366(transcription from RNA polymerase II promoter)//GO:0006397(mRNA processing)
chr1	74572423	74572747	MACS_peak_893	369.14	324	ENST00000326665	ERICH3	369.14	20.85	100	127254	C1orf173	HGNC:HGNC:25346|Ensembl:ENSG00000178965|HPRD:16816|Vega:OTTHUMG00000009622	glutamate rich 3
chr1	74733124	74733389	MACS_peak_894	3100	265	ENST00000417775	CRYZ	3100	56.09	15.24	1429	-	MIM:123691|HGNC:HGNC:2419|Ensembl:ENSG00000116791|HPRD:00437|Vega:OTTHUMG00000009620	crystallin zeta		GO:0070062(extracellular exosome)//GO:0005737(cytoplasm)//GO:0005829(cytosol)	GO:0008270(zinc ion binding)//GO:0003960(NADPH:quinone reductase activity)//GO:0016491(oxidoreductase activity)//GO:0003730(mRNA 3'-UTR binding)//GO:0070402(NADPH binding)//GO:0070404(NADH binding)	GO:0055114(oxidation-reduction process)//GO:0042178(xenobiotic catabolic process)//GO:0007601(visual perception)//GO:0051289(protein homotetramerization)
chr1	78659311	78659408	MACS_peak_911	105.53	97	ENST00000370747	IFI44	105.53	4.52	100	10561	MTAP44|TLDC5|p44	MIM:610468|HGNC:HGNC:16938|Ensembl:ENSG00000137965|HPRD:09998|Vega:OTTHUMG00000009723	interferon induced protein 44		GO:0005737(cytoplasm)		GO:0009615(response to virus)
chr1	86376232	86376418	MACS_peak_928	557.3	186	ENST00000294678	ODF2L	557.3	11.53	79.91	57489	dJ977L11.1	HGNC:HGNC:29225|Ensembl:ENSG00000122417|HPRD:11134|Vega:OTTHUMG00000010080	outer dense fiber of sperm tails 2 like		GO:0005813(centrosome)
chr1	92832108	92832251	MACS_peak_951	241.22	143	ENST00000315741	RPL5	241.22	3.14	100	6125	DBA6|L5|MSTP030|PPP1R135	MIM:603634|HGNC:HGNC:10360|Ensembl:ENSG00000122406|HPRD:04699|Vega:OTTHUMG00000010899	ribosomal protein L5	hsa03010(Ribosome)	GO:0030529(intracellular ribonucleoprotein complex)//GO:0070062(extracellular exosome)//GO:0016020(membrane)//GO:0005829(cytosol)//GO:0005737(cytoplasm)//GO:0005730(nucleolus)//GO:0005634(nucleus)//GO:0005840(ribosome)//GO:0005925(focal adhesion)//GO:0022625(cytosolic large ribosomal subunit)	GO:0044822(poly(A) RNA binding)//GO:0003723(RNA binding)//GO:0005515(protein binding)//GO:0008097(5S rRNA binding)//GO:0003735(structural constituent of ribosome)	GO:0006415(translational termination)//GO:0006412(translation)//GO:0044267(cellular protein metabolic process)//GO:0000184(nuclear-transcribed mRNA catabolic process, nonsense-mediated decay)//GO:0044281(small molecule metabolic process)//GO:0042273(ribosomal large subunit biogenesis)//GO:0006614(SRP-dependent cotranslational protein targeting to membrane)//GO:0000027(ribosomal large subunit asse…
chr1	94021328	94021409	MACS_peak_955	3100	81	ENST00000370225	ABCA4	3100	100.59	15.24	24	ABC10|ABCR|ARMD2|CORD3|FFM|RMP|RP19|STGD|STGD1	MIM:601691|HGNC:HGNC:34|Ensembl:ENSG00000198691|HPRD:03408|Vega:OTTHUMG00000010622	ATP binding cassette subfamily A member 4	hsa02010(ABC transporters)	GO:0016020(membrane)//GO:0043231(intracellular membrane-bounded organelle)//GO:0005887(integral component of plasma membrane)//GO:0097381(photoreceptor disc membrane)	GO:0005524(ATP binding)//GO:0005215(transporter activity)//GO:0004012(phospholipid-translocating ATPase activity)//GO:0042626(ATPase activity, coupled to transmembrane movement of substances)	GO:0008152(metabolic process)//GO:0045332(phospholipid translocation)//GO:0045494(photoreceptor cell maintenance)//GO:0006649(phospholipid transfer to membrane)//GO:0006869(lipid transport)//GO:0007601(visual perception)//GO:0007603(phototransduction, visible light)//GO:0055085(transmembrane transport)//GO:0006810(transport)//GO:0001523(retinoid metabolic process)
chr1	94926846	94927128	MACS_peak_964	3100	282	ENST00000370206	CNN3	3100	73.76	15.24	1266	-	MIM:602374|HGNC:HGNC:2157|Ensembl:ENSG00000117519|HPRD:03848|Vega:OTTHUMG00000010783	calponin 3		GO:0015629(actin cytoskeleton)//GO:0014069(postsynaptic density)//GO:0005737(cytoplasm)//GO:0043197(dendritic spine)//GO:0005925(focal adhesion)//GO:0043025(neuronal cell body)	GO:0008017(microtubule binding)//GO:0005516(calmodulin binding)//GO:0003779(actin binding)	GO:0030855(epithelial cell differentiation)//GO:0032780(negative regulation of ATPase activity)//GO:0031032(actomyosin structure organization)
chr1	99975067	99975069	MACS_peak_977	3100	2	ENST00000427993	SLC35A3	3100	194.93	15.24	23443	AMRS	MIM:605632|HGNC:HGNC:11023|Ensembl:ENSG00000117620|HPRD:10413|Vega:OTTHUMG00000010805	solute carrier family 35 (UDP-N-acetylglucosamine (UDP-GlcNAc) transporter), member A3		GO:0016021(integral component of membrane)//GO:0005794(Golgi apparatus)//GO:0000139(Golgi membrane)	GO:0005351(sugar:proton symporter activity)//GO:0005462(UDP-N-acetylglucosamine transmembrane transporter activity)//GO:0005515(protein binding)	GO:0015992(proton transport)//GO:1990569(UDP-N-acetylglucosamine transmembrane transport)//GO:0015788(UDP-N-acetylglucosamine transport)//GO:0055085(transmembrane transport)//GO:0008643(carbohydrate transport)//GO:0006047(UDP-N-acetylglucosamine metabolic process)
chr1	102886942	102887056	MACS_peak_986	3100	114	ENST00000353414	COL11A1	3100	6.48	15.24	1301	CO11A1|COLL6|STL2	MIM:120280|HGNC:HGNC:2186|Ensembl:ENSG00000060718|HPRD:00375|Vega:OTTHUMG00000010872	collagen type XI alpha 1	hsa04974(Protein digestion and absorption)	GO:0005592(collagen type XI trimer)//GO:0005576(extracellular region)//GO:0005788(endoplasmic reticulum lumen)	GO:0005201(extracellular matrix structural constituent)//GO:0050840(extracellular matrix binding)//GO:0046872(metal ion binding)//GO:0030674(protein binding, bridging)	GO:0042472(inner ear morphogenesis)//GO:0035987(endodermal cell differentiation)//GO:0022617(extracellular matrix disassembly)//GO:0030198(extracellular matrix organization)//GO:0006029(proteoglycan metabolic process)//GO:0001502(cartilage condensation)//GO:0050910(detection of mechanical stimulus involved in sensory perception of sound)//GO:0001503(ossification)//GO:0055010(ventricular cardiac m…
chr1	102888865	102888919	MACS_peak_987	1299.93	54	ENST00000353414	COL11A1	1299.93	5.61	33.1	1301	CO11A1|COLL6|STL2	MIM:120280|HGNC:HGNC:2186|Ensembl:ENSG00000060718|HPRD:00375|Vega:OTTHUMG00000010872	collagen type XI alpha 1	hsa04974(Protein digestion and absorption)	GO:0005592(collagen type XI trimer)//GO:0005576(extracellular region)//GO:0005788(endoplasmic reticulum lumen)	GO:0005201(extracellular matrix structural constituent)//GO:0050840(extracellular matrix binding)//GO:0046872(metal ion binding)//GO:0030674(protein binding, bridging)	GO:0042472(inner ear morphogenesis)//GO:0035987(endodermal cell differentiation)//GO:0022617(extracellular matrix disassembly)//GO:0030198(extracellular matrix organization)//GO:0006029(proteoglycan metabolic process)//GO:0001502(cartilage condensation)//GO:0050910(detection of mechanical stimulus involved in sensory perception of sound)//GO:0001503(ossification)//GO:0055010(ventricular cardiac m…
chr1	102889454	102889526	MACS_peak_988	2317.33	72	ENST00000353414	COL11A1	2317.33	4.2	19.89	1301	CO11A1|COLL6|STL2	MIM:120280|HGNC:HGNC:2186|Ensembl:ENSG00000060718|HPRD:00375|Vega:OTTHUMG00000010872	collagen type XI alpha 1	hsa04974(Protein digestion and absorption)	GO:0005592(collagen type XI trimer)//GO:0005576(extracellular region)//GO:0005788(endoplasmic reticulum lumen)	GO:0005201(extracellular matrix structural constituent)//GO:0050840(extracellular matrix binding)//GO:0046872(metal ion binding)//GO:0030674(protein binding, bridging)	GO:0042472(inner ear morphogenesis)//GO:0035987(endodermal cell differentiation)//GO:0022617(extracellular matrix disassembly)//GO:0030198(extracellular matrix organization)//GO:0006029(proteoglycan metabolic process)//GO:0001502(cartilage condensation)//GO:0050910(detection of mechanical stimulus involved in sensory perception of sound)//GO:0001503(ossification)//GO:0055010(ventricular cardiac m…
chr1	102890450	102890504	MACS_peak_989	3100	54	ENST00000353414	COL11A1	3100	10.43	15.24	1301	CO11A1|COLL6|STL2	MIM:120280|HGNC:HGNC:2186|Ensembl:ENSG00000060718|HPRD:00375|Vega:OTTHUMG00000010872	collagen type XI alpha 1	hsa04974(Protein digestion and absorption)	GO:0005592(collagen type XI trimer)//GO:0005576(extracellular region)//GO:0005788(endoplasmic reticulum lumen)	GO:0005201(extracellular matrix structural constituent)//GO:0050840(extracellular matrix binding)//GO:0046872(metal ion binding)//GO:0030674(protein binding, bridging)	GO:0042472(inner ear morphogenesis)//GO:0035987(endodermal cell differentiation)//GO:0022617(extracellular matrix disassembly)//GO:0030198(extracellular matrix organization)//GO:0006029(proteoglycan metabolic process)//GO:0001502(cartilage condensation)//GO:0050910(detection of mechanical stimulus involved in sensory perception of sound)//GO:0001503(ossification)//GO:0055010(ventricular cardiac m…
chr1	102898940	102898994	MACS_peak_990	2253.26	54	ENST00000353414	COL11A1	2253.26	8.83	20.34	1301	CO11A1|COLL6|STL2	MIM:120280|HGNC:HGNC:2186|Ensembl:ENSG00000060718|HPRD:00375|Vega:OTTHUMG00000010872	collagen type XI alpha 1	hsa04974(Protein digestion and absorption)	GO:0005592(collagen type XI trimer)//GO:0005576(extracellular region)//GO:0005788(endoplasmic reticulum lumen)	GO:0005201(extracellular matrix structural constituent)//GO:0050840(extracellular matrix binding)//GO:0046872(metal ion binding)//GO:0030674(protein binding, bridging)	GO:0042472(inner ear morphogenesis)//GO:0035987(endodermal cell differentiation)//GO:0022617(extracellular matrix disassembly)//GO:0030198(extracellular matrix organization)//GO:0006029(proteoglycan metabolic process)//GO:0001502(cartilage condensation)//GO:0050910(detection of mechanical stimulus involved in sensory perception of sound)//GO:0001503(ossification)//GO:0055010(ventricular cardiac m…
chr1	102913636	102913690	MACS_peak_991	3100	54	ENST00000353414	COL11A1	3100	13.14	15.24	1301	CO11A1|COLL6|STL2	MIM:120280|HGNC:HGNC:2186|Ensembl:ENSG00000060718|HPRD:00375|Vega:OTTHUMG00000010872	collagen type XI alpha 1	hsa04974(Protein digestion and absorption)	GO:0005592(collagen type XI trimer)//GO:0005576(extracellular region)//GO:0005788(endoplasmic reticulum lumen)	GO:0005201(extracellular matrix structural constituent)//GO:0050840(extracellular matrix binding)//GO:0046872(metal ion binding)//GO:0030674(protein binding, bridging)	GO:0042472(inner ear morphogenesis)//GO:0035987(endodermal cell differentiation)//GO:0022617(extracellular matrix disassembly)//GO:0030198(extracellular matrix organization)//GO:0006029(proteoglycan metabolic process)//GO:0001502(cartilage condensation)//GO:0050910(detection of mechanical stimulus involved in sensory perception of sound)//GO:0001503(ossification)//GO:0055010(ventricular cardiac m…
chr1	102914703	102914811	MACS_peak_992	3100	108	ENST00000353414	COL11A1	3100	55.09	15.24	1301	CO11A1|COLL6|STL2	MIM:120280|HGNC:HGNC:2186|Ensembl:ENSG00000060718|HPRD:00375|Vega:OTTHUMG00000010872	collagen type XI alpha 1	hsa04974(Protein digestion and absorption)	GO:0005592(collagen type XI trimer)//GO:0005576(extracellular region)//GO:0005788(endoplasmic reticulum lumen)	GO:0005201(extracellular matrix structural constituent)//GO:0050840(extracellular matrix binding)//GO:0046872(metal ion binding)//GO:0030674(protein binding, bridging)	GO:0042472(inner ear morphogenesis)//GO:0035987(endodermal cell differentiation)//GO:0022617(extracellular matrix disassembly)//GO:0030198(extracellular matrix organization)//GO:0006029(proteoglycan metabolic process)//GO:0001502(cartilage condensation)//GO:0050910(detection of mechanical stimulus involved in sensory perception of sound)//GO:0001503(ossification)//GO:0055010(ventricular cardiac m…
chr1	102920310	102920363	MACS_peak_993	3100	53	ENST00000353414	COL11A1	3100	18.71	15.24	1301	CO11A1|COLL6|STL2	MIM:120280|HGNC:HGNC:2186|Ensembl:ENSG00000060718|HPRD:00375|Vega:OTTHUMG00000010872	collagen type XI alpha 1	hsa04974(Protein digestion and absorption)	GO:0005592(collagen type XI trimer)//GO:0005576(extracellular region)//GO:0005788(endoplasmic reticulum lumen)	GO:0005201(extracellular matrix structural constituent)//GO:0050840(extracellular matrix binding)//GO:0046872(metal ion binding)//GO:0030674(protein binding, bridging)	GO:0042472(inner ear morphogenesis)//GO:0035987(endodermal cell differentiation)//GO:0022617(extracellular matrix disassembly)//GO:0030198(extracellular matrix organization)//GO:0006029(proteoglycan metabolic process)//GO:0001502(cartilage condensation)//GO:0050910(detection of mechanical stimulus involved in sensory perception of sound)//GO:0001503(ossification)//GO:0055010(ventricular cardiac m…
chr1	102921517	102921571	MACS_peak_994	3100	54	ENST00000353414	COL11A1	3100	43.66	15.24	1301	CO11A1|COLL6|STL2	MIM:120280|HGNC:HGNC:2186|Ensembl:ENSG00000060718|HPRD:00375|Vega:OTTHUMG00000010872	collagen type XI alpha 1	hsa04974(Protein digestion and absorption)	GO:0005592(collagen type XI trimer)//GO:0005576(extracellular region)//GO:0005788(endoplasmic reticulum lumen)	GO:0005201(extracellular matrix structural constituent)//GO:0050840(extracellular matrix binding)//GO:0046872(metal ion binding)//GO:0030674(protein binding, bridging)	GO:0042472(inner ear morphogenesis)//GO:0035987(endodermal cell differentiation)//GO:0022617(extracellular matrix disassembly)//GO:0030198(extracellular matrix organization)//GO:0006029(proteoglycan metabolic process)//GO:0001502(cartilage condensation)//GO:0050910(detection of mechanical stimulus involved in sensory perception of sound)//GO:0001503(ossification)//GO:0055010(ventricular cardiac m…
chr1	102923335	102923389	MACS_peak_995	3100	54	ENST00000353414	COL11A1	3100	45.75	15.24	1301	CO11A1|COLL6|STL2	MIM:120280|HGNC:HGNC:2186|Ensembl:ENSG00000060718|HPRD:00375|Vega:OTTHUMG00000010872	collagen type XI alpha 1	hsa04974(Protein digestion and absorption)	GO:0005592(collagen type XI trimer)//GO:0005576(extracellular region)//GO:0005788(endoplasmic reticulum lumen)	GO:0005201(extracellular matrix structural constituent)//GO:0050840(extracellular matrix binding)//GO:0046872(metal ion binding)//GO:0030674(protein binding, bridging)	GO:0042472(inner ear morphogenesis)//GO:0035987(endodermal cell differentiation)//GO:0022617(extracellular matrix disassembly)//GO:0030198(extracellular matrix organization)//GO:0006029(proteoglycan metabolic process)//GO:0001502(cartilage condensation)//GO:0050910(detection of mechanical stimulus involved in sensory perception of sound)//GO:0001503(ossification)//GO:0055010(ventricular cardiac m…
chr1	102934448	102934556	MACS_peak_997	52.3	108	ENST00000353414	COL11A1	52.3	3.48	100	1301	CO11A1|COLL6|STL2	MIM:120280|HGNC:HGNC:2186|Ensembl:ENSG00000060718|HPRD:00375|Vega:OTTHUMG00000010872	collagen type XI alpha 1	hsa04974(Protein digestion and absorption)	GO:0005592(collagen type XI trimer)//GO:0005576(extracellular region)//GO:0005788(endoplasmic reticulum lumen)	GO:0005201(extracellular matrix structural constituent)//GO:0050840(extracellular matrix binding)//GO:0046872(metal ion binding)//GO:0030674(protein binding, bridging)	GO:0042472(inner ear morphogenesis)//GO:0035987(endodermal cell differentiation)//GO:0022617(extracellular matrix disassembly)//GO:0030198(extracellular matrix organization)//GO:0006029(proteoglycan metabolic process)//GO:0001502(cartilage condensation)//GO:0050910(detection of mechanical stimulus involved in sensory perception of sound)//GO:0001503(ossification)//GO:0055010(ventricular cardiac m…
chr1	102939040	102939088	MACS_peak_998	3100	48	ENST00000353414	COL11A1	3100	23.32	15.24	1301	CO11A1|COLL6|STL2	MIM:120280|HGNC:HGNC:2186|Ensembl:ENSG00000060718|HPRD:00375|Vega:OTTHUMG00000010872	collagen type XI alpha 1	hsa04974(Protein digestion and absorption)	GO:0005592(collagen type XI trimer)//GO:0005576(extracellular region)//GO:0005788(endoplasmic reticulum lumen)	GO:0005201(extracellular matrix structural constituent)//GO:0050840(extracellular matrix binding)//GO:0046872(metal ion binding)//GO:0030674(protein binding, bridging)	GO:0042472(inner ear morphogenesis)//GO:0035987(endodermal cell differentiation)//GO:0022617(extracellular matrix disassembly)//GO:0030198(extracellular matrix organization)//GO:0006029(proteoglycan metabolic process)//GO:0001502(cartilage condensation)//GO:0050910(detection of mechanical stimulus involved in sensory perception of sound)//GO:0001503(ossification)//GO:0055010(ventricular cardiac m…
chr1	102940326	102940434	MACS_peak_999	3100	108	ENST00000353414	COL11A1	3100	19.84	15.24	1301	CO11A1|COLL6|STL2	MIM:120280|HGNC:HGNC:2186|Ensembl:ENSG00000060718|HPRD:00375|Vega:OTTHUMG00000010872	collagen type XI alpha 1	hsa04974(Protein digestion and absorption)	GO:0005592(collagen type XI trimer)//GO:0005576(extracellular region)//GO:0005788(endoplasmic reticulum lumen)	GO:0005201(extracellular matrix structural constituent)//GO:0050840(extracellular matrix binding)//GO:0046872(metal ion binding)//GO:0030674(protein binding, bridging)	GO:0042472(inner ear morphogenesis)//GO:0035987(endodermal cell differentiation)//GO:0022617(extracellular matrix disassembly)//GO:0030198(extracellular matrix organization)//GO:0006029(proteoglycan metabolic process)//GO:0001502(cartilage condensation)//GO:0050910(detection of mechanical stimulus involved in sensory perception of sound)//GO:0001503(ossification)//GO:0055010(ventricular cardiac m…
chr1	102946848	102946956	MACS_peak_1000	3100	108	ENST00000353414	COL11A1	3100	48.54	15.24	1301	CO11A1|COLL6|STL2	MIM:120280|HGNC:HGNC:2186|Ensembl:ENSG00000060718|HPRD:00375|Vega:OTTHUMG00000010872	collagen type XI alpha 1	hsa04974(Protein digestion and absorption)	GO:0005592(collagen type XI trimer)//GO:0005576(extracellular region)//GO:0005788(endoplasmic reticulum lumen)	GO:0005201(extracellular matrix structural constituent)//GO:0050840(extracellular matrix binding)//GO:0046872(metal ion binding)//GO:0030674(protein binding, bridging)	GO:0042472(inner ear morphogenesis)//GO:0035987(endodermal cell differentiation)//GO:0022617(extracellular matrix disassembly)//GO:0030198(extracellular matrix organization)//GO:0006029(proteoglycan metabolic process)//GO:0001502(cartilage condensation)//GO:0050910(detection of mechanical stimulus involved in sensory perception of sound)//GO:0001503(ossification)//GO:0055010(ventricular cardiac m…
chr1	102965486	102965540	MACS_peak_1003	1040.8	54	ENST00000353414	COL11A1	1040.8	4.89	41.24	1301	CO11A1|COLL6|STL2	MIM:120280|HGNC:HGNC:2186|Ensembl:ENSG00000060718|HPRD:00375|Vega:OTTHUMG00000010872	collagen type XI alpha 1	hsa04974(Protein digestion and absorption)	GO:0005592(collagen type XI trimer)//GO:0005576(extracellular region)//GO:0005788(endoplasmic reticulum lumen)	GO:0005201(extracellular matrix structural constituent)//GO:0050840(extracellular matrix binding)//GO:0046872(metal ion binding)//GO:0030674(protein binding, bridging)	GO:0042472(inner ear morphogenesis)//GO:0035987(endodermal cell differentiation)//GO:0022617(extracellular matrix disassembly)//GO:0030198(extracellular matrix organization)//GO:0006029(proteoglycan metabolic process)//GO:0001502(cartilage condensation)//GO:0050910(detection of mechanical stimulus involved in sensory perception of sound)//GO:0001503(ossification)//GO:0055010(ventricular cardiac m…
chr1	102970218	102970272	MACS_peak_1004	390.83	54	ENST00000353414	COL11A1	390.83	4.02	100	1301	CO11A1|COLL6|STL2	MIM:120280|HGNC:HGNC:2186|Ensembl:ENSG00000060718|HPRD:00375|Vega:OTTHUMG00000010872	collagen type XI alpha 1	hsa04974(Protein digestion and absorption)	GO:0005592(collagen type XI trimer)//GO:0005576(extracellular region)//GO:0005788(endoplasmic reticulum lumen)	GO:0005201(extracellular matrix structural constituent)//GO:0050840(extracellular matrix binding)//GO:0046872(metal ion binding)//GO:0030674(protein binding, bridging)	GO:0042472(inner ear morphogenesis)//GO:0035987(endodermal cell differentiation)//GO:0022617(extracellular matrix disassembly)//GO:0030198(extracellular matrix organization)//GO:0006029(proteoglycan metabolic process)//GO:0001502(cartilage condensation)//GO:0050910(detection of mechanical stimulus involved in sensory perception of sound)//GO:0001503(ossification)//GO:0055010(ventricular cardiac m…
chr1	102979381	102979435	MACS_peak_1005	3100	54	ENST00000353414	COL11A1	3100	16.6	15.24	1301	CO11A1|COLL6|STL2	MIM:120280|HGNC:HGNC:2186|Ensembl:ENSG00000060718|HPRD:00375|Vega:OTTHUMG00000010872	collagen type XI alpha 1	hsa04974(Protein digestion and absorption)	GO:0005592(collagen type XI trimer)//GO:0005576(extracellular region)//GO:0005788(endoplasmic reticulum lumen)	GO:0005201(extracellular matrix structural constituent)//GO:0050840(extracellular matrix binding)//GO:0046872(metal ion binding)//GO:0030674(protein binding, bridging)	GO:0042472(inner ear morphogenesis)//GO:0035987(endodermal cell differentiation)//GO:0022617(extracellular matrix disassembly)//GO:0030198(extracellular matrix organization)//GO:0006029(proteoglycan metabolic process)//GO:0001502(cartilage condensation)//GO:0050910(detection of mechanical stimulus involved in sensory perception of sound)//GO:0001503(ossification)//GO:0055010(ventricular cardiac m…
chr1	102984137	102984191	MACS_peak_1006	3100	54	ENST00000353414	COL11A1	3100	12.14	15.24	1301	CO11A1|COLL6|STL2	MIM:120280|HGNC:HGNC:2186|Ensembl:ENSG00000060718|HPRD:00375|Vega:OTTHUMG00000010872	collagen type XI alpha 1	hsa04974(Protein digestion and absorption)	GO:0005592(collagen type XI trimer)//GO:0005576(extracellular region)//GO:0005788(endoplasmic reticulum lumen)	GO:0005201(extracellular matrix structural constituent)//GO:0050840(extracellular matrix binding)//GO:0046872(metal ion binding)//GO:0030674(protein binding, bridging)	GO:0042472(inner ear morphogenesis)//GO:0035987(endodermal cell differentiation)//GO:0022617(extracellular matrix disassembly)//GO:0030198(extracellular matrix organization)//GO:0006029(proteoglycan metabolic process)//GO:0001502(cartilage condensation)//GO:0050910(detection of mechanical stimulus involved in sensory perception of sound)//GO:0001503(ossification)//GO:0055010(ventricular cardiac m…
chr1	102987632	102987740	MACS_peak_1007	2380.97	108	ENST00000353414	COL11A1	2380.97	8.32	19.41	1301	CO11A1|COLL6|STL2	MIM:120280|HGNC:HGNC:2186|Ensembl:ENSG00000060718|HPRD:00375|Vega:OTTHUMG00000010872	collagen type XI alpha 1	hsa04974(Protein digestion and absorption)	GO:0005592(collagen type XI trimer)//GO:0005576(extracellular region)//GO:0005788(endoplasmic reticulum lumen)	GO:0005201(extracellular matrix structural constituent)//GO:0050840(extracellular matrix binding)//GO:0046872(metal ion binding)//GO:0030674(protein binding, bridging)	GO:0042472(inner ear morphogenesis)//GO:0035987(endodermal cell differentiation)//GO:0022617(extracellular matrix disassembly)//GO:0030198(extracellular matrix organization)//GO:0006029(proteoglycan metabolic process)//GO:0001502(cartilage condensation)//GO:0050910(detection of mechanical stimulus involved in sensory perception of sound)//GO:0001503(ossification)//GO:0055010(ventricular cardiac m…
chr1	102989517	102989571	MACS_peak_1008	3100	54	ENST00000353414	COL11A1	3100	30.86	15.24	1301	CO11A1|COLL6|STL2	MIM:120280|HGNC:HGNC:2186|Ensembl:ENSG00000060718|HPRD:00375|Vega:OTTHUMG00000010872	collagen type XI alpha 1	hsa04974(Protein digestion and absorption)	GO:0005592(collagen type XI trimer)//GO:0005576(extracellular region)//GO:0005788(endoplasmic reticulum lumen)	GO:0005201(extracellular matrix structural constituent)//GO:0050840(extracellular matrix binding)//GO:0046872(metal ion binding)//GO:0030674(protein binding, bridging)	GO:0042472(inner ear morphogenesis)//GO:0035987(endodermal cell differentiation)//GO:0022617(extracellular matrix disassembly)//GO:0030198(extracellular matrix organization)//GO:0006029(proteoglycan metabolic process)//GO:0001502(cartilage condensation)//GO:0050910(detection of mechanical stimulus involved in sensory perception of sound)//GO:0001503(ossification)//GO:0055010(ventricular cardiac m…
chr1	102995988	102996042	MACS_peak_1009	3100	54	ENST00000353414	COL11A1	3100	24.96	15.24	1301	CO11A1|COLL6|STL2	MIM:120280|HGNC:HGNC:2186|Ensembl:ENSG00000060718|HPRD:00375|Vega:OTTHUMG00000010872	collagen type XI alpha 1	hsa04974(Protein digestion and absorption)	GO:0005592(collagen type XI trimer)//GO:0005576(extracellular region)//GO:0005788(endoplasmic reticulum lumen)	GO:0005201(extracellular matrix structural constituent)//GO:0050840(extracellular matrix binding)//GO:0046872(metal ion binding)//GO:0030674(protein binding, bridging)	GO:0042472(inner ear morphogenesis)//GO:0035987(endodermal cell differentiation)//GO:0022617(extracellular matrix disassembly)//GO:0030198(extracellular matrix organization)//GO:0006029(proteoglycan metabolic process)//GO:0001502(cartilage condensation)//GO:0050910(detection of mechanical stimulus involved in sensory perception of sound)//GO:0001503(ossification)//GO:0055010(ventricular cardiac m…
chr1	102997079	102997113	MACS_peak_1010	202.75	34	ENST00000353414	COL11A1	202.75	2.48	100	1301	CO11A1|COLL6|STL2	MIM:120280|HGNC:HGNC:2186|Ensembl:ENSG00000060718|HPRD:00375|Vega:OTTHUMG00000010872	collagen type XI alpha 1	hsa04974(Protein digestion and absorption)	GO:0005592(collagen type XI trimer)//GO:0005576(extracellular region)//GO:0005788(endoplasmic reticulum lumen)	GO:0005201(extracellular matrix structural constituent)//GO:0050840(extracellular matrix binding)//GO:0046872(metal ion binding)//GO:0030674(protein binding, bridging)	GO:0042472(inner ear morphogenesis)//GO:0035987(endodermal cell differentiation)//GO:0022617(extracellular matrix disassembly)//GO:0030198(extracellular matrix organization)//GO:0006029(proteoglycan metabolic process)//GO:0001502(cartilage condensation)//GO:0050910(detection of mechanical stimulus involved in sensory perception of sound)//GO:0001503(ossification)//GO:0055010(ventricular cardiac m…
chr1	102998309	102998360	MACS_peak_1011	3100	51	ENST00000353414	COL11A1	3100	15.57	15.24	1301	CO11A1|COLL6|STL2	MIM:120280|HGNC:HGNC:2186|Ensembl:ENSG00000060718|HPRD:00375|Vega:OTTHUMG00000010872	collagen type XI alpha 1	hsa04974(Protein digestion and absorption)	GO:0005592(collagen type XI trimer)//GO:0005576(extracellular region)//GO:0005788(endoplasmic reticulum lumen)	GO:0005201(extracellular matrix structural constituent)//GO:0050840(extracellular matrix binding)//GO:0046872(metal ion binding)//GO:0030674(protein binding, bridging)	GO:0042472(inner ear morphogenesis)//GO:0035987(endodermal cell differentiation)//GO:0022617(extracellular matrix disassembly)//GO:0030198(extracellular matrix organization)//GO:0006029(proteoglycan metabolic process)//GO:0001502(cartilage condensation)//GO:0050910(detection of mechanical stimulus involved in sensory perception of sound)//GO:0001503(ossification)//GO:0055010(ventricular cardiac m…
chr1	103001732	103001933	MACS_peak_1012	2047.12	201	ENST00000644186	COL11A1	2047.12	6.17	22.1	1301	CO11A1|COLL6|STL2	MIM:120280|HGNC:HGNC:2186|Ensembl:ENSG00000060718|HPRD:00375|Vega:OTTHUMG00000010872	collagen type XI alpha 1	hsa04974(Protein digestion and absorption)	GO:0005592(collagen type XI trimer)//GO:0005576(extracellular region)//GO:0005788(endoplasmic reticulum lumen)	GO:0005201(extracellular matrix structural constituent)//GO:0050840(extracellular matrix binding)//GO:0046872(metal ion binding)//GO:0030674(protein binding, bridging)	GO:0042472(inner ear morphogenesis)//GO:0035987(endodermal cell differentiation)//GO:0022617(extracellular matrix disassembly)//GO:0030198(extracellular matrix organization)//GO:0006029(proteoglycan metabolic process)//GO:0001502(cartilage condensation)//GO:0050910(detection of mechanical stimulus involved in sensory perception of sound)//GO:0001503(ossification)//GO:0055010(ventricular cardiac m…
chr1	103002427	103002481	MACS_peak_1013	3100	54	ENST00000353414	COL11A1	3100	36.26	15.24	1301	CO11A1|COLL6|STL2	MIM:120280|HGNC:HGNC:2186|Ensembl:ENSG00000060718|HPRD:00375|Vega:OTTHUMG00000010872	collagen type XI alpha 1	hsa04974(Protein digestion and absorption)	GO:0005592(collagen type XI trimer)//GO:0005576(extracellular region)//GO:0005788(endoplasmic reticulum lumen)	GO:0005201(extracellular matrix structural constituent)//GO:0050840(extracellular matrix binding)//GO:0046872(metal ion binding)//GO:0030674(protein binding, bridging)	GO:0042472(inner ear morphogenesis)//GO:0035987(endodermal cell differentiation)//GO:0022617(extracellular matrix disassembly)//GO:0030198(extracellular matrix organization)//GO:0006029(proteoglycan metabolic process)//GO:0001502(cartilage condensation)//GO:0050910(detection of mechanical stimulus involved in sensory perception of sound)//GO:0001503(ossification)//GO:0055010(ventricular cardiac m…
chr1	103004607	103004661	MACS_peak_1014	3100	54	ENST00000353414	COL11A1	3100	34.03	15.24	1301	CO11A1|COLL6|STL2	MIM:120280|HGNC:HGNC:2186|Ensembl:ENSG00000060718|HPRD:00375|Vega:OTTHUMG00000010872	collagen type XI alpha 1	hsa04974(Protein digestion and absorption)	GO:0005592(collagen type XI trimer)//GO:0005576(extracellular region)//GO:0005788(endoplasmic reticulum lumen)	GO:0005201(extracellular matrix structural constituent)//GO:0050840(extracellular matrix binding)//GO:0046872(metal ion binding)//GO:0030674(protein binding, bridging)	GO:0042472(inner ear morphogenesis)//GO:0035987(endodermal cell differentiation)//GO:0022617(extracellular matrix disassembly)//GO:0030198(extracellular matrix organization)//GO:0006029(proteoglycan metabolic process)//GO:0001502(cartilage condensation)//GO:0050910(detection of mechanical stimulus involved in sensory perception of sound)//GO:0001503(ossification)//GO:0055010(ventricular cardiac m…
chr1	103006261	103006315	MACS_peak_1015	3100	54	ENST00000353414	COL11A1	3100	63.79	15.24	1301	CO11A1|COLL6|STL2	MIM:120280|HGNC:HGNC:2186|Ensembl:ENSG00000060718|HPRD:00375|Vega:OTTHUMG00000010872	collagen type XI alpha 1	hsa04974(Protein digestion and absorption)	GO:0005592(collagen type XI trimer)//GO:0005576(extracellular region)//GO:0005788(endoplasmic reticulum lumen)	GO:0005201(extracellular matrix structural constituent)//GO:0050840(extracellular matrix binding)//GO:0046872(metal ion binding)//GO:0030674(protein binding, bridging)	GO:0042472(inner ear morphogenesis)//GO:0035987(endodermal cell differentiation)//GO:0022617(extracellular matrix disassembly)//GO:0030198(extracellular matrix organization)//GO:0006029(proteoglycan metabolic process)//GO:0001502(cartilage condensation)//GO:0050910(detection of mechanical stimulus involved in sensory perception of sound)//GO:0001503(ossification)//GO:0055010(ventricular cardiac m…
chr1	103008462	103008516	MACS_peak_1016	2292.05	54	ENST00000353414	COL11A1	2292.05	6.5	20.07	1301	CO11A1|COLL6|STL2	MIM:120280|HGNC:HGNC:2186|Ensembl:ENSG00000060718|HPRD:00375|Vega:OTTHUMG00000010872	collagen type XI alpha 1	hsa04974(Protein digestion and absorption)	GO:0005592(collagen type XI trimer)//GO:0005576(extracellular region)//GO:0005788(endoplasmic reticulum lumen)	GO:0005201(extracellular matrix structural constituent)//GO:0050840(extracellular matrix binding)//GO:0046872(metal ion binding)//GO:0030674(protein binding, bridging)	GO:0042472(inner ear morphogenesis)//GO:0035987(endodermal cell differentiation)//GO:0022617(extracellular matrix disassembly)//GO:0030198(extracellular matrix organization)//GO:0006029(proteoglycan metabolic process)//GO:0001502(cartilage condensation)//GO:0050910(detection of mechanical stimulus involved in sensory perception of sound)//GO:0001503(ossification)//GO:0055010(ventricular cardiac m…
chr1	103012412	103012447	MACS_peak_1017	3100	35	ENST00000353414	COL11A1	3100	33.82	15.24	1301	CO11A1|COLL6|STL2	MIM:120280|HGNC:HGNC:2186|Ensembl:ENSG00000060718|HPRD:00375|Vega:OTTHUMG00000010872	collagen type XI alpha 1	hsa04974(Protein digestion and absorption)	GO:0005592(collagen type XI trimer)//GO:0005576(extracellular region)//GO:0005788(endoplasmic reticulum lumen)	GO:0005201(extracellular matrix structural constituent)//GO:0050840(extracellular matrix binding)//GO:0046872(metal ion binding)//GO:0030674(protein binding, bridging)	GO:0042472(inner ear morphogenesis)//GO:0035987(endodermal cell differentiation)//GO:0022617(extracellular matrix disassembly)//GO:0030198(extracellular matrix organization)//GO:0006029(proteoglycan metabolic process)//GO:0001502(cartilage condensation)//GO:0050910(detection of mechanical stimulus involved in sensory perception of sound)//GO:0001503(ossification)//GO:0055010(ventricular cardiac m…
chr1	103014510	103014585	MACS_peak_1018	3100	75	ENST00000353414	COL11A1	3100	20.38	15.24	1301	CO11A1|COLL6|STL2	MIM:120280|HGNC:HGNC:2186|Ensembl:ENSG00000060718|HPRD:00375|Vega:OTTHUMG00000010872	collagen type XI alpha 1	hsa04974(Protein digestion and absorption)	GO:0005592(collagen type XI trimer)//GO:0005576(extracellular region)//GO:0005788(endoplasmic reticulum lumen)	GO:0005201(extracellular matrix structural constituent)//GO:0050840(extracellular matrix binding)//GO:0046872(metal ion binding)//GO:0030674(protein binding, bridging)	GO:0042472(inner ear morphogenesis)//GO:0035987(endodermal cell differentiation)//GO:0022617(extracellular matrix disassembly)//GO:0030198(extracellular matrix organization)//GO:0006029(proteoglycan metabolic process)//GO:0001502(cartilage condensation)//GO:0050910(detection of mechanical stimulus involved in sensory perception of sound)//GO:0001503(ossification)//GO:0055010(ventricular cardiac m…
chr1	103015667	103015717	MACS_peak_1019	3100	50	ENST00000353414	COL11A1	3100	18.87	15.24	1301	CO11A1|COLL6|STL2	MIM:120280|HGNC:HGNC:2186|Ensembl:ENSG00000060718|HPRD:00375|Vega:OTTHUMG00000010872	collagen type XI alpha 1	hsa04974(Protein digestion and absorption)	GO:0005592(collagen type XI trimer)//GO:0005576(extracellular region)//GO:0005788(endoplasmic reticulum lumen)	GO:0005201(extracellular matrix structural constituent)//GO:0050840(extracellular matrix binding)//GO:0046872(metal ion binding)//GO:0030674(protein binding, bridging)	GO:0042472(inner ear morphogenesis)//GO:0035987(endodermal cell differentiation)//GO:0022617(extracellular matrix disassembly)//GO:0030198(extracellular matrix organization)//GO:0006029(proteoglycan metabolic process)//GO:0001502(cartilage condensation)//GO:0050910(detection of mechanical stimulus involved in sensory perception of sound)//GO:0001503(ossification)//GO:0055010(ventricular cardiac m…
chr1	103026215	103026332	MACS_peak_1020	243.52	117	ENST00000370096	COL11A1	243.52	4.54	100	1301	CO11A1|COLL6|STL2	MIM:120280|HGNC:HGNC:2186|Ensembl:ENSG00000060718|HPRD:00375|Vega:OTTHUMG00000010872	collagen type XI alpha 1	hsa04974(Protein digestion and absorption)	GO:0005592(collagen type XI trimer)//GO:0005576(extracellular region)//GO:0005788(endoplasmic reticulum lumen)	GO:0005201(extracellular matrix structural constituent)//GO:0050840(extracellular matrix binding)//GO:0046872(metal ion binding)//GO:0030674(protein binding, bridging)	GO:0042472(inner ear morphogenesis)//GO:0035987(endodermal cell differentiation)//GO:0022617(extracellular matrix disassembly)//GO:0030198(extracellular matrix organization)//GO:0006029(proteoglycan metabolic process)//GO:0001502(cartilage condensation)//GO:0050910(detection of mechanical stimulus involved in sensory perception of sound)//GO:0001503(ossification)//GO:0055010(ventricular cardiac m…
chr1	103030941	103031221	MACS_peak_1021	1330.41	280	ENST00000447608	COL11A1	1330.41	3.68	32.34	1301	CO11A1|COLL6|STL2	MIM:120280|HGNC:HGNC:2186|Ensembl:ENSG00000060718|HPRD:00375|Vega:OTTHUMG00000010872	collagen type XI alpha 1	hsa04974(Protein digestion and absorption)	GO:0005592(collagen type XI trimer)//GO:0005576(extracellular region)//GO:0005788(endoplasmic reticulum lumen)	GO:0005201(extracellular matrix structural constituent)//GO:0050840(extracellular matrix binding)//GO:0046872(metal ion binding)//GO:0030674(protein binding, bridging)	GO:0042472(inner ear morphogenesis)//GO:0035987(endodermal cell differentiation)//GO:0022617(extracellular matrix disassembly)//GO:0030198(extracellular matrix organization)//GO:0006029(proteoglycan metabolic process)//GO:0001502(cartilage condensation)//GO:0050910(detection of mechanical stimulus involved in sensory perception of sound)//GO:0001503(ossification)//GO:0055010(ventricular cardiac m…
chr1	109213930	109214128	MACS_peak_1035	3100	198	ENST00000234677	SARS	3100	62.66	15.24	6301	SERRS|SERS	MIM:607529|HGNC:HGNC:10537|Ensembl:ENSG00000031698|HPRD:09605|Vega:OTTHUMG00000011726	seryl-tRNA synthetase	hsa00970(Aminoacyl-tRNA biosynthesis)	GO:0070062(extracellular exosome)//GO:0005739(mitochondrion)//GO:0005737(cytoplasm)//GO:0005829(cytosol)	GO:0004828(serine-tRNA ligase activity)//GO:0003723(RNA binding)//GO:0005524(ATP binding)//GO:0098619(selenocysteine-tRNA ligase activity)	GO:0006412(translation)//GO:0010467(gene expression)//GO:0044281(small molecule metabolic process)//GO:0006434(seryl-tRNA aminoacylation)//GO:0006418(tRNA aminoacylation for protein translation)//GO:0097056(selenocysteinyl-tRNA(Sec) biosynthetic process)//GO:0001887(selenium compound metabolic process)//GO:0016259(selenocysteine metabolic process)//GO:0034641(cellular nitrogen compound metabolic …
chr1	109223977	109224036	MACS_peak_1036	3100	59	ENST00000234677	SARS	3100	111.92	15.24	6301	SERRS|SERS	MIM:607529|HGNC:HGNC:10537|Ensembl:ENSG00000031698|HPRD:09605|Vega:OTTHUMG00000011726	seryl-tRNA synthetase	hsa00970(Aminoacyl-tRNA biosynthesis)	GO:0070062(extracellular exosome)//GO:0005739(mitochondrion)//GO:0005737(cytoplasm)//GO:0005829(cytosol)	GO:0004828(serine-tRNA ligase activity)//GO:0003723(RNA binding)//GO:0005524(ATP binding)//GO:0098619(selenocysteine-tRNA ligase activity)	GO:0006412(translation)//GO:0010467(gene expression)//GO:0044281(small molecule metabolic process)//GO:0006434(seryl-tRNA aminoacylation)//GO:0006418(tRNA aminoacylation for protein translation)//GO:0097056(selenocysteinyl-tRNA(Sec) biosynthetic process)//GO:0001887(selenium compound metabolic process)//GO:0016259(selenocysteine metabolic process)//GO:0034641(cellular nitrogen compound metabolic …
chr1	109230877	109231021	MACS_peak_1038	2022.68	144	ENST00000234677	SARS	2022.68	15.9	22.39	6301	SERRS|SERS	MIM:607529|HGNC:HGNC:10537|Ensembl:ENSG00000031698|HPRD:09605|Vega:OTTHUMG00000011726	seryl-tRNA synthetase	hsa00970(Aminoacyl-tRNA biosynthesis)	GO:0070062(extracellular exosome)//GO:0005739(mitochondrion)//GO:0005737(cytoplasm)//GO:0005829(cytosol)	GO:0004828(serine-tRNA ligase activity)//GO:0003723(RNA binding)//GO:0005524(ATP binding)//GO:0098619(selenocysteine-tRNA ligase activity)	GO:0006412(translation)//GO:0010467(gene expression)//GO:0044281(small molecule metabolic process)//GO:0006434(seryl-tRNA aminoacylation)//GO:0006418(tRNA aminoacylation for protein translation)//GO:0097056(selenocysteinyl-tRNA(Sec) biosynthetic process)//GO:0001887(selenium compound metabolic process)//GO:0016259(selenocysteine metabolic process)//GO:0034641(cellular nitrogen compound metabolic …
chr1	109237730	109237837	MACS_peak_1040	1381.44	107	ENST00000234677	SARS	1381.44	7.89	31.32	6301	SERRS|SERS	MIM:607529|HGNC:HGNC:10537|Ensembl:ENSG00000031698|HPRD:09605|Vega:OTTHUMG00000011726	seryl-tRNA synthetase	hsa00970(Aminoacyl-tRNA biosynthesis)	GO:0070062(extracellular exosome)//GO:0005739(mitochondrion)//GO:0005737(cytoplasm)//GO:0005829(cytosol)	GO:0004828(serine-tRNA ligase activity)//GO:0003723(RNA binding)//GO:0005524(ATP binding)//GO:0098619(selenocysteine-tRNA ligase activity)	GO:0006412(translation)//GO:0010467(gene expression)//GO:0044281(small molecule metabolic process)//GO:0006434(seryl-tRNA aminoacylation)//GO:0006418(tRNA aminoacylation for protein translation)//GO:0097056(selenocysteinyl-tRNA(Sec) biosynthetic process)//GO:0001887(selenium compound metabolic process)//GO:0016259(selenocysteine metabolic process)//GO:0034641(cellular nitrogen compound metabolic …
chr1	109311731	109311975	MACS_peak_1041	3100	244	ENST00000256637	SORT1	3100	12.96	15.24	6272	Gp95|LDLCQ6|NT3|NTR3	MIM:602458|HGNC:HGNC:11186|Ensembl:ENSG00000134243|HPRD:03910|Vega:OTTHUMG00000011999	sortilin 1	hsa04142(Lysosome)//hsa04722(Neurotrophin signaling pathway)	GO:0030136(clathrin-coated vesicle)//GO:0030140(trans-Golgi network transport vesicle)//GO:0005886(plasma membrane)//GO:0009986(cell surface)//GO:0010008(endosome membrane)//GO:0005789(endoplasmic reticulum membrane)//GO:0030425(dendrite)//GO:0048471(perinuclear region of cytoplasm)//GO:0005794(Golgi apparatus)//GO:0016021(integral component of membrane)//GO:0005765(lysosomal membrane)//GO:003196…	GO:0019899(enzyme binding)//GO:0048406(nerve growth factor binding)//GO:0005515(protein binding)//GO:0010465(nerve growth factor receptor activity)//GO:0030379(neurotensin receptor activity, non-G-protein coupled)	GO:0006897(endocytosis)//GO:0032868(response to insulin)//GO:0038180(nerve growth factor signaling pathway)//GO:1904037(positive regulation of epithelial cell apoptotic process)//GO:0007218(neuropeptide signaling pathway)//GO:0014902(myotube differentiation)//GO:0051005(negative regulation of lipoprotein lipase activity)//GO:0008333(endosome to lysosome transport)//GO:0048227(plasma membrane to e…
chr1	109620163	109620278	MACS_peak_1045	3100	115	ENST00000342115	AMPD2	3100	55.86	15.24	271	PCH9|SPG63	MIM:102771|HGNC:HGNC:469|Ensembl:ENSG00000116337|HPRD:11808|Vega:OTTHUMG00000011649	adenosine monophosphate deaminase 2	hsa00230(Purine metabolism)//	GO:0005575(cellular_component)//GO:0005829(cytosol)	GO:0003876(AMP deaminase activity)//GO:0046872(metal ion binding)//GO:0005515(protein binding)	GO:0052652(cyclic purine nucleotide metabolic process)//GO:0044281(small molecule metabolic process)//GO:0043101(purine-containing compound salvage)//GO:0055086(nucleobase-containing small molecule metabolic process)//GO:0046039(GTP metabolic process)//GO:0097009(energy homeostasis)//GO:0046033(AMP metabolic process)//GO:0006188(IMP biosynthetic process)//GO:0006144(purine nucleobase metabolic pr…
chr1	109625302	109625417	MACS_peak_1046	3100	115	ENST00000256578	AMPD2	3100	161.58	15.24	271	PCH9|SPG63	MIM:102771|HGNC:HGNC:469|Ensembl:ENSG00000116337|HPRD:11808|Vega:OTTHUMG00000011649	adenosine monophosphate deaminase 2	hsa00230(Purine metabolism)//	GO:0005575(cellular_component)//GO:0005829(cytosol)	GO:0003876(AMP deaminase activity)//GO:0046872(metal ion binding)//GO:0005515(protein binding)	GO:0052652(cyclic purine nucleotide metabolic process)//GO:0044281(small molecule metabolic process)//GO:0043101(purine-containing compound salvage)//GO:0055086(nucleobase-containing small molecule metabolic process)//GO:0046039(GTP metabolic process)//GO:0097009(energy homeostasis)//GO:0046033(AMP metabolic process)//GO:0006188(IMP biosynthetic process)//GO:0006144(purine nucleobase metabolic pr…
chr1	109630320	109630439	MACS_peak_1049	234.78	119	ENST00000369840	AMPD2	234.78	6.6	100	271	PCH9|SPG63	MIM:102771|HGNC:HGNC:469|Ensembl:ENSG00000116337|HPRD:11808|Vega:OTTHUMG00000011649	adenosine monophosphate deaminase 2	hsa00230(Purine metabolism)//	GO:0005575(cellular_component)//GO:0005829(cytosol)	GO:0003876(AMP deaminase activity)//GO:0046872(metal ion binding)//GO:0005515(protein binding)	GO:0052652(cyclic purine nucleotide metabolic process)//GO:0044281(small molecule metabolic process)//GO:0043101(purine-containing compound salvage)//GO:0055086(nucleobase-containing small molecule metabolic process)//GO:0046039(GTP metabolic process)//GO:0097009(energy homeostasis)//GO:0046033(AMP metabolic process)//GO:0006188(IMP biosynthetic process)//GO:0006144(purine nucleobase metabolic pr…
chr1	110228969	110229151	MACS_peak_1056	3100	182	ENST00000636402	KCNC4	3100	286.14	15.24	3749	C1orf30|HKSHIIIC|KSHIIIC|KV3.4	MIM:176265|HGNC:HGNC:6236|Ensembl:ENSG00000116396|HPRD:08887|Vega:OTTHUMG00000011037	potassium voltage-gated channel subfamily C member 4		GO:0043679(axon terminus)//GO:0005886(plasma membrane)//GO:0008076(voltage-gated potassium channel complex)//GO:0031594(neuromuscular junction)	GO:0005267(potassium channel activity)//GO:0005251(delayed rectifier potassium channel activity)//GO:0005249(voltage-gated potassium channel activity)	GO:0051260(protein homooligomerization)//GO:0071805(potassium ion transmembrane transport)//GO:0046928(regulation of neurotransmitter secretion)//GO:0034765(regulation of ion transmembrane transport)//GO:0007268(synaptic transmission)//GO:0006813(potassium ion transport)
chr1	110339347	110339636	MACS_peak_1057	1896.34	289	ENST00000369784	RBM15	1896.34	35.83	23.58	64783	OTT|OTT1|SPEN	MIM:606077|HGNC:HGNC:14959|Ensembl:ENSG00000162775|HPRD:05832|Vega:OTTHUMG00000011284	RNA binding motif protein 15		GO:0031965(nuclear membrane)//GO:0005654(nucleoplasm)//GO:0016607(nuclear speck)	GO:0044822(poly(A) RNA binding)//GO:0000166(nucleotide binding)//GO:0003676(nucleic acid binding)//GO:0005515(protein binding)	GO:0060674(placenta blood vessel development)//GO:0000398(mRNA splicing, via spliceosome)//GO:0007221(positive regulation of transcription of Notch receptor target)//GO:0060412(ventricular septum morphogenesis)//GO:0045638(negative regulation of myeloid cell differentiation)//GO:0045892(negative regulation of transcription, DNA-templated)//GO:0016032(viral process)//GO:0001569(patterning of blood…
chr1	110340926	110341622	MACS_peak_1058	927.33	696	ENST00000369784	RBM15	927.33	21.75	46.12	64783	OTT|OTT1|SPEN	MIM:606077|HGNC:HGNC:14959|Ensembl:ENSG00000162775|HPRD:05832|Vega:OTTHUMG00000011284	RNA binding motif protein 15		GO:0031965(nuclear membrane)//GO:0005654(nucleoplasm)//GO:0016607(nuclear speck)	GO:0044822(poly(A) RNA binding)//GO:0000166(nucleotide binding)//GO:0003676(nucleic acid binding)//GO:0005515(protein binding)	GO:0060674(placenta blood vessel development)//GO:0000398(mRNA splicing, via spliceosome)//GO:0007221(positive regulation of transcription of Notch receptor target)//GO:0060412(ventricular septum morphogenesis)//GO:0045638(negative regulation of myeloid cell differentiation)//GO:0045892(negative regulation of transcription, DNA-templated)//GO:0016032(viral process)//GO:0001569(patterning of blood…
chr1	111227713	111227769	MACS_peak_1060	1189.83	56	ENST00000369744	CHI3L2	1189.83	2.62	36.01	1117	CHIL2|YKL-39|YKL39	MIM:601526|HGNC:HGNC:1933|Ensembl:ENSG00000064886|HPRD:03315|Vega:OTTHUMG00000012174	chitinase 3 like 2		GO:0005615(extracellular space)	GO:0008061(chitin binding)//GO:0004568(chitinase activity)//GO:0030246(carbohydrate binding)//GO:0004553(hydrolase activity, hydrolyzing O-glycosyl compounds)	GO:0006032(chitin catabolic process)//GO:0005975(carbohydrate metabolic process)
chr1	111229858	111229881	MACS_peak_1061	3126.98	23	ENST00000369748	CHI3L2	3126.98	6.08	58.33	1117	CHIL2|YKL-39|YKL39	MIM:601526|HGNC:HGNC:1933|Ensembl:ENSG00000064886|HPRD:03315|Vega:OTTHUMG00000012174	chitinase 3 like 2		GO:0005615(extracellular space)	GO:0008061(chitin binding)//GO:0004568(chitinase activity)//GO:0030246(carbohydrate binding)//GO:0004553(hydrolase activity, hydrolyzing O-glycosyl compounds)	GO:0006032(chitin catabolic process)//GO:0005975(carbohydrate metabolic process)
chr1	113391163	113391349	MACS_peak_1072	3100	186	ENST00000307546	MAGI3	3100	96.94	15.24	260425	MAGI-3|dJ730K3.2	MIM:615943|HGNC:HGNC:29647|Ensembl:ENSG00000081026|HPRD:11290|Vega:OTTHUMG00000011737	membrane associated guanylate kinase, WW and PDZ domain containing 3	hsa04015(Rap1 signaling pathway)//hsa04530(Tight junction)	GO:0005923(bicellular tight junction)//GO:0016020(membrane)//GO:0005886(plasma membrane)//GO:0005634(nucleus)	GO:0005524(ATP binding)//GO:0032947(protein complex scaffold)//GO:0005515(protein binding)//GO:0004385(guanylate kinase activity)//GO:0005109(frizzled binding)	GO:0043507(positive regulation of JUN kinase activity)//GO:0046037(GMP metabolic process)//GO:0016032(viral process)//GO:0046710(GDP metabolic process)//GO:0035556(intracellular signal transduction)//GO:0006915(apoptotic process)
chr1	113549514	113549543	MACS_peak_1077	3100	29	ENST00000307546	MAGI3	3100	96.94	15.24	260425	MAGI-3|dJ730K3.2	MIM:615943|HGNC:HGNC:29647|Ensembl:ENSG00000081026|HPRD:11290|Vega:OTTHUMG00000011737	membrane associated guanylate kinase, WW and PDZ domain containing 3	hsa04015(Rap1 signaling pathway)//hsa04530(Tight junction)	GO:0005923(bicellular tight junction)//GO:0016020(membrane)//GO:0005886(plasma membrane)//GO:0005634(nucleus)	GO:0005524(ATP binding)//GO:0032947(protein complex scaffold)//GO:0005515(protein binding)//GO:0004385(guanylate kinase activity)//GO:0005109(frizzled binding)	GO:0043507(positive regulation of JUN kinase activity)//GO:0046037(GMP metabolic process)//GO:0016032(viral process)//GO:0046710(GDP metabolic process)//GO:0035556(intracellular signal transduction)//GO:0006915(apoptotic process)
chr1	113954705	113954770	MACS_peak_1078	1068.11	65	ENST00000340480	HIPK1	1068.11	13.07	40.18	204851	Myak|Nbak2	MIM:608003|HGNC:HGNC:19006|Ensembl:ENSG00000163349|HPRD:06418|Vega:OTTHUMG00000011983	homeodomain interacting protein kinase 1		GO:0005634(nucleus)//GO:0016607(nuclear speck)//GO:0016605(PML body)//GO:0005737(cytoplasm)	GO:0004672(protein kinase activity)//GO:0005524(ATP binding)//GO:0004674(protein serine/threonine kinase activity)//GO:0005515(protein binding)	GO:0072577(endothelial cell apoptotic process)//GO:0010842(retina layer formation)//GO:0008284(positive regulation of cell proliferation)//GO:0060235(lens induction in camera-type eye)//GO:0045766(positive regulation of angiogenesis)//GO:0010803(regulation of tumor necrosis factor-mediated signaling pathway)//GO:0006468(protein phosphorylation)//GO:0006351(transcription, DNA-templated)//GO:004277…
chr1	113955562	113955607	MACS_peak_1079	700.01	45	ENST00000340480	HIPK1	700.01	6.41	61.34	204851	Myak|Nbak2	MIM:608003|HGNC:HGNC:19006|Ensembl:ENSG00000163349|HPRD:06418|Vega:OTTHUMG00000011983	homeodomain interacting protein kinase 1		GO:0005634(nucleus)//GO:0016607(nuclear speck)//GO:0016605(PML body)//GO:0005737(cytoplasm)	GO:0004672(protein kinase activity)//GO:0005524(ATP binding)//GO:0004674(protein serine/threonine kinase activity)//GO:0005515(protein binding)	GO:0072577(endothelial cell apoptotic process)//GO:0010842(retina layer formation)//GO:0008284(positive regulation of cell proliferation)//GO:0060235(lens induction in camera-type eye)//GO:0045766(positive regulation of angiogenesis)//GO:0010803(regulation of tumor necrosis factor-mediated signaling pathway)//GO:0006468(protein phosphorylation)//GO:0006351(transcription, DNA-templated)//GO:004277…
chr1	113981124	113981366	MACS_peak_1080	3100	242	ENST00000320334	OLFML3	3100	25.79	15.24	56944	HNOEL-iso|OLF44	MIM:610088|HGNC:HGNC:24956|Ensembl:ENSG00000116774|HPRD:14878|Vega:OTTHUMG00000011980	olfactomedin like 3		GO:1903561(extracellular vesicle)		GO:0007275(multicellular organism development)
chr1	114152949	114152980	MACS_peak_1083	3100	31	ENST00000609577	SYT6	3100	181.38	15.24	148281	sytVI	MIM:607718|HGNC:HGNC:18638|Ensembl:ENSG00000134207|HPRD:09654|Vega:OTTHUMG00000011755	synaptotagmin 6		GO:0005886(plasma membrane)//GO:0016021(integral component of membrane)//GO:0005829(cytosol)//GO:0019898(extrinsic component of membrane)//GO:0030054(cell junction)//GO:0070382(exocytic vesicle)//GO:0030672(synaptic vesicle membrane)//GO:0097038(perinuclear endoplasmic reticulum)	GO:0048306(calcium-dependent protein binding)//GO:0042803(protein homodimerization activity)//GO:0046982(protein heterodimerization activity)//GO:0019905(syntaxin binding)//GO:0005544(calcium-dependent phospholipid binding)//GO:0005515(protein binding)//GO:0030276(clathrin binding)//GO:0005509(calcium ion binding)	GO:0007340(acrosome reaction)//GO:0060478(acrosomal vesicle exocytosis)
chr1	114720659	114720717	MACS_peak_1085	1381.81	58	ENST00000261443	CSDE1	1381.81	4.1	31.32	7812	D1S155E|UNR	MIM:191510|HGNC:HGNC:29905|Ensembl:ENSG00000009307|HPRD:15949|Vega:OTTHUMG00000012060	cold shock domain containing E1, RNA binding		GO:0005886(plasma membrane)//GO:0005794(Golgi apparatus)//GO:0005743(mitochondrial inner membrane)//GO:0005737(cytoplasm)//GO:0070937(CRD-mediated mRNA stability complex)	GO:0044822(poly(A) RNA binding)//GO:0005515(protein binding)//GO:0003677(DNA binding)	GO:0070966(nuclear-transcribed mRNA catabolic process, no-go decay)//GO:0006355(regulation of transcription, DNA-templated)//GO:0008584(male gonad development)
chr1	114732603	114732816	MACS_peak_1087	546.38	213	ENST00000261443	CSDE1	546.38	4.59	81.65	7812	D1S155E|UNR	MIM:191510|HGNC:HGNC:29905|Ensembl:ENSG00000009307|HPRD:15949|Vega:OTTHUMG00000012060	cold shock domain containing E1, RNA binding		GO:0005886(plasma membrane)//GO:0005794(Golgi apparatus)//GO:0005743(mitochondrial inner membrane)//GO:0005737(cytoplasm)//GO:0070937(CRD-mediated mRNA stability complex)	GO:0044822(poly(A) RNA binding)//GO:0005515(protein binding)//GO:0003677(DNA binding)	GO:0070966(nuclear-transcribed mRNA catabolic process, no-go decay)//GO:0006355(regulation of transcription, DNA-templated)//GO:0008584(male gonad development)
chr1	116396611	116396734	MACS_peak_1095	2031.53	123	ENST00000295598	ATP1A1	2031.53	9.35	22.26	476	-	MIM:182310|HGNC:HGNC:799|Ensembl:ENSG00000163399|HPRD:01662|Vega:OTTHUMG00000012109	ATPase Na+/K+ transporting subunit alpha 1	hsa04022(cGMP-PKG signaling pathway)//hsa04024(cAMP signaling pathway)//hsa04260(Cardiac muscle contraction)//hsa04261(Adrenergic signaling in cardiomyocytes)//hsa04911(Insulin secretion)//hsa04918(Thyroid hormone synthesis)//hsa04919(Thyroid hormone signaling pathway)//hsa04960(Aldosterone-regulated sodium reabsorption)//hsa04961(Endocrine and other factor-regulated calcium reabsorption)//hsa049…	GO:0005768(endosome)//GO:0005886(plasma membrane)//GO:0043209(myelin sheath)//GO:0005901(caveola)//GO:0014704(intercalated disc)//GO:1903561(extracellular vesicle)//GO:0043234(protein complex)//GO:0005794(Golgi apparatus)//GO:0016021(integral component of membrane)//GO:0016323(basolateral plasma membrane)//GO:0043231(intracellular membrane-bounded organelle)//GO:0070062(extracellular exosome)//GO…	GO:0043548(phosphatidylinositol 3-kinase binding)//GO:0019904(protein domain specific binding)//GO:0005391(sodium:potassium-exchanging ATPase activity)//GO:0051087(chaperone binding)//GO:0005524(ATP binding)//GO:0031402(sodium ion binding)//GO:0030506(ankyrin binding)//GO:0000166(nucleotide binding)//GO:0043531(ADP binding)//GO:0019901(protein kinase binding)//GO:0030955(potassium ion binding)//G…	GO:0036376(sodium ion export from cell)//GO:0055119(relaxation of cardiac muscle)//GO:0086009(membrane repolarization)//GO:0045989(positive regulation of striated muscle contraction)//GO:0002028(regulation of sodium ion transport)//GO:0034220(ion transmembrane transport)//GO:0010107(potassium ion import)//GO:0015991(ATP hydrolysis coupled proton transport)//GO:0055085(transmembrane transport)//GO…
chr1	116397887	116397903	MACS_peak_1096	2066.12	16	ENST00000295598	ATP1A1	2066.12	9.79	21.92	476	-	MIM:182310|HGNC:HGNC:799|Ensembl:ENSG00000163399|HPRD:01662|Vega:OTTHUMG00000012109	ATPase Na+/K+ transporting subunit alpha 1	hsa04022(cGMP-PKG signaling pathway)//hsa04024(cAMP signaling pathway)//hsa04260(Cardiac muscle contraction)//hsa04261(Adrenergic signaling in cardiomyocytes)//hsa04911(Insulin secretion)//hsa04918(Thyroid hormone synthesis)//hsa04919(Thyroid hormone signaling pathway)//hsa04960(Aldosterone-regulated sodium reabsorption)//hsa04961(Endocrine and other factor-regulated calcium reabsorption)//hsa049…	GO:0005768(endosome)//GO:0005886(plasma membrane)//GO:0043209(myelin sheath)//GO:0005901(caveola)//GO:0014704(intercalated disc)//GO:1903561(extracellular vesicle)//GO:0043234(protein complex)//GO:0005794(Golgi apparatus)//GO:0016021(integral component of membrane)//GO:0016323(basolateral plasma membrane)//GO:0043231(intracellular membrane-bounded organelle)//GO:0070062(extracellular exosome)//GO…	GO:0043548(phosphatidylinositol 3-kinase binding)//GO:0019904(protein domain specific binding)//GO:0005391(sodium:potassium-exchanging ATPase activity)//GO:0051087(chaperone binding)//GO:0005524(ATP binding)//GO:0031402(sodium ion binding)//GO:0030506(ankyrin binding)//GO:0000166(nucleotide binding)//GO:0043531(ADP binding)//GO:0019901(protein kinase binding)//GO:0030955(potassium ion binding)//G…	GO:0036376(sodium ion export from cell)//GO:0055119(relaxation of cardiac muscle)//GO:0086009(membrane repolarization)//GO:0045989(positive regulation of striated muscle contraction)//GO:0002028(regulation of sodium ion transport)//GO:0034220(ion transmembrane transport)//GO:0010107(potassium ion import)//GO:0015991(ATP hydrolysis coupled proton transport)//GO:0055085(transmembrane transport)//GO…
chr1	116576049	116576364	MACS_peak_1098	811.27	315	ENST00000369483	IGSF3	811.27	14.18	52.97	3321	EWI-3|LCDD|V8	MIM:603491|HGNC:HGNC:5950|Ensembl:ENSG00000143061|HPRD:04602|Vega:OTTHUMG00000022751	immunoglobulin superfamily member 3		GO:0016021(integral component of membrane)//GO:0009986(cell surface)	GO:0003674(molecular_function)	GO:0032808(lacrimal gland development)
chr1	116988631	116988854	MACS_peak_1103	3100	223	ENST00000393203	PTGFRN	3100	124.4	15.24	5738	CD315|CD9P-1|EWI-F|FPRP|SMAP-6	MIM:601204|HGNC:HGNC:9601|Ensembl:ENSG00000134247|HPRD:03124|Vega:OTTHUMG00000012028	prostaglandin F2 receptor inhibitor		GO:0005794(Golgi apparatus)//GO:0016021(integral component of membrane)//GO:0005789(endoplasmic reticulum membrane)//GO:0009986(cell surface)	GO:0005515(protein binding)	GO:0034389(lipid particle organization)
chr1	117367499	117367840	MACS_peak_1106	64.03	341	ENST00000356554	MAN1A2	64.03	3.73	100	10905	MAN1B	MIM:604345|HGNC:HGNC:6822|Ensembl:ENSG00000198162|HPRD:05067|Vega:OTTHUMG00000012149	mannosidase alpha class 1A member 2	hsa00510(N-Glycan biosynthesis)//	GO:0016021(integral component of membrane)//GO:0070062(extracellular exosome)//GO:0016020(membrane)//GO:0005794(Golgi apparatus)//GO:0000139(Golgi membrane)//GO:0005783(endoplasmic reticulum)	GO:0005509(calcium ion binding)//GO:0004571(mannosyl-oligosaccharide 1,2-alpha-mannosidase activity)	GO:0044267(cellular protein metabolic process)//GO:0008152(metabolic process)//GO:0006491(N-glycan processing)//GO:1904381(Golgi apparatus mannose trimming)//GO:0007585(respiratory gaseous exchange)//GO:0043687(post-translational protein modification)//GO:0018279(protein N-linked glycosylation via asparagine)//GO:0048286(lung alveolus development)
chr1	118086035	118086072	MACS_peak_1110	3100	37	ENST00000336338	SPAG17	3100	49.29	15.24	200162	CT143|PF6	MIM:616554|HGNC:HGNC:26620|Ensembl:ENSG00000155761|HPRD:10146|Vega:OTTHUMG00000012198	sperm associated antigen 17		GO:0005654(nucleoplasm)//GO:0031514(motile cilium)//GO:0005874(microtubule)//GO:0005737(cytoplasm)//GO:1990716(axonemal central apparatus)		GO:0035082(axoneme assembly)//GO:0003341(cilium movement)
chr1	118086713	118086784	MACS_peak_1111	3100	71	ENST00000336338	SPAG17	3100	64.69	15.24	200162	CT143|PF6	MIM:616554|HGNC:HGNC:26620|Ensembl:ENSG00000155761|HPRD:10146|Vega:OTTHUMG00000012198	sperm associated antigen 17		GO:0005654(nucleoplasm)//GO:0031514(motile cilium)//GO:0005874(microtubule)//GO:0005737(cytoplasm)//GO:1990716(axonemal central apparatus)		GO:0035082(axoneme assembly)//GO:0003341(cilium movement)
chr1	118883745	118884141	MACS_peak_1115	3100	396	ENST00000207157	TBX15	3100	13.13	15.24	6913	TBX14	MIM:604127|HGNC:HGNC:11594|Ensembl:ENSG00000092607|HPRD:16035|Vega:OTTHUMG00000012263	T-box 15		GO:0005634(nucleus)//GO:0070722(Tle3-Aes complex)	GO:0000978(RNA polymerase II core promoter proximal region sequence-specific DNA binding)//GO:0042803(protein homodimerization activity)//GO:0001106(RNA polymerase II transcription corepressor activity)//GO:0001078(transcriptional repressor activity, RNA polymerase II core promoter proximal region sequence-specific binding)//GO:0003700(transcription factor activity, sequence-specific DNA binding)…	GO:0006351(transcription, DNA-templated)//GO:0006355(regulation of transcription, DNA-templated)//GO:0000122(negative regulation of transcription from RNA polymerase II promoter)//GO:0048701(embryonic cranial skeleton morphogenesis)
chr1	118987749	118988177	MACS_peak_1120	2227.73	428	ENST00000369429	TBX15	2227.73	16.11	20.57	6913	TBX14	MIM:604127|HGNC:HGNC:11594|Ensembl:ENSG00000092607|HPRD:16035|Vega:OTTHUMG00000012263	T-box 15		GO:0005634(nucleus)//GO:0070722(Tle3-Aes complex)	GO:0000978(RNA polymerase II core promoter proximal region sequence-specific DNA binding)//GO:0042803(protein homodimerization activity)//GO:0001106(RNA polymerase II transcription corepressor activity)//GO:0001078(transcriptional repressor activity, RNA polymerase II core promoter proximal region sequence-specific binding)//GO:0003700(transcription factor activity, sequence-specific DNA binding)…	GO:0006351(transcription, DNA-templated)//GO:0006355(regulation of transcription, DNA-templated)//GO:0000122(negative regulation of transcription from RNA polymerase II promoter)//GO:0048701(embryonic cranial skeleton morphogenesis)
chr1	119421910	119422505	MACS_peak_1124	2589.88	595	ENST00000369416	HSD3B2	2589.88	58.9	18.07	3284	HSD3B|HSDB|SDR11E2	MIM:613890|HGNC:HGNC:5218|Ensembl:ENSG00000203859|HPRD:01941|Vega:OTTHUMG00000012526	hydroxy-delta-5-steroid dehydrogenase, 3 beta- and steroid delta-isomerase 2	hsa00140(Steroid hormone biosynthesis)//	GO:0005743(mitochondrial inner membrane)//GO:0030868(smooth endoplasmic reticulum membrane)//GO:0005789(endoplasmic reticulum membrane)//GO:0016021(integral component of membrane)//GO:0005783(endoplasmic reticulum)//GO:0031966(mitochondrial membrane)//GO:0005758(mitochondrial intermembrane space)	GO:0004769(steroid delta-isomerase activity)//GO:0003854(3-beta-hydroxy-delta5-steroid dehydrogenase activity)	GO:0055114(oxidation-reduction process)//GO:0044281(small molecule metabolic process)//GO:0006704(glucocorticoid biosynthetic process)//GO:0006705(mineralocorticoid biosynthetic process)//GO:0006694(steroid biosynthetic process)//GO:0006702(androgen biosynthetic process)//GO:0008202(steroid metabolic process)
chr1	119735294	119735308	MACS_peak_1127	3100	14	ENST00000369409	PHGDH	3100	100.12	15.24	26227	3-PGDH|3PGDH|HEL-S-113|NLS|NLS1|PDG|PGAD|PGD|PGDH|PHGDHD|SERA	MIM:606879|HGNC:HGNC:8923|Ensembl:ENSG00000092621|HPRD:06047|Vega:OTTHUMG00000012100	phosphoglycerate dehydrogenase	hsa00260(Glycine, serine and threonine metabolism)//	GO:0043209(myelin sheath)//GO:0070062(extracellular exosome)//GO:0005829(cytosol)	GO:0009055(electron carrier activity)//GO:0004617(phosphoglycerate dehydrogenase activity)//GO:0051287(NAD binding)	GO:0055114(oxidation-reduction process)//GO:0008652(cellular amino acid biosynthetic process)//GO:0031175(neuron projection development)//GO:0044281(small molecule metabolic process)//GO:0021510(spinal cord development)//GO:0006566(threonine metabolic process)//GO:0007420(brain development)//GO:0006541(glutamine metabolic process)//GO:0021915(neural tube development)//GO:0034641(cellular nitrogen…
chr1	119916370	119916694	MACS_peak_1128	556.11	324	ENST00000256646	NOTCH2	556.11	6.52	80.07	4853	AGS2|HJCYS|hN2	MIM:600275|HGNC:HGNC:7882|Ensembl:ENSG00000134250|HPRD:02606|Vega:OTTHUMG00000012177	notch 2	hsa04320(Dorso-ventral axis formation)//hsa04330(Notch signaling pathway)//hsa04919(Thyroid hormone signaling pathway)//hsa05206(MicroRNAs in cancer)	GO:0005886(plasma membrane)//GO:0005887(integral component of plasma membrane)//GO:0005576(extracellular region)//GO:0043235(receptor complex)//GO:0009986(cell surface)//GO:0016020(membrane)//GO:0005789(endoplasmic reticulum membrane)//GO:0005929(cilium)//GO:0000139(Golgi membrane)//GO:0005654(nucleoplasm)//GO:0005634(nucleus)	GO:0004872(receptor activity)//GO:0038049(transcription factor activity, ligand-activated RNA polymerase II transcription factor binding)//GO:0005515(protein binding)//GO:0005509(calcium ion binding)	GO:0060674(placenta blood vessel development)//GO:0043066(negative regulation of apoptotic process)//GO:0030326(embryonic limb morphogenesis)//GO:0002315(marginal zone B cell differentiation)//GO:0006959(humoral immune response)//GO:0030097(hemopoiesis)//GO:0008285(negative regulation of cell proliferation)//GO:0000122(negative regulation of transcription from RNA polymerase II promoter)//GO:0002…
chr1	119917664	119917762	MACS_peak_1129	1014.85	98	ENST00000256646	NOTCH2	1014.85	7.15	42.26	4853	AGS2|HJCYS|hN2	MIM:600275|HGNC:HGNC:7882|Ensembl:ENSG00000134250|HPRD:02606|Vega:OTTHUMG00000012177	notch 2	hsa04320(Dorso-ventral axis formation)//hsa04330(Notch signaling pathway)//hsa04919(Thyroid hormone signaling pathway)//hsa05206(MicroRNAs in cancer)	GO:0005886(plasma membrane)//GO:0005887(integral component of plasma membrane)//GO:0005576(extracellular region)//GO:0043235(receptor complex)//GO:0009986(cell surface)//GO:0016020(membrane)//GO:0005789(endoplasmic reticulum membrane)//GO:0005929(cilium)//GO:0000139(Golgi membrane)//GO:0005654(nucleoplasm)//GO:0005634(nucleus)	GO:0004872(receptor activity)//GO:0038049(transcription factor activity, ligand-activated RNA polymerase II transcription factor binding)//GO:0005515(protein binding)//GO:0005509(calcium ion binding)	GO:0060674(placenta blood vessel development)//GO:0043066(negative regulation of apoptotic process)//GO:0030326(embryonic limb morphogenesis)//GO:0002315(marginal zone B cell differentiation)//GO:0006959(humoral immune response)//GO:0030097(hemopoiesis)//GO:0008285(negative regulation of cell proliferation)//GO:0000122(negative regulation of transcription from RNA polymerase II promoter)//GO:0002…
chr1	119963573	119963807	MACS_peak_1130	642.71	234	ENST00000256646	NOTCH2	642.71	9.9	67.53	4853	AGS2|HJCYS|hN2	MIM:600275|HGNC:HGNC:7882|Ensembl:ENSG00000134250|HPRD:02606|Vega:OTTHUMG00000012177	notch 2	hsa04320(Dorso-ventral axis formation)//hsa04330(Notch signaling pathway)//hsa04919(Thyroid hormone signaling pathway)//hsa05206(MicroRNAs in cancer)	GO:0005886(plasma membrane)//GO:0005887(integral component of plasma membrane)//GO:0005576(extracellular region)//GO:0043235(receptor complex)//GO:0009986(cell surface)//GO:0016020(membrane)//GO:0005789(endoplasmic reticulum membrane)//GO:0005929(cilium)//GO:0000139(Golgi membrane)//GO:0005654(nucleoplasm)//GO:0005634(nucleus)	GO:0004872(receptor activity)//GO:0038049(transcription factor activity, ligand-activated RNA polymerase II transcription factor binding)//GO:0005515(protein binding)//GO:0005509(calcium ion binding)	GO:0060674(placenta blood vessel development)//GO:0043066(negative regulation of apoptotic process)//GO:0030326(embryonic limb morphogenesis)//GO:0002315(marginal zone B cell differentiation)//GO:0006959(humoral immune response)//GO:0030097(hemopoiesis)//GO:0008285(negative regulation of cell proliferation)//GO:0000122(negative regulation of transcription from RNA polymerase II promoter)//GO:0002…
chr1	119965452	119965471	MACS_peak_1131	3100	19	ENST00000256646	NOTCH2	3100	14.59	15.24	4853	AGS2|HJCYS|hN2	MIM:600275|HGNC:HGNC:7882|Ensembl:ENSG00000134250|HPRD:02606|Vega:OTTHUMG00000012177	notch 2	hsa04320(Dorso-ventral axis formation)//hsa04330(Notch signaling pathway)//hsa04919(Thyroid hormone signaling pathway)//hsa05206(MicroRNAs in cancer)	GO:0005886(plasma membrane)//GO:0005887(integral component of plasma membrane)//GO:0005576(extracellular region)//GO:0043235(receptor complex)//GO:0009986(cell surface)//GO:0016020(membrane)//GO:0005789(endoplasmic reticulum membrane)//GO:0005929(cilium)//GO:0000139(Golgi membrane)//GO:0005654(nucleoplasm)//GO:0005634(nucleus)	GO:0004872(receptor activity)//GO:0038049(transcription factor activity, ligand-activated RNA polymerase II transcription factor binding)//GO:0005515(protein binding)//GO:0005509(calcium ion binding)	GO:0060674(placenta blood vessel development)//GO:0043066(negative regulation of apoptotic process)//GO:0030326(embryonic limb morphogenesis)//GO:0002315(marginal zone B cell differentiation)//GO:0006959(humoral immune response)//GO:0030097(hemopoiesis)//GO:0008285(negative regulation of cell proliferation)//GO:0000122(negative regulation of transcription from RNA polymerase II promoter)//GO:0002…
chr1	120818122	120818132	MACS_peak_1157	88.59	10	ENST00000609741	NBPF26	88.59	2.66	100	101060684	-	HGNC:HGNC:49571	neuroblastoma breakpoint family member 26		GO:0005737(cytoplasm)
chr1	120830415	120830487	MACS_peak_1158	3100	72	ENST00000609741	NBPF26	3100	37.02	15.24	101060684	-	HGNC:HGNC:49571	neuroblastoma breakpoint family member 26		GO:0005737(cytoplasm)
chr1	120841258	120841481	MACS_peak_1159	1103.32	223	ENST00000609741	NBPF26	1103.32	8.8	38.77	101060684	-	HGNC:HGNC:49571	neuroblastoma breakpoint family member 26		GO:0005737(cytoplasm)
chr1	121324601	121324640	MACS_peak_1168	3100	39	ENST00000367123	SRGAP2C	3100	51.58	15.24	653464	SRGAP2P1	MIM:614704|HGNC:HGNC:30584|Ensembl:ENSG00000171943|Vega:OTTHUMG00000041445	SLIT-ROBO Rho GTPase activating protein 2C		GO:0005737(cytoplasm)	GO:0005096(GTPase activator activity)//GO:0046982(protein heterodimerization activity)//GO:0048365(Rac GTPase binding)//GO:0042803(protein homodimerization activity)	GO:0030336(negative regulation of cell migration)//GO:0061000(negative regulation of dendritic spine development)//GO:0043547(positive regulation of GTPase activity)//GO:0051490(negative regulation of filopodium assembly)//GO:2001224(positive regulation of neuron migration)//GO:0021816(extension of a leading process involved in cell motility in cerebral cortex radial glia guided migration)
chr1	121373970	121374186	MACS_peak_1169	1923.78	216	ENST00000304465	SRGAP2C	1923.78	19.96	23.32	653464	SRGAP2P1	MIM:614704|HGNC:HGNC:30584|Ensembl:ENSG00000171943|Vega:OTTHUMG00000041445	SLIT-ROBO Rho GTPase activating protein 2C		GO:0005737(cytoplasm)	GO:0005096(GTPase activator activity)//GO:0046982(protein heterodimerization activity)//GO:0048365(Rac GTPase binding)//GO:0042803(protein homodimerization activity)	GO:0030336(negative regulation of cell migration)//GO:0061000(negative regulation of dendritic spine development)//GO:0043547(positive regulation of GTPase activity)//GO:0051490(negative regulation of filopodium assembly)//GO:2001224(positive regulation of neuron migration)//GO:0021816(extension of a leading process involved in cell motility in cerebral cortex radial glia guided migration)
chr1	144429726	144429863	MACS_peak_1201	1590.09	137	ENST00000488031	NBPF15	1590.09	9.87	27.83	284565	AB14|AG3|NBPF16	MIM:610414|MIM:614005|HGNC:HGNC:28791|Ensembl:ENSG00000266338|HPRD:14710|Vega:OTTHUMG00000013634	neuroblastoma breakpoint family member 15		GO:0005737(cytoplasm)
chr1	144433772	144433813	MACS_peak_1202	2428.05	41	ENST00000488031	NBPF15	2428.05	20.33	19.14	284565	AB14|AG3|NBPF16	MIM:610414|MIM:614005|HGNC:HGNC:28791|Ensembl:ENSG00000266338|HPRD:14710|Vega:OTTHUMG00000013634	neuroblastoma breakpoint family member 15		GO:0005737(cytoplasm)
chr1	144905858	144906074	MACS_peak_1208	3100	216	ENST00000612199	SRGAP2B	3100	117.05	15.24	647135	SRGAP2L|SRGAP2P2	MIM:614703|HGNC:HGNC:35237|Ensembl:ENSG00000196369|Vega:OTTHUMG00000041442	SLIT-ROBO Rho GTPase activating protein 2B				GO:0007399(nervous system development)
chr1	144955438	144955477	MACS_peak_1210	3100	39	ENST00000612199	SRGAP2B	3100	115.23	15.24	647135	SRGAP2L|SRGAP2P2	MIM:614703|HGNC:HGNC:35237|Ensembl:ENSG00000196369|Vega:OTTHUMG00000041442	SLIT-ROBO Rho GTPase activating protein 2B				GO:0007399(nervous system development)
chr1	145092899	145093443	MACS_peak_1213	937.53	544	ENST00000612199	SRGAP2B	937.53	9.02	45.6	647135	SRGAP2L|SRGAP2P2	MIM:614703|HGNC:HGNC:35237|Ensembl:ENSG00000196369|Vega:OTTHUMG00000041442	SLIT-ROBO Rho GTPase activating protein 2B				GO:0007399(nervous system development)
chr1	145095222	145095266	MACS_peak_1214	299.56	44	ENST00000612199	SRGAP2B	299.56	9.24	100	647135	SRGAP2L|SRGAP2P2	MIM:614703|HGNC:HGNC:35237|Ensembl:ENSG00000196369|Vega:OTTHUMG00000041442	SLIT-ROBO Rho GTPase activating protein 2B				GO:0007399(nervous system development)
chr1	145402166	145402381	MACS_peak_1218	3100	215	ENST00000369373	NBPF20	3100	113.92	15.24	100288142	-	MIM:614007|HGNC:HGNC:32000|Ensembl:ENSG00000162825|Vega:OTTHUMG00000042439	neuroblastoma breakpoint family member 20		GO:0005737(cytoplasm)
chr1	145856864	145857006	MACS_peak_1221	3100	142	ENST00000369298	PIAS3	3100	48.12	15.24	10401	ZMIZ5	MIM:605987|HGNC:HGNC:16861|Ensembl:ENSG00000131788|HPRD:09068|Vega:OTTHUMG00000013750	protein inhibitor of activated STAT 3	hsa04120(Ubiquitin mediated proteolysis)//hsa04630(Jak-STAT signaling pathway)	GO:0045202(synapse)//GO:0005654(nucleoplasm)//GO:0030425(dendrite)//GO:0016607(nuclear speck)//GO:0005737(cytoplasm)	GO:0008270(zinc ion binding)//GO:0015459(potassium channel regulator activity)//GO:0019899(enzyme binding)//GO:0019789(SUMO transferase activity)//GO:0016874(ligase activity)//GO:0047485(protein N-terminus binding)//GO:0005515(protein binding)//GO:0008022(protein C-terminus binding)	GO:0033235(positive regulation of protein sumoylation)//GO:0033234(negative regulation of protein sumoylation)//GO:0044267(cellular protein metabolic process)//GO:0008152(metabolic process)//GO:0010628(positive regulation of gene expression)//GO:0006351(transcription, DNA-templated)//GO:0045838(positive regulation of membrane potential)//GO:0043687(post-translational protein modification)//GO:000…
chr1	145859664	145859792	MACS_peak_1222	3100	128	ENST00000393046	PIAS3	3100	146.63	15.24	10401	ZMIZ5	MIM:605987|HGNC:HGNC:16861|Ensembl:ENSG00000131788|HPRD:09068|Vega:OTTHUMG00000013750	protein inhibitor of activated STAT 3	hsa04120(Ubiquitin mediated proteolysis)//hsa04630(Jak-STAT signaling pathway)	GO:0045202(synapse)//GO:0005654(nucleoplasm)//GO:0030425(dendrite)//GO:0016607(nuclear speck)//GO:0005737(cytoplasm)	GO:0008270(zinc ion binding)//GO:0015459(potassium channel regulator activity)//GO:0019899(enzyme binding)//GO:0019789(SUMO transferase activity)//GO:0016874(ligase activity)//GO:0047485(protein N-terminus binding)//GO:0005515(protein binding)//GO:0008022(protein C-terminus binding)	GO:0033235(positive regulation of protein sumoylation)//GO:0033234(negative regulation of protein sumoylation)//GO:0044267(cellular protein metabolic process)//GO:0008152(metabolic process)//GO:0010628(positive regulation of gene expression)//GO:0006351(transcription, DNA-templated)//GO:0045838(positive regulation of membrane potential)//GO:0043687(post-translational protein modification)//GO:000…
chr1	145900789	145900993	MACS_peak_1223	2744.58	204	ENST00000369304	ITGA10	2744.58	5.39	17.04	8515	PRO827	MIM:604042|HGNC:HGNC:6135|Ensembl:ENSG00000143127|HPRD:04952|Vega:OTTHUMG00000013751	integrin subunit alpha 10	hsa04151(PI3K-Akt signaling pathway)//hsa04510(Focal adhesion)//hsa04512(ECM-receptor interaction)//hsa04810(Regulation of actin cytoskeleton)//hsa05410(Hypertrophic cardiomyopathy (HCM))//hsa05412(Arrhythmogenic right ventricular cardiomyopathy (ARVC))//hsa05414(Dilated cardiomyopathy)	GO:0005886(plasma membrane)//GO:0008305(integrin complex)//GO:0034680(integrin alpha10-beta1 complex)	GO:0005518(collagen binding)//GO:0098639(collagen binding involved in cell-matrix adhesion)//GO:0046872(metal ion binding)	GO:0007229(integrin-mediated signaling pathway)//GO:0007411(axon guidance)//GO:0030198(extracellular matrix organization)//GO:0007160(cell-matrix adhesion)//GO:0007596(blood coagulation)
chr1	145904051	145904200	MACS_peak_1225	1033.29	149	ENST00000369304	ITGA10	1033.29	6.67	41.57	8515	PRO827	MIM:604042|HGNC:HGNC:6135|Ensembl:ENSG00000143127|HPRD:04952|Vega:OTTHUMG00000013751	integrin subunit alpha 10	hsa04151(PI3K-Akt signaling pathway)//hsa04510(Focal adhesion)//hsa04512(ECM-receptor interaction)//hsa04810(Regulation of actin cytoskeleton)//hsa05410(Hypertrophic cardiomyopathy (HCM))//hsa05412(Arrhythmogenic right ventricular cardiomyopathy (ARVC))//hsa05414(Dilated cardiomyopathy)	GO:0005886(plasma membrane)//GO:0008305(integrin complex)//GO:0034680(integrin alpha10-beta1 complex)	GO:0005518(collagen binding)//GO:0098639(collagen binding involved in cell-matrix adhesion)//GO:0046872(metal ion binding)	GO:0007229(integrin-mediated signaling pathway)//GO:0007411(axon guidance)//GO:0030198(extracellular matrix organization)//GO:0007160(cell-matrix adhesion)//GO:0007596(blood coagulation)
chr1	145904683	145904811	MACS_peak_1226	86.84	128	ENST00000369304	ITGA10	86.84	2.39	100	8515	PRO827	MIM:604042|HGNC:HGNC:6135|Ensembl:ENSG00000143127|HPRD:04952|Vega:OTTHUMG00000013751	integrin subunit alpha 10	hsa04151(PI3K-Akt signaling pathway)//hsa04510(Focal adhesion)//hsa04512(ECM-receptor interaction)//hsa04810(Regulation of actin cytoskeleton)//hsa05410(Hypertrophic cardiomyopathy (HCM))//hsa05412(Arrhythmogenic right ventricular cardiomyopathy (ARVC))//hsa05414(Dilated cardiomyopathy)	GO:0005886(plasma membrane)//GO:0008305(integrin complex)//GO:0034680(integrin alpha10-beta1 complex)	GO:0005518(collagen binding)//GO:0098639(collagen binding involved in cell-matrix adhesion)//GO:0046872(metal ion binding)	GO:0007229(integrin-mediated signaling pathway)//GO:0007411(axon guidance)//GO:0030198(extracellular matrix organization)//GO:0007160(cell-matrix adhesion)//GO:0007596(blood coagulation)
chr1	145947749	145947782	MACS_peak_1228	1314.76	33	ENST00000604000	LIX1L	1314.76	17.94	32.6	128077	-	HGNC:HGNC:28715|Ensembl:ENSG00000271601|HPRD:14653|Vega:OTTHUMG00000013741	limb and CNS expressed 1 like		GO:0005575(cellular_component)//GO:0005737(cytoplasm)	GO:0003674(molecular_function)	GO:0097352(autophagosome maturation)//GO:0008150(biological_process)
chr1	145957764	145957968	MACS_peak_1229	1672.99	204	ENST00000604000	LIX1L	1672.99	38.05	26.63	128077	-	HGNC:HGNC:28715|Ensembl:ENSG00000271601|HPRD:14653|Vega:OTTHUMG00000013741	limb and CNS expressed 1 like		GO:0005575(cellular_component)//GO:0005737(cytoplasm)	GO:0003674(molecular_function)	GO:0097352(autophagosome maturation)//GO:0008150(biological_process)
chr1	145996016	145996282	MACS_peak_1231	503.61	266	ENST00000582401	TXNIP	503.61	3.08	90.13	10628	EST01027|HHCPA78|THIF|VDUP1	MIM:606599|HGNC:HGNC:16952|Ensembl:ENSG00000265972|HPRD:05964|Vega:OTTHUMG00000013755	thioredoxin interacting protein		GO:0005634(nucleus)//GO:0005758(mitochondrial intermembrane space)//GO:0005737(cytoplasm)//GO:0005829(cytosol)	GO:0005515(protein binding)//GO:0031625(ubiquitin protein ligase binding)//GO:0004857(enzyme inhibitor activity)	GO:0048008(platelet-derived growth factor receptor signaling pathway)//GO:0043086(negative regulation of catalytic activity)//GO:0006606(protein import into nucleus)//GO:0035872(nucleotide-binding domain, leucine rich repeat containing receptor signaling pathway)//GO:0032570(response to progesterone)//GO:0045087(innate immune response)//GO:0009749(response to glucose)//GO:0030216(keratinocyte dif…
chr1	146067179	146067288	MACS_peak_1237	81.35	109	ENST00000583866	NBPF10	81.35	6.56	100	100132406	AB6|AG1|NBPF9	MIM:614000|HGNC:HGNC:31992|Ensembl:ENSG00000271425|Vega:OTTHUMG00000013757	neuroblastoma breakpoint family member 10		GO:0016021(integral component of membrane)//GO:0005737(cytoplasm)	GO:0044822(poly(A) RNA binding)
chr1	146112053	146112226	MACS_peak_1238	1587.92	173	ENST00000583866	NBPF10	1587.92	24.61	27.86	100132406	AB6|AG1|NBPF9	MIM:614000|HGNC:HGNC:31992|Ensembl:ENSG00000271425|Vega:OTTHUMG00000013757	neuroblastoma breakpoint family member 10		GO:0016021(integral component of membrane)//GO:0005737(cytoplasm)	GO:0044822(poly(A) RNA binding)
chr1	146116771	146116944	MACS_peak_1239	1098.36	173	ENST00000583866	NBPF10	1098.36	11.69	39.02	100132406	AB6|AG1|NBPF9	MIM:614000|HGNC:HGNC:31992|Ensembl:ENSG00000271425|Vega:OTTHUMG00000013757	neuroblastoma breakpoint family member 10		GO:0016021(integral component of membrane)//GO:0005737(cytoplasm)	GO:0044822(poly(A) RNA binding)
chr1	146128145	146128282	MACS_peak_1240	1546.7	137	ENST00000583866	NBPF10	1546.7	9.46	28.43	100132406	AB6|AG1|NBPF9	MIM:614000|HGNC:HGNC:31992|Ensembl:ENSG00000271425|Vega:OTTHUMG00000013757	neuroblastoma breakpoint family member 10		GO:0016021(integral component of membrane)//GO:0005737(cytoplasm)	GO:0044822(poly(A) RNA binding)
chr1	146132185	146132237	MACS_peak_1241	335.7	52	ENST00000583866	NBPF10	335.7	6.99	100	100132406	AB6|AG1|NBPF9	MIM:614000|HGNC:HGNC:31992|Ensembl:ENSG00000271425|Vega:OTTHUMG00000013757	neuroblastoma breakpoint family member 10		GO:0016021(integral component of membrane)//GO:0005737(cytoplasm)	GO:0044822(poly(A) RNA binding)
chr1	146156509	146156793	MACS_peak_1242	918.02	284	ENST00000362074	NOTCH2NL	918.02	5.9	46.6	388677	N2N	HGNC:HGNC:31862|HPRD:14833	notch 2 N-terminal like		GO:0005576(extracellular region)//GO:0005737(cytoplasm)	GO:0005515(protein binding)//GO:0005509(calcium ion binding)	GO:0007219(Notch signaling pathway)//GO:0007275(multicellular organism development)//GO:0030154(cell differentiation)
chr1	146977561	146977671	MACS_peak_1246	1422.25	110	ENST00000439206	NBPF12	1422.25	11.52	30.44	149013	COAS1|KIAA1245	MIM:608607|HGNC:HGNC:24297|Ensembl:ENSG00000268043|Vega:OTTHUMG00000043708	neuroblastoma breakpoint family member 12		GO:0005737(cytoplasm)
chr1	146978958	146978972	MACS_peak_1247	1307.8	14	ENST00000439206	NBPF12	1307.8	10.45	32.84	149013	COAS1|KIAA1245	MIM:608607|HGNC:HGNC:24297|Ensembl:ENSG00000268043|Vega:OTTHUMG00000043708	neuroblastoma breakpoint family member 12		GO:0005737(cytoplasm)
chr1	147280025	147280191	MACS_peak_1252	2683.67	166	ENST00000361293	CHD1L	2683.67	75.57	17.4	9557	ALC1|CHDL	MIM:613039|HGNC:HGNC:1916|Ensembl:ENSG00000131778|HPRD:09880|Vega:OTTHUMG00000150271	chromodomain helicase DNA binding protein 1-like		GO:0005654(nucleoplasm)//GO:0005886(plasma membrane)//GO:0005634(nucleus)//GO:0005737(cytoplasm)	GO:0003676(nucleic acid binding)//GO:0008026(ATP-dependent helicase activity)//GO:0005524(ATP binding)//GO:0004003(ATP-dependent DNA helicase activity)//GO:0000166(nucleotide binding)//GO:0016887(ATPase activity)//GO:0005515(protein binding)	GO:0008152(metabolic process)//GO:0006338(chromatin remodeling)//GO:0006974(cellular response to DNA damage stimulus)//GO:0032508(DNA duplex unwinding)//GO:0070911(global genome nucleotide-excision repair)//GO:0033683(nucleotide-excision repair, DNA incision)//GO:0006289(nucleotide-excision repair)//GO:0006281(DNA repair)
chr1	147285323	147285487	MACS_peak_1253	488.2	164	ENST00000361293	CHD1L	488.2	8.22	93.53	9557	ALC1|CHDL	MIM:613039|HGNC:HGNC:1916|Ensembl:ENSG00000131778|HPRD:09880|Vega:OTTHUMG00000150271	chromodomain helicase DNA binding protein 1-like		GO:0005654(nucleoplasm)//GO:0005886(plasma membrane)//GO:0005634(nucleus)//GO:0005737(cytoplasm)	GO:0003676(nucleic acid binding)//GO:0008026(ATP-dependent helicase activity)//GO:0005524(ATP binding)//GO:0004003(ATP-dependent DNA helicase activity)//GO:0000166(nucleotide binding)//GO:0016887(ATPase activity)//GO:0005515(protein binding)	GO:0008152(metabolic process)//GO:0006338(chromatin remodeling)//GO:0006974(cellular response to DNA damage stimulus)//GO:0032508(DNA duplex unwinding)//GO:0070911(global genome nucleotide-excision repair)//GO:0033683(nucleotide-excision repair, DNA incision)//GO:0006289(nucleotide-excision repair)//GO:0006281(DNA repair)
chr1	147619826	147620387	MACS_peak_1255	3100	561	ENST00000234739	BCL9	3100	53.43	15.24	607	LGS	MIM:602597|HGNC:HGNC:1008|Ensembl:ENSG00000116128|HPRD:04000|Vega:OTTHUMG00000014031	B-cell CLL/lymphoma 9		GO:0005654(nucleoplasm)//GO:0005801(cis-Golgi network)//GO:0005737(cytoplasm)	GO:0005515(protein binding)//GO:0008013(beta-catenin binding)	GO:0014908(myotube differentiation involved in skeletal muscle regeneration)//GO:0060070(canonical Wnt signaling pathway)//GO:0017015(regulation of transforming growth factor beta receptor signaling pathway)//GO:0045944(positive regulation of transcription from RNA polymerase II promoter)//GO:0035019(somatic stem cell population maintenance)//GO:0035914(skeletal muscle cell differentiation)
chr1	148583182	148583192	MACS_peak_1272	727.11	10	ENST00000581201	NBPF14	727.11	5.35	59.16	25832	DJ328E19.C1.1|NBPF	MIM:614003|HGNC:HGNC:25232|Ensembl:ENSG00000270629|HPRD:13148|Vega:OTTHUMG00000188198	neuroblastoma breakpoint family member 14		GO:0005737(cytoplasm)	GO:0005509(calcium ion binding)
chr1	148844667	148844794	MACS_peak_1275	3100	127	ENST00000533259	PDE4DIP	3100	19.63	15.24	9659	CMYA2|MMGL	MIM:608117|HGNC:HGNC:15580|Ensembl:ENSG00000178104|HPRD:10482|Vega:OTTHUMG00000013846	phosphodiesterase 4D interacting protein		GO:0005813(centrosome)//GO:0005815(microtubule organizing center)//GO:0005794(Golgi apparatus)//GO:0030016(myofibril)//GO:0005634(nucleus)//GO:0005737(cytoplasm)	GO:0019899(enzyme binding)//GO:0005515(protein binding)	GO:0043623(cellular protein complex assembly)
chr1	148868470	148868746	MACS_peak_1277	1319.85	276	ENST00000618504	PDE4DIP	1319.85	10.61	32.53	9659	CMYA2|MMGL	MIM:608117|HGNC:HGNC:15580|Ensembl:ENSG00000178104|HPRD:10482|Vega:OTTHUMG00000013846	phosphodiesterase 4D interacting protein		GO:0005813(centrosome)//GO:0005815(microtubule organizing center)//GO:0005794(Golgi apparatus)//GO:0030016(myofibril)//GO:0005634(nucleus)//GO:0005737(cytoplasm)	GO:0019899(enzyme binding)//GO:0005515(protein binding)	GO:0043623(cellular protein complex assembly)
chr1	148978354	148978415	MACS_peak_1281	76.74	61	ENST00000313431	PDE4DIP	76.74	2.14	100	9659	CMYA2|MMGL	MIM:608117|HGNC:HGNC:15580|Ensembl:ENSG00000178104|HPRD:10482|Vega:OTTHUMG00000013846	phosphodiesterase 4D interacting protein		GO:0005813(centrosome)//GO:0005815(microtubule organizing center)//GO:0005794(Golgi apparatus)//GO:0030016(myofibril)//GO:0005634(nucleus)//GO:0005737(cytoplasm)	GO:0019899(enzyme binding)//GO:0005515(protein binding)	GO:0043623(cellular protein complex assembly)
chr1	149001950	149002026	MACS_peak_1283	454.53	76	ENST00000369354	PDE4DIP	454.53	4.12	100	9659	CMYA2|MMGL	MIM:608117|HGNC:HGNC:15580|Ensembl:ENSG00000178104|HPRD:10482|Vega:OTTHUMG00000013846	phosphodiesterase 4D interacting protein		GO:0005813(centrosome)//GO:0005815(microtubule organizing center)//GO:0005794(Golgi apparatus)//GO:0030016(myofibril)//GO:0005634(nucleus)//GO:0005737(cytoplasm)	GO:0019899(enzyme binding)//GO:0005515(protein binding)	GO:0043623(cellular protein complex assembly)
chr1	149002849	149002881	MACS_peak_1284	889.76	32	ENST00000369354	PDE4DIP	889.76	9.58	48.13	9659	CMYA2|MMGL	MIM:608117|HGNC:HGNC:15580|Ensembl:ENSG00000178104|HPRD:10482|Vega:OTTHUMG00000013846	phosphodiesterase 4D interacting protein		GO:0005813(centrosome)//GO:0005815(microtubule organizing center)//GO:0005794(Golgi apparatus)//GO:0030016(myofibril)//GO:0005634(nucleus)//GO:0005737(cytoplasm)	GO:0019899(enzyme binding)//GO:0005515(protein binding)	GO:0043623(cellular protein complex assembly)
chr1	149005404	149005437	MACS_peak_1285	322.87	33	ENST00000369354	PDE4DIP	322.87	4.08	100	9659	CMYA2|MMGL	MIM:608117|HGNC:HGNC:15580|Ensembl:ENSG00000178104|HPRD:10482|Vega:OTTHUMG00000013846	phosphodiesterase 4D interacting protein		GO:0005813(centrosome)//GO:0005815(microtubule organizing center)//GO:0005794(Golgi apparatus)//GO:0030016(myofibril)//GO:0005634(nucleus)//GO:0005737(cytoplasm)	GO:0019899(enzyme binding)//GO:0005515(protein binding)	GO:0043623(cellular protein complex assembly)
chr1	149482174	149482226	MACS_peak_1299	2685.08	52	ENST00000369227	NBPF19	2685.08	29.12	17.41	101060226	-	MIM:614006|HGNC:HGNC:31999	neuroblastoma breakpoint family member 19		GO:0005737(cytoplasm)
chr1	149486129	149486266	MACS_peak_1300	3100	137	ENST00000369227	NBPF19	3100	13.27	15.24	101060226	-	MIM:614006|HGNC:HGNC:31999	neuroblastoma breakpoint family member 19		GO:0005737(cytoplasm)
chr1	149927165	149927260	MACS_peak_1312	831.62	95	ENST00000271628	SF3B4	831.62	12.6	51.89	10262	AFD1|Hsh49|SAP49|SF3b49	MIM:605593|HGNC:HGNC:10771|Ensembl:ENSG00000143368|HPRD:12028|Vega:OTTHUMG00000012208	splicing factor 3b subunit 4	hsa03040(Spliceosome)	GO:0005654(nucleoplasm)//GO:0005689(U12-type spliceosomal complex)//GO:0005681(spliceosomal complex)	GO:0044822(poly(A) RNA binding)//GO:0000166(nucleotide binding)//GO:0003676(nucleic acid binding)//GO:0005515(protein binding)	GO:0008380(RNA splicing)//GO:0000398(mRNA splicing, via spliceosome)//GO:0010467(gene expression)//GO:0000375(RNA splicing, via transesterification reactions)//GO:0006397(mRNA processing)//GO:0048026(positive regulation of mRNA splicing, via spliceosome)
chr1	149943777	149943999	MACS_peak_1313	3100	222	ENST00000581312	OTUD7B	3100	40.04	15.24	56957	CEZANNE|ZA20D1	MIM:611748|HGNC:HGNC:16683|HPRD:10313	OTU deubiquitinase 7B		GO:0005634(nucleus)//GO:0005737(cytoplasm)	GO:0008270(zinc ion binding)//GO:0008234(cysteine-type peptidase activity)//GO:1990380(Lys48-specific deubiquitinase activity)//GO:0004843(thiol-dependent ubiquitin-specific protease activity)//GO:0070530(K63-linked polyubiquitin binding)//GO:0005515(protein binding)//GO:0003677(DNA binding)	GO:0071108(protein K48-linked deubiquitination)//GO:0071947(protein deubiquitination involved in ubiquitin-dependent protein catabolic process)//GO:0070536(protein K63-linked deubiquitination)//GO:0002385(mucosal immune response)//GO:0035871(protein K11-linked deubiquitination)//GO:0000122(negative regulation of transcription from RNA polymerase II promoter)//GO:0006955(immune response)//GO:00431…
chr1	150150978	150151058	MACS_peak_1314	2092.33	80	ENST00000369124	PLEKHO1	2092.33	45.34	21.7	51177	CKIP-1|CKIP1|JBP|OC120	MIM:608335|HGNC:HGNC:24310|Ensembl:ENSG00000023902|HPRD:12217|Vega:OTTHUMG00000012510	pleckstrin homology domain containing O1		GO:0036195(muscle cell projection membrane)//GO:0005634(nucleus)//GO:0032587(ruffle membrane)//GO:0005737(cytoplasm)	GO:0005515(protein binding)	GO:0008360(regulation of cell shape)//GO:0051451(myoblast migration)//GO:0007520(myoblast fusion)//GO:0072673(lamellipodium morphogenesis)
chr1	150343329	150343452	MACS_peak_1316	3100	123	ENST00000324862	PRPF3	3100	47.48	15.24	9129	HPRP3|HPRP3P|PRP3|Prp3p|RP18|SNRNP90	MIM:607301|HGNC:HGNC:17348|Ensembl:ENSG00000117360|HPRD:07389|Vega:OTTHUMG00000012807	pre-mRNA processing factor 3	hsa03040(Spliceosome)	GO:0046540(U4/U6 x U5 tri-snRNP complex)//GO:0043234(protein complex)//GO:0016607(nuclear speck)//GO:0005681(spliceosomal complex)//GO:0015030(Cajal body)//GO:0005654(nucleoplasm)//GO:0005634(nucleus)//GO:0005737(cytoplasm)	GO:0044822(poly(A) RNA binding)//GO:0005515(protein binding)//GO:0042802(identical protein binding)	GO:0008380(RNA splicing)//GO:0000398(mRNA splicing, via spliceosome)//GO:0010467(gene expression)//GO:0000375(RNA splicing, via transesterification reactions)//GO:0006397(mRNA processing)//GO:0000244(spliceosomal tri-snRNP complex assembly)
chr1	150557149	150557335	MACS_peak_1319	2258.87	186	ENST00000271643	ADAMTSL4	2258.87	36.67	20.3	54507	ADAMTSL-4|ECTOL2|TSRC1	MIM:610113|HGNC:HGNC:19706|Ensembl:ENSG00000143382|HPRD:08583|HPRD:18237|Vega:OTTHUMG00000034863	ADAMTS like 4		GO:0031012(extracellular matrix)//GO:0005788(endoplasmic reticulum lumen)//GO:0005575(cellular_component)//GO:0005614(interstitial matrix)	GO:0005515(protein binding)//GO:0002020(protease binding)//GO:0004222(metalloendopeptidase activity)	GO:0044267(cellular protein metabolic process)//GO:0030198(extracellular matrix organization)//GO:0043065(positive regulation of apoptotic process)//GO:0036066(protein O-linked fucosylation)//GO:0006493(protein O-linked glycosylation)//GO:0043687(post-translational protein modification)//GO:0006508(proteolysis)//GO:0006915(apoptotic process)
chr1	150558961	150559165	MACS_peak_1321	130.45	204	ENST00000271643	ADAMTSL4	130.45	6.34	100	54507	ADAMTSL-4|ECTOL2|TSRC1	MIM:610113|HGNC:HGNC:19706|Ensembl:ENSG00000143382|HPRD:08583|HPRD:18237|Vega:OTTHUMG00000034863	ADAMTS like 4		GO:0031012(extracellular matrix)//GO:0005788(endoplasmic reticulum lumen)//GO:0005575(cellular_component)//GO:0005614(interstitial matrix)	GO:0005515(protein binding)//GO:0002020(protease binding)//GO:0004222(metalloendopeptidase activity)	GO:0044267(cellular protein metabolic process)//GO:0030198(extracellular matrix organization)//GO:0043065(positive regulation of apoptotic process)//GO:0036066(protein O-linked fucosylation)//GO:0006493(protein O-linked glycosylation)//GO:0043687(post-translational protein modification)//GO:0006508(proteolysis)//GO:0006915(apoptotic process)
chr1	150578842	150579590	MACS_peak_1324	3100	748	ENST00000369026	MCL1	3100	33.38	15.24	4170	BCL2L3|EAT|MCL1-ES|MCL1L|MCL1S|Mcl-1|TM|bcl2-L-3|mcl1/EAT	MIM:159552|HGNC:HGNC:6943|Ensembl:ENSG00000143384|HPRD:08870|Vega:OTTHUMG00000034867	myeloid cell leukemia 1	hsa04151(PI3K-Akt signaling pathway)//hsa04210(Apoptosis)//hsa04630(Jak-STAT signaling pathway)//hsa05206(MicroRNAs in cancer)	GO:0016021(integral component of membrane)//GO:0016020(membrane)//GO:0005759(mitochondrial matrix)//GO:0005829(cytosol)//GO:0005739(mitochondrion)//GO:0005741(mitochondrial outer membrane)//GO:0097136(Bcl-2 family protein complex)//GO:0005654(nucleoplasm)//GO:0005634(nucleus)//GO:0005737(cytoplasm)	GO:0051434(BH3 domain binding)//GO:0015266(protein channel activity)//GO:0046982(protein heterodimerization activity)//GO:0005515(protein binding)//GO:0042803(protein homodimerization activity)	GO:2001020(regulation of response to DNA damage stimulus)//GO:1903378(positive regulation of oxidative stress-induced neuron intrinsic apoptotic signaling pathway)//GO:0001709(cell fate determination)//GO:0071806(protein transmembrane transport)//GO:2001243(negative regulation of intrinsic apoptotic signaling pathway)//GO:0008637(apoptotic mitochondrial changes)//GO:0008630(intrinsic apoptotic si…
chr1	150647154	150647411	MACS_peak_1325	3100	257	ENST00000271732	GOLPH3L	3100	37.2	15.24	55204	GPP34R	MIM:612208|HGNC:HGNC:24882|Ensembl:ENSG00000143457|HPRD:17048|Vega:OTTHUMG00000035009	golgi phosphoprotein 3 like	hsa05202(Transcriptional misregulation in cancer)	GO:0005622(intracellular)//GO:0032580(Golgi cisterna membrane)//GO:0000139(Golgi membrane)//GO:0032588(trans-Golgi network membrane)	GO:0005515(protein binding)//GO:0070273(phosphatidylinositol-4-phosphate binding)	GO:0050714(positive regulation of protein secretion)//GO:0007030(Golgi organization)//GO:0048193(Golgi vesicle transport)
chr1	150969024	150969224	MACS_peak_1328	160.41	200	ENST00000558062	CERS2	160.41	3.25	100	29956	L3|LASS2|SP260|TMSG1	MIM:606920|HGNC:HGNC:14076|Ensembl:ENSG00000143418|HPRD:06080|Vega:OTTHUMG00000035064	ceramide synthase 2	hsa00600(Sphingolipid metabolism)//	GO:0005783(endoplasmic reticulum)//GO:0031965(nuclear membrane)//GO:0016021(integral component of membrane)//GO:0005789(endoplasmic reticulum membrane)//GO:0016020(membrane)	GO:0005515(protein binding)//GO:0003677(DNA binding)//GO:0050291(sphingosine N-acyltransferase activity)	GO:0030148(sphingolipid biosynthetic process)//GO:0006665(sphingolipid metabolic process)//GO:0044281(small molecule metabolic process)//GO:0046513(ceramide biosynthetic process)
chr1	150974618	150974661	MACS_peak_1329	429.94	43	ENST00000271688	CERS2	429.94	9.74	100	29956	L3|LASS2|SP260|TMSG1	MIM:606920|HGNC:HGNC:14076|Ensembl:ENSG00000143418|HPRD:06080|Vega:OTTHUMG00000035064	ceramide synthase 2	hsa00600(Sphingolipid metabolism)//	GO:0005783(endoplasmic reticulum)//GO:0031965(nuclear membrane)//GO:0016021(integral component of membrane)//GO:0005789(endoplasmic reticulum membrane)//GO:0016020(membrane)	GO:0005515(protein binding)//GO:0003677(DNA binding)//GO:0050291(sphingosine N-acyltransferase activity)	GO:0030148(sphingolipid biosynthetic process)//GO:0006665(sphingolipid metabolic process)//GO:0044281(small molecule metabolic process)//GO:0046513(ceramide biosynthetic process)
chr1	151052950	151053327	MACS_peak_1330	2925.33	377	ENST00000357235	CDC42SE1	2925.33	16.5	16.09	56882	SCIP1|SPEC1	HGNC:HGNC:17719|Ensembl:ENSG00000197622|HPRD:16694	CDC42 small effector 1		GO:0005886(plasma membrane)//GO:0005856(cytoskeleton)//GO:0005737(cytoplasm)	GO:0005198(structural molecule activity)//GO:0005095(GTPase inhibitor activity)	GO:0006909(phagocytosis)//GO:0034260(negative regulation of GTPase activity)//GO:0008360(regulation of cell shape)//GO:0007165(signal transduction)
chr1	151054230	151054291	MACS_peak_1331	175.9	61	ENST00000357235	CDC42SE1	175.9	2.44	100	56882	SCIP1|SPEC1	HGNC:HGNC:17719|Ensembl:ENSG00000197622|HPRD:16694	CDC42 small effector 1		GO:0005886(plasma membrane)//GO:0005856(cytoskeleton)//GO:0005737(cytoplasm)	GO:0005198(structural molecule activity)//GO:0005095(GTPase inhibitor activity)	GO:0006909(phagocytosis)//GO:0034260(negative regulation of GTPase activity)//GO:0008360(regulation of cell shape)//GO:0007165(signal transduction)
chr1	151057757	151058050	MACS_peak_1332	54.91	293	ENST00000368921	MLLT11	54.91	3.25	100	10962	AF1Q	MIM:604684|HGNC:HGNC:16997|HPRD:05251	myeloid/lymphoid or mixed-lineage leukemia; translocated to, 11		GO:0005622(intracellular)//GO:0005634(nucleus)//GO:0005737(cytoplasm)//GO:0005815(microtubule organizing center)	GO:0003674(molecular_function)	GO:0043065(positive regulation of apoptotic process)//GO:0051901(positive regulation of mitochondrial depolarization)//GO:0097191(extrinsic apoptotic signaling pathway)//GO:0097193(intrinsic apoptotic signaling pathway)//GO:0090200(positive regulation of release of cytochrome c from mitochondria)//GO:0045893(positive regulation of transcription, DNA-templated)
chr1	151058711	151059492	MACS_peak_1333	3100	781	ENST00000368921	MLLT11	3100	41.3	15.24	10962	AF1Q	MIM:604684|HGNC:HGNC:16997|HPRD:05251	myeloid/lymphoid or mixed-lineage leukemia; translocated to, 11		GO:0005622(intracellular)//GO:0005634(nucleus)//GO:0005737(cytoplasm)//GO:0005815(microtubule organizing center)	GO:0003674(molecular_function)	GO:0043065(positive regulation of apoptotic process)//GO:0051901(positive regulation of mitochondrial depolarization)//GO:0097191(extrinsic apoptotic signaling pathway)//GO:0097193(intrinsic apoptotic signaling pathway)//GO:0090200(positive regulation of release of cytochrome c from mitochondria)//GO:0045893(positive regulation of transcription, DNA-templated)
chr1	151176461	151177064	MACS_peak_1334	3100	603	ENST00000354473	VPS72	3100	96.29	15.24	6944	CFL1|Swc2|TCFL1|YL-1|YL1	MIM:600607|HGNC:HGNC:11644|Ensembl:ENSG00000163159|HPRD:02791|Vega:OTTHUMG00000012345	vacuolar protein sorting 72 homolog (S. cerevisiae)		GO:0043234(protein complex)//GO:0005654(nucleoplasm)//GO:0005634(nucleus)	GO:0005515(protein binding)//GO:0003677(DNA binding)	GO:0006325(chromatin organization)//GO:0043486(histone exchange)//GO:0006351(transcription, DNA-templated)//GO:0035019(somatic stem cell population maintenance)//GO:0000122(negative regulation of transcription from RNA polymerase II promoter)
chr1	151267172	151267425	MACS_peak_1337	54.02	253	ENST00000368881	PSMD4	54.02	2.47	100	5710	AF|AF-1|ASF|MCB1|Rpn10|S5A|pUB-R5	MIM:601648|HGNC:HGNC:9561|Ensembl:ENSG00000159352|HPRD:03386|Vega:OTTHUMG00000012349	proteasome 26S subunit, non-ATPase 4	hsa03050(Proteasome)//hsa05169(Epstein-Barr virus infection)	GO:0005829(cytosol)//GO:0008540(proteasome regulatory particle, base subcomplex)//GO:0000502(proteasome complex)//GO:0005654(nucleoplasm)//GO:0005634(nucleus)//GO:0022624(proteasome accessory complex)//GO:0005737(cytoplasm)	GO:0044822(poly(A) RNA binding)//GO:0031593(polyubiquitin binding)//GO:0008134(transcription factor binding)//GO:0005515(protein binding)//GO:0042802(identical protein binding)	GO:0043248(proteasome assembly)//GO:0002474(antigen processing and presentation of peptide antigen via MHC class I)//GO:0043488(regulation of mRNA stability)//GO:0034641(cellular nitrogen compound metabolic process)//GO:0007264(small GTPase mediated signal transduction)//GO:0048011(neurotrophin TRK receptor signaling pathway)//GO:0043066(negative regulation of apoptotic process)//GO:0043161(prote…
chr1	151289677	151289880	MACS_peak_1338	303.55	203	ENST00000324048	ZNF687	303.55	18.76	100	57592	-	MIM:610568|HGNC:HGNC:29277|Ensembl:ENSG00000143373|HPRD:13859|Vega:OTTHUMG00000012347	zinc finger protein 687		GO:0005634(nucleus)	GO:0046872(metal ion binding)//GO:0003677(DNA binding)	GO:0006351(transcription, DNA-templated)//GO:0006355(regulation of transcription, DNA-templated)
chr1	151316120	151316412	MACS_peak_1340	3100	292	ENST00000368872	PI4KB	3100	56.79	15.24	5298	NPIK|PI4K-BETA|PI4K92|PI4KBETA|PI4KIIIBETA|PIK4CB	MIM:602758|HGNC:HGNC:8984|Ensembl:ENSG00000143393|HPRD:11805|Vega:OTTHUMG00000012348	phosphatidylinositol 4-kinase beta	hsa00562(Inositol phosphate metabolism)//	GO:0005768(endosome)//GO:0005886(plasma membrane)//GO:0016020(membrane)//GO:0048471(perinuclear region of cytoplasm)//GO:0005829(cytosol)//GO:0005741(mitochondrial outer membrane)//GO:0005622(intracellular)//GO:0030867(rough endoplasmic reticulum membrane)//GO:0005737(cytoplasm)//GO:0000139(Golgi membrane)	GO:0005524(ATP binding)//GO:0016773(phosphotransferase activity, alcohol group as acceptor)//GO:0016301(kinase activity)//GO:0005515(protein binding)//GO:0004430(1-phosphatidylinositol 4-kinase activity)	GO:0006644(phospholipid metabolic process)//GO:0044281(small molecule metabolic process)//GO:0006898(receptor-mediated endocytosis)//GO:0046854(phosphatidylinositol phosphorylation)//GO:0006661(phosphatidylinositol biosynthetic process)//GO:0048015(phosphatidylinositol-mediated signaling)//GO:0007165(signal transduction)
chr1	151327447	151327715	MACS_peak_1341	209.36	268	ENST00000368874	PI4KB	209.36	9.06	100	5298	NPIK|PI4K-BETA|PI4K92|PI4KBETA|PI4KIIIBETA|PIK4CB	MIM:602758|HGNC:HGNC:8984|Ensembl:ENSG00000143393|HPRD:11805|Vega:OTTHUMG00000012348	phosphatidylinositol 4-kinase beta	hsa00562(Inositol phosphate metabolism)//	GO:0005768(endosome)//GO:0005886(plasma membrane)//GO:0016020(membrane)//GO:0048471(perinuclear region of cytoplasm)//GO:0005829(cytosol)//GO:0005741(mitochondrial outer membrane)//GO:0005622(intracellular)//GO:0030867(rough endoplasmic reticulum membrane)//GO:0005737(cytoplasm)//GO:0000139(Golgi membrane)	GO:0005524(ATP binding)//GO:0016773(phosphotransferase activity, alcohol group as acceptor)//GO:0016301(kinase activity)//GO:0005515(protein binding)//GO:0004430(1-phosphatidylinositol 4-kinase activity)	GO:0006644(phospholipid metabolic process)//GO:0044281(small molecule metabolic process)//GO:0006898(receptor-mediated endocytosis)//GO:0046854(phosphatidylinositol phosphorylation)//GO:0006661(phosphatidylinositol biosynthetic process)//GO:0048015(phosphatidylinositol-mediated signaling)//GO:0007165(signal transduction)
chr1	151368262	151368319	MACS_peak_1342	3100	57	ENST00000368868	SELENBP1	3100	93.34	15.24	8991	HEL-S-134P|LPSB|SBP56|SP56|hSBP	MIM:604188|HGNC:HGNC:10719|Ensembl:ENSG00000143416|HPRD:05007|Vega:OTTHUMG00000012498	selenium binding protein 1		GO:0005730(nucleolus)//GO:0016020(membrane)//GO:0070062(extracellular exosome)//GO:0005615(extracellular space)//GO:0005829(cytosol)	GO:0005515(protein binding)//GO:0008430(selenium binding)	GO:0015031(protein transport)
chr1	151763052	151763167	MACS_peak_1348	476.5	115	ENST00000321531	OAZ3	476.5	20.49	96.19	51686	AZ3|OAZ-t|TISP15	MIM:605138|HGNC:HGNC:8097|Ensembl:ENSG00000143450|HPRD:18670|Vega:OTTHUMG00000013061	ornithine decarboxylase antizyme 3		GO:0005634(nucleus)//GO:0072562(blood microparticle)//GO:0005737(cytoplasm)//GO:0005829(cytosol)	GO:0005515(protein binding)//GO:0008073(ornithine decarboxylase inhibitor activity)//GO:0015489(putrescine transmembrane transporter activity)	GO:0043086(negative regulation of catalytic activity)//GO:0006596(polyamine biosynthetic process)//GO:0044281(small molecule metabolic process)//GO:0006595(polyamine metabolic process)//GO:0006521(regulation of cellular amino acid metabolic process)//GO:1902268(negative regulation of polyamine transmembrane transport)//GO:0007283(spermatogenesis)//GO:0045732(positive regulation of protein catabol…
chr1	151982924	151983324	MACS_peak_1349	109.96	400	ENST00000368809	S100A10	109.96	2.67	100	6281	42C|ANX2L|ANX2LG|CAL1L|CLP11|Ca[1]|GP11|P11|p10	MIM:114085|HGNC:HGNC:10487|Ensembl:ENSG00000197747|HPRD:00232|Vega:OTTHUMG00000013068	S100 calcium binding protein A10		GO:0019897(extrinsic component of plasma membrane)//GO:0070062(extracellular exosome)//GO:0045121(membrane raft)	GO:0008289(lipid binding)//GO:0005515(protein binding)//GO:0044325(ion channel binding)//GO:0005509(calcium ion binding)//GO:0042803(protein homodimerization activity)	GO:0090002(establishment of protein localization to plasma membrane)//GO:0051290(protein heterotetramerization)//GO:0051099(positive regulation of binding)//GO:0001765(membrane raft assembly)//GO:0006900(membrane budding)//GO:0051496(positive regulation of stress fiber assembly)//GO:0043547(positive regulation of GTPase activity)//GO:1900026(positive regulation of substrate adhesion-dependent cel…
chr1	151993751	151993953	MACS_peak_1351	460.71	202	ENST00000368811	S100A10	460.71	4.32	100	6281	42C|ANX2L|ANX2LG|CAL1L|CLP11|Ca[1]|GP11|P11|p10	MIM:114085|HGNC:HGNC:10487|Ensembl:ENSG00000197747|HPRD:00232|Vega:OTTHUMG00000013068	S100 calcium binding protein A10		GO:0019897(extrinsic component of plasma membrane)//GO:0070062(extracellular exosome)//GO:0045121(membrane raft)	GO:0008289(lipid binding)//GO:0005515(protein binding)//GO:0044325(ion channel binding)//GO:0005509(calcium ion binding)//GO:0042803(protein homodimerization activity)	GO:0090002(establishment of protein localization to plasma membrane)//GO:0051290(protein heterotetramerization)//GO:0051099(positive regulation of binding)//GO:0001765(membrane raft assembly)//GO:0006900(membrane budding)//GO:0051496(positive regulation of stress fiber assembly)//GO:0043547(positive regulation of GTPase activity)//GO:1900026(positive regulation of substrate adhesion-dependent cel…
chr1	152032531	152032793	MACS_peak_1352	3100	262	ENST00000271638	S100A11	3100	18.28	15.24	6282	HEL-S-43|MLN70|S100C	MIM:603114|HGNC:HGNC:10488|Ensembl:ENSG00000163191|HPRD:04385|Vega:OTTHUMG00000013069	S100 calcium binding protein A11		GO:0070062(extracellular exosome)//GO:0005634(nucleus)//GO:0001726(ruffle)//GO:0005737(cytoplasm)//GO:0005615(extracellular space)	GO:0048306(calcium-dependent protein binding)//GO:0005515(protein binding)//GO:0044548(S100 protein binding)//GO:0005509(calcium ion binding)//GO:0042803(protein homodimerization activity)	GO:0008156(negative regulation of DNA replication)//GO:0008285(negative regulation of cell proliferation)//GO:0007165(signal transduction)
chr1	152213366	152213763	MACS_peak_1353	121.83	397	ENST00000368801	HRNR	121.83	10.99	100	388697	FLG3|S100A16|S100a18	MIM:616293|HGNC:HGNC:20846|Ensembl:ENSG00000197915|HPRD:17114|Vega:OTTHUMG00000012243	hornerin		GO:0001533(cornified envelope)//GO:0070062(extracellular exosome)//GO:0036457(keratohyalin granule)//GO:0048471(perinuclear region of cytoplasm)//GO:0030313(cell envelope)//GO:0005634(nucleus)//GO:0005737(cytoplasm)	GO:0005509(calcium ion binding)	GO:0043163(cell envelope organization)//GO:0061436(establishment of skin barrier)//GO:0002244(hematopoietic progenitor cell differentiation)//GO:0031424(keratinization)
chr1	152214639	152214975	MACS_peak_1354	3100	336	ENST00000368801	HRNR	3100	346.36	15.24	388697	FLG3|S100A16|S100a18	MIM:616293|HGNC:HGNC:20846|Ensembl:ENSG00000197915|HPRD:17114|Vega:OTTHUMG00000012243	hornerin		GO:0001533(cornified envelope)//GO:0070062(extracellular exosome)//GO:0036457(keratohyalin granule)//GO:0048471(perinuclear region of cytoplasm)//GO:0030313(cell envelope)//GO:0005634(nucleus)//GO:0005737(cytoplasm)	GO:0005509(calcium ion binding)	GO:0043163(cell envelope organization)//GO:0061436(establishment of skin barrier)//GO:0002244(hematopoietic progenitor cell differentiation)//GO:0031424(keratinization)
chr1	152216049	152216385	MACS_peak_1355	3100	336	ENST00000368801	HRNR	3100	346.54	15.24	388697	FLG3|S100A16|S100a18	MIM:616293|HGNC:HGNC:20846|Ensembl:ENSG00000197915|HPRD:17114|Vega:OTTHUMG00000012243	hornerin		GO:0001533(cornified envelope)//GO:0070062(extracellular exosome)//GO:0036457(keratohyalin granule)//GO:0048471(perinuclear region of cytoplasm)//GO:0030313(cell envelope)//GO:0005634(nucleus)//GO:0005737(cytoplasm)	GO:0005509(calcium ion binding)	GO:0043163(cell envelope organization)//GO:0061436(establishment of skin barrier)//GO:0002244(hematopoietic progenitor cell differentiation)//GO:0031424(keratinization)
chr1	152217592	152217795	MACS_peak_1356	3100	203	ENST00000368801	HRNR	3100	217.76	15.24	388697	FLG3|S100A16|S100a18	MIM:616293|HGNC:HGNC:20846|Ensembl:ENSG00000197915|HPRD:17114|Vega:OTTHUMG00000012243	hornerin		GO:0001533(cornified envelope)//GO:0070062(extracellular exosome)//GO:0036457(keratohyalin granule)//GO:0048471(perinuclear region of cytoplasm)//GO:0030313(cell envelope)//GO:0005634(nucleus)//GO:0005737(cytoplasm)	GO:0005509(calcium ion binding)	GO:0043163(cell envelope organization)//GO:0061436(establishment of skin barrier)//GO:0002244(hematopoietic progenitor cell differentiation)//GO:0031424(keratinization)
chr1	152308756	152309094	MACS_peak_1357	50.78	338	ENST00000368799	FLG	50.78	6	100	2312	ATOD2	MIM:135940|HGNC:HGNC:3748|Ensembl:ENSG00000143631|HPRD:15920|Vega:OTTHUMG00000012202	filaggrin		GO:0005882(intermediate filament)//GO:0005634(nucleus)//GO:0043231(intracellular membrane-bounded organelle)//GO:0036457(keratohyalin granule)	GO:0005198(structural molecule activity)//GO:0005515(protein binding)//GO:0005509(calcium ion binding)	GO:0061436(establishment of skin barrier)//GO:0030216(keratinocyte differentiation)//GO:0007275(multicellular organism development)
chr1	153612951	153613074	MACS_peak_1363	3100	123	ENST00000368706	S100A16	3100	108.41	15.24	140576	AAG13|DT1P1A7|S100F	HGNC:HGNC:20441|Ensembl:ENSG00000188643|HPRD:11529|Vega:OTTHUMG00000013545	S100 calcium binding protein A16		GO:0005730(nucleolus)//GO:0005886(plasma membrane)//GO:0070062(extracellular exosome)//GO:0005737(cytoplasm)//GO:0005829(cytosol)	GO:0044822(poly(A) RNA binding)//GO:0005515(protein binding)//GO:0005509(calcium ion binding)//GO:0042803(protein homodimerization activity)	GO:0051592(response to calcium ion)
chr1	153618812	153619038	MACS_peak_1364	3100	226	ENST00000339556	S100A13	3100	18.42	15.24	6284	-	MIM:601989|HGNC:HGNC:10490|Ensembl:ENSG00000189171|HPRD:03586	S100 calcium binding protein A13		GO:0070062(extracellular exosome)//GO:0048471(perinuclear region of cytoplasm)//GO:0042629(mast cell granule)//GO:0005829(cytosol)//GO:0005634(nucleus)//GO:0005615(extracellular space)//GO:0005737(cytoplasm)	GO:0008270(zinc ion binding)//GO:0017134(fibroblast growth factor binding)//GO:0042803(protein homodimerization activity)//GO:0005507(copper ion binding)//GO:0008289(lipid binding)//GO:0050786(RAGE receptor binding)//GO:0005515(protein binding)//GO:0005509(calcium ion binding)	GO:0008284(positive regulation of cell proliferation)//GO:0043123(positive regulation of I-kappaB kinase/NF-kappaB signaling)//GO:0046688(response to copper ion)//GO:0008360(regulation of cell shape)//GO:0051602(response to electrical stimulus)//GO:0050703(interleukin-1 alpha secretion)//GO:0050663(cytokine secretion)//GO:0043303(mast cell degranulation)
chr1	153626319	153626433	MACS_peak_1365	3100	114	ENST00000339556	S100A13	3100	19.99	15.24	6284	-	MIM:601989|HGNC:HGNC:10490|Ensembl:ENSG00000189171|HPRD:03586	S100 calcium binding protein A13		GO:0070062(extracellular exosome)//GO:0048471(perinuclear region of cytoplasm)//GO:0042629(mast cell granule)//GO:0005829(cytosol)//GO:0005634(nucleus)//GO:0005615(extracellular space)//GO:0005737(cytoplasm)	GO:0008270(zinc ion binding)//GO:0017134(fibroblast growth factor binding)//GO:0042803(protein homodimerization activity)//GO:0005507(copper ion binding)//GO:0008289(lipid binding)//GO:0050786(RAGE receptor binding)//GO:0005515(protein binding)//GO:0005509(calcium ion binding)	GO:0008284(positive regulation of cell proliferation)//GO:0043123(positive regulation of I-kappaB kinase/NF-kappaB signaling)//GO:0046688(response to copper ion)//GO:0008360(regulation of cell shape)//GO:0051602(response to electrical stimulus)//GO:0050703(interleukin-1 alpha secretion)//GO:0050663(cytokine secretion)//GO:0043303(mast cell degranulation)
chr1	153772404	153772711	MACS_peak_1368	348.19	307	ENST00000512605	INTS3	348.19	6.46	100	65123	C1orf193|C1orf60|INT3|SOSS-A|SOSSA	MIM:611347|HGNC:HGNC:26153|Ensembl:ENSG00000143624|HPRD:08644|Vega:OTTHUMG00000037089	integrator complex subunit 3		GO:0070876(SOSS complex)//GO:0005634(nucleus)//GO:0032039(integrator complex)	GO:0005515(protein binding)	GO:0016180(snRNA processing)//GO:0007093(mitotic cell cycle checkpoint)//GO:0006281(DNA repair)//GO:0010212(response to ionizing radiation)//GO:0006974(cellular response to DNA damage stimulus)
chr1	153959549	153959843	MACS_peak_1371	380.35	294	ENST00000310483	SLC39A1	380.35	3.48	100	27173	ZIP1|ZIRTL	MIM:604740|HGNC:HGNC:12876|Ensembl:ENSG00000143570|HPRD:11984|Vega:OTTHUMG00000037158	solute carrier family 39 (zinc transporter), member 1		GO:0016020(membrane)//GO:0016021(integral component of membrane)//GO:0005789(endoplasmic reticulum membrane)//GO:0005886(plasma membrane)	GO:0046873(metal ion transmembrane transporter activity)//GO:0005102(receptor binding)//GO:0005385(zinc ion transmembrane transporter activity)//GO:0022890(inorganic cation transmembrane transporter activity)	GO:0030001(metal ion transport)//GO:0048701(embryonic cranial skeleton morphogenesis)//GO:0060173(limb development)//GO:0001701(in utero embryonic development)//GO:0006812(cation transport)//GO:0055085(transmembrane transport)//GO:0071577(zinc II ion transmembrane transport)
chr1	153973871	153973994	MACS_peak_1372	3100	123	ENST00000271889	CREB3L4	3100	43.77	15.24	148327	AIBZIP|ATCE1|CREB3|CREB4|JAL|hJAL	MIM:607138|HGNC:HGNC:18854|Ensembl:ENSG00000143578|HPRD:06323|Vega:OTTHUMG00000037159	cAMP responsive element binding protein 3-like 4	hsa04022(cGMP-PKG signaling pathway)//hsa04024(cAMP signaling pathway)//hsa04151(PI3K-Akt signaling pathway)//hsa04152(AMPK signaling pathway)//	GO:0016021(integral component of membrane)//GO:0005789(endoplasmic reticulum membrane)//GO:0005794(Golgi apparatus)//GO:0000139(Golgi membrane)//GO:0005783(endoplasmic reticulum)//GO:0005634(nucleus)	GO:0043565(sequence-specific DNA binding)//GO:0000977(RNA polymerase II regulatory region sequence-specific DNA binding)//GO:0001228(transcriptional activator activity, RNA polymerase II transcription regulatory region sequence-specific binding)//GO:0035497(cAMP response element binding)//GO:0003700(transcription factor activity, sequence-specific DNA binding)	GO:0030968(endoplasmic reticulum unfolded protein response)//GO:0006366(transcription from RNA polymerase II promoter)//GO:0045944(positive regulation of transcription from RNA polymerase II promoter)//GO:0007283(spermatogenesis)
chr1	154182987	154183208	MACS_peak_1378	3100	221	ENST00000341485	TPM3	3100	46.31	15.24	7170	CAPM1|CFTD|HEL-189|HEL-S-82p|NEM1|OK/SW-cl.5|TM-5|TM3|TM30|TM30nm|TM5|TPMsk3|TRK|hscp30	MIM:191030|HGNC:HGNC:12012|Ensembl:ENSG00000143549|HPRD:01840|Vega:OTTHUMG00000035853	tropomyosin 3	hsa04260(Cardiac muscle contraction)//hsa04261(Adrenergic signaling in cardiomyocytes)//hsa05200(Pathways in cancer)//hsa05216(Thyroid cancer)//hsa05410(Hypertrophic cardiomyopathy (HCM))//hsa05414(Dilated cardiomyopathy)	GO:0030863(cortical cytoskeleton)//GO:0032154(cleavage furrow)//GO:0001725(stress fiber)//GO:0005829(cytosol)//GO:0070062(extracellular exosome)//GO:0031941(filamentous actin)//GO:0030426(growth cone)//GO:0005862(muscle thin filament tropomyosin)//GO:0002102(podosome)//GO:0005856(cytoskeleton)	GO:0005515(protein binding)//GO:0003674(molecular_function)//GO:0003779(actin binding)	GO:0006928(movement of cell or subcellular component)//GO:0006936(muscle contraction)//GO:0030049(muscle filament sliding)
chr1	154234590	154234792	MACS_peak_1379	97.06	202	ENST00000271877	UBAP2L	97.06	8.36	100	9898	NICE-4|NICE4	MIM:616472|HGNC:HGNC:29877|Ensembl:ENSG00000143569|HPRD:06665|Vega:OTTHUMG00000035983	ubiquitin associated protein 2 like		GO:0031519(PcG protein complex)//GO:0005671(Ada2/Gcn5/Ada3 transcription activator complex)	GO:0044822(poly(A) RNA binding)//GO:0005515(protein binding)	GO:0007339(binding of sperm to zona pellucida)//GO:0061484(hematopoietic stem cell homeostasis)
chr1	154237023	154237038	MACS_peak_1380	1696.98	15	ENST00000271877	UBAP2L	1696.98	13.02	26.27	9898	NICE-4|NICE4	MIM:616472|HGNC:HGNC:29877|Ensembl:ENSG00000143569|HPRD:06665|Vega:OTTHUMG00000035983	ubiquitin associated protein 2 like		GO:0031519(PcG protein complex)//GO:0005671(Ada2/Gcn5/Ada3 transcription activator complex)	GO:0044822(poly(A) RNA binding)//GO:0005515(protein binding)	GO:0007339(binding of sperm to zona pellucida)//GO:0061484(hematopoietic stem cell homeostasis)
chr1	154340853	154341062	MACS_peak_1384	2844.36	209	ENST00000368489	ATP8B2	2844.36	15.12	16.48	57198	ATPID	MIM:605867|HGNC:HGNC:13534|Ensembl:ENSG00000143515|HPRD:05794|Vega:OTTHUMG00000035979	ATPase phospholipid transporting 8B2		GO:0005794(Golgi apparatus)//GO:0005886(plasma membrane)//GO:0005789(endoplasmic reticulum membrane)//GO:0016021(integral component of membrane)	GO:0005524(ATP binding)//GO:0000287(magnesium ion binding)//GO:0004012(phospholipid-translocating ATPase activity)	GO:0055085(transmembrane transport)//GO:0007030(Golgi organization)//GO:0008152(metabolic process)//GO:0045332(phospholipid translocation)//GO:0034220(ion transmembrane transport)
chr1	154348868	154349168	MACS_peak_1385	394.62	300	ENST00000368489	ATP8B2	394.62	6.14	100	57198	ATPID	MIM:605867|HGNC:HGNC:13534|Ensembl:ENSG00000143515|HPRD:05794|Vega:OTTHUMG00000035979	ATPase phospholipid transporting 8B2		GO:0005794(Golgi apparatus)//GO:0005886(plasma membrane)//GO:0005789(endoplasmic reticulum membrane)//GO:0016021(integral component of membrane)	GO:0005524(ATP binding)//GO:0000287(magnesium ion binding)//GO:0004012(phospholipid-translocating ATPase activity)	GO:0055085(transmembrane transport)//GO:0007030(Golgi organization)//GO:0008152(metabolic process)//GO:0045332(phospholipid translocation)//GO:0034220(ion transmembrane transport)
chr1	154350409	154350619	MACS_peak_1386	3100	210	ENST00000368489	ATP8B2	3100	17.31	15.24	57198	ATPID	MIM:605867|HGNC:HGNC:13534|Ensembl:ENSG00000143515|HPRD:05794|Vega:OTTHUMG00000035979	ATPase phospholipid transporting 8B2		GO:0005794(Golgi apparatus)//GO:0005886(plasma membrane)//GO:0005789(endoplasmic reticulum membrane)//GO:0016021(integral component of membrane)	GO:0005524(ATP binding)//GO:0000287(magnesium ion binding)//GO:0004012(phospholipid-translocating ATPase activity)	GO:0055085(transmembrane transport)//GO:0007030(Golgi organization)//GO:0008152(metabolic process)//GO:0045332(phospholipid translocation)//GO:0034220(ion transmembrane transport)
chr1	154555859	154555964	MACS_peak_1390	585.4	105	ENST00000292211	UBE2Q1	585.4	19.36	75.45	55585	GTAP|NICE-5|PRO3094|UBE2Q	HGNC:HGNC:15698|Ensembl:ENSG00000160714|HPRD:15601|Vega:OTTHUMG00000037265	ubiquitin conjugating enzyme E2Q family member 1	hsa04120(Ubiquitin mediated proteolysis)	GO:0005634(nucleus)//GO:0030175(filopodium)//GO:0005829(cytosol)	GO:0005524(ATP binding)//GO:0005515(protein binding)//GO:0061631(ubiquitin conjugating enzyme activity)	GO:0070459(prolactin secretion)//GO:0009566(fertilization)//GO:0061458(reproductive system development)//GO:0016567(protein ubiquitination)//GO:0007617(mating behavior)//GO:0007566(embryo implantation)//GO:0001967(suckling behavior)
chr1	154590339	154590409	MACS_peak_1391	65.58	70	ENST00000368471	ADAR	65.58	2.32	100	103	ADAR1|AGS6|DRADA|DSH|DSRAD|G1P1|IFI-4|IFI4|K88DSRBP|P136	MIM:146920|HGNC:HGNC:225|Ensembl:ENSG00000160710|HPRD:07528|Vega:OTTHUMG00000037261	adenosine deaminase, RNA-specific	hsa04623(Cytosolic DNA-sensing pathway)//hsa05162(Measles)//hsa05164(Influenza A)	GO:0016020(membrane)//GO:0044530(supraspliceosomal complex)//GO:0005730(nucleolus)//GO:0005654(nucleoplasm)//GO:0005634(nucleus)//GO:0005737(cytoplasm)	GO:0003723(RNA binding)//GO:0003726(double-stranded RNA adenosine deaminase activity)//GO:0044822(poly(A) RNA binding)//GO:0046872(metal ion binding)//GO:0005515(protein binding)//GO:0003677(DNA binding)	GO:0002566(somatic diversification of immune receptors via somatic mutation)//GO:0030218(erythrocyte differentiation)//GO:0006397(mRNA processing)//GO:0043066(negative regulation of apoptotic process)//GO:1900369(negative regulation of RNA interference)//GO:0009615(response to virus)//GO:0060339(negative regulation of type I interferon-mediated signaling pathway)//GO:0035280(miRNA loading onto RI…
chr1	154925039	154925265	MACS_peak_1394	317.15	226	ENST00000368467	PMVK	317.15	10.07	100	10654	HUMPMKI|PMK|PMKA|PMKASE|POROK1	MIM:607622|HGNC:HGNC:9141|Ensembl:ENSG00000163344|HPRD:07404|Vega:OTTHUMG00000037415	phosphomevalonate kinase	hsa00900(Terpenoid backbone biosynthesis)//	GO:0016020(membrane)//GO:0005777(peroxisome)//GO:0070062(extracellular exosome)//GO:0005829(cytosol)	GO:0005524(ATP binding)//GO:0004631(phosphomevalonate kinase activity)	GO:0044281(small molecule metabolic process)//GO:0016310(phosphorylation)//GO:0006695(cholesterol biosynthetic process)//GO:0016126(sterol biosynthetic process)//GO:0070723(response to cholesterol)//GO:0019287(isopentenyl diphosphate biosynthetic process, mevalonate pathway)
chr1	154946777	154946803	MACS_peak_1395	2895.72	26	ENST00000368463	PBXIP1	2895.72	27.11	16.19	57326	HPIP	HGNC:HGNC:21199|Ensembl:ENSG00000163346|HPRD:17823|Vega:OTTHUMG00000037369	pre-B-cell leukemia homeobox interacting protein 1		GO:0005634(nucleus)//GO:0005874(microtubule)//GO:0005829(cytosol)	GO:0003714(transcription corepressor activity)//GO:0005515(protein binding)	GO:0045892(negative regulation of transcription, DNA-templated)//GO:0007275(multicellular organism development)//GO:0030154(cell differentiation)
chr1	154947340	154947548	MACS_peak_1396	1162.55	208	ENST00000368460	PBXIP1	1162.55	18.85	36.72	57326	HPIP	HGNC:HGNC:21199|Ensembl:ENSG00000163346|HPRD:17823|Vega:OTTHUMG00000037369	pre-B-cell leukemia homeobox interacting protein 1		GO:0005634(nucleus)//GO:0005874(microtubule)//GO:0005829(cytosol)	GO:0003714(transcription corepressor activity)//GO:0005515(protein binding)	GO:0045892(negative regulation of transcription, DNA-templated)//GO:0007275(multicellular organism development)//GO:0030154(cell differentiation)
chr1	154961007	154961026	MACS_peak_1397	3100	19	ENST00000368456	PYGO2	3100	36.91	15.24	90780	1190004M21Rik	MIM:606903|HGNC:HGNC:30257|Ensembl:ENSG00000163348|HPRD:06065|Vega:OTTHUMG00000037370	pygopus family PHD finger 2		GO:0005654(nucleoplasm)	GO:0042393(histone binding)//GO:0003682(chromatin binding)//GO:0008270(zinc ion binding)//GO:0005515(protein binding)//GO:0035034(histone acetyltransferase regulator activity)	GO:0051569(regulation of histone H3-K4 methylation)//GO:0033599(regulation of mammary gland epithelial cell proliferation)//GO:0002088(lens development in camera-type eye)//GO:0060021(palate development)//GO:0007289(spermatid nucleus differentiation)//GO:0007420(brain development)//GO:0009791(post-embryonic development)//GO:0048589(developmental growth)//GO:0001701(in utero embryonic development)…
chr1	154961535	154961748	MACS_peak_1398	3100	213	ENST00000368457	PYGO2	3100	31.19	15.24	90780	1190004M21Rik	MIM:606903|HGNC:HGNC:30257|Ensembl:ENSG00000163348|HPRD:06065|Vega:OTTHUMG00000037370	pygopus family PHD finger 2		GO:0005654(nucleoplasm)	GO:0042393(histone binding)//GO:0003682(chromatin binding)//GO:0008270(zinc ion binding)//GO:0005515(protein binding)//GO:0035034(histone acetyltransferase regulator activity)	GO:0051569(regulation of histone H3-K4 methylation)//GO:0033599(regulation of mammary gland epithelial cell proliferation)//GO:0002088(lens development in camera-type eye)//GO:0060021(palate development)//GO:0007289(spermatid nucleus differentiation)//GO:0007420(brain development)//GO:0009791(post-embryonic development)//GO:0048589(developmental growth)//GO:0001701(in utero embryonic development)…
chr1	154965552	154965781	MACS_peak_1399	3100	229	ENST00000368445	SHC1	3100	25.94	15.24	6464	SHC|SHCA	MIM:600560|HGNC:HGNC:10840|Ensembl:ENSG00000160691|HPRD:02780|Vega:OTTHUMG00000037295	SHC (Src homology 2 domain containing) transforming protein 1	hsa04012(ErbB signaling pathway)//hsa04014(Ras signaling pathway)//hsa04062(Chemokine signaling pathway)//	GO:0070435(Shc-EGFR complex)//GO:0005886(plasma membrane)//GO:0010008(endosome membrane)//GO:0005829(cytosol)//GO:0005759(mitochondrial matrix)//GO:0005622(intracellular)//GO:0005634(nucleus)	GO:0001784(phosphotyrosine binding)//GO:0004713(protein tyrosine kinase activity)//GO:0051721(protein phosphatase 2A binding)//GO:0005168(neurotrophin TRKA receptor binding)//GO:0005068(transmembrane receptor protein tyrosine kinase adaptor activity)//GO:0005543(phospholipid binding)//GO:0030971(receptor tyrosine kinase binding)//GO:0046875(ephrin receptor binding)//GO:0005159(insulin-like growth…	GO:0071363(cellular response to growth factor stimulus)//GO:0030168(platelet activation)//GO:0044267(cellular protein metabolic process)//GO:0045907(positive regulation of vasoconstriction)//GO:0048011(neurotrophin TRK receptor signaling pathway)//GO:0008284(positive regulation of cell proliferation)//GO:0050900(leukocyte migration)//GO:0051384(response to glucocorticoid)//GO:0007507(heart develo…
chr1	154967693	154967797	MACS_peak_1400	930.34	104	ENST00000368445	SHC1	930.34	9.75	45.95	6464	SHC|SHCA	MIM:600560|HGNC:HGNC:10840|Ensembl:ENSG00000160691|HPRD:02780|Vega:OTTHUMG00000037295	SHC (Src homology 2 domain containing) transforming protein 1	hsa04012(ErbB signaling pathway)//hsa04014(Ras signaling pathway)//hsa04062(Chemokine signaling pathway)//	GO:0070435(Shc-EGFR complex)//GO:0005886(plasma membrane)//GO:0010008(endosome membrane)//GO:0005829(cytosol)//GO:0005759(mitochondrial matrix)//GO:0005622(intracellular)//GO:0005634(nucleus)	GO:0001784(phosphotyrosine binding)//GO:0004713(protein tyrosine kinase activity)//GO:0051721(protein phosphatase 2A binding)//GO:0005168(neurotrophin TRKA receptor binding)//GO:0005068(transmembrane receptor protein tyrosine kinase adaptor activity)//GO:0005543(phospholipid binding)//GO:0030971(receptor tyrosine kinase binding)//GO:0046875(ephrin receptor binding)//GO:0005159(insulin-like growth…	GO:0071363(cellular response to growth factor stimulus)//GO:0030168(platelet activation)//GO:0044267(cellular protein metabolic process)//GO:0045907(positive regulation of vasoconstriction)//GO:0048011(neurotrophin TRK receptor signaling pathway)//GO:0008284(positive regulation of cell proliferation)//GO:0050900(leukocyte migration)//GO:0051384(response to glucocorticoid)//GO:0007507(heart develo…
chr1	154970146	154970747	MACS_peak_1401	3100	601	ENST00000448116	SHC1	3100	28.96	15.24	6464	SHC|SHCA	MIM:600560|HGNC:HGNC:10840|Ensembl:ENSG00000160691|HPRD:02780|Vega:OTTHUMG00000037295	SHC (Src homology 2 domain containing) transforming protein 1	hsa04012(ErbB signaling pathway)//hsa04014(Ras signaling pathway)//hsa04062(Chemokine signaling pathway)//	GO:0070435(Shc-EGFR complex)//GO:0005886(plasma membrane)//GO:0010008(endosome membrane)//GO:0005829(cytosol)//GO:0005759(mitochondrial matrix)//GO:0005622(intracellular)//GO:0005634(nucleus)	GO:0001784(phosphotyrosine binding)//GO:0004713(protein tyrosine kinase activity)//GO:0051721(protein phosphatase 2A binding)//GO:0005168(neurotrophin TRKA receptor binding)//GO:0005068(transmembrane receptor protein tyrosine kinase adaptor activity)//GO:0005543(phospholipid binding)//GO:0030971(receptor tyrosine kinase binding)//GO:0046875(ephrin receptor binding)//GO:0005159(insulin-like growth…	GO:0071363(cellular response to growth factor stimulus)//GO:0030168(platelet activation)//GO:0044267(cellular protein metabolic process)//GO:0045907(positive regulation of vasoconstriction)//GO:0048011(neurotrophin TRK receptor signaling pathway)//GO:0008284(positive regulation of cell proliferation)//GO:0050900(leukocyte migration)//GO:0051384(response to glucocorticoid)//GO:0007507(heart develo…
chr1	154974247	154974287	MACS_peak_1402	329.08	40	ENST00000366442	SHC1	329.08	8.56	100	6464	SHC|SHCA	MIM:600560|HGNC:HGNC:10840|Ensembl:ENSG00000160691|HPRD:02780|Vega:OTTHUMG00000037295	SHC (Src homology 2 domain containing) transforming protein 1	hsa04012(ErbB signaling pathway)//hsa04014(Ras signaling pathway)//hsa04062(Chemokine signaling pathway)//	GO:0070435(Shc-EGFR complex)//GO:0005886(plasma membrane)//GO:0010008(endosome membrane)//GO:0005829(cytosol)//GO:0005759(mitochondrial matrix)//GO:0005622(intracellular)//GO:0005634(nucleus)	GO:0001784(phosphotyrosine binding)//GO:0004713(protein tyrosine kinase activity)//GO:0051721(protein phosphatase 2A binding)//GO:0005168(neurotrophin TRKA receptor binding)//GO:0005068(transmembrane receptor protein tyrosine kinase adaptor activity)//GO:0005543(phospholipid binding)//GO:0030971(receptor tyrosine kinase binding)//GO:0046875(ephrin receptor binding)//GO:0005159(insulin-like growth…	GO:0071363(cellular response to growth factor stimulus)//GO:0030168(platelet activation)//GO:0044267(cellular protein metabolic process)//GO:0045907(positive regulation of vasoconstriction)//GO:0048011(neurotrophin TRK receptor signaling pathway)//GO:0008284(positive regulation of cell proliferation)//GO:0050900(leukocyte migration)//GO:0051384(response to glucocorticoid)//GO:0007507(heart develo…
chr1	155175901	155176179	MACS_peak_1407	3100	278	ENST00000334634	TRIM46	3100	94.34	15.24	80128	GENEY|TRIFIC	MIM:600986|HGNC:HGNC:19019|Ensembl:ENSG00000163462|HPRD:15563|Vega:OTTHUMG00000035680	tripartite motif containing 46		GO:0005622(intracellular)	GO:0008270(zinc ion binding)
chr1	155206192	155206406	MACS_peak_1409	3100	214	ENST00000541990	THBS3	3100	52.62	15.24	7059	TSP3	MIM:188062|HGNC:HGNC:11787|Ensembl:ENSG00000169231|HPRD:01767|Vega:OTTHUMG00000035710	thrombospondin 3	hsa04145(Phagosome)//hsa04151(PI3K-Akt signaling pathway)//hsa04510(Focal adhesion)//hsa04512(ECM-receptor interaction)//hsa05144(Malaria)	GO:0048471(perinuclear region of cytoplasm)//GO:0005576(extracellular region)	GO:0008201(heparin binding)//GO:0005509(calcium ion binding)	GO:0043931(ossification involved in bone maturation)//GO:0003417(growth plate cartilage development)//GO:0060346(bone trabecula formation)//GO:0007155(cell adhesion)//GO:0007160(cell-matrix adhesion)
chr1	155207797	155207899	MACS_peak_1410	3100	102	ENST00000457183	THBS3	3100	52.19	15.24	7059	TSP3	MIM:188062|HGNC:HGNC:11787|Ensembl:ENSG00000169231|HPRD:01767|Vega:OTTHUMG00000035710	thrombospondin 3	hsa04145(Phagosome)//hsa04151(PI3K-Akt signaling pathway)//hsa04510(Focal adhesion)//hsa04512(ECM-receptor interaction)//hsa05144(Malaria)	GO:0048471(perinuclear region of cytoplasm)//GO:0005576(extracellular region)	GO:0008201(heparin binding)//GO:0005509(calcium ion binding)	GO:0043931(ossification involved in bone maturation)//GO:0003417(growth plate cartilage development)//GO:0060346(bone trabecula formation)//GO:0007155(cell adhesion)//GO:0007160(cell-matrix adhesion)
chr1	155248053	155248303	MACS_peak_1412	3100	250	ENST00000350210	FAM189B	3100	194.93	15.24	10712	C1orf2|COTE1	HGNC:HGNC:1233|Ensembl:ENSG00000160767|HPRD:08511|Vega:OTTHUMG00000035844	family with sequence similarity 189 member B		GO:0016021(integral component of membrane)	GO:0050699(WW domain binding)//GO:0005515(protein binding)	GO:0008150(biological_process)
chr1	155263364	155263400	MACS_peak_1414	3100	36	ENST00000355560	CLK2	3100	28.77	15.24	1196	-	MIM:602989|HGNC:HGNC:2069|Ensembl:ENSG00000176444|HPRD:04289|Vega:OTTHUMG00000035873	CDC like kinase 2		GO:0005654(nucleoplasm)//GO:0005634(nucleus)//GO:0016607(nuclear speck)	GO:0004674(protein serine/threonine kinase activity)//GO:0004672(protein kinase activity)//GO:0004712(protein serine/threonine/tyrosine kinase activity)//GO:0005524(ATP binding)//GO:0004713(protein tyrosine kinase activity)//GO:0005515(protein binding)	GO:0032526(response to retinoic acid)//GO:0018108(peptidyl-tyrosine phosphorylation)//GO:0006468(protein phosphorylation)//GO:0010212(response to ionizing radiation)//GO:0046777(protein autophosphorylation)//GO:0045721(negative regulation of gluconeogenesis)//GO:0043484(regulation of RNA splicing)
chr1	155273200	155273516	MACS_peak_1415	78.95	316	ENST00000368361	CLK2	78.95	7.74	100	1196	-	MIM:602989|HGNC:HGNC:2069|Ensembl:ENSG00000176444|HPRD:04289|Vega:OTTHUMG00000035873	CDC like kinase 2		GO:0005654(nucleoplasm)//GO:0005634(nucleus)//GO:0016607(nuclear speck)	GO:0004674(protein serine/threonine kinase activity)//GO:0004672(protein kinase activity)//GO:0004712(protein serine/threonine/tyrosine kinase activity)//GO:0005524(ATP binding)//GO:0004713(protein tyrosine kinase activity)//GO:0005515(protein binding)	GO:0032526(response to retinoic acid)//GO:0018108(peptidyl-tyrosine phosphorylation)//GO:0006468(protein phosphorylation)//GO:0010212(response to ionizing radiation)//GO:0046777(protein autophosphorylation)//GO:0045721(negative regulation of gluconeogenesis)//GO:0043484(regulation of RNA splicing)
chr1	155323524	155323541	MACS_peak_1417	3100	17	ENST00000497930	RUSC1	3100	179.83	15.24	23623	NESCA	HGNC:HGNC:17153|Ensembl:ENSG00000160753|HPRD:10206|Vega:OTTHUMG00000013910	RUN and SH3 domain containing 1		GO:0005634(nucleus)//GO:0005874(microtubule)//GO:0005794(Golgi apparatus)//GO:0014069(postsynaptic density)//GO:0030054(cell junction)//GO:0015630(microtubule cytoskeleton)//GO:0031410(cytoplasmic vesicle)//GO:0005769(early endosome)//GO:0045211(postsynaptic membrane)//GO:0016023(cytoplasmic, membrane-bounded vesicle)	GO:0005515(protein binding)//GO:0003779(actin binding)//GO:0005070(SH3/SH2 adaptor activity)	GO:0000209(protein polyubiquitination)//GO:0009967(positive regulation of signal transduction)
chr1	155326800	155327094	MACS_peak_1418	1417.41	294	ENST00000292254	RUSC1	1417.41	29.32	30.5	23623	NESCA	HGNC:HGNC:17153|Ensembl:ENSG00000160753|HPRD:10206|Vega:OTTHUMG00000013910	RUN and SH3 domain containing 1		GO:0005634(nucleus)//GO:0005874(microtubule)//GO:0005794(Golgi apparatus)//GO:0014069(postsynaptic density)//GO:0030054(cell junction)//GO:0015630(microtubule cytoskeleton)//GO:0031410(cytoplasmic vesicle)//GO:0005769(early endosome)//GO:0045211(postsynaptic membrane)//GO:0016023(cytoplasmic, membrane-bounded vesicle)	GO:0005515(protein binding)//GO:0003779(actin binding)//GO:0005070(SH3/SH2 adaptor activity)	GO:0000209(protein polyubiquitination)//GO:0009967(positive regulation of signal transduction)
chr1	155357584	155357749	MACS_peak_1419	1534.86	165	ENST00000368346	ASH1L	1534.86	22.49	28.54	55870	ASH1|ASH1L1|KMT2H	MIM:607999|HGNC:HGNC:19088|Ensembl:ENSG00000116539|HPRD:06416|Vega:OTTHUMG00000014011	ash1 (absent, small, or homeotic)-like (Drosophila)	hsa00310(Lysine degradation)//hsa04530(Tight junction)	GO:0005923(bicellular tight junction)//GO:0070062(extracellular exosome)//GO:0005794(Golgi apparatus)//GO:0005694(chromosome)//GO:0005654(nucleoplasm)//GO:0005634(nucleus)//GO:0005737(cytoplasm)	GO:0003682(chromatin binding)//GO:0008270(zinc ion binding)//GO:0042800(histone methyltransferase activity (H3-K4 specific))//GO:0003677(DNA binding)//GO:0046975(histone methyltransferase activity (H3-K36 specific))	GO:0002674(negative regulation of acute inflammatory response)//GO:0051568(histone H3-K4 methylation)//GO:0007267(cell-cell signaling)//GO:0097676(histone H3-K36 dimethylation)//GO:0006323(DNA packaging)//GO:0006366(transcription from RNA polymerase II promoter)//GO:0043409(negative regulation of MAPK cascade)//GO:0043124(negative regulation of I-kappaB kinase/NF-kappaB signaling)//GO:0032635(int…
chr1	155729207	155729356	MACS_peak_1421	3100	149	ENST00000343043	DAP3	3100	54.12	15.24	7818	DAP-3|MRP-S29|MRPS29|bMRP-10	MIM:602074|HGNC:HGNC:2673|Ensembl:ENSG00000132676|HPRD:03646|Vega:OTTHUMG00000035439	death associated protein 3		GO:0005743(mitochondrial inner membrane)//GO:0015935(small ribosomal subunit)//GO:0005763(mitochondrial small ribosomal subunit)//GO:0005739(mitochondrion)//GO:0005654(nucleoplasm)//GO:0005761(mitochondrial ribosome)	GO:0044822(poly(A) RNA binding)//GO:0003735(structural constituent of ribosome)//GO:0005515(protein binding)	GO:0006915(apoptotic process)//GO:0070124(mitochondrial translational initiation)//GO:0006996(organelle organization)//GO:0032543(mitochondrial translation)//GO:0070125(mitochondrial translational elongation)//GO:0097190(apoptotic signaling pathway)//GO:0008637(apoptotic mitochondrial changes)//GO:0070126(mitochondrial translational termination)
chr1	155947988	155948015	MACS_peak_1426	60.42	27	ENST00000313667	ARHGEF2	60.42	2.58	100	9181	GEF|GEF-H1|GEFH1|LFP40|P40	MIM:607560|HGNC:HGNC:682|Ensembl:ENSG00000116584|HPRD:10458|Vega:OTTHUMG00000017464	Rho/Rac guanine nucleotide exchange factor 2	hsa05130(Pathogenic Escherichia coli infection)	GO:0005923(bicellular tight junction)//GO:0031982(vesicle)//GO:0005874(microtubule)//GO:0043234(protein complex)//GO:0043198(dendritic shaft)//GO:0005794(Golgi apparatus)//GO:0097481(neuronal postsynaptic density)//GO:0005829(cytosol)//GO:0005819(spindle)//GO:0005925(focal adhesion)//GO:0005622(intracellular)//GO:0043025(neuronal cell body)//GO:0032587(ruffle membrane)//GO:0005856(cytoskeleton)//…	GO:0008270(zinc ion binding)//GO:0017048(Rho GTPase binding)//GO:0030676(Rac guanyl-nucleotide exchange factor activity)//GO:0008134(transcription factor binding)//GO:0048365(Rac GTPase binding)//GO:0005089(Rho guanyl-nucleotide exchange factor activity)//GO:0008017(microtubule binding)//GO:0046872(metal ion binding)//GO:0005515(protein binding)	GO:0007026(negative regulation of microtubule depolymerization)//GO:0007015(actin filament organization)//GO:0097190(apoptotic signaling pathway)//GO:0032755(positive regulation of interleukin-6 production)//GO:0006886(intracellular protein transport)//GO:0032760(positive regulation of tumor necrosis factor production)//GO:1902042(negative regulation of extrinsic apoptotic signaling pathway via d…
chr1	155950268	155950343	MACS_peak_1427	68.59	75	ENST00000470541	ARHGEF2	68.59	2.81	100	9181	GEF|GEF-H1|GEFH1|LFP40|P40	MIM:607560|HGNC:HGNC:682|Ensembl:ENSG00000116584|HPRD:10458|Vega:OTTHUMG00000017464	Rho/Rac guanine nucleotide exchange factor 2	hsa05130(Pathogenic Escherichia coli infection)	GO:0005923(bicellular tight junction)//GO:0031982(vesicle)//GO:0005874(microtubule)//GO:0043234(protein complex)//GO:0043198(dendritic shaft)//GO:0005794(Golgi apparatus)//GO:0097481(neuronal postsynaptic density)//GO:0005829(cytosol)//GO:0005819(spindle)//GO:0005925(focal adhesion)//GO:0005622(intracellular)//GO:0043025(neuronal cell body)//GO:0032587(ruffle membrane)//GO:0005856(cytoskeleton)//…	GO:0008270(zinc ion binding)//GO:0017048(Rho GTPase binding)//GO:0030676(Rac guanyl-nucleotide exchange factor activity)//GO:0008134(transcription factor binding)//GO:0048365(Rac GTPase binding)//GO:0005089(Rho guanyl-nucleotide exchange factor activity)//GO:0008017(microtubule binding)//GO:0046872(metal ion binding)//GO:0005515(protein binding)	GO:0007026(negative regulation of microtubule depolymerization)//GO:0007015(actin filament organization)//GO:0097190(apoptotic signaling pathway)//GO:0032755(positive regulation of interleukin-6 production)//GO:0006886(intracellular protein transport)//GO:0032760(positive regulation of tumor necrosis factor production)//GO:1902042(negative regulation of extrinsic apoptotic signaling pathway via d…
chr1	155952115	155952235	MACS_peak_1428	3100	120	ENST00000313667	ARHGEF2	3100	78.49	15.24	9181	GEF|GEF-H1|GEFH1|LFP40|P40	MIM:607560|HGNC:HGNC:682|Ensembl:ENSG00000116584|HPRD:10458|Vega:OTTHUMG00000017464	Rho/Rac guanine nucleotide exchange factor 2	hsa05130(Pathogenic Escherichia coli infection)	GO:0005923(bicellular tight junction)//GO:0031982(vesicle)//GO:0005874(microtubule)//GO:0043234(protein complex)//GO:0043198(dendritic shaft)//GO:0005794(Golgi apparatus)//GO:0097481(neuronal postsynaptic density)//GO:0005829(cytosol)//GO:0005819(spindle)//GO:0005925(focal adhesion)//GO:0005622(intracellular)//GO:0043025(neuronal cell body)//GO:0032587(ruffle membrane)//GO:0005856(cytoskeleton)//…	GO:0008270(zinc ion binding)//GO:0017048(Rho GTPase binding)//GO:0030676(Rac guanyl-nucleotide exchange factor activity)//GO:0008134(transcription factor binding)//GO:0048365(Rac GTPase binding)//GO:0005089(Rho guanyl-nucleotide exchange factor activity)//GO:0008017(microtubule binding)//GO:0046872(metal ion binding)//GO:0005515(protein binding)	GO:0007026(negative regulation of microtubule depolymerization)//GO:0007015(actin filament organization)//GO:0097190(apoptotic signaling pathway)//GO:0032755(positive regulation of interleukin-6 production)//GO:0006886(intracellular protein transport)//GO:0032760(positive regulation of tumor necrosis factor production)//GO:1902042(negative regulation of extrinsic apoptotic signaling pathway via d…
chr1	156114669	156115265	MACS_peak_1433	3100	596	ENST00000347559	LMNA	3100	10.18	15.24	4000	CDCD1|CDDC|CMD1A|CMT2B1|EMD2|FPL|FPLD|FPLD2|HGPS|IDC|LDP1|LFP|LGMD1B|LMN1|LMNC|LMNL1|PRO1	MIM:150330|HGNC:HGNC:6636|Ensembl:ENSG00000160789|HPRD:01035|Vega:OTTHUMG00000013961	lamin A/C	hsa04210(Apoptosis)//hsa05410(Hypertrophic cardiomyopathy (HCM))//hsa05412(Arrhythmogenic right ventricular cardiomyopathy (ARVC))//hsa05414(Dilated cardiomyopathy)	GO:0005635(nuclear envelope)//GO:0031965(nuclear membrane)//GO:0048471(perinuclear region of cytoplasm)//GO:0005829(cytosol)//GO:0016363(nuclear matrix)//GO:0005882(intermediate filament)//GO:0016607(nuclear speck)//GO:0005737(cytoplasm)//GO:0005654(nucleoplasm)//GO:0005634(nucleus)//GO:0005652(nuclear lamina)//GO:0005638(lamin filament)	GO:0008157(protein phosphatase 1 binding)//GO:0005198(structural molecule activity)//GO:0005515(protein binding)	GO:0007517(muscle organ development)//GO:0007283(spermatogenesis)//GO:0044267(cellular protein metabolic process)//GO:0030334(regulation of cell migration)//GO:2001237(negative regulation of extrinsic apoptotic signaling pathway)//GO:0030968(endoplasmic reticulum unfolded protein response)//GO:1900180(regulation of protein localization to nucleus)//GO:0009612(response to mechanical stimulus)//GO:…
chr1	156130622	156130773	MACS_peak_1436	3100	151	ENST00000347559	LMNA	3100	20.27	15.24	4000	CDCD1|CDDC|CMD1A|CMT2B1|EMD2|FPL|FPLD|FPLD2|HGPS|IDC|LDP1|LFP|LGMD1B|LMN1|LMNC|LMNL1|PRO1	MIM:150330|HGNC:HGNC:6636|Ensembl:ENSG00000160789|HPRD:01035|Vega:OTTHUMG00000013961	lamin A/C	hsa04210(Apoptosis)//hsa05410(Hypertrophic cardiomyopathy (HCM))//hsa05412(Arrhythmogenic right ventricular cardiomyopathy (ARVC))//hsa05414(Dilated cardiomyopathy)	GO:0005635(nuclear envelope)//GO:0031965(nuclear membrane)//GO:0048471(perinuclear region of cytoplasm)//GO:0005829(cytosol)//GO:0016363(nuclear matrix)//GO:0005882(intermediate filament)//GO:0016607(nuclear speck)//GO:0005737(cytoplasm)//GO:0005654(nucleoplasm)//GO:0005634(nucleus)//GO:0005652(nuclear lamina)//GO:0005638(lamin filament)	GO:0008157(protein phosphatase 1 binding)//GO:0005198(structural molecule activity)//GO:0005515(protein binding)	GO:0007517(muscle organ development)//GO:0007283(spermatogenesis)//GO:0044267(cellular protein metabolic process)//GO:0030334(regulation of cell migration)//GO:2001237(negative regulation of extrinsic apoptotic signaling pathway)//GO:0030968(endoplasmic reticulum unfolded protein response)//GO:1900180(regulation of protein localization to nucleus)//GO:0009612(response to mechanical stimulus)//GO:…
chr1	156138504	156138726	MACS_peak_1440	3100	222	ENST00000347559	LMNA	3100	16.32	15.24	4000	CDCD1|CDDC|CMD1A|CMT2B1|EMD2|FPL|FPLD|FPLD2|HGPS|IDC|LDP1|LFP|LGMD1B|LMN1|LMNC|LMNL1|PRO1	MIM:150330|HGNC:HGNC:6636|Ensembl:ENSG00000160789|HPRD:01035|Vega:OTTHUMG00000013961	lamin A/C	hsa04210(Apoptosis)//hsa05410(Hypertrophic cardiomyopathy (HCM))//hsa05412(Arrhythmogenic right ventricular cardiomyopathy (ARVC))//hsa05414(Dilated cardiomyopathy)	GO:0005635(nuclear envelope)//GO:0031965(nuclear membrane)//GO:0048471(perinuclear region of cytoplasm)//GO:0005829(cytosol)//GO:0016363(nuclear matrix)//GO:0005882(intermediate filament)//GO:0016607(nuclear speck)//GO:0005737(cytoplasm)//GO:0005654(nucleoplasm)//GO:0005634(nucleus)//GO:0005652(nuclear lamina)//GO:0005638(lamin filament)	GO:0008157(protein phosphatase 1 binding)//GO:0005198(structural molecule activity)//GO:0005515(protein binding)	GO:0007517(muscle organ development)//GO:0007283(spermatogenesis)//GO:0044267(cellular protein metabolic process)//GO:0030334(regulation of cell migration)//GO:2001237(negative regulation of extrinsic apoptotic signaling pathway)//GO:0030968(endoplasmic reticulum unfolded protein response)//GO:1900180(regulation of protein localization to nucleus)//GO:0009612(response to mechanical stimulus)//GO:…
chr1	156139197	156140025	MACS_peak_1441	104.81	828	ENST00000347559	LMNA	104.81	2.96	100	4000	CDCD1|CDDC|CMD1A|CMT2B1|EMD2|FPL|FPLD|FPLD2|HGPS|IDC|LDP1|LFP|LGMD1B|LMN1|LMNC|LMNL1|PRO1	MIM:150330|HGNC:HGNC:6636|Ensembl:ENSG00000160789|HPRD:01035|Vega:OTTHUMG00000013961	lamin A/C	hsa04210(Apoptosis)//hsa05410(Hypertrophic cardiomyopathy (HCM))//hsa05412(Arrhythmogenic right ventricular cardiomyopathy (ARVC))//hsa05414(Dilated cardiomyopathy)	GO:0005635(nuclear envelope)//GO:0031965(nuclear membrane)//GO:0048471(perinuclear region of cytoplasm)//GO:0005829(cytosol)//GO:0016363(nuclear matrix)//GO:0005882(intermediate filament)//GO:0016607(nuclear speck)//GO:0005737(cytoplasm)//GO:0005654(nucleoplasm)//GO:0005634(nucleus)//GO:0005652(nuclear lamina)//GO:0005638(lamin filament)	GO:0008157(protein phosphatase 1 binding)//GO:0005198(structural molecule activity)//GO:0005515(protein binding)	GO:0007517(muscle organ development)//GO:0007283(spermatogenesis)//GO:0044267(cellular protein metabolic process)//GO:0030334(regulation of cell migration)//GO:2001237(negative regulation of extrinsic apoptotic signaling pathway)//GO:0030968(endoplasmic reticulum unfolded protein response)//GO:1900180(regulation of protein localization to nucleus)//GO:0009612(response to mechanical stimulus)//GO:…
chr1	156560993	156561021	MACS_peak_1447	1244.36	28	ENST00000361170	IQGAP3	1244.36	31.27	34.54	128239	-	HGNC:HGNC:20669|Ensembl:ENSG00000183856|HPRD:11051|Vega:OTTHUMG00000033114	IQ motif containing GTPase activating protein 3	hsa04810(Regulation of actin cytoskeleton)	GO:0005622(intracellular)//GO:0016328(lateral plasma membrane)//GO:0005911(cell-cell junction)//GO:0005829(cytosol)	GO:0005096(GTPase activator activity)//GO:0005516(calmodulin binding)//GO:0070856(myosin VI light chain binding)//GO:0017048(Rho GTPase binding)	GO:0010629(negative regulation of gene expression)//GO:0071310(cellular response to organic substance)//GO:0008361(regulation of cell size)//GO:0033601(positive regulation of mammary gland epithelial cell proliferation)//GO:0000187(activation of MAPK activity)//GO:0007264(small GTPase mediated signal transduction)//GO:0070371(ERK1 and ERK2 cascade)//GO:0000082(G1/S transition of mitotic cell cycl…
chr1	156561837	156561996	MACS_peak_1448	1303.95	159	ENST00000361170	IQGAP3	1303.95	31.27	32.93	128239	-	HGNC:HGNC:20669|Ensembl:ENSG00000183856|HPRD:11051|Vega:OTTHUMG00000033114	IQ motif containing GTPase activating protein 3	hsa04810(Regulation of actin cytoskeleton)	GO:0005622(intracellular)//GO:0016328(lateral plasma membrane)//GO:0005911(cell-cell junction)//GO:0005829(cytosol)	GO:0005096(GTPase activator activity)//GO:0005516(calmodulin binding)//GO:0070856(myosin VI light chain binding)//GO:0017048(Rho GTPase binding)	GO:0010629(negative regulation of gene expression)//GO:0071310(cellular response to organic substance)//GO:0008361(regulation of cell size)//GO:0033601(positive regulation of mammary gland epithelial cell proliferation)//GO:0000187(activation of MAPK activity)//GO:0007264(small GTPase mediated signal transduction)//GO:0070371(ERK1 and ERK2 cascade)//GO:0000082(G1/S transition of mitotic cell cycl…
chr1	156595224	156595849	MACS_peak_1449	3106.34	625	ENST00000368232	GPATCH4	3106.34	127.23	52.7	54865	GPATC4	HGNC:HGNC:25982|Ensembl:ENSG00000160818|HPRD:13596|Vega:OTTHUMG00000033203	G-patch domain containing 4			GO:0044822(poly(A) RNA binding)//GO:0003676(nucleic acid binding)//GO:0005515(protein binding)	GO:0002244(hematopoietic progenitor cell differentiation)
chr1	156751342	156751612	MACS_peak_1454	3100	270	ENST00000357325	HDGF	3100	80.51	15.24	3068	HMG1L2	MIM:600339|HGNC:HGNC:4856|Ensembl:ENSG00000143321|HPRD:02079|Vega:OTTHUMG00000041295	hepatoma-derived growth factor		GO:0005654(nucleoplasm)//GO:0017053(transcriptional repressor complex)//GO:0005615(extracellular space)//GO:0005737(cytoplasm)	GO:0008083(growth factor activity)//GO:0008201(heparin binding)//GO:0001106(RNA polymerase II transcription corepressor activity)//GO:0000166(nucleotide binding)//GO:0044822(poly(A) RNA binding)//GO:0001222(transcription corepressor binding)//GO:0003677(DNA binding)	GO:0044267(cellular protein metabolic process)//GO:0006351(transcription, DNA-templated)//GO:0030968(endoplasmic reticulum unfolded protein response)//GO:0008283(cell proliferation)//GO:0036498(IRE1-mediated unfolded protein response)//GO:0000122(negative regulation of transcription from RNA polymerase II promoter)//GO:0007165(signal transduction)
chr1	156768125	156768239	MACS_peak_1455	2709.37	114	ENST00000271526	PRCC	2709.37	46.16	17.24	5546	RCCP1|TPRC	MIM:179755|HGNC:HGNC:9343|Ensembl:ENSG00000143294|HPRD:01562|Vega:OTTHUMG00000041294	papillary renal cell carcinoma (translocation-associated)	hsa05202(Transcriptional misregulation in cancer)	GO:0005634(nucleus)	GO:0005515(protein binding)	GO:0007093(mitotic cell cycle checkpoint)
chr1	156782281	156782306	MACS_peak_1456	1752.69	25	ENST00000271526	PRCC	1752.69	16.07	25.55	5546	RCCP1|TPRC	MIM:179755|HGNC:HGNC:9343|Ensembl:ENSG00000143294|HPRD:01562|Vega:OTTHUMG00000041294	papillary renal cell carcinoma (translocation-associated)	hsa05202(Transcriptional misregulation in cancer)	GO:0005634(nucleus)	GO:0005515(protein binding)	GO:0007093(mitotic cell cycle checkpoint)
chr1	156846634	156846757	MACS_peak_1458	3100	123	ENST00000368195	INSRR	3100	273.11	15.24	3645	IRR	MIM:147671|HGNC:HGNC:6093|Ensembl:ENSG00000027644|HPRD:00976|Vega:OTTHUMG00000041291	insulin receptor-related receptor	hsa04810(Regulation of actin cytoskeleton)//hsa05215(Prostate cancer)	GO:0005887(integral component of plasma membrane)//GO:0043235(receptor complex)	GO:0005524(ATP binding)//GO:0043548(phosphatidylinositol 3-kinase binding)//GO:0043560(insulin receptor substrate binding)//GO:0004714(transmembrane receptor protein tyrosine kinase activity)	GO:0007169(transmembrane receptor protein tyrosine kinase signaling pathway)//GO:0031532(actin cytoskeleton reorganization)//GO:0018108(peptidyl-tyrosine phosphorylation)//GO:0071469(cellular response to alkaline pH)//GO:0030238(male sex determination)//GO:0046777(protein autophosphorylation)
chr1	156936815	156936919	MACS_peak_1464	3100	104	ENST00000361409	ARHGEF11	3100	118.77	15.24	9826	GTRAP48|PDZ-RHOGEF	MIM:605708|HGNC:HGNC:14580|Ensembl:ENSG00000132694|HPRD:09302|Vega:OTTHUMG00000041292	Rho guanine nucleotide exchange factor 11	hsa04270(Vascular smooth muscle contraction)//hsa05200(Pathways in cancer)	GO:0005622(intracellular)//GO:0016020(membrane)//GO:0005737(cytoplasm)//GO:0005829(cytosol)	GO:0001664(G-protein coupled receptor binding)//GO:0005089(Rho guanyl-nucleotide exchange factor activity)//GO:0005096(GTPase activator activity)//GO:0005515(protein binding)	GO:0007266(Rho protein signal transduction)//GO:0051056(regulation of small GTPase mediated signal transduction)//GO:0097190(apoptotic signaling pathway)//GO:0043065(positive regulation of apoptotic process)//GO:0045893(positive regulation of transcription, DNA-templated)//GO:0007264(small GTPase mediated signal transduction)//GO:0043547(positive regulation of GTPase activity)//GO:0006941(striate…
chr1	156946661	156946667	MACS_peak_1467	2397.07	6	ENST00000361409	ARHGEF11	2397.07	69.33	19.3	9826	GTRAP48|PDZ-RHOGEF	MIM:605708|HGNC:HGNC:14580|Ensembl:ENSG00000132694|HPRD:09302|Vega:OTTHUMG00000041292	Rho guanine nucleotide exchange factor 11	hsa04270(Vascular smooth muscle contraction)//hsa05200(Pathways in cancer)	GO:0005622(intracellular)//GO:0016020(membrane)//GO:0005737(cytoplasm)//GO:0005829(cytosol)	GO:0001664(G-protein coupled receptor binding)//GO:0005089(Rho guanyl-nucleotide exchange factor activity)//GO:0005096(GTPase activator activity)//GO:0005515(protein binding)	GO:0007266(Rho protein signal transduction)//GO:0051056(regulation of small GTPase mediated signal transduction)//GO:0097190(apoptotic signaling pathway)//GO:0043065(positive regulation of apoptotic process)//GO:0045893(positive regulation of transcription, DNA-templated)//GO:0007264(small GTPase mediated signal transduction)//GO:0043547(positive regulation of GTPase activity)//GO:0006941(striate…
chr1	159920329	159920537	MACS_peak_1483	729.13	208	ENST00000320307	TAGLN2	729.13	5.55	58.96	8407	HA1756	MIM:604634|HGNC:HGNC:11554|Ensembl:ENSG00000158710|HPRD:06864|Vega:OTTHUMG00000022793	transgelin 2		GO:0070062(extracellular exosome)//GO:0031982(vesicle)	GO:0005515(protein binding)	GO:0030855(epithelial cell differentiation)
chr1	159925449	159925507	MACS_peak_1484	3100	58	ENST00000368097	TAGLN2	3100	36.69	15.24	8407	HA1756	MIM:604634|HGNC:HGNC:11554|Ensembl:ENSG00000158710|HPRD:06864|Vega:OTTHUMG00000022793	transgelin 2		GO:0070062(extracellular exosome)//GO:0031982(vesicle)	GO:0005515(protein binding)	GO:0030855(epithelial cell differentiation)
chr1	160128651	160128850	MACS_peak_1485	1054.91	199	ENST00000361216	ATP1A2	1054.91	39.61	40.69	477	FHM2|MHP2	MIM:182340|HGNC:HGNC:800|Ensembl:ENSG00000018625|HPRD:01665|Vega:OTTHUMG00000024080	ATPase Na+/K+ transporting subunit alpha 2	hsa04022(cGMP-PKG signaling pathway)//hsa04024(cAMP signaling pathway)//hsa04260(Cardiac muscle contraction)//hsa04261(Adrenergic signaling in cardiomyocytes)//hsa04911(Insulin secretion)//hsa04918(Thyroid hormone synthesis)//hsa04919(Thyroid hormone signaling pathway)//hsa04960(Aldosterone-regulated sodium reabsorption)//hsa04961(Endocrine and other factor-regulated calcium reabsorption)//hsa049…	GO:0005768(endosome)//GO:0016021(integral component of membrane)//GO:0043209(myelin sheath)//GO:0005901(caveola)//GO:0014704(intercalated disc)//GO:1903561(extracellular vesicle)//GO:0005886(plasma membrane)//GO:0005829(cytosol)//GO:0043231(intracellular membrane-bounded organelle)//GO:0005737(cytoplasm)//GO:0016020(membrane)//GO:0030315(T-tubule)//GO:0043197(dendritic spine)//GO:0005890(sodium:p…	GO:0008144(drug binding)//GO:0005391(sodium:potassium-exchanging ATPase activity)//GO:0005524(ATP binding)//GO:0031402(sodium ion binding)//GO:0051087(chaperone binding)//GO:0030955(potassium ion binding)//GO:1990239(steroid hormone binding)//GO:0016887(ATPase activity)//GO:0046872(metal ion binding)//GO:0005515(protein binding)	GO:0036376(sodium ion export from cell)//GO:0055119(relaxation of cardiac muscle)//GO:0008152(metabolic process)//GO:0040011(locomotion)//GO:0086009(membrane repolarization)//GO:0051481(negative regulation of cytosolic calcium ion concentration)//GO:0001504(neurotransmitter uptake)//GO:0008542(visual learning)//GO:1903170(negative regulation of calcium ion transmembrane transport)//GO:0045988(neg…
chr1	160239669	160240318	MACS_peak_1488	3100	649	ENST00000475733	DCAF8	3100	34.48	15.24	50717	GAN2|H326|WDR42A	MIM:615820|HGNC:HGNC:24891|Ensembl:ENSG00000132716|HPRD:18300|Vega:OTTHUMG00000031604	DDB1 and CUL4 associated factor 8		GO:0005634(nucleus)//GO:0080008(Cul4-RING E3 ubiquitin ligase complex)//GO:0005737(cytoplasm)	GO:0005515(protein binding)	GO:0016567(protein ubiquitination)
chr1	160278167	160278374	MACS_peak_1489	2131	207	ENST00000368072	PEX19	2131	19.27	21.38	5824	D1S2223E|HK33|PBD12A|PMP1|PMPI|PXF|PXMP1	MIM:600279|HGNC:HGNC:9713|Ensembl:ENSG00000162735|HPRD:02610|Vega:OTTHUMG00000033112	peroxisomal biogenesis factor 19	hsa04146(Peroxisome)	GO:0005777(peroxisome)//GO:0043234(protein complex)//GO:0016021(integral component of membrane)//GO:0005829(cytosol)//GO:0043231(intracellular membrane-bounded organelle)//GO:0031526(brush border membrane)//GO:0005654(nucleoplasm)//GO:0005778(peroxisomal membrane)//GO:0005634(nucleus)//GO:0005737(cytoplasm)	GO:0036105(peroxisome membrane class-1 targeting sequence binding)//GO:0047485(protein N-terminus binding)//GO:0005515(protein binding)//GO:0051117(ATPase binding)	GO:0016559(peroxisome fission)//GO:0016557(peroxisome membrane biogenesis)//GO:0045046(protein import into peroxisome membrane)//GO:0061077(chaperone-mediated protein folding)//GO:0050821(protein stabilization)//GO:0007031(peroxisome organization)//GO:0072663(establishment of protein localization to peroxisome)//GO:1900131(negative regulation of lipid binding)//GO:0072321(chaperone-mediated prote…
chr1	160280069	160280246	MACS_peak_1490	896.92	177	ENST00000368072	PEX19	896.92	29.12	47.73	5824	D1S2223E|HK33|PBD12A|PMP1|PMPI|PXF|PXMP1	MIM:600279|HGNC:HGNC:9713|Ensembl:ENSG00000162735|HPRD:02610|Vega:OTTHUMG00000033112	peroxisomal biogenesis factor 19	hsa04146(Peroxisome)	GO:0005777(peroxisome)//GO:0043234(protein complex)//GO:0016021(integral component of membrane)//GO:0005829(cytosol)//GO:0043231(intracellular membrane-bounded organelle)//GO:0031526(brush border membrane)//GO:0005654(nucleoplasm)//GO:0005778(peroxisomal membrane)//GO:0005634(nucleus)//GO:0005737(cytoplasm)	GO:0036105(peroxisome membrane class-1 targeting sequence binding)//GO:0047485(protein N-terminus binding)//GO:0005515(protein binding)//GO:0051117(ATPase binding)	GO:0016559(peroxisome fission)//GO:0016557(peroxisome membrane biogenesis)//GO:0045046(protein import into peroxisome membrane)//GO:0061077(chaperone-mediated protein folding)//GO:0050821(protein stabilization)//GO:0007031(peroxisome organization)//GO:0072663(establishment of protein localization to peroxisome)//GO:1900131(negative regulation of lipid binding)//GO:0072321(chaperone-mediated prote…
chr1	160291334	160291496	MACS_peak_1491	131.17	162	ENST00000241704	COPA	131.17	3.95	100	1314	AILJK|HEP-COP	MIM:601924|HGNC:HGNC:2230|Ensembl:ENSG00000122218|HPRD:03564|Vega:OTTHUMG00000033111	coatomer protein complex subunit alpha		GO:0070062(extracellular exosome)//GO:0030133(transport vesicle)//GO:0016020(membrane)//GO:0005829(cytosol)//GO:0030126(COPI vesicle coat)//GO:0005615(extracellular space)//GO:0005737(cytoplasm)//GO:0000139(Golgi membrane)	GO:0005198(structural molecule activity)//GO:0005179(hormone activity)	GO:0061024(membrane organization)//GO:0044267(cellular protein metabolic process)//GO:0030157(pancreatic juice secretion)//GO:0006890(retrograde vesicle-mediated transport, Golgi to ER)//GO:0006886(intracellular protein transport)//GO:0043687(post-translational protein modification)//GO:0006891(intra-Golgi vesicle-mediated transport)//GO:0048205(COPI coating of Golgi vesicle)//GO:0018279(protein …
chr1	160292011	160292133	MACS_peak_1492	3100	122	ENST00000241704	COPA	3100	14.58	15.24	1314	AILJK|HEP-COP	MIM:601924|HGNC:HGNC:2230|Ensembl:ENSG00000122218|HPRD:03564|Vega:OTTHUMG00000033111	coatomer protein complex subunit alpha		GO:0070062(extracellular exosome)//GO:0030133(transport vesicle)//GO:0016020(membrane)//GO:0005829(cytosol)//GO:0030126(COPI vesicle coat)//GO:0005615(extracellular space)//GO:0005737(cytoplasm)//GO:0000139(Golgi membrane)	GO:0005198(structural molecule activity)//GO:0005179(hormone activity)	GO:0061024(membrane organization)//GO:0044267(cellular protein metabolic process)//GO:0030157(pancreatic juice secretion)//GO:0006890(retrograde vesicle-mediated transport, Golgi to ER)//GO:0006886(intracellular protein transport)//GO:0043687(post-translational protein modification)//GO:0006891(intra-Golgi vesicle-mediated transport)//GO:0048205(COPI coating of Golgi vesicle)//GO:0018279(protein …
chr1	160325542	160325652	MACS_peak_1494	75.17	110	ENST00000241704	COPA	75.17	2.42	100	1314	AILJK|HEP-COP	MIM:601924|HGNC:HGNC:2230|Ensembl:ENSG00000122218|HPRD:03564|Vega:OTTHUMG00000033111	coatomer protein complex subunit alpha		GO:0070062(extracellular exosome)//GO:0030133(transport vesicle)//GO:0016020(membrane)//GO:0005829(cytosol)//GO:0030126(COPI vesicle coat)//GO:0005615(extracellular space)//GO:0005737(cytoplasm)//GO:0000139(Golgi membrane)	GO:0005198(structural molecule activity)//GO:0005179(hormone activity)	GO:0061024(membrane organization)//GO:0044267(cellular protein metabolic process)//GO:0030157(pancreatic juice secretion)//GO:0006890(retrograde vesicle-mediated transport, Golgi to ER)//GO:0006886(intracellular protein transport)//GO:0043687(post-translational protein modification)//GO:0006891(intra-Golgi vesicle-mediated transport)//GO:0048205(COPI coating of Golgi vesicle)//GO:0018279(protein …
chr1	160332447	160332459	MACS_peak_1496	235.47	12	ENST00000241704	COPA	235.47	2.45	100	1314	AILJK|HEP-COP	MIM:601924|HGNC:HGNC:2230|Ensembl:ENSG00000122218|HPRD:03564|Vega:OTTHUMG00000033111	coatomer protein complex subunit alpha		GO:0070062(extracellular exosome)//GO:0030133(transport vesicle)//GO:0016020(membrane)//GO:0005829(cytosol)//GO:0030126(COPI vesicle coat)//GO:0005615(extracellular space)//GO:0005737(cytoplasm)//GO:0000139(Golgi membrane)	GO:0005198(structural molecule activity)//GO:0005179(hormone activity)	GO:0061024(membrane organization)//GO:0044267(cellular protein metabolic process)//GO:0030157(pancreatic juice secretion)//GO:0006890(retrograde vesicle-mediated transport, Golgi to ER)//GO:0006886(intracellular protein transport)//GO:0043687(post-translational protein modification)//GO:0006891(intra-Golgi vesicle-mediated transport)//GO:0048205(COPI coating of Golgi vesicle)//GO:0018279(protein …
chr1	160352147	160352206	MACS_peak_1497	108.59	59	ENST00000294785	NCSTN	108.59	3.35	100	23385	ATAG1874	MIM:605254|HGNC:HGNC:17091|Ensembl:ENSG00000162736|HPRD:05584|Vega:OTTHUMG00000033110	nicastrin	hsa04330(Notch signaling pathway)//hsa05010(Alzheimer's disease)	GO:0016021(integral component of membrane)//GO:0005887(integral component of plasma membrane)//GO:0016020(membrane)//GO:0005794(Golgi apparatus)//GO:0005886(plasma membrane)//GO:0005765(lysosomal membrane)//GO:0070062(extracellular exosome)//GO:0042470(melanosome)//GO:0005783(endoplasmic reticulum)//GO:0005925(focal adhesion)	GO:0005515(protein binding)//GO:0004175(endopeptidase activity)	GO:0031293(membrane protein intracellular domain proteolysis)//GO:0042098(T cell proliferation)//GO:0007411(axon guidance)//GO:0048013(ephrin receptor signaling pathway)//GO:0022617(extracellular matrix disassembly)//GO:0007219(Notch signaling pathway)//GO:0006509(membrane protein ectodomain proteolysis)//GO:0043065(positive regulation of apoptotic process)//GO:0030198(extracellular matrix organi…
chr1	160352886	160352914	MACS_peak_1498	56.61	28	ENST00000294785	NCSTN	56.61	2.18	100	23385	ATAG1874	MIM:605254|HGNC:HGNC:17091|Ensembl:ENSG00000162736|HPRD:05584|Vega:OTTHUMG00000033110	nicastrin	hsa04330(Notch signaling pathway)//hsa05010(Alzheimer's disease)	GO:0016021(integral component of membrane)//GO:0005887(integral component of plasma membrane)//GO:0016020(membrane)//GO:0005794(Golgi apparatus)//GO:0005886(plasma membrane)//GO:0005765(lysosomal membrane)//GO:0070062(extracellular exosome)//GO:0042470(melanosome)//GO:0005783(endoplasmic reticulum)//GO:0005925(focal adhesion)	GO:0005515(protein binding)//GO:0004175(endopeptidase activity)	GO:0031293(membrane protein intracellular domain proteolysis)//GO:0042098(T cell proliferation)//GO:0007411(axon guidance)//GO:0048013(ephrin receptor signaling pathway)//GO:0022617(extracellular matrix disassembly)//GO:0007219(Notch signaling pathway)//GO:0006509(membrane protein ectodomain proteolysis)//GO:0043065(positive regulation of apoptotic process)//GO:0030198(extracellular matrix organi…
chr1	161047709	161048050	MACS_peak_1503	130.21	341	ENST00000368013	ARHGAP30	130.21	11.47	100	257106	-	MIM:614264|HGNC:HGNC:27414|Ensembl:ENSG00000186517|HPRD:11250|Vega:OTTHUMG00000031477	Rho GTPase activating protein 30		GO:0043231(intracellular membrane-bounded organelle)//GO:0016023(cytoplasmic, membrane-bounded vesicle)//GO:0005829(cytosol)	GO:0005096(GTPase activator activity)	GO:0043547(positive regulation of GTPase activity)//GO:0051056(regulation of small GTPase mediated signal transduction)//GO:0007264(small GTPase mediated signal transduction)//GO:0007165(signal transduction)
chr1	161120498	161120582	MACS_peak_1504	438.66	84	ENST00000368007	NIT1	438.66	13.35	100	4817	-	MIM:604618|HGNC:HGNC:7828|Ensembl:ENSG00000158793|HPRD:07056|Vega:OTTHUMG00000031473	nitrilase 1		GO:0005739(mitochondrion)//GO:0005634(nucleus)//GO:0070062(extracellular exosome)	GO:0000257(nitrilase activity)	GO:0006807(nitrogen compound metabolic process)//GO:0008150(biological_process)
chr1	161132390	161132464	MACS_peak_1505	425.11	74	ENST00000458050	DEDD	425.11	11.77	100	9191	CASP8IP1|DEDD1|DEFT|FLDED1|KE05	MIM:606841|HGNC:HGNC:2755|Ensembl:ENSG00000158796|HPRD:06022|Vega:OTTHUMG00000033104	death effector domain containing		GO:0005730(nucleolus)//GO:0005737(cytoplasm)	GO:0005515(protein binding)//GO:0003677(DNA binding)	GO:1901837(negative regulation of transcription of nuclear large rRNA transcript from RNA polymerase I promoter)//GO:0046697(decidualization)//GO:0006351(transcription, DNA-templated)//GO:0007283(spermatogenesis)//GO:0042981(regulation of apoptotic process)//GO:0042177(negative regulation of protein catabolic process)//GO:0008625(extrinsic apoptotic signaling pathway via death domain receptors)
chr1	161819711	161819818	MACS_peak_1535	3100	107	ENST00000367942	ATF6	3100	23.79	15.24	22926	ACHM7|ATF6A	MIM:605537|HGNC:HGNC:791|Ensembl:ENSG00000118217|HPRD:16118|Vega:OTTHUMG00000023961	activating transcription factor 6	hsa04141(Protein processing in endoplasmic reticulum)//hsa05010(Alzheimer's disease)	GO:0030176(integral component of endoplasmic reticulum membrane)//GO:0005635(nuclear envelope)//GO:0005794(Golgi apparatus)//GO:0005789(endoplasmic reticulum membrane)//GO:0000139(Golgi membrane)//GO:0016020(membrane)//GO:0005783(endoplasmic reticulum)//GO:0005654(nucleoplasm)//GO:0005634(nucleus)	GO:0031625(ubiquitin protein ligase binding)//GO:0003700(transcription factor activity, sequence-specific DNA binding)//GO:0046982(protein heterodimerization activity)//GO:0000977(RNA polymerase II regulatory region sequence-specific DNA binding)//GO:0042802(identical protein binding)//GO:0000976(transcription regulatory region sequence-specific DNA binding)//GO:0005515(protein binding)//GO:00354…	GO:0044267(cellular protein metabolic process)//GO:1990440(positive regulation of transcription from RNA polymerase II promoter in response to endoplasmic reticulum stress)//GO:0006990(positive regulation of transcription from RNA polymerase II promoter involved in unfolded protein response)//GO:0006351(transcription, DNA-templated)//GO:0006457(protein folding)//GO:0001654(eye development)//GO:00…
chr1	161821069	161821155	MACS_peak_1536	3100	86	ENST00000367942	ATF6	3100	50.37	15.24	22926	ACHM7|ATF6A	MIM:605537|HGNC:HGNC:791|Ensembl:ENSG00000118217|HPRD:16118|Vega:OTTHUMG00000023961	activating transcription factor 6	hsa04141(Protein processing in endoplasmic reticulum)//hsa05010(Alzheimer's disease)	GO:0030176(integral component of endoplasmic reticulum membrane)//GO:0005635(nuclear envelope)//GO:0005794(Golgi apparatus)//GO:0005789(endoplasmic reticulum membrane)//GO:0000139(Golgi membrane)//GO:0016020(membrane)//GO:0005783(endoplasmic reticulum)//GO:0005654(nucleoplasm)//GO:0005634(nucleus)	GO:0031625(ubiquitin protein ligase binding)//GO:0003700(transcription factor activity, sequence-specific DNA binding)//GO:0046982(protein heterodimerization activity)//GO:0000977(RNA polymerase II regulatory region sequence-specific DNA binding)//GO:0042802(identical protein binding)//GO:0000976(transcription regulatory region sequence-specific DNA binding)//GO:0005515(protein binding)//GO:00354…	GO:0044267(cellular protein metabolic process)//GO:1990440(positive regulation of transcription from RNA polymerase II promoter in response to endoplasmic reticulum stress)//GO:0006990(positive regulation of transcription from RNA polymerase II promoter involved in unfolded protein response)//GO:0006351(transcription, DNA-templated)//GO:0006457(protein folding)//GO:0001654(eye development)//GO:00…
chr1	161997824	161998055	MACS_peak_1538	1245.14	231	ENST00000294794	OLFML2B	1245.14	9.28	34.54	25903	-	HGNC:HGNC:24558|Ensembl:ENSG00000162745|HPRD:14877|Vega:OTTHUMG00000024047	olfactomedin like 2B		GO:0005578(proteinaceous extracellular matrix)//GO:0005576(extracellular region)	GO:0050840(extracellular matrix binding)	GO:0030198(extracellular matrix organization)
chr1	162000112	162000341	MACS_peak_1539	3100	229	ENST00000367940	OLFML2B	3100	74.36	15.24	25903	-	HGNC:HGNC:24558|Ensembl:ENSG00000162745|HPRD:14877|Vega:OTTHUMG00000024047	olfactomedin like 2B		GO:0005578(proteinaceous extracellular matrix)//GO:0005576(extracellular region)	GO:0050840(extracellular matrix binding)	GO:0030198(extracellular matrix organization)
chr1	162006296	162006423	MACS_peak_1540	3100	127	ENST00000294794	OLFML2B	3100	36.92	15.24	25903	-	HGNC:HGNC:24558|Ensembl:ENSG00000162745|HPRD:14877|Vega:OTTHUMG00000024047	olfactomedin like 2B		GO:0005578(proteinaceous extracellular matrix)//GO:0005576(extracellular region)	GO:0050840(extracellular matrix binding)	GO:0030198(extracellular matrix organization)
chr1	162783766	162784061	MACS_peak_1549	3100	295	ENST00000367922	DDR2	3100	8.6	15.24	4921	MIG20a|NTRKR3|TKT|TYRO10	MIM:191311|HGNC:HGNC:2731|Ensembl:ENSG00000162733|HPRD:01868|Vega:OTTHUMG00000034423	discoidin domain receptor tyrosine kinase 2		GO:0005886(plasma membrane)//GO:0005887(integral component of plasma membrane)//GO:0005925(focal adhesion)//GO:0070062(extracellular exosome)	GO:0005518(collagen binding)//GO:0005524(ATP binding)//GO:0004714(transmembrane receptor protein tyrosine kinase activity)//GO:0005515(protein binding)//GO:0038062(protein tyrosine kinase collagen receptor activity)	GO:0035988(chondrocyte proliferation)//GO:0003416(endochondral bone growth)//GO:0010715(regulation of extracellular matrix disassembly)//GO:0030198(extracellular matrix organization)//GO:0018108(peptidyl-tyrosine phosphorylation)//GO:0045669(positive regulation of osteoblast differentiation)//GO:0030500(regulation of bone mineralization)//GO:0007155(cell adhesion)//GO:0031214(biomineral tissue de…
chr1	166839468	166839769	MACS_peak_1559	3100	301	ENST00000449930	POGK	3100	125.09	15.24	57645	BASS2|KRBOX2|LST003	HGNC:HGNC:18800|HPRD:17872	pogo transposable element with KRAB domain		GO:0005622(intracellular)//GO:0005634(nucleus)	GO:0003676(nucleic acid binding)//GO:0005515(protein binding)//GO:0003677(DNA binding)	GO:0007275(multicellular organism development)//GO:0006355(regulation of transcription, DNA-templated)
chr1	166840954	166840997	MACS_peak_1560	3100	43	ENST00000367875	POGK	3100	71.56	15.24	57645	BASS2|KRBOX2|LST003	HGNC:HGNC:18800|HPRD:17872	pogo transposable element with KRAB domain		GO:0005622(intracellular)//GO:0005634(nucleus)	GO:0003676(nucleic acid binding)//GO:0005515(protein binding)//GO:0003677(DNA binding)	GO:0007275(multicellular organism development)//GO:0006355(regulation of transcription, DNA-templated)
chr1	167398077	167398133	MACS_peak_1561	1432.87	56	ENST00000367862	POU2F1	1432.87	52.54	30.28	5451	OCT1|OTF1|oct-1B	MIM:164175|HGNC:HGNC:9212|Ensembl:ENSG00000143190|HPRD:01250|Vega:OTTHUMG00000034436	POU class 2 homeobox 1		GO:0005783(endoplasmic reticulum)//GO:0005654(nucleoplasm)//GO:0043231(intracellular membrane-bounded organelle)//GO:0005634(nucleus)	GO:0003700(transcription factor activity, sequence-specific DNA binding)//GO:0005102(receptor binding)//GO:0043565(sequence-specific DNA binding)//GO:0003682(chromatin binding)//GO:0000976(transcription regulatory region sequence-specific DNA binding)//GO:0005515(protein binding)	GO:0006383(transcription from RNA polymerase III promoter)//GO:0010467(gene expression)//GO:0006351(transcription, DNA-templated)//GO:0097421(liver regeneration)//GO:0045892(negative regulation of transcription, DNA-templated)//GO:0006355(regulation of transcription, DNA-templated)
chr1	167424301	167424568	MACS_peak_1562	2151.94	267	ENST00000367862	POU2F1	2151.94	36.7	21.14	5451	OCT1|OTF1|oct-1B	MIM:164175|HGNC:HGNC:9212|Ensembl:ENSG00000143190|HPRD:01250|Vega:OTTHUMG00000034436	POU class 2 homeobox 1		GO:0005783(endoplasmic reticulum)//GO:0005654(nucleoplasm)//GO:0043231(intracellular membrane-bounded organelle)//GO:0005634(nucleus)	GO:0003700(transcription factor activity, sequence-specific DNA binding)//GO:0005102(receptor binding)//GO:0043565(sequence-specific DNA binding)//GO:0003682(chromatin binding)//GO:0000976(transcription regulatory region sequence-specific DNA binding)//GO:0005515(protein binding)	GO:0006383(transcription from RNA polymerase III promoter)//GO:0010467(gene expression)//GO:0006351(transcription, DNA-templated)//GO:0097421(liver regeneration)//GO:0045892(negative regulation of transcription, DNA-templated)//GO:0006355(regulation of transcription, DNA-templated)
chr1	167697345	167697842	MACS_peak_1566	3100	497	ENST00000367854	RCSD1	3100	350.77	15.24	92241	CAPZIP|MK2S4	MIM:610579|HGNC:HGNC:28310|Ensembl:ENSG00000198771|HPRD:10077|Vega:OTTHUMG00000035318	RCSD domain containing 1		GO:0005884(actin filament)	GO:0051015(actin filament binding)	GO:0071474(cellular hyperosmotic response)//GO:0003009(skeletal muscle contraction)
chr1	168085466	168085758	MACS_peak_1570	524.76	292	ENST00000271357	GPR161	524.76	14.32	85.89	23432	RE2	MIM:612250|HGNC:HGNC:23694|Ensembl:ENSG00000143147|HPRD:17070	G protein-coupled receptor 161		GO:0016021(integral component of membrane)//GO:0060170(ciliary membrane)//GO:0072372(primary cilium)//GO:0030666(endocytic vesicle membrane)//GO:0055037(recycling endosome)	GO:0004930(G-protein coupled receptor activity)	GO:0007275(multicellular organism development)//GO:1901621(negative regulation of smoothened signaling pathway involved in dorsal/ventral neural tube patterning)//GO:0007186(G-protein coupled receptor signaling pathway)//GO:0030819(positive regulation of cAMP biosynthetic process)
chr1	170532128	170532284	MACS_peak_1576	141.71	156	ENST00000367763	GORAB	141.71	7.54	100	92344	GO|NTKLBP1|SCYL1BP1	MIM:607983|HGNC:HGNC:25676|Ensembl:ENSG00000120370|HPRD:12144|Vega:OTTHUMG00000035228	golgin, RAB6-interacting	hsa04115(p53 signaling pathway)	GO:0005654(nucleoplasm)//GO:0005634(nucleus)//GO:0005794(Golgi apparatus)//GO:0005737(cytoplasm)//GO:0005730(nucleolus)	GO:0005515(protein binding)
chr1	170664024	170664459	MACS_peak_1578	1264.16	435	ENST00000239461	PRRX1	1264.16	12.6	33.98	5396	AGOTC|PHOX1|PMX1|PRX-1|PRX1	MIM:167420|HGNC:HGNC:9142|Ensembl:ENSG00000116132|HPRD:01337|Vega:OTTHUMG00000035231	paired related homeobox 1		GO:0005730(nucleolus)//GO:0005634(nucleus)	GO:0043565(sequence-specific DNA binding)//GO:0071837(HMG box domain binding)//GO:0001105(RNA polymerase II transcription coactivator activity)//GO:0003713(transcription coactivator activity)	GO:0051216(cartilage development)//GO:0042472(inner ear morphogenesis)//GO:0045880(positive regulation of smoothened signaling pathway)//GO:0060021(palate development)//GO:0030326(embryonic limb morphogenesis)//GO:0048701(embryonic cranial skeleton morphogenesis)//GO:0002053(positive regulation of mesenchymal cell proliferation)//GO:0048844(artery morphogenesis)//GO:0048664(neuron fate determinat…
chr1	171485550	171485710	MACS_peak_1588	1131.74	160	ENST00000367742	PRRC2C	1131.74	11.72	37.73	23215	BAT2-iso|BAT2D1|BAT2L2|XTP2	HGNC:HGNC:24903|Ensembl:ENSG00000117523|HPRD:16539|Vega:OTTHUMG00000034665	proline rich coiled-coil 2C		GO:0016020(membrane)	GO:0044822(poly(A) RNA binding)//GO:0008022(protein C-terminus binding)	GO:0002244(hematopoietic progenitor cell differentiation)
chr1	171532342	171532958	MACS_peak_1591	3100	616	ENST00000338920	PRRC2C	3100	190.85	15.24	23215	BAT2-iso|BAT2D1|BAT2L2|XTP2	HGNC:HGNC:24903|Ensembl:ENSG00000117523|HPRD:16539|Vega:OTTHUMG00000034665	proline rich coiled-coil 2C		GO:0016020(membrane)	GO:0044822(poly(A) RNA binding)//GO:0008022(protein C-terminus binding)	GO:0002244(hematopoietic progenitor cell differentiation)
chr1	171557252	171558143	MACS_peak_1594	3100	891	ENST00000338920	PRRC2C	3100	21.81	15.24	23215	BAT2-iso|BAT2D1|BAT2L2|XTP2	HGNC:HGNC:24903|Ensembl:ENSG00000117523|HPRD:16539|Vega:OTTHUMG00000034665	proline rich coiled-coil 2C		GO:0016020(membrane)	GO:0044822(poly(A) RNA binding)//GO:0008022(protein C-terminus binding)	GO:0002244(hematopoietic progenitor cell differentiation)
chr1	173963972	173964023	MACS_peak_1605	63.77	51	ENST00000258349	RC3H1	63.77	3.91	100	149041	RNF198|ROQUIN	MIM:609424|HGNC:HGNC:29434|Ensembl:ENSG00000135870|HPRD:13913|Vega:OTTHUMG00000037275	ring finger and CCCH-type domains 1		GO:0000932(cytoplasmic mRNA processing body)//GO:0010494(cytoplasmic stress granule)	GO:0044822(poly(A) RNA binding)//GO:0008270(zinc ion binding)//GO:0035613(RNA stem-loop binding)//GO:0003730(mRNA 3'-UTR binding)//GO:0061630(ubiquitin protein ligase activity)	GO:0043488(regulation of mRNA stability)//GO:0045623(negative regulation of T-helper cell differentiation)//GO:0061470(T follicular helper cell differentiation)//GO:0046007(negative regulation of activated T cell proliferation)//GO:0002635(negative regulation of germinal center formation)//GO:0030889(negative regulation of B cell proliferation)//GO:0002634(regulation of germinal center formation)…
chr1	175396575	175396807	MACS_peak_1612	3100	232	ENST00000263525	TNR	3100	125.61	15.24	7143	TN-R	MIM:601995|HGNC:HGNC:11953|Ensembl:ENSG00000116147|HPRD:03589	tenascin R	hsa04151(PI3K-Akt signaling pathway)//hsa04510(Focal adhesion)//hsa04512(ECM-receptor interaction)//hsa05206(MicroRNAs in cancer)	GO:0005576(extracellular region)//GO:0009986(cell surface)//GO:0072534(perineuronal net)//GO:0045121(membrane raft)//GO:0005578(proteinaceous extracellular matrix)//GO:0005654(nucleoplasm)//GO:0005634(nucleus)//GO:0005737(cytoplasm)		GO:0050808(synapse organization)//GO:0007411(axon guidance)//GO:0060291(long-term synaptic potentiation)//GO:0051971(positive regulation of transmission of nerve impulse)//GO:0007158(neuron cell-cell adhesion)//GO:0030198(extracellular matrix organization)//GO:0022408(negative regulation of cell-cell adhesion)//GO:0035641(locomotory exploration behavior)//GO:0007155(cell adhesion)//GO:0051968(pos…
chr1	176594523	176594727	MACS_peak_1615	3100	204	ENST00000367661	PAPPA2	3100	139.38	15.24	60676	PAPP-A2|PAPP-E|PAPPE|PLAC3	HGNC:HGNC:14615|Ensembl:ENSG00000116183|HPRD:10156|Vega:OTTHUMG00000035025	pappalysin 2		GO:0005622(intracellular)//GO:0070062(extracellular exosome)//GO:0005576(extracellular region)	GO:0008237(metallopeptidase activity)//GO:0008270(zinc ion binding)	GO:0006508(proteolysis)//GO:0044267(cellular protein metabolic process)//GO:0001558(regulation of cell growth)//GO:0060349(bone morphogenesis)
chr1	179882502	179882977	MACS_peak_1628	3100	475	ENST00000271583	TOR1AIP1	3100	77.83	15.24	26092	LAP1|LAP1B	MIM:614512|HGNC:HGNC:29456|Ensembl:ENSG00000143337|HPRD:13958|Vega:OTTHUMG00000035257	torsin 1A interacting protein 1		GO:0005637(nuclear inner membrane)//GO:0016021(integral component of membrane)//GO:0005634(nucleus)	GO:0008092(cytoskeletal protein binding)//GO:0051117(ATPase binding)//GO:0005515(protein binding)//GO:0001671(ATPase activator activity)//GO:0005521(lamin binding)	GO:0071763(nuclear membrane organization)//GO:0034504(protein localization to nucleus)//GO:0032781(positive regulation of ATPase activity)
chr1	180020361	180020626	MACS_peak_1629	416.27	265	ENST00000367607	CEP350	416.27	4.98	100	9857	CAP350|GM133	HGNC:HGNC:24238|Ensembl:ENSG00000135837|HPRD:09870|Vega:OTTHUMG00000035269	centrosomal protein 350kDa		GO:0016020(membrane)//GO:0005813(centrosome)//GO:0005819(spindle)//GO:0005737(cytoplasm)//GO:0005654(nucleoplasm)	GO:0008017(microtubule binding)//GO:0005515(protein binding)	GO:0034453(microtubule anchoring)
chr1	180054414	180054502	MACS_peak_1630	3100	88	ENST00000367607	CEP350	3100	94.05	15.24	9857	CAP350|GM133	HGNC:HGNC:24238|Ensembl:ENSG00000135837|HPRD:09870|Vega:OTTHUMG00000035269	centrosomal protein 350kDa		GO:0016020(membrane)//GO:0005813(centrosome)//GO:0005819(spindle)//GO:0005737(cytoplasm)//GO:0005654(nucleoplasm)	GO:0008017(microtubule binding)//GO:0005515(protein binding)	GO:0034453(microtubule anchoring)
chr1	180062219	180062334	MACS_peak_1631	3100	115	ENST00000367607	CEP350	3100	66.66	15.24	9857	CAP350|GM133	HGNC:HGNC:24238|Ensembl:ENSG00000135837|HPRD:09870|Vega:OTTHUMG00000035269	centrosomal protein 350kDa		GO:0016020(membrane)//GO:0005813(centrosome)//GO:0005819(spindle)//GO:0005737(cytoplasm)//GO:0005654(nucleoplasm)	GO:0008017(microtubule binding)//GO:0005515(protein binding)	GO:0034453(microtubule anchoring)
chr1	180095636	180095930	MACS_peak_1632	80.99	294	ENST00000367607	CEP350	80.99	3.13	100	9857	CAP350|GM133	HGNC:HGNC:24238|Ensembl:ENSG00000135837|HPRD:09870|Vega:OTTHUMG00000035269	centrosomal protein 350kDa		GO:0016020(membrane)//GO:0005813(centrosome)//GO:0005819(spindle)//GO:0005737(cytoplasm)//GO:0005654(nucleoplasm)	GO:0008017(microtubule binding)//GO:0005515(protein binding)	GO:0034453(microtubule anchoring)
chr1	180175320	180175366	MACS_peak_1633	3100	46	ENST00000367600	QSOX1	3100	47.26	15.24	5768	Q6|QSCN6	MIM:603120|HGNC:HGNC:9756|Ensembl:ENSG00000116260|HPRD:06785|HPRD:08043|Vega:OTTHUMG00000035256	quiescin sulfhydryl oxidase 1		GO:0045171(intercellular bridge)//GO:0070062(extracellular exosome)//GO:0005623(cell)//GO:0005794(Golgi apparatus)//GO:0043231(intracellular membrane-bounded organelle)//GO:0030173(integral component of Golgi membrane)//GO:0005615(extracellular space)	GO:0016971(flavin-linked sulfhydryl oxidase activity)//GO:0003756(protein disulfide isomerase activity)	GO:0045454(cell redox homeostasis)//GO:0016242(negative regulation of macroautophagy)//GO:0006457(protein folding)//GO:0055114(oxidation-reduction process)
chr1	180175930	180176033	MACS_peak_1634	3100	103	ENST00000367600	QSOX1	3100	23.55	15.24	5768	Q6|QSCN6	MIM:603120|HGNC:HGNC:9756|Ensembl:ENSG00000116260|HPRD:06785|HPRD:08043|Vega:OTTHUMG00000035256	quiescin sulfhydryl oxidase 1		GO:0045171(intercellular bridge)//GO:0070062(extracellular exosome)//GO:0005623(cell)//GO:0005794(Golgi apparatus)//GO:0043231(intracellular membrane-bounded organelle)//GO:0030173(integral component of Golgi membrane)//GO:0005615(extracellular space)	GO:0016971(flavin-linked sulfhydryl oxidase activity)//GO:0003756(protein disulfide isomerase activity)	GO:0045454(cell redox homeostasis)//GO:0016242(negative regulation of macroautophagy)//GO:0006457(protein folding)//GO:0055114(oxidation-reduction process)
chr1	180190564	180190580	MACS_peak_1636	3100	16	ENST00000367600	QSOX1	3100	51.74	15.24	5768	Q6|QSCN6	MIM:603120|HGNC:HGNC:9756|Ensembl:ENSG00000116260|HPRD:06785|HPRD:08043|Vega:OTTHUMG00000035256	quiescin sulfhydryl oxidase 1		GO:0045171(intercellular bridge)//GO:0070062(extracellular exosome)//GO:0005623(cell)//GO:0005794(Golgi apparatus)//GO:0043231(intracellular membrane-bounded organelle)//GO:0030173(integral component of Golgi membrane)//GO:0005615(extracellular space)	GO:0016971(flavin-linked sulfhydryl oxidase activity)//GO:0003756(protein disulfide isomerase activity)	GO:0045454(cell redox homeostasis)//GO:0016242(negative regulation of macroautophagy)//GO:0006457(protein folding)//GO:0055114(oxidation-reduction process)
chr1	180196261	180196768	MACS_peak_1637	307.73	507	ENST00000367602	QSOX1	307.73	6.1	100	5768	Q6|QSCN6	MIM:603120|HGNC:HGNC:9756|Ensembl:ENSG00000116260|HPRD:06785|HPRD:08043|Vega:OTTHUMG00000035256	quiescin sulfhydryl oxidase 1		GO:0045171(intercellular bridge)//GO:0070062(extracellular exosome)//GO:0005623(cell)//GO:0005794(Golgi apparatus)//GO:0043231(intracellular membrane-bounded organelle)//GO:0030173(integral component of Golgi membrane)//GO:0005615(extracellular space)	GO:0016971(flavin-linked sulfhydryl oxidase activity)//GO:0003756(protein disulfide isomerase activity)	GO:0045454(cell redox homeostasis)//GO:0016242(negative regulation of macroautophagy)//GO:0006457(protein folding)//GO:0055114(oxidation-reduction process)
chr1	180198533	180198758	MACS_peak_1638	3100	225	ENST00000367602	QSOX1	3100	73.46	15.24	5768	Q6|QSCN6	MIM:603120|HGNC:HGNC:9756|Ensembl:ENSG00000116260|HPRD:06785|HPRD:08043|Vega:OTTHUMG00000035256	quiescin sulfhydryl oxidase 1		GO:0045171(intercellular bridge)//GO:0070062(extracellular exosome)//GO:0005623(cell)//GO:0005794(Golgi apparatus)//GO:0043231(intracellular membrane-bounded organelle)//GO:0030173(integral component of Golgi membrane)//GO:0005615(extracellular space)	GO:0016971(flavin-linked sulfhydryl oxidase activity)//GO:0003756(protein disulfide isomerase activity)	GO:0045454(cell redox homeostasis)//GO:0016242(negative regulation of macroautophagy)//GO:0006457(protein folding)//GO:0055114(oxidation-reduction process)
chr1	180430179	180430262	MACS_peak_1639	95.2	83	ENST00000367595	ACBD6	95.2	5.34	100	84320	-	MIM:616352|HGNC:HGNC:23339|Ensembl:ENSG00000230124|HPRD:12416|Vega:OTTHUMG00000035117	acyl-CoA binding domain containing 6		GO:0005737(cytoplasm)	GO:0000062(fatty-acyl-CoA binding)//GO:0008289(lipid binding)
chr1	182398575	182398848	MACS_peak_1652	3100	273	ENST00000367565	TEDDM1	3100	91.73	15.24	127670	EDDM9|Epdd1|HE9|HEL-S-45e|TMEM45C	HGNC:HGNC:30233|Ensembl:ENSG00000203730|HPRD:13642|Vega:OTTHUMG00000037398	transmembrane epididymal protein 1		GO:0016021(integral component of membrane)
chr1	182842544	182842677	MACS_peak_1654	197.54	133	ENST00000367549	DHX9	197.54	7.63	100	1660	DDX9|LKP|NDH2|NDHII|RHA	MIM:603115|HGNC:HGNC:2750|Ensembl:ENSG00000135829|HPRD:04386|Vega:OTTHUMG00000035337	DEAH-box helicase 9		GO:0030529(intracellular ribonucleoprotein complex)//GO:0070937(CRD-mediated mRNA stability complex)//GO:0016020(membrane)//GO:0005829(cytosol)//GO:0005813(centrosome)//GO:0036464(cytoplasmic ribonucleoprotein granule)//GO:0005730(nucleolus)//GO:0005654(nucleoplasm)//GO:0005634(nucleus)//GO:0097165(nuclear stress granule)//GO:0005737(cytoplasm)	GO:0005524(ATP binding)//GO:0004003(ATP-dependent DNA helicase activity)//GO:0004004(ATP-dependent RNA helicase activity)//GO:0001085(RNA polymerase II transcription factor binding)//GO:0003724(RNA helicase activity)//GO:0044822(poly(A) RNA binding)//GO:0005515(protein binding)//GO:0003677(DNA binding)	GO:0032508(DNA duplex unwinding)//GO:0008380(RNA splicing)//GO:0006396(RNA processing)//GO:0045087(innate immune response)//GO:0000398(mRNA splicing, via spliceosome)//GO:0010467(gene expression)//GO:0032481(positive regulation of type I interferon production)//GO:0070934(CRD-mediated mRNA stabilization)//GO:0034605(cellular response to heat)//GO:0001649(osteoblast differentiation)//GO:0007623(ci…
chr1	183115519	183115637	MACS_peak_1656	1966.6	118	ENST00000258341	LAMC1	1966.6	29.46	22.86	3915	LAMB2	MIM:150290|HGNC:HGNC:6492|Ensembl:ENSG00000135862|HPRD:01030|Vega:OTTHUMG00000035418	laminin subunit gamma 1	hsa04151(PI3K-Akt signaling pathway)//hsa04510(Focal adhesion)//hsa04512(ECM-receptor interaction)//hsa05020(Prion diseases)//hsa05145(Toxoplasmosis)//hsa05146(Amoebiasis)//hsa05200(Pathways in cancer)//hsa05222(Small cell lung cancer)	GO:0005604(basement membrane)//GO:0070062(extracellular exosome)//GO:0005576(extracellular region)//GO:0005606(laminin-1 complex)//GO:0043260(laminin-11 complex)//GO:0043259(laminin-10 complex)//GO:0031012(extracellular matrix)//GO:0005615(extracellular space)	GO:0005201(extracellular matrix structural constituent)//GO:0043208(glycosphingolipid binding)	GO:0031581(hemidesmosome assembly)//GO:0007411(axon guidance)//GO:0022617(extracellular matrix disassembly)//GO:0030198(extracellular matrix organization)//GO:0007155(cell adhesion)//GO:0016477(cell migration)//GO:0007492(endoderm development)//GO:0006461(protein complex assembly)//GO:0034446(substrate adhesion-dependent cell spreading)//GO:0050679(positive regulation of epithelial cell prolifera…
chr1	183127304	183127404	MACS_peak_1657	2355.31	100	ENST00000258341	LAMC1	2355.31	18.31	19.65	3915	LAMB2	MIM:150290|HGNC:HGNC:6492|Ensembl:ENSG00000135862|HPRD:01030|Vega:OTTHUMG00000035418	laminin subunit gamma 1	hsa04151(PI3K-Akt signaling pathway)//hsa04510(Focal adhesion)//hsa04512(ECM-receptor interaction)//hsa05020(Prion diseases)//hsa05145(Toxoplasmosis)//hsa05146(Amoebiasis)//hsa05200(Pathways in cancer)//hsa05222(Small cell lung cancer)	GO:0005604(basement membrane)//GO:0070062(extracellular exosome)//GO:0005576(extracellular region)//GO:0005606(laminin-1 complex)//GO:0043260(laminin-11 complex)//GO:0043259(laminin-10 complex)//GO:0031012(extracellular matrix)//GO:0005615(extracellular space)	GO:0005201(extracellular matrix structural constituent)//GO:0043208(glycosphingolipid binding)	GO:0031581(hemidesmosome assembly)//GO:0007411(axon guidance)//GO:0022617(extracellular matrix disassembly)//GO:0030198(extracellular matrix organization)//GO:0007155(cell adhesion)//GO:0016477(cell migration)//GO:0007492(endoderm development)//GO:0006461(protein complex assembly)//GO:0034446(substrate adhesion-dependent cell spreading)//GO:0050679(positive regulation of epithelial cell prolifera…
chr1	183128593	183128699	MACS_peak_1658	2122.95	106	ENST00000258341	LAMC1	2122.95	15.47	21.46	3915	LAMB2	MIM:150290|HGNC:HGNC:6492|Ensembl:ENSG00000135862|HPRD:01030|Vega:OTTHUMG00000035418	laminin subunit gamma 1	hsa04151(PI3K-Akt signaling pathway)//hsa04510(Focal adhesion)//hsa04512(ECM-receptor interaction)//hsa05020(Prion diseases)//hsa05145(Toxoplasmosis)//hsa05146(Amoebiasis)//hsa05200(Pathways in cancer)//hsa05222(Small cell lung cancer)	GO:0005604(basement membrane)//GO:0070062(extracellular exosome)//GO:0005576(extracellular region)//GO:0005606(laminin-1 complex)//GO:0043260(laminin-11 complex)//GO:0043259(laminin-10 complex)//GO:0031012(extracellular matrix)//GO:0005615(extracellular space)	GO:0005201(extracellular matrix structural constituent)//GO:0043208(glycosphingolipid binding)	GO:0031581(hemidesmosome assembly)//GO:0007411(axon guidance)//GO:0022617(extracellular matrix disassembly)//GO:0030198(extracellular matrix organization)//GO:0007155(cell adhesion)//GO:0016477(cell migration)//GO:0007492(endoderm development)//GO:0006461(protein complex assembly)//GO:0034446(substrate adhesion-dependent cell spreading)//GO:0050679(positive regulation of epithelial cell prolifera…
chr1	183136390	183136585	MACS_peak_1659	3100	195	ENST00000258341	LAMC1	3100	51.62	15.24	3915	LAMB2	MIM:150290|HGNC:HGNC:6492|Ensembl:ENSG00000135862|HPRD:01030|Vega:OTTHUMG00000035418	laminin subunit gamma 1	hsa04151(PI3K-Akt signaling pathway)//hsa04510(Focal adhesion)//hsa04512(ECM-receptor interaction)//hsa05020(Prion diseases)//hsa05145(Toxoplasmosis)//hsa05146(Amoebiasis)//hsa05200(Pathways in cancer)//hsa05222(Small cell lung cancer)	GO:0005604(basement membrane)//GO:0070062(extracellular exosome)//GO:0005576(extracellular region)//GO:0005606(laminin-1 complex)//GO:0043260(laminin-11 complex)//GO:0043259(laminin-10 complex)//GO:0031012(extracellular matrix)//GO:0005615(extracellular space)	GO:0005201(extracellular matrix structural constituent)//GO:0043208(glycosphingolipid binding)	GO:0031581(hemidesmosome assembly)//GO:0007411(axon guidance)//GO:0022617(extracellular matrix disassembly)//GO:0030198(extracellular matrix organization)//GO:0007155(cell adhesion)//GO:0016477(cell migration)//GO:0007492(endoderm development)//GO:0006461(protein complex assembly)//GO:0034446(substrate adhesion-dependent cell spreading)//GO:0050679(positive regulation of epithelial cell prolifera…
chr1	183142778	183143058	MACS_peak_1661	3100	280	ENST00000258341	LAMC1	3100	18.19	15.24	3915	LAMB2	MIM:150290|HGNC:HGNC:6492|Ensembl:ENSG00000135862|HPRD:01030|Vega:OTTHUMG00000035418	laminin subunit gamma 1	hsa04151(PI3K-Akt signaling pathway)//hsa04510(Focal adhesion)//hsa04512(ECM-receptor interaction)//hsa05020(Prion diseases)//hsa05145(Toxoplasmosis)//hsa05146(Amoebiasis)//hsa05200(Pathways in cancer)//hsa05222(Small cell lung cancer)	GO:0005604(basement membrane)//GO:0070062(extracellular exosome)//GO:0005576(extracellular region)//GO:0005606(laminin-1 complex)//GO:0043260(laminin-11 complex)//GO:0043259(laminin-10 complex)//GO:0031012(extracellular matrix)//GO:0005615(extracellular space)	GO:0005201(extracellular matrix structural constituent)//GO:0043208(glycosphingolipid binding)	GO:0031581(hemidesmosome assembly)//GO:0007411(axon guidance)//GO:0022617(extracellular matrix disassembly)//GO:0030198(extracellular matrix organization)//GO:0007155(cell adhesion)//GO:0016477(cell migration)//GO:0007492(endoderm development)//GO:0006461(protein complex assembly)//GO:0034446(substrate adhesion-dependent cell spreading)//GO:0050679(positive regulation of epithelial cell prolifera…
chr1	183621779	183622106	MACS_peak_1662	154.48	327	ENST00000359856	ARPC5	154.48	7.26	100	10092	ARC16|dJ127C7.3|p16-Arc	MIM:604227|HGNC:HGNC:708|HPRD:11969	actin related protein 2/3 complex subunit 5	hsa04144(Endocytosis)//hsa04666(Fc gamma R-mediated phagocytosis)//hsa04810(Regulation of actin cytoskeleton)//hsa05100(Bacterial invasion of epithelial cells)//hsa05130(Pathogenic Escherichia coli infection)//hsa05131(Shigellosis)//hsa05132(Salmonella infection)	GO:0070062(extracellular exosome)//GO:0015629(actin cytoskeleton)//GO:0042995(cell projection)//GO:0005829(cytosol)//GO:0005885(Arp2/3 protein complex)//GO:0005737(cytoplasm)//GO:0005925(focal adhesion)	GO:0005515(protein binding)//GO:0051015(actin filament binding)//GO:0005200(structural constituent of cytoskeleton)	GO:0007411(axon guidance)//GO:0048013(ephrin receptor signaling pathway)//GO:0045087(innate immune response)//GO:0007264(small GTPase mediated signal transduction)//GO:0016477(cell migration)//GO:0034314(Arp2/3 complex-mediated actin nucleation)//GO:0038096(Fc-gamma receptor signaling pathway involved in phagocytosis)//GO:0030036(actin cytoskeleton organization)//GO:0006928(movement of cell or su…
chr1	183635516	183635757	MACS_peak_1663	1584.24	241	ENST00000294742	ARPC5	1584.24	23.77	27.93	10092	ARC16|dJ127C7.3|p16-Arc	MIM:604227|HGNC:HGNC:708|HPRD:11969	actin related protein 2/3 complex subunit 5	hsa04144(Endocytosis)//hsa04666(Fc gamma R-mediated phagocytosis)//hsa04810(Regulation of actin cytoskeleton)//hsa05100(Bacterial invasion of epithelial cells)//hsa05130(Pathogenic Escherichia coli infection)//hsa05131(Shigellosis)//hsa05132(Salmonella infection)	GO:0070062(extracellular exosome)//GO:0015629(actin cytoskeleton)//GO:0042995(cell projection)//GO:0005829(cytosol)//GO:0005885(Arp2/3 protein complex)//GO:0005737(cytoplasm)//GO:0005925(focal adhesion)	GO:0005515(protein binding)//GO:0051015(actin filament binding)//GO:0005200(structural constituent of cytoskeleton)	GO:0007411(axon guidance)//GO:0048013(ephrin receptor signaling pathway)//GO:0045087(innate immune response)//GO:0007264(small GTPase mediated signal transduction)//GO:0016477(cell migration)//GO:0034314(Arp2/3 complex-mediated actin nucleation)//GO:0038096(Fc-gamma receptor signaling pathway involved in phagocytosis)//GO:0030036(actin cytoskeleton organization)//GO:0006928(movement of cell or su…
chr1	183805119	183805323	MACS_peak_1664	521.43	204	ENST00000360851	RGL1	521.43	26.58	86.63	23179	RGL	MIM:605667|HGNC:HGNC:30281|Ensembl:ENSG00000143344|HPRD:12032|Vega:OTTHUMG00000035328	ral guanine nucleotide dissociation stimulator-like 1	hsa04014(Ras signaling pathway)	GO:0005575(cellular_component)//GO:0005829(cytosol)	GO:0008321(Ral guanyl-nucleotide exchange factor activity)	GO:0044255(cellular lipid metabolic process)//GO:0044281(small molecule metabolic process)//GO:0007264(small GTPase mediated signal transduction)//GO:0043547(positive regulation of GTPase activity)
chr1	183937333	183937591	MACS_peak_1665	3100	258	ENST00000361927	COLGALT2	3100	24.19	15.24	23127	C1orf17|GLT25D2	HGNC:HGNC:16790|Ensembl:ENSG00000198756|HPRD:13583|Vega:OTTHUMG00000035460	collagen beta(1-O)galactosyltransferase 2	hsa00310(Lysine degradation)//hsa00514(Other types of O-glycan biosynthesis)	GO:0005788(endoplasmic reticulum lumen)	GO:0050211(procollagen galactosyltransferase activity)//GO:0005515(protein binding)	GO:0008152(metabolic process)//GO:0030198(extracellular matrix organization)
chr1	184477385	184477589	MACS_peak_1672	360.64	204	ENST00000235307	C1orf21	360.64	4.94	100	81563	PIG13	HGNC:HGNC:15494|Ensembl:ENSG00000116667|HPRD:12721|Vega:OTTHUMG00000035386	chromosome 1 open reading frame 21			GO:0005515(protein binding)
chr1	184507587	184507642	MACS_peak_1673	474.35	55	ENST00000235307	C1orf21	474.35	6.05	96.66	81563	PIG13	HGNC:HGNC:15494|Ensembl:ENSG00000116667|HPRD:12721|Vega:OTTHUMG00000035386	chromosome 1 open reading frame 21			GO:0005515(protein binding)
chr1	184620763	184620977	MACS_peak_1675	2696.56	214	ENST00000235307	C1orf21	2696.56	11.11	17.3	81563	PIG13	HGNC:HGNC:15494|Ensembl:ENSG00000116667|HPRD:12721|Vega:OTTHUMG00000035386	chromosome 1 open reading frame 21			GO:0005515(protein binding)
chr1	184627074	184627395	MACS_peak_1676	78.02	321	ENST00000235307	C1orf21	78.02	3.52	100	81563	PIG13	HGNC:HGNC:15494|Ensembl:ENSG00000116667|HPRD:12721|Vega:OTTHUMG00000035386	chromosome 1 open reading frame 21			GO:0005515(protein binding)
chr1	184702810	184702996	MACS_peak_1678	1210.98	186	ENST00000318130	EDEM3	1210.98	16.29	35.35	80267	C1orf22	MIM:610214|HGNC:HGNC:16787|Ensembl:ENSG00000116406|HPRD:10724|Vega:OTTHUMG00000035387	ER degradation enhancer, mannosidase alpha-like 3	hsa04141(Protein processing in endoplasmic reticulum)	GO:0005783(endoplasmic reticulum)//GO:0016020(membrane)//GO:0005788(endoplasmic reticulum lumen)//GO:0044322(endoplasmic reticulum quality control compartment)	GO:0004569(glycoprotein endo-alpha-1,2-mannosidase activity)//GO:0005509(calcium ion binding)//GO:0004571(mannosyl-oligosaccharide 1,2-alpha-mannosidase activity)	GO:0044267(cellular protein metabolic process)//GO:0006491(N-glycan processing)//GO:1904382(mannose trimming involved in glycoprotein ERAD pathway)//GO:0030968(endoplasmic reticulum unfolded protein response)//GO:0006457(protein folding)//GO:0030433(ER-associated ubiquitin-dependent protein catabolic process)//GO:0043687(post-translational protein modification)//GO:0018279(protein N-linked glycos…
chr1	185156477	185156677	MACS_peak_1681	2081.76	200	ENST00000367506	TRMT1L	2081.76	45.18	21.75	81627	C1orf25|MST070|MSTP070|TRM1L|bG120K12.3	MIM:611673|HGNC:HGNC:16782|Ensembl:ENSG00000121486|HPRD:12722|Vega:OTTHUMG00000035389	tRNA methyltransferase 1 like		GO:0005739(mitochondrion)//GO:0005634(nucleus)	GO:0044822(poly(A) RNA binding)//GO:0004809(tRNA (guanine-N2-)-methyltransferase activity)//GO:0046872(metal ion binding)//GO:0000049(tRNA binding)//GO:0003723(RNA binding)	GO:0030488(tRNA methylation)//GO:0007610(behavior)//GO:0002940(tRNA N2-guanine methylation)
chr1	185316952	185317129	MACS_peak_1682	190.57	177	ENST00000367498	IVNS1ABP	190.57	5.76	100	10625	FLARA3|HSPC068|KLHL39|ND1|NS-1|NS1-BP|NS1BP	MIM:609209|HGNC:HGNC:16951|Ensembl:ENSG00000116679|HPRD:10004|Vega:OTTHUMG00000035384	influenza virus NS1A binding protein	hsa05164(Influenza A)	GO:0005654(nucleoplasm)//GO:0005667(transcription factor complex)//GO:0015629(actin cytoskeleton)//GO:0005737(cytoplasm)//GO:0005681(spliceosomal complex)		GO:0006383(transcription from RNA polymerase III promoter)//GO:0009615(response to virus)//GO:0008380(RNA splicing)//GO:0016032(viral process)//GO:2001243(negative regulation of intrinsic apoptotic signaling pathway)
chr1	186187882	186188009	MACS_peak_1687	1626.27	127	ENST00000271588	HMCN1	1626.27	27.6	27.25	83872	ARMD1|FBLN6|FIBL-6|FIBL6	MIM:608548|HGNC:HGNC:19194|Ensembl:ENSG00000143341|HPRD:06509|Vega:OTTHUMG00000059337	hemicentin 1		GO:0005604(basement membrane)//GO:0070062(extracellular exosome)//GO:0030054(cell junction)//GO:0005938(cell cortex)//GO:0031012(extracellular matrix)	GO:0005509(calcium ion binding)	GO:0007601(visual perception)//GO:0050896(response to stimulus)
chr1	186306520	186309062	MACS_peak_1688	3100	2542	ENST00000367483	PRG4	3100	17.28	15.24	10216	CACP|HAPO|JCAP|MSF|SZP	MIM:604283|HGNC:HGNC:9364|Ensembl:ENSG00000116690|HPRD:05047|Vega:OTTHUMG00000035574	proteoglycan 4		GO:0005615(extracellular space)	GO:0005044(scavenger receptor activity)//GO:0030247(polysaccharide binding)	GO:0006898(receptor-mediated endocytosis)//GO:0045409(negative regulation of interleukin-6 biosynthetic process)//GO:0008283(cell proliferation)//GO:0042127(regulation of cell proliferation)//GO:0071425(hematopoietic stem cell proliferation)//GO:0006955(immune response)
chr1	193141951	193142066	MACS_peak_1704	3100	115	ENST00000367435	CDC73	3100	23.15	15.24	79577	C1orf28|FIHP|HPTJT|HRPT1|HRPT2|HYX	MIM:607393|HGNC:HGNC:16783|Ensembl:ENSG00000134371|HPRD:09581|Vega:OTTHUMG00000035676	cell division cycle 73		GO:0005654(nucleoplasm)//GO:0000784(nuclear chromosome, telomeric region)//GO:0005634(nucleus)//GO:0016593(Cdc73/Paf1 complex)//GO:0005737(cytoplasm)	GO:0000993(RNA polymerase II core binding)//GO:0005515(protein binding)	GO:0071222(cellular response to lipopolysaccharide)//GO:0010390(histone monoubiquitination)//GO:0030177(positive regulation of Wnt signaling pathway)//GO:0033523(histone H2B ubiquitination)//GO:0032968(positive regulation of transcription elongation from RNA polymerase II promoter)//GO:0016055(Wnt signaling pathway)//GO:0048147(negative regulation of fibroblast proliferation)//GO:0050680(negative…
chr1	193147866	193147913	MACS_peak_1705	3100	47	ENST00000367435	CDC73	3100	166.95	15.24	79577	C1orf28|FIHP|HPTJT|HRPT1|HRPT2|HYX	MIM:607393|HGNC:HGNC:16783|Ensembl:ENSG00000134371|HPRD:09581|Vega:OTTHUMG00000035676	cell division cycle 73		GO:0005654(nucleoplasm)//GO:0000784(nuclear chromosome, telomeric region)//GO:0005634(nucleus)//GO:0016593(Cdc73/Paf1 complex)//GO:0005737(cytoplasm)	GO:0000993(RNA polymerase II core binding)//GO:0005515(protein binding)	GO:0071222(cellular response to lipopolysaccharide)//GO:0010390(histone monoubiquitination)//GO:0030177(positive regulation of Wnt signaling pathway)//GO:0033523(histone H2B ubiquitination)//GO:0032968(positive regulation of transcription elongation from RNA polymerase II promoter)//GO:0016055(Wnt signaling pathway)//GO:0048147(negative regulation of fibroblast proliferation)//GO:0050680(negative…
chr1	196736823	196737006	MACS_peak_1719	541.27	183	ENST00000367429	CFH	541.27	3.58	82.52	3075	AHUS1|AMBP1|ARMD4|ARMS1|CFHL3|FH|FHL1|HF|HF1|HF2|HUS	MIM:134370|HGNC:HGNC:4883|Ensembl:ENSG00000000971|HPRD:00601|Vega:OTTHUMG00000035607	complement factor H	hsa04610(Complement and coagulation cascades)//hsa05150(Staphylococcus aureus infection)	GO:0072562(blood microparticle)//GO:0070062(extracellular exosome)//GO:0005576(extracellular region)//GO:0005615(extracellular space)	GO:0043395(heparan sulfate proteoglycan binding)//GO:0008201(heparin binding)//GO:0005515(protein binding)	GO:0045087(innate immune response)//GO:0006957(complement activation, alternative pathway)//GO:0030449(regulation of complement activation)//GO:0006956(complement activation)
chr1	200666439	200666743	MACS_peak_1728	791.17	304	ENST00000331314	DDX59	791.17	12.08	54.24	83479	OFD5|ZNHIT5	MIM:615464|HGNC:HGNC:25360|Ensembl:ENSG00000118197|HPRD:10893|Vega:OTTHUMG00000035725	DEAD-box helicase 59		GO:0005622(intracellular)//GO:0016021(integral component of membrane)//GO:0005634(nucleus)//GO:0005737(cytoplasm)	GO:0005524(ATP binding)//GO:0003723(RNA binding)//GO:0046872(metal ion binding)//GO:0004004(ATP-dependent RNA helicase activity)	GO:0010501(RNA secondary structure unwinding)
chr1	200739877	200739966	MACS_peak_1730	3100	89	ENST00000236925	CAMSAP2	3100	26.41	15.24	23271	CAMSAP1L1	MIM:613775|HGNC:HGNC:29188|Ensembl:ENSG00000118200|HPRD:11124|Vega:OTTHUMG00000035740	calmodulin regulated spectrin associated protein family member 2		GO:0036449(microtubule minus-end)//GO:0005737(cytoplasm)//GO:0005813(centrosome)	GO:0030507(spectrin binding)//GO:0008017(microtubule binding)//GO:0005516(calmodulin binding)//GO:0005515(protein binding)//GO:0051011(microtubule minus-end binding)	GO:0031175(neuron projection development)//GO:0033043(regulation of organelle organization)//GO:0000226(microtubule cytoskeleton organization)
chr1	200760838	200760895	MACS_peak_1731	2867.01	57	ENST00000236925	CAMSAP2	2867.01	11.54	16.36	23271	CAMSAP1L1	MIM:613775|HGNC:HGNC:29188|Ensembl:ENSG00000118200|HPRD:11124|Vega:OTTHUMG00000035740	calmodulin regulated spectrin associated protein family member 2		GO:0036449(microtubule minus-end)//GO:0005737(cytoplasm)//GO:0005813(centrosome)	GO:0030507(spectrin binding)//GO:0008017(microtubule binding)//GO:0005516(calmodulin binding)//GO:0005515(protein binding)//GO:0051011(microtubule minus-end binding)	GO:0031175(neuron projection development)//GO:0033043(regulation of organelle organization)//GO:0000226(microtubule cytoskeleton organization)
chr1	200849016	200849289	MACS_peak_1732	879.23	273	ENST00000236925	CAMSAP2	879.23	4.85	48.66	23271	CAMSAP1L1	MIM:613775|HGNC:HGNC:29188|Ensembl:ENSG00000118200|HPRD:11124|Vega:OTTHUMG00000035740	calmodulin regulated spectrin associated protein family member 2		GO:0036449(microtubule minus-end)//GO:0005737(cytoplasm)//GO:0005813(centrosome)	GO:0030507(spectrin binding)//GO:0008017(microtubule binding)//GO:0005516(calmodulin binding)//GO:0005515(protein binding)//GO:0051011(microtubule minus-end binding)	GO:0031175(neuron projection development)//GO:0033043(regulation of organelle organization)//GO:0000226(microtubule cytoskeleton organization)
chr1	200853429	200853495	MACS_peak_1733	285.36	66	ENST00000236925	CAMSAP2	285.36	3.01	100	23271	CAMSAP1L1	MIM:613775|HGNC:HGNC:29188|Ensembl:ENSG00000118200|HPRD:11124|Vega:OTTHUMG00000035740	calmodulin regulated spectrin associated protein family member 2		GO:0036449(microtubule minus-end)//GO:0005737(cytoplasm)//GO:0005813(centrosome)	GO:0030507(spectrin binding)//GO:0008017(microtubule binding)//GO:0005516(calmodulin binding)//GO:0005515(protein binding)//GO:0051011(microtubule minus-end binding)	GO:0031175(neuron projection development)//GO:0033043(regulation of organelle organization)//GO:0000226(microtubule cytoskeleton organization)
chr1	200854816	200854851	MACS_peak_1734	340.34	35	ENST00000236925	CAMSAP2	340.34	3.51	100	23271	CAMSAP1L1	MIM:613775|HGNC:HGNC:29188|Ensembl:ENSG00000118200|HPRD:11124|Vega:OTTHUMG00000035740	calmodulin regulated spectrin associated protein family member 2		GO:0036449(microtubule minus-end)//GO:0005737(cytoplasm)//GO:0005813(centrosome)	GO:0030507(spectrin binding)//GO:0008017(microtubule binding)//GO:0005516(calmodulin binding)//GO:0005515(protein binding)//GO:0051011(microtubule minus-end binding)	GO:0031175(neuron projection development)//GO:0033043(regulation of organelle organization)//GO:0000226(microtubule cytoskeleton organization)
chr1	200973110	200973433	MACS_peak_1735	621.07	323	ENST00000332129	KIF21B	621.07	29.71	70.42	23046	-	MIM:608322|HGNC:HGNC:29442|Ensembl:ENSG00000116852|Vega:OTTHUMG00000035787	kinesin family member 21B		GO:0005871(kinesin complex)//GO:0005874(microtubule)//GO:0005737(cytoplasm)	GO:0005524(ATP binding)//GO:0008017(microtubule binding)//GO:0016887(ATPase activity)//GO:0003777(microtubule motor activity)	GO:0008152(metabolic process)//GO:0007018(microtubule-based movement)
chr1	201134848	201135054	MACS_peak_1736	3100	206	ENST00000367330	TMEM9	3100	335.12	15.24	252839	TMEM9A	HGNC:HGNC:18823|Ensembl:ENSG00000116857|HPRD:15542|Vega:OTTHUMG00000035831	transmembrane protein 9		GO:0005765(lysosomal membrane)//GO:0016021(integral component of membrane)//GO:0031902(late endosome membrane)//GO:0005764(lysosome)//GO:0005770(late endosome)	GO:0003674(molecular_function)	GO:0006810(transport)//GO:0008150(biological_process)
chr1	201622884	201623525	MACS_peak_1745	3100	641	ENST00000593583	NAV1	3100	62.9	15.24	89796	POMFIL3|STEERIN1|UNC53H1	MIM:611628|HGNC:HGNC:15989|Ensembl:ENSG00000134369|HPRD:10113|Vega:OTTHUMG00000035766	neuron navigator 1		GO:0005874(microtubule)//GO:0005737(cytoplasm)	GO:0005524(ATP binding)//GO:0005515(protein binding)	GO:0001764(neuron migration)//GO:0001578(microtubule bundle formation)
chr1	201718730	201718755	MACS_peak_1754	146.43	25	ENST00000367296	NAV1	146.43	3.91	100	89796	POMFIL3|STEERIN1|UNC53H1	MIM:611628|HGNC:HGNC:15989|Ensembl:ENSG00000134369|HPRD:10113|Vega:OTTHUMG00000035766	neuron navigator 1		GO:0005874(microtubule)//GO:0005737(cytoplasm)	GO:0005524(ATP binding)//GO:0005515(protein binding)	GO:0001764(neuron migration)//GO:0001578(microtubule bundle formation)
chr1	201782463	201782869	MACS_peak_1757	3100	406	ENST00000367295	NAV1	3100	46.67	15.24	89796	POMFIL3|STEERIN1|UNC53H1	MIM:611628|HGNC:HGNC:15989|Ensembl:ENSG00000134369|HPRD:10113|Vega:OTTHUMG00000035766	neuron navigator 1		GO:0005874(microtubule)//GO:0005737(cytoplasm)	GO:0005524(ATP binding)//GO:0005515(protein binding)	GO:0001764(neuron migration)//GO:0001578(microtubule bundle formation)
chr1	201824363	201824652	MACS_peak_1760	835.53	289	ENST00000367295	NAV1	835.53	5.7	51.64	89796	POMFIL3|STEERIN1|UNC53H1	MIM:611628|HGNC:HGNC:15989|Ensembl:ENSG00000134369|HPRD:10113|Vega:OTTHUMG00000035766	neuron navigator 1		GO:0005874(microtubule)//GO:0005737(cytoplasm)	GO:0005524(ATP binding)//GO:0005515(protein binding)	GO:0001764(neuron migration)//GO:0001578(microtubule bundle formation)
chr1	201871229	201871327	MACS_peak_1761	3100	98	ENST00000361565	IPO9	3100	62.86	15.24	55705	Imp9	HGNC:HGNC:19425|Ensembl:ENSG00000198700|HPRD:17154|Vega:OTTHUMG00000035805	importin 9		GO:0016020(membrane)//GO:0005737(cytoplasm)//GO:0005635(nuclear envelope)//GO:0005829(cytosol)	GO:0042393(histone binding)//GO:0005515(protein binding)//GO:0008565(protein transporter activity)//GO:0008536(Ran GTPase binding)	GO:0006606(protein import into nucleus)//GO:0042991(transcription factor import into nucleus)
chr1	201872827	201872961	MACS_peak_1762	3100	134	ENST00000361565	IPO9	3100	58.38	15.24	55705	Imp9	HGNC:HGNC:19425|Ensembl:ENSG00000198700|HPRD:17154|Vega:OTTHUMG00000035805	importin 9		GO:0016020(membrane)//GO:0005737(cytoplasm)//GO:0005635(nuclear envelope)//GO:0005829(cytosol)	GO:0042393(histone binding)//GO:0005515(protein binding)//GO:0008565(protein transporter activity)//GO:0008536(Ran GTPase binding)	GO:0006606(protein import into nucleus)//GO:0042991(transcription factor import into nucleus)
chr1	202144449	202144724	MACS_peak_1767	3100	275	ENST00000272217	ARL8A	3100	274.24	15.24	127829	ARL10B|GIE2	MIM:616597|HGNC:HGNC:25192|Ensembl:ENSG00000143862|HPRD:09807|Vega:OTTHUMG00000035923	ADP ribosylation factor like GTPase 8A		GO:0070062(extracellular exosome)//GO:0016020(membrane)//GO:0051233(spindle midzone)//GO:0005765(lysosomal membrane)//GO:0030496(midbody)//GO:0005622(intracellular)//GO:0031902(late endosome membrane)//GO:0005737(cytoplasm)	GO:0003924(GTPase activity)//GO:0043014(alpha-tubulin binding)//GO:0005515(protein binding)//GO:0005525(GTP binding)//GO:0048487(beta-tubulin binding)	GO:0007067(mitotic nuclear division)//GO:0007264(small GTPase mediated signal transduction)//GO:0007059(chromosome segregation)//GO:0051301(cell division)
chr1	202193909	202194201	MACS_peak_1768	845.21	292	ENST00000367278	LGR6	845.21	34.4	50.92	59352	GPCR|VTS20631	MIM:606653|HGNC:HGNC:19719|Ensembl:ENSG00000133067|HPRD:05974|Vega:OTTHUMG00000041383	leucine-rich repeat containing G protein-coupled receptor 6		GO:0032588(trans-Golgi network membrane)//GO:0005886(plasma membrane)//GO:0005887(integral component of plasma membrane)//GO:0031982(vesicle)	GO:0004930(G-protein coupled receptor activity)//GO:0005515(protein binding)//GO:0004888(transmembrane signaling receptor activity)	GO:0090263(positive regulation of canonical Wnt signaling pathway)//GO:0016055(Wnt signaling pathway)//GO:0007186(G-protein coupled receptor signaling pathway)//GO:0030335(positive regulation of cell migration)//GO:0030177(positive regulation of Wnt signaling pathway)
chr1	202951071	202951164	MACS_peak_1773	181.46	93	ENST00000340990	ADIPOR1	181.46	3.68	100	51094	ACDCR1|CGI-45|CGI45|PAQR1|TESBP1A	MIM:607945|HGNC:HGNC:24040|Ensembl:ENSG00000159346|HPRD:06402|Vega:OTTHUMG00000041391	adiponectin receptor 1	hsa04152(AMPK signaling pathway)//	GO:0016020(membrane)//GO:0016021(integral component of membrane)//GO:0031226(intrinsic component of plasma membrane)//GO:0005886(plasma membrane)	GO:0019901(protein kinase binding)//GO:0046982(protein heterodimerization activity)//GO:0042802(identical protein binding)//GO:0055100(adiponectin binding)//GO:0097003(adipokinetic hormone receptor activity)//GO:0046872(metal ion binding)	GO:0019216(regulation of lipid metabolic process)//GO:0033211(adiponectin-activated signaling pathway)//GO:0010906(regulation of glucose metabolic process)//GO:0019395(fatty acid oxidation)//GO:0046427(positive regulation of JAK-STAT cascade)//GO:0042593(glucose homeostasis)//GO:0046628(positive regulation of insulin receptor signaling pathway)//GO:0009755(hormone-mediated signaling pathway)//GO:…
chr1	202958184	202958197	MACS_peak_1774	128.52	13	ENST00000340990	ADIPOR1	128.52	4.41	100	51094	ACDCR1|CGI-45|CGI45|PAQR1|TESBP1A	MIM:607945|HGNC:HGNC:24040|Ensembl:ENSG00000159346|HPRD:06402|Vega:OTTHUMG00000041391	adiponectin receptor 1	hsa04152(AMPK signaling pathway)//	GO:0016020(membrane)//GO:0016021(integral component of membrane)//GO:0031226(intrinsic component of plasma membrane)//GO:0005886(plasma membrane)	GO:0019901(protein kinase binding)//GO:0046982(protein heterodimerization activity)//GO:0042802(identical protein binding)//GO:0055100(adiponectin binding)//GO:0097003(adipokinetic hormone receptor activity)//GO:0046872(metal ion binding)	GO:0019216(regulation of lipid metabolic process)//GO:0033211(adiponectin-activated signaling pathway)//GO:0010906(regulation of glucose metabolic process)//GO:0019395(fatty acid oxidation)//GO:0046427(positive regulation of JAK-STAT cascade)//GO:0042593(glucose homeostasis)//GO:0046628(positive regulation of insulin receptor signaling pathway)//GO:0009755(hormone-mediated signaling pathway)//GO:…
chr1	203038779	203039242	MACS_peak_1775	3100	463	ENST00000367240	PPFIA4	3100	125.66	15.24	8497	-	MIM:603145|HGNC:HGNC:9248|Ensembl:ENSG00000143847|HPRD:16012|Vega:OTTHUMG00000042123	PTPRF interacting protein alpha 4		GO:0045202(synapse)//GO:0048786(presynaptic active zone)//GO:0005829(cytosol)//GO:0009986(cell surface)//GO:0005622(intracellular)	GO:0005515(protein binding)	GO:0014047(glutamate secretion)//GO:0007268(synaptic transmission)//GO:0007269(neurotransmitter secretion)
chr1	203043396	203043449	MACS_peak_1776	3100	53	ENST00000295706	PPFIA4	3100	210.04	15.24	8497	-	MIM:603145|HGNC:HGNC:9248|Ensembl:ENSG00000143847|HPRD:16012|Vega:OTTHUMG00000042123	PTPRF interacting protein alpha 4		GO:0045202(synapse)//GO:0048786(presynaptic active zone)//GO:0005829(cytosol)//GO:0009986(cell surface)//GO:0005622(intracellular)	GO:0005515(protein binding)	GO:0014047(glutamate secretion)//GO:0007268(synaptic transmission)//GO:0007269(neurotransmitter secretion)
chr1	203053760	203053961	MACS_peak_1777	3100	201	ENST00000272198	PPFIA4	3100	136.4	15.24	8497	-	MIM:603145|HGNC:HGNC:9248|Ensembl:ENSG00000143847|HPRD:16012|Vega:OTTHUMG00000042123	PTPRF interacting protein alpha 4		GO:0045202(synapse)//GO:0048786(presynaptic active zone)//GO:0005829(cytosol)//GO:0009986(cell surface)//GO:0005622(intracellular)	GO:0005515(protein binding)	GO:0014047(glutamate secretion)//GO:0007268(synaptic transmission)//GO:0007269(neurotransmitter secretion)
chr1	203055431	203055475	MACS_peak_1778	3100	44	ENST00000272198	PPFIA4	3100	140.17	15.24	8497	-	MIM:603145|HGNC:HGNC:9248|Ensembl:ENSG00000143847|HPRD:16012|Vega:OTTHUMG00000042123	PTPRF interacting protein alpha 4		GO:0045202(synapse)//GO:0048786(presynaptic active zone)//GO:0005829(cytosol)//GO:0009986(cell surface)//GO:0005622(intracellular)	GO:0005515(protein binding)	GO:0014047(glutamate secretion)//GO:0007268(synaptic transmission)//GO:0007269(neurotransmitter secretion)
chr1	203059769	203059851	MACS_peak_1779	3100	82	ENST00000272198	PPFIA4	3100	347.64	15.24	8497	-	MIM:603145|HGNC:HGNC:9248|Ensembl:ENSG00000143847|HPRD:16012|Vega:OTTHUMG00000042123	PTPRF interacting protein alpha 4		GO:0045202(synapse)//GO:0048786(presynaptic active zone)//GO:0005829(cytosol)//GO:0009986(cell surface)//GO:0005622(intracellular)	GO:0005515(protein binding)	GO:0014047(glutamate secretion)//GO:0007268(synaptic transmission)//GO:0007269(neurotransmitter secretion)
chr1	203068452	203068628	MACS_peak_1782	3100	176	ENST00000272198	PPFIA4	3100	146.75	15.24	8497	-	MIM:603145|HGNC:HGNC:9248|Ensembl:ENSG00000143847|HPRD:16012|Vega:OTTHUMG00000042123	PTPRF interacting protein alpha 4		GO:0045202(synapse)//GO:0048786(presynaptic active zone)//GO:0005829(cytosol)//GO:0009986(cell surface)//GO:0005622(intracellular)	GO:0005515(protein binding)	GO:0014047(glutamate secretion)//GO:0007268(synaptic transmission)//GO:0007269(neurotransmitter secretion)
chr1	203182752	203182852	MACS_peak_1785	294.9	100	ENST00000255409	CHI3L1	294.9	2.65	100	1116	ASRT7|CGP-39|GP-39|GP39|HC-gp39|HCGP-3P|YKL-40|YKL40|YYL-40|hCGP-39	MIM:601525|HGNC:HGNC:1932|Ensembl:ENSG00000133048|HPRD:03314|Vega:OTTHUMG00000042122	chitinase 3 like 1		GO:0070062(extracellular exosome)//GO:0048471(perinuclear region of cytoplasm)//GO:0005783(endoplasmic reticulum)//GO:0005578(proteinaceous extracellular matrix)//GO:0005615(extracellular space)//GO:0005737(cytoplasm)	GO:0008061(chitin binding)//GO:0005201(extracellular matrix structural constituent)//GO:0030246(carbohydrate binding)//GO:0004553(hydrolase activity, hydrolyzing O-glycosyl compounds)//GO:0004568(chitinase activity)	GO:0051216(cartilage development)//GO:0070555(response to interleukin-1)//GO:0071347(cellular response to interleukin-1)//GO:0045766(positive regulation of angiogenesis)//GO:0006032(chitin catabolic process)//GO:0010800(positive regulation of peptidyl-threonine phosphorylation)//GO:0051897(positive regulation of protein kinase B signaling)//GO:0071356(cellular response to tumor necrosis factor)//…
chr1	203183640	203183655	MACS_peak_1786	153.83	15	ENST00000255409	CHI3L1	153.83	2.73	100	1116	ASRT7|CGP-39|GP-39|GP39|HC-gp39|HCGP-3P|YKL-40|YKL40|YYL-40|hCGP-39	MIM:601525|HGNC:HGNC:1932|Ensembl:ENSG00000133048|HPRD:03314|Vega:OTTHUMG00000042122	chitinase 3 like 1		GO:0070062(extracellular exosome)//GO:0048471(perinuclear region of cytoplasm)//GO:0005783(endoplasmic reticulum)//GO:0005578(proteinaceous extracellular matrix)//GO:0005615(extracellular space)//GO:0005737(cytoplasm)	GO:0008061(chitin binding)//GO:0005201(extracellular matrix structural constituent)//GO:0030246(carbohydrate binding)//GO:0004553(hydrolase activity, hydrolyzing O-glycosyl compounds)//GO:0004568(chitinase activity)	GO:0051216(cartilage development)//GO:0070555(response to interleukin-1)//GO:0071347(cellular response to interleukin-1)//GO:0045766(positive regulation of angiogenesis)//GO:0006032(chitin catabolic process)//GO:0010800(positive regulation of peptidyl-threonine phosphorylation)//GO:0051897(positive regulation of protein kinase B signaling)//GO:0071356(cellular response to tumor necrosis factor)//…
chr1	203347291	203348277	MACS_peak_1789	230.17	986	ENST00000354955	FMOD	230.17	4.76	100	2331	FM|SLRR2E	MIM:600245|HGNC:HGNC:3774|Ensembl:ENSG00000122176|HPRD:02591|Vega:OTTHUMG00000035910	fibromodulin		GO:0005576(extracellular region)//GO:0005796(Golgi lumen)//GO:0043202(lysosomal lumen)//GO:0005578(proteinaceous extracellular matrix)//GO:0031012(extracellular matrix)//GO:0005615(extracellular space)	GO:0048495(Roundabout binding)//GO:0008201(heparin binding)	GO:0007409(axonogenesis)//GO:0044281(small molecule metabolic process)//GO:0050770(regulation of axonogenesis)//GO:0048846(axon extension involved in axon guidance)//GO:0030198(extracellular matrix organization)//GO:0042339(keratan sulfate metabolic process)//GO:0018146(keratan sulfate biosynthetic process)//GO:0005975(carbohydrate metabolic process)//GO:0042340(keratan sulfate catabolic process)…
chr1	203475827	203475938	MACS_peak_1791	2563.31	111	ENST00000343110	PRELP	2563.31	5.72	18.26	5549	MST161|MSTP161|SLRR2A	MIM:601914|HGNC:HGNC:9357|Ensembl:ENSG00000188783|HPRD:03556|Vega:OTTHUMG00000035911	proline/arginine-rich end leucine-rich repeat protein		GO:0070062(extracellular exosome)//GO:0005576(extracellular region)//GO:0005796(Golgi lumen)//GO:1903561(extracellular vesicle)//GO:0043202(lysosomal lumen)//GO:0005578(proteinaceous extracellular matrix)//GO:0031012(extracellular matrix)//GO:0005615(extracellular space)	GO:0005201(extracellular matrix structural constituent)//GO:0008201(heparin binding)	GO:0007409(axonogenesis)//GO:0044281(small molecule metabolic process)//GO:0001501(skeletal system development)//GO:0007569(cell aging)//GO:0042339(keratan sulfate metabolic process)//GO:0018146(keratan sulfate biosynthetic process)//GO:0005975(carbohydrate metabolic process)//GO:0042340(keratan sulfate catabolic process)//GO:0030203(glycosaminoglycan metabolic process)
chr1	203483168	203484157	MACS_peak_1792	420.11	989	ENST00000343110	PRELP	420.11	3.42	100	5549	MST161|MSTP161|SLRR2A	MIM:601914|HGNC:HGNC:9357|Ensembl:ENSG00000188783|HPRD:03556|Vega:OTTHUMG00000035911	proline/arginine-rich end leucine-rich repeat protein		GO:0070062(extracellular exosome)//GO:0005576(extracellular region)//GO:0005796(Golgi lumen)//GO:1903561(extracellular vesicle)//GO:0043202(lysosomal lumen)//GO:0005578(proteinaceous extracellular matrix)//GO:0031012(extracellular matrix)//GO:0005615(extracellular space)	GO:0005201(extracellular matrix structural constituent)//GO:0008201(heparin binding)	GO:0007409(axonogenesis)//GO:0044281(small molecule metabolic process)//GO:0001501(skeletal system development)//GO:0007569(cell aging)//GO:0042339(keratan sulfate metabolic process)//GO:0018146(keratan sulfate biosynthetic process)//GO:0005975(carbohydrate metabolic process)//GO:0042340(keratan sulfate catabolic process)//GO:0030203(glycosaminoglycan metabolic process)
chr1	203502913	203503009	MACS_peak_1793	3100	96	ENST00000367222	OPTC	3100	116.75	15.24	26254	OPT	MIM:605127|HGNC:HGNC:8158|Ensembl:ENSG00000188770|HPRD:05498|Vega:OTTHUMG00000036100	opticin		GO:0005578(proteinaceous extracellular matrix)	GO:0005201(extracellular matrix structural constituent)	GO:0016525(negative regulation of angiogenesis)
chr1	203699459	203699717	MACS_peak_1796	394.48	258	ENST00000341360	ATP2B4	394.48	5.69	100	493	ATP2B2|MXRA1|PMCA4|PMCA4b|PMCA4x	MIM:108732|HGNC:HGNC:817|Ensembl:ENSG00000058668|HPRD:00159|Vega:OTTHUMG00000035906	ATPase plasma membrane Ca2+ transporting 4	hsa04020(Calcium signaling pathway)//hsa04022(cGMP-PKG signaling pathway)//hsa04024(cAMP signaling pathway)//hsa04261(Adrenergic signaling in cardiomyocytes)//hsa04970(Salivary secretion)//hsa04972(Pancreatic secretion)	GO:0030018(Z disc)//GO:0016021(integral component of membrane)//GO:0005887(integral component of plasma membrane)//GO:0005901(caveola)//GO:0097228(sperm principal piece)//GO:0043005(neuron projection)//GO:0016020(membrane)//GO:0043234(protein complex)//GO:0005886(plasma membrane)//GO:0016323(basolateral plasma membrane)//GO:0043231(intracellular membrane-bounded organelle)//GO:0030315(T-tubule)//…	GO:0050998(nitric-oxide synthase binding)//GO:0036487(nitric-oxide synthase inhibitor activity)//GO:0097110(scaffold protein binding)//GO:0005524(ATP binding)//GO:0030165(PDZ domain binding)//GO:0005516(calmodulin binding)//GO:0005388(calcium-transporting ATPase activity)//GO:0030346(protein phosphatase 2B binding)//GO:0017080(sodium channel regulator activity)//GO:0046872(metal ion binding)//GO:…	GO:0045019(negative regulation of nitric oxide biosynthetic process)//GO:0008152(metabolic process)//GO:1900082(negative regulation of arginine catabolic process)//GO:0010751(negative regulation of nitric oxide mediated signal transduction)//GO:0007283(spermatogenesis)//GO:0051001(negative regulation of nitric-oxide synthase activity)//GO:0098703(calcium ion import across plasma membrane)//GO:003…
chr1	203703651	203703714	MACS_peak_1798	2724.37	63	ENST00000341360	ATP2B4	2724.37	17.91	17.1	493	ATP2B2|MXRA1|PMCA4|PMCA4b|PMCA4x	MIM:108732|HGNC:HGNC:817|Ensembl:ENSG00000058668|HPRD:00159|Vega:OTTHUMG00000035906	ATPase plasma membrane Ca2+ transporting 4	hsa04020(Calcium signaling pathway)//hsa04022(cGMP-PKG signaling pathway)//hsa04024(cAMP signaling pathway)//hsa04261(Adrenergic signaling in cardiomyocytes)//hsa04970(Salivary secretion)//hsa04972(Pancreatic secretion)	GO:0030018(Z disc)//GO:0016021(integral component of membrane)//GO:0005887(integral component of plasma membrane)//GO:0005901(caveola)//GO:0097228(sperm principal piece)//GO:0043005(neuron projection)//GO:0016020(membrane)//GO:0043234(protein complex)//GO:0005886(plasma membrane)//GO:0016323(basolateral plasma membrane)//GO:0043231(intracellular membrane-bounded organelle)//GO:0030315(T-tubule)//…	GO:0050998(nitric-oxide synthase binding)//GO:0036487(nitric-oxide synthase inhibitor activity)//GO:0097110(scaffold protein binding)//GO:0005524(ATP binding)//GO:0030165(PDZ domain binding)//GO:0005516(calmodulin binding)//GO:0005388(calcium-transporting ATPase activity)//GO:0030346(protein phosphatase 2B binding)//GO:0017080(sodium channel regulator activity)//GO:0046872(metal ion binding)//GO:…	GO:0045019(negative regulation of nitric oxide biosynthetic process)//GO:0008152(metabolic process)//GO:1900082(negative regulation of arginine catabolic process)//GO:0010751(negative regulation of nitric oxide mediated signal transduction)//GO:0007283(spermatogenesis)//GO:0051001(negative regulation of nitric-oxide synthase activity)//GO:0098703(calcium ion import across plasma membrane)//GO:003…
chr1	203707144	203707223	MACS_peak_1799	136.75	79	ENST00000341360	ATP2B4	136.75	2.26	100	493	ATP2B2|MXRA1|PMCA4|PMCA4b|PMCA4x	MIM:108732|HGNC:HGNC:817|Ensembl:ENSG00000058668|HPRD:00159|Vega:OTTHUMG00000035906	ATPase plasma membrane Ca2+ transporting 4	hsa04020(Calcium signaling pathway)//hsa04022(cGMP-PKG signaling pathway)//hsa04024(cAMP signaling pathway)//hsa04261(Adrenergic signaling in cardiomyocytes)//hsa04970(Salivary secretion)//hsa04972(Pancreatic secretion)	GO:0030018(Z disc)//GO:0016021(integral component of membrane)//GO:0005887(integral component of plasma membrane)//GO:0005901(caveola)//GO:0097228(sperm principal piece)//GO:0043005(neuron projection)//GO:0016020(membrane)//GO:0043234(protein complex)//GO:0005886(plasma membrane)//GO:0016323(basolateral plasma membrane)//GO:0043231(intracellular membrane-bounded organelle)//GO:0030315(T-tubule)//…	GO:0050998(nitric-oxide synthase binding)//GO:0036487(nitric-oxide synthase inhibitor activity)//GO:0097110(scaffold protein binding)//GO:0005524(ATP binding)//GO:0030165(PDZ domain binding)//GO:0005516(calmodulin binding)//GO:0005388(calcium-transporting ATPase activity)//GO:0030346(protein phosphatase 2B binding)//GO:0017080(sodium channel regulator activity)//GO:0046872(metal ion binding)//GO:…	GO:0045019(negative regulation of nitric oxide biosynthetic process)//GO:0008152(metabolic process)//GO:1900082(negative regulation of arginine catabolic process)//GO:0010751(negative regulation of nitric oxide mediated signal transduction)//GO:0007283(spermatogenesis)//GO:0051001(negative regulation of nitric-oxide synthase activity)//GO:0098703(calcium ion import across plasma membrane)//GO:003…
chr1	203707861	203707884	MACS_peak_1800	135.3	23	ENST00000341360	ATP2B4	135.3	2.25	100	493	ATP2B2|MXRA1|PMCA4|PMCA4b|PMCA4x	MIM:108732|HGNC:HGNC:817|Ensembl:ENSG00000058668|HPRD:00159|Vega:OTTHUMG00000035906	ATPase plasma membrane Ca2+ transporting 4	hsa04020(Calcium signaling pathway)//hsa04022(cGMP-PKG signaling pathway)//hsa04024(cAMP signaling pathway)//hsa04261(Adrenergic signaling in cardiomyocytes)//hsa04970(Salivary secretion)//hsa04972(Pancreatic secretion)	GO:0030018(Z disc)//GO:0016021(integral component of membrane)//GO:0005887(integral component of plasma membrane)//GO:0005901(caveola)//GO:0097228(sperm principal piece)//GO:0043005(neuron projection)//GO:0016020(membrane)//GO:0043234(protein complex)//GO:0005886(plasma membrane)//GO:0016323(basolateral plasma membrane)//GO:0043231(intracellular membrane-bounded organelle)//GO:0030315(T-tubule)//…	GO:0050998(nitric-oxide synthase binding)//GO:0036487(nitric-oxide synthase inhibitor activity)//GO:0097110(scaffold protein binding)//GO:0005524(ATP binding)//GO:0030165(PDZ domain binding)//GO:0005516(calmodulin binding)//GO:0005388(calcium-transporting ATPase activity)//GO:0030346(protein phosphatase 2B binding)//GO:0017080(sodium channel regulator activity)//GO:0046872(metal ion binding)//GO:…	GO:0045019(negative regulation of nitric oxide biosynthetic process)//GO:0008152(metabolic process)//GO:1900082(negative regulation of arginine catabolic process)//GO:0010751(negative regulation of nitric oxide mediated signal transduction)//GO:0007283(spermatogenesis)//GO:0051001(negative regulation of nitric-oxide synthase activity)//GO:0098703(calcium ion import across plasma membrane)//GO:003…
chr1	203795718	203795963	MACS_peak_1802	3100	245	ENST00000550078	ZBED6	3100	13.3	15.24	100381270	MGR	MIM:613512|HGNC:HGNC:33273	zinc finger BED-type containing 6		GO:0005730(nucleolus)//GO:0005634(nucleus)	GO:0046872(metal ion binding)//GO:0046983(protein dimerization activity)//GO:0003677(DNA binding)	GO:0045892(negative regulation of transcription, DNA-templated)//GO:0006351(transcription, DNA-templated)
chr1	205016597	205016904	MACS_peak_1809	1768.08	307	ENST00000339876	NFASC	1768.08	59.94	25.3	23114	NF|NRCAML	MIM:609145|HGNC:HGNC:29866|Ensembl:ENSG00000163531|HPRD:12372|Vega:OTTHUMG00000151697	neurofascin	hsa04514(Cell adhesion molecules (CAMs))	GO:0033010(paranodal junction)//GO:0016021(integral component of membrane)//GO:0043209(myelin sheath)//GO:0097454(Schwann cell microvillus)//GO:0005886(plasma membrane)//GO:0033268(node of Ranvier)//GO:0043194(axon initial segment)//GO:0033270(paranode region of axon)//GO:0070062(extracellular exosome)//GO:0005622(intracellular)//GO:0005925(focal adhesion)	GO:0005515(protein binding)//GO:0019904(protein domain specific binding)//GO:0086080(protein binding involved in heterotypic cell-cell adhesion)	GO:0071205(protein localization to juxtaparanode region of axon)//GO:0050808(synapse organization)//GO:0007411(axon guidance)//GO:0030913(paranodal junction assembly)//GO:0019226(transmission of nerve impulse)//GO:0002175(protein localization to paranode region of axon)//GO:0007422(peripheral nervous system development)//GO:0042552(myelination)//GO:0045162(clustering of voltage-gated sodium chann…
chr1	205241962	205242044	MACS_peak_1811	3100	82	ENST00000358024	TMCC2	3100	119.88	15.24	9911	HUCEP11	HGNC:HGNC:24239|Ensembl:ENSG00000133069|HPRD:11040|Vega:OTTHUMG00000037195	transmembrane and coiled-coil domain family 2		GO:0016021(integral component of membrane)	GO:0005515(protein binding)
chr1	205268949	205269103	MACS_peak_1813	3100	154	ENST00000329800	TMCC2	3100	121.44	15.24	9911	HUCEP11	HGNC:HGNC:24239|Ensembl:ENSG00000133069|HPRD:11040|Vega:OTTHUMG00000037195	transmembrane and coiled-coil domain family 2		GO:0016021(integral component of membrane)	GO:0005515(protein binding)
chr1	205718165	205718479	MACS_peak_1815	898.93	314	ENST00000367142	NUCKS1	898.93	6.86	47.6	64710	JC7|NUCKS	MIM:611912|HGNC:HGNC:29923|Ensembl:ENSG00000069275|HPRD:11406|Vega:OTTHUMG00000035996	nuclear casein kinase and cyclin-dependent kinase substrate 1		GO:0005634(nucleus)//GO:0005737(cytoplasm)	GO:0001077(transcriptional activator activity, RNA polymerase II core promoter proximal region sequence-specific binding)//GO:0044822(poly(A) RNA binding)	GO:0046628(positive regulation of insulin receptor signaling pathway)//GO:0006366(transcription from RNA polymerase II promoter)//GO:0042593(glucose homeostasis)//GO:0045944(positive regulation of transcription from RNA polymerase II promoter)
chr1	205810207	205810447	MACS_peak_1818	3100	240	ENST00000367137	SLC41A1	3100	40.75	15.24	254428	MgtE	MIM:610801|HGNC:HGNC:19429|Ensembl:ENSG00000133065|HPRD:15388|Vega:OTTHUMG00000036000	solute carrier family 41 member 1		GO:0005886(plasma membrane)//GO:0016021(integral component of membrane)	GO:0008324(cation transmembrane transporter activity)	GO:0055085(transmembrane transport)//GO:0098655(cation transmembrane transport)
chr1	205810684	205811087	MACS_peak_1819	416.62	403	ENST00000367137	SLC41A1	416.62	10.05	100	254428	MgtE	MIM:610801|HGNC:HGNC:19429|Ensembl:ENSG00000133065|HPRD:15388|Vega:OTTHUMG00000036000	solute carrier family 41 member 1		GO:0005886(plasma membrane)//GO:0016021(integral component of membrane)	GO:0008324(cation transmembrane transporter activity)	GO:0055085(transmembrane transport)//GO:0098655(cation transmembrane transport)
chr1	205913896	205914421	MACS_peak_1820	3100	525	ENST00000340781	SLC26A9	3100	479.5	15.24	115019	-	MIM:608481|HGNC:HGNC:14469|Ensembl:ENSG00000174502|HPRD:12242|Vega:OTTHUMG00000036001	solute carrier family 26 member 9	hsa04978(Mineral absorption)	GO:0005886(plasma membrane)//GO:0005887(integral component of plasma membrane)//GO:0016324(apical plasma membrane)//GO:0009986(cell surface)//GO:0070062(extracellular exosome)	GO:0019531(oxalate transmembrane transporter activity)//GO:0015106(bicarbonate transmembrane transporter activity)//GO:0005254(chloride channel activity)//GO:0008271(secondary active sulfate transmembrane transporter activity)//GO:0015116(sulfate transmembrane transporter activity)//GO:0015301(anion:anion antiporter activity)//GO:0051117(ATPase binding)	GO:0015701(bicarbonate transport)//GO:1902358(sulfate transmembrane transport)//GO:0006821(chloride transport)//GO:0051453(regulation of intracellular pH)//GO:0010628(positive regulation of gene expression)//GO:0098656(anion transmembrane transport)//GO:0006820(anion transport)//GO:0042391(regulation of membrane potential)//GO:1902476(chloride transmembrane transport)//GO:0019532(oxalate transpor…
chr1	206203606	206203650	MACS_peak_1823	3100	44	ENST00000579225	SRGAP2	3100	75.47	15.24	23380	ARHGAP34|FNBP2|SRGAP2A|SRGAP3	MIM:606524|HGNC:HGNC:19751|Ensembl:ENSG00000266028|HPRD:18520|Vega:OTTHUMG00000184381	SLIT-ROBO Rho GTPase activating protein 2	hsa04360(Axon guidance)	GO:0005886(plasma membrane)//GO:0044327(dendritic spine head)//GO:0045335(phagocytic vesicle)//GO:0030027(lamellipodium)//GO:0005829(cytosol)//GO:0014069(postsynaptic density)//GO:0030054(cell junction)//GO:0005654(nucleoplasm)//GO:0005634(nucleus)//GO:0045211(postsynaptic membrane)//GO:0005737(cytoplasm)	GO:0048365(Rac GTPase binding)//GO:0005096(GTPase activator activity)//GO:0005515(protein binding)//GO:0042803(protein homodimerization activity)	GO:0007411(axon guidance)//GO:2001223(negative regulation of neuron migration)//GO:0060996(dendritic spine development)//GO:0051056(regulation of small GTPase mediated signal transduction)//GO:0051014(actin filament severing)//GO:0008283(cell proliferation)//GO:0007264(small GTPase mediated signal transduction)//GO:0043547(positive regulation of GTPase activity)//GO:0046847(filopodium assembly)//…
chr1	206436964	206437042	MACS_peak_1830	444.58	78	ENST00000573034	SRGAP2	444.58	16.32	100	23380	ARHGAP34|FNBP2|SRGAP2A|SRGAP3	MIM:606524|HGNC:HGNC:19751|Ensembl:ENSG00000266028|HPRD:18520|Vega:OTTHUMG00000184381	SLIT-ROBO Rho GTPase activating protein 2	hsa04360(Axon guidance)	GO:0005886(plasma membrane)//GO:0044327(dendritic spine head)//GO:0045335(phagocytic vesicle)//GO:0030027(lamellipodium)//GO:0005829(cytosol)//GO:0014069(postsynaptic density)//GO:0030054(cell junction)//GO:0005654(nucleoplasm)//GO:0005634(nucleus)//GO:0045211(postsynaptic membrane)//GO:0005737(cytoplasm)	GO:0048365(Rac GTPase binding)//GO:0005096(GTPase activator activity)//GO:0005515(protein binding)//GO:0042803(protein homodimerization activity)	GO:0007411(axon guidance)//GO:2001223(negative regulation of neuron migration)//GO:0060996(dendritic spine development)//GO:0051056(regulation of small GTPase mediated signal transduction)//GO:0051014(actin filament severing)//GO:0008283(cell proliferation)//GO:0007264(small GTPase mediated signal transduction)//GO:0043547(positive regulation of GTPase activity)//GO:0046847(filopodium assembly)//…
chr1	206480446	206480533	MACS_peak_1832	3100	87	ENST00000578328	IKBKE	3100	92.17	15.24	9641	IKK-E|IKK-i|IKKE|IKKI	MIM:605048|HGNC:HGNC:14552|Ensembl:ENSG00000263528|HPRD:05442|Vega:OTTHUMG00000184613	inhibitor of kappa light polypeptide gene enhancer in B-cells, kinase epsilon	hsa04620(Toll-like receptor signaling pathway)//hsa04622(RIG-I-like receptor signaling pathway)//hsa04623(Cytosolic DNA-sensing pathway)//hsa05160(Hepatitis C)//hsa05161(Hepatitis B)//hsa05162(Measles)//hsa05164(Influenza A)//hsa05168(Herpes simplex infection)	GO:0010008(endosome membrane)//GO:0005829(cytosol)//GO:0016605(PML body)//GO:0031966(mitochondrial membrane)//GO:0005634(nucleus)//GO:0005737(cytoplasm)	GO:0031625(ubiquitin protein ligase binding)//GO:0004672(protein kinase activity)//GO:0004704(NF-kappaB-inducing kinase activity)//GO:0005524(ATP binding)//GO:0070530(K63-linked polyubiquitin binding)//GO:0036435(K48-linked polyubiquitin binding)//GO:0008384(IkappaB kinase activity)//GO:0005515(protein binding)	GO:0034138(toll-like receptor 3 signaling pathway)//GO:0038061(NIK/NF-kappaB signaling)//GO:0051260(protein homooligomerization)//GO:0043123(positive regulation of I-kappaB kinase/NF-kappaB signaling)//GO:0045087(innate immune response)//GO:0008630(intrinsic apoptotic signaling pathway in response to DNA damage)//GO:0032480(negative regulation of type I interferon production)//GO:0006468(protein …
chr1	206685406	206685508	MACS_peak_1835	3100	102	ENST00000294981	MAPKAPK2	3100	95.54	15.24	9261	MAPKAP-K2|MK-2|MK2	MIM:602006|HGNC:HGNC:6887|Ensembl:ENSG00000162889|HPRD:11882|Vega:OTTHUMG00000036342	mitogen-activated protein kinase-activated protein kinase 2	hsa04010(MAPK signaling pathway)//hsa04370(VEGF signaling pathway)//hsa04722(Neurotrophin signaling pathway)//hsa05203(Viral carcinogenesis)	GO:0070062(extracellular exosome)//GO:0005829(cytosol)//GO:0005813(centrosome)//GO:0005654(nucleoplasm)//GO:0005634(nucleus)//GO:0005737(cytoplasm)	GO:0004674(protein serine/threonine kinase activity)//GO:0004672(protein kinase activity)//GO:0004871(signal transducer activity)//GO:0005516(calmodulin binding)//GO:0004683(calmodulin-dependent protein kinase activity)//GO:0009931(calcium-dependent protein serine/threonine kinase activity)//GO:0005524(ATP binding)//GO:0005515(protein binding)	GO:0034166(toll-like receptor 10 signaling pathway)//GO:0035924(cellular response to vascular endothelial growth factor stimulus)//GO:0042535(positive regulation of tumor necrosis factor biosynthetic process)//GO:0043488(regulation of mRNA stability)//GO:0032675(regulation of interleukin-6 production)//GO:0034138(toll-like receptor 3 signaling pathway)//GO:0035666(TRIF-dependent toll-like recepto…
chr1	207067652	207067706	MACS_peak_1837	699.52	54	ENST00000367079	PFKFB2	699.52	21.89	61.39	5208	PFK-2/FBPase-2	MIM:171835|HGNC:HGNC:8873|Ensembl:ENSG00000123836|HPRD:01383|Vega:OTTHUMG00000036033	6-phosphofructo-2-kinase/fructose-2,6-biphosphatase 2	hsa00051(Fructose and mannose metabolism)//hsa04152(AMPK signaling pathway)//hsa04919(Thyroid hormone signaling pathway)	GO:0005829(cytosol)	GO:0003873(6-phosphofructo-2-kinase activity)//GO:0005524(ATP binding)//GO:0004331(fructose-2,6-bisphosphate 2-phosphatase activity)//GO:0019901(protein kinase binding)//GO:0003824(catalytic activity)//GO:0005515(protein binding)	GO:0046835(carbohydrate phosphorylation)//GO:0006096(glycolytic process)//GO:0009749(response to glucose)//GO:0006003(fructose 2,6-bisphosphate metabolic process)//GO:0016311(dephosphorylation)//GO:0044281(small molecule metabolic process)//GO:0006006(glucose metabolic process)//GO:0032024(positive regulation of insulin secretion)//GO:0005975(carbohydrate metabolic process)//GO:0006089(lactate me…
chr1	207340461	207340756	MACS_peak_1838	742.52	295	ENST00000367063	CD55	742.52	8.88	57.8	1604	CR|CROM|DAF|TC	MIM:125240|HGNC:HGNC:2665|Ensembl:ENSG00000196352|HPRD:00500|Vega:OTTHUMG00000036255	CD55 molecule (Cromer blood group)	hsa04610(Complement and coagulation cascades)//hsa04640(Hematopoietic cell lineage)//hsa05416(Viral myocarditis)	GO:0005886(plasma membrane)//GO:0005887(integral component of plasma membrane)//GO:0005576(extracellular region)//GO:0009986(cell surface)//GO:0030133(transport vesicle)//GO:0033116(endoplasmic reticulum-Golgi intermediate compartment membrane)//GO:0031225(anchored component of membrane)//GO:0005829(cytosol)//GO:0045121(membrane raft)//GO:0000139(Golgi membrane)//GO:0070062(extracellular exosome)…	GO:0001618(virus receptor activity)//GO:0008289(lipid binding)//GO:0005515(protein binding)//GO:0004857(enzyme inhibitor activity)	GO:0061024(membrane organization)//GO:0043086(negative regulation of catalytic activity)//GO:0035743(CD4-positive, alpha-beta T cell cytokine production)//GO:0060137(maternal process involved in parturition)//GO:0045087(innate immune response)//GO:0006958(complement activation, classical pathway)//GO:0046718(viral entry into host cell)//GO:0007283(spermatogenesis)//GO:0007204(positive regulation …
chr1	207752163	207752309	MACS_peak_1839	3100	146	ENST00000322875	CD46	3100	57.86	15.24	4179	AHUS2|MCP|MIC10|TLX|TRA2.10	MIM:120920|HGNC:HGNC:6953|Ensembl:ENSG00000117335|HPRD:00406|Vega:OTTHUMG00000036397	CD46 molecule	hsa04610(Complement and coagulation cascades)//hsa05162(Measles)	GO:0005886(plasma membrane)//GO:0005887(integral component of plasma membrane)//GO:0009986(cell surface)//GO:0002079(inner acrosomal membrane)//GO:0005794(Golgi apparatus)//GO:0016021(integral component of membrane)//GO:0016323(basolateral plasma membrane)//GO:0070062(extracellular exosome)//GO:0005925(focal adhesion)	GO:0001618(virus receptor activity)//GO:0001848(complement binding)//GO:0004175(endopeptidase activity)//GO:0045296(cadherin binding)//GO:0004872(receptor activity)//GO:0004857(enzyme inhibitor activity)//GO:0005515(protein binding)	GO:0010629(negative regulation of gene expression)//GO:0032613(interleukin-10 production)//GO:0007338(single fertilization)//GO:0035581(sequestering of extracellular ligand from receptor)//GO:0006958(complement activation, classical pathway)//GO:0043382(positive regulation of memory T cell differentiation)//GO:0045591(positive regulation of regulatory T cell differentiation)//GO:0010628(positive …
chr1	207757013	207757075	MACS_peak_1840	3100	62	ENST00000322875	CD46	3100	44.73	15.24	4179	AHUS2|MCP|MIC10|TLX|TRA2.10	MIM:120920|HGNC:HGNC:6953|Ensembl:ENSG00000117335|HPRD:00406|Vega:OTTHUMG00000036397	CD46 molecule	hsa04610(Complement and coagulation cascades)//hsa05162(Measles)	GO:0005886(plasma membrane)//GO:0005887(integral component of plasma membrane)//GO:0009986(cell surface)//GO:0002079(inner acrosomal membrane)//GO:0005794(Golgi apparatus)//GO:0016021(integral component of membrane)//GO:0016323(basolateral plasma membrane)//GO:0070062(extracellular exosome)//GO:0005925(focal adhesion)	GO:0001618(virus receptor activity)//GO:0001848(complement binding)//GO:0004175(endopeptidase activity)//GO:0045296(cadherin binding)//GO:0004872(receptor activity)//GO:0004857(enzyme inhibitor activity)//GO:0005515(protein binding)	GO:0010629(negative regulation of gene expression)//GO:0032613(interleukin-10 production)//GO:0007338(single fertilization)//GO:0035581(sequestering of extracellular ligand from receptor)//GO:0006958(complement activation, classical pathway)//GO:0043382(positive regulation of memory T cell differentiation)//GO:0045591(positive regulation of regulatory T cell differentiation)//GO:0010628(positive …
chr1	208051255	208051423	MACS_peak_1843	3100	168	ENST00000367033	PLXNA2	3100	37.46	15.24	5362	OCT|PLXN2	MIM:601054|HGNC:HGNC:9100|Ensembl:ENSG00000076356|HPRD:03033|Vega:OTTHUMG00000036564	plexin A2	hsa04360(Axon guidance)	GO:0005886(plasma membrane)//GO:0005887(integral component of plasma membrane)//GO:0002116(semaphorin receptor complex)	GO:0005515(protein binding)//GO:0017154(semaphorin receptor activity)	GO:0021785(branchiomotor neuron axon guidance)//GO:0007411(axon guidance)//GO:0071526(semaphorin-plexin signaling pathway)//GO:0051642(centrosome localization)//GO:0060037(pharyngeal system development)//GO:1902287(semaphorin-plexin signaling pathway involved in axon guidance)//GO:0021915(neural tube development)//GO:0001756(somitogenesis)//GO:0021935(cerebellar granule cell precursor tangential …
chr1	208217258	208217470	MACS_peak_1846	3100	212	ENST00000367033	PLXNA2	3100	114.6	15.24	5362	OCT|PLXN2	MIM:601054|HGNC:HGNC:9100|Ensembl:ENSG00000076356|HPRD:03033|Vega:OTTHUMG00000036564	plexin A2	hsa04360(Axon guidance)	GO:0005886(plasma membrane)//GO:0005887(integral component of plasma membrane)//GO:0002116(semaphorin receptor complex)	GO:0005515(protein binding)//GO:0017154(semaphorin receptor activity)	GO:0021785(branchiomotor neuron axon guidance)//GO:0007411(axon guidance)//GO:0071526(semaphorin-plexin signaling pathway)//GO:0051642(centrosome localization)//GO:0060037(pharyngeal system development)//GO:1902287(semaphorin-plexin signaling pathway involved in axon guidance)//GO:0021915(neural tube development)//GO:0001756(somitogenesis)//GO:0021935(cerebellar granule cell precursor tangential …
chr1	208243642	208244051	MACS_peak_1847	3100	409	ENST00000367033	PLXNA2	3100	240.43	15.24	5362	OCT|PLXN2	MIM:601054|HGNC:HGNC:9100|Ensembl:ENSG00000076356|HPRD:03033|Vega:OTTHUMG00000036564	plexin A2	hsa04360(Axon guidance)	GO:0005886(plasma membrane)//GO:0005887(integral component of plasma membrane)//GO:0002116(semaphorin receptor complex)	GO:0005515(protein binding)//GO:0017154(semaphorin receptor activity)	GO:0021785(branchiomotor neuron axon guidance)//GO:0007411(axon guidance)//GO:0071526(semaphorin-plexin signaling pathway)//GO:0051642(centrosome localization)//GO:0060037(pharyngeal system development)//GO:1902287(semaphorin-plexin signaling pathway involved in axon guidance)//GO:0021915(neural tube development)//GO:0001756(somitogenesis)//GO:0021935(cerebellar granule cell precursor tangential …
chr1	209831029	209831043	MACS_peak_1852	90.2	14	ENST00000491415	DIEXF	90.2	3.49	100	27042	C1orf107|DEF|DJ434O14.5|UTP25	HGNC:HGNC:28440|Ensembl:ENSG00000117597|HPRD:14535|Vega:OTTHUMG00000036654	digestive organ expansion factor homolog (zebrafish)		GO:0005730(nucleolus)//GO:0032040(small-subunit processome)//GO:0005634(nucleus)	GO:0019843(rRNA binding)//GO:0034511(U3 snoRNA binding)//GO:0005515(protein binding)//GO:0044822(poly(A) RNA binding)	GO:0007275(multicellular organism development)//GO:0000462(maturation of SSU-rRNA from tricistronic rRNA transcript (SSU-rRNA, 5.8S rRNA, LSU-rRNA))
chr1	209833184	209833242	MACS_peak_1853	56.71	58	ENST00000491415	DIEXF	56.71	2.48	100	27042	C1orf107|DEF|DJ434O14.5|UTP25	HGNC:HGNC:28440|Ensembl:ENSG00000117597|HPRD:14535|Vega:OTTHUMG00000036654	digestive organ expansion factor homolog (zebrafish)		GO:0005730(nucleolus)//GO:0032040(small-subunit processome)//GO:0005634(nucleus)	GO:0019843(rRNA binding)//GO:0034511(U3 snoRNA binding)//GO:0005515(protein binding)//GO:0044822(poly(A) RNA binding)	GO:0007275(multicellular organism development)//GO:0000462(maturation of SSU-rRNA from tricistronic rRNA transcript (SSU-rRNA, 5.8S rRNA, LSU-rRNA))
chr1	211829834	211830102	MACS_peak_1863	3100	268	ENST00000366996	LPGAT1	3100	155.6	15.24	9926	FAM34A|FAM34A1|NET8	MIM:610473|HGNC:HGNC:28985|Ensembl:ENSG00000123684|HPRD:14304|Vega:OTTHUMG00000037120	lysophosphatidylglycerol acyltransferase 1	hsa00564(Glycerophospholipid metabolism)	GO:0016020(membrane)//GO:0016021(integral component of membrane)//GO:0005789(endoplasmic reticulum membrane)//GO:0005737(cytoplasm)	GO:0003674(molecular_function)//GO:0016746(transferase activity, transferring acyl groups)	GO:0006644(phospholipid metabolic process)//GO:0036148(phosphatidylglycerol acyl-chain remodeling)//GO:0044281(small molecule metabolic process)//GO:0046474(glycerophospholipid biosynthetic process)//GO:0008150(biological_process)
chr1	212285536	212285655	MACS_peak_1864	3100	119	ENST00000261461	PPP2R5A	3100	302.3	15.24	5525	B56A|PR61A	MIM:601643|HGNC:HGNC:9309|Ensembl:ENSG00000066027|HPRD:03384|Vega:OTTHUMG00000036750	protein phosphatase 2 regulatory subunit B', alpha	hsa03015(mRNA surveillance pathway)//hsa04071(Sphingolipid signaling pathway)//hsa04114(Oocyte meiosis)//hsa04151(PI3K-Akt signaling pathway)//hsa04152(AMPK signaling pathway)//hsa04261(Adrenergic signaling in cardiomyocytes)//hsa04728(Dopaminergic synapse)	GO:0030018(Z disc)//GO:0000159(protein phosphatase type 2A complex)//GO:0031430(M band)//GO:0016020(membrane)//GO:0005634(nucleus)//GO:0000775(chromosome, centromeric region)//GO:0005737(cytoplasm)	GO:0008601(protein phosphatase type 2A regulator activity)//GO:0019900(kinase binding)//GO:0005515(protein binding)	GO:0090219(negative regulation of lipid kinase activity)//GO:0090005(negative regulation of establishment of protein localization to plasma membrane)//GO:0034047(regulation of protein phosphatase type 2A activity)//GO:0035307(positive regulation of protein dephosphorylation)//GO:0007165(signal transduction)
chr1	212285869	212286150	MACS_peak_1865	3100	281	ENST00000261461	PPP2R5A	3100	151.15	15.24	5525	B56A|PR61A	MIM:601643|HGNC:HGNC:9309|Ensembl:ENSG00000066027|HPRD:03384|Vega:OTTHUMG00000036750	protein phosphatase 2 regulatory subunit B', alpha	hsa03015(mRNA surveillance pathway)//hsa04071(Sphingolipid signaling pathway)//hsa04114(Oocyte meiosis)//hsa04151(PI3K-Akt signaling pathway)//hsa04152(AMPK signaling pathway)//hsa04261(Adrenergic signaling in cardiomyocytes)//hsa04728(Dopaminergic synapse)	GO:0030018(Z disc)//GO:0000159(protein phosphatase type 2A complex)//GO:0031430(M band)//GO:0016020(membrane)//GO:0005634(nucleus)//GO:0000775(chromosome, centromeric region)//GO:0005737(cytoplasm)	GO:0008601(protein phosphatase type 2A regulator activity)//GO:0019900(kinase binding)//GO:0005515(protein binding)	GO:0090219(negative regulation of lipid kinase activity)//GO:0090005(negative regulation of establishment of protein localization to plasma membrane)//GO:0034047(regulation of protein phosphatase type 2A activity)//GO:0035307(positive regulation of protein dephosphorylation)//GO:0007165(signal transduction)
chr1	214353909	214354239	MACS_peak_1875	3100	330	ENST00000366956	PTPN14	3100	18.4	15.24	5784	PEZ|PTP36	MIM:603155|HGNC:HGNC:9647|Ensembl:ENSG00000152104|HPRD:04402|Vega:OTTHUMG00000037039	protein tyrosine phosphatase, non-receptor type 14		GO:0005654(nucleoplasm)//GO:0005634(nucleus)//GO:0005856(cytoskeleton)//GO:0005737(cytoplasm)	GO:0030971(receptor tyrosine kinase binding)//GO:0005515(protein binding)//GO:0003712(transcription cofactor activity)//GO:0004725(protein tyrosine phosphatase activity)	GO:0006351(transcription, DNA-templated)//GO:0001946(lymphangiogenesis)//GO:0008285(negative regulation of cell proliferation)//GO:0046825(regulation of protein export from nucleus)//GO:0006470(protein dephosphorylation)//GO:0006355(regulation of transcription, DNA-templated)//GO:0035335(peptidyl-tyrosine dephosphorylation)
chr1	214376289	214376437	MACS_peak_1876	3100	148	ENST00000366956	PTPN14	3100	54.26	15.24	5784	PEZ|PTP36	MIM:603155|HGNC:HGNC:9647|Ensembl:ENSG00000152104|HPRD:04402|Vega:OTTHUMG00000037039	protein tyrosine phosphatase, non-receptor type 14		GO:0005654(nucleoplasm)//GO:0005634(nucleus)//GO:0005856(cytoskeleton)//GO:0005737(cytoplasm)	GO:0030971(receptor tyrosine kinase binding)//GO:0005515(protein binding)//GO:0003712(transcription cofactor activity)//GO:0004725(protein tyrosine phosphatase activity)	GO:0006351(transcription, DNA-templated)//GO:0001946(lymphangiogenesis)//GO:0008285(negative regulation of cell proliferation)//GO:0046825(regulation of protein export from nucleus)//GO:0006470(protein dephosphorylation)//GO:0006355(regulation of transcription, DNA-templated)//GO:0035335(peptidyl-tyrosine dephosphorylation)
chr1	214377958	214378037	MACS_peak_1877	3100	79	ENST00000366956	PTPN14	3100	42.33	15.24	5784	PEZ|PTP36	MIM:603155|HGNC:HGNC:9647|Ensembl:ENSG00000152104|HPRD:04402|Vega:OTTHUMG00000037039	protein tyrosine phosphatase, non-receptor type 14		GO:0005654(nucleoplasm)//GO:0005634(nucleus)//GO:0005856(cytoskeleton)//GO:0005737(cytoplasm)	GO:0030971(receptor tyrosine kinase binding)//GO:0005515(protein binding)//GO:0003712(transcription cofactor activity)//GO:0004725(protein tyrosine phosphatase activity)	GO:0006351(transcription, DNA-templated)//GO:0001946(lymphangiogenesis)//GO:0008285(negative regulation of cell proliferation)//GO:0046825(regulation of protein export from nucleus)//GO:0006470(protein dephosphorylation)//GO:0006355(regulation of transcription, DNA-templated)//GO:0035335(peptidyl-tyrosine dephosphorylation)
chr1	214383332	214383999	MACS_peak_1878	3100	667	ENST00000366956	PTPN14	3100	32.97	15.24	5784	PEZ|PTP36	MIM:603155|HGNC:HGNC:9647|Ensembl:ENSG00000152104|HPRD:04402|Vega:OTTHUMG00000037039	protein tyrosine phosphatase, non-receptor type 14		GO:0005654(nucleoplasm)//GO:0005634(nucleus)//GO:0005856(cytoskeleton)//GO:0005737(cytoplasm)	GO:0030971(receptor tyrosine kinase binding)//GO:0005515(protein binding)//GO:0003712(transcription cofactor activity)//GO:0004725(protein tyrosine phosphatase activity)	GO:0006351(transcription, DNA-templated)//GO:0001946(lymphangiogenesis)//GO:0008285(negative regulation of cell proliferation)//GO:0046825(regulation of protein export from nucleus)//GO:0006470(protein dephosphorylation)//GO:0006355(regulation of transcription, DNA-templated)//GO:0035335(peptidyl-tyrosine dephosphorylation)
chr1	214645766	214646009	MACS_peak_1882	3100	243	ENST00000366955	CENPF	3100	82.15	15.24	1063	CENF|CILD31|PRO1779|hcp-1	MIM:600236|HGNC:HGNC:1857|Ensembl:ENSG00000117724|HPRD:02582|Vega:OTTHUMG00000036955	centromere protein F		GO:0097539(ciliary transition fiber)//GO:0000940(condensed chromosome outer kinetochore)//GO:0045120(pronucleus)//GO:0005635(nuclear envelope)//GO:0000776(kinetochore)//GO:0030496(midbody)//GO:0005829(cytosol)//GO:0016363(nuclear matrix)//GO:0005819(spindle)//GO:0048471(perinuclear region of cytoplasm)//GO:0000785(chromatin)//GO:0005654(nucleoplasm)//GO:0005634(nucleus)//GO:0000775(chromosome, ce…	GO:0045502(dynein binding)//GO:0042803(protein homodimerization activity)//GO:0003682(chromatin binding)//GO:0008134(transcription factor binding)//GO:0005515(protein binding)//GO:0008022(protein C-terminus binding)	GO:0010389(regulation of G2/M transition of mitotic cell cycle)//GO:0051382(kinetochore assembly)//GO:0007517(muscle organ development)//GO:0007067(mitotic nuclear division)//GO:0042493(response to drug)//GO:0051310(metaphase plate congression)//GO:0015031(protein transport)//GO:0051301(cell division)//GO:0008283(cell proliferation)//GO:0000278(mitotic cell cycle)//GO:0021591(ventricular system d…
chr1	217449290	217449337	MACS_peak_1891	1816.02	47	ENST00000366935	GPATCH2	1816.02	39.61	24.66	55105	CT110|GPATC2|PPP1R30	HGNC:HGNC:25499|Ensembl:ENSG00000092978|HPRD:07657|Vega:OTTHUMG00000000527	G-patch domain containing 2		GO:0005730(nucleolus)//GO:0016607(nuclear speck)	GO:0003676(nucleic acid binding)	GO:0010923(negative regulation of phosphatase activity)
chr1	219983226	219983398	MACS_peak_1897	3100	172	ENST00000366923	EPRS	3100	48.67	15.24	2058	EARS|GLUPRORS|PARS|PIG32|QARS|QPRS	MIM:138295|HGNC:HGNC:3418|Ensembl:ENSG00000136628|HPRD:00703|Vega:OTTHUMG00000037433	glutamyl-prolyl-tRNA synthetase	hsa00860(Porphyrin and chlorophyll metabolism)//hsa00970(Aminoacyl-tRNA biosynthesis)//	GO:0030529(intracellular ribonucleoprotein complex)//GO:0016020(membrane)//GO:0005829(cytosol)//GO:0017101(aminoacyl-tRNA synthetase multienzyme complex)//GO:0097452(GAIT complex)//GO:0005737(cytoplasm)	GO:0005524(ATP binding)//GO:0004818(glutamate-tRNA ligase activity)//GO:0004827(proline-tRNA ligase activity)//GO:0035613(RNA stem-loop binding)//GO:0005515(protein binding)//GO:0051020(GTPase binding)	GO:0006400(tRNA modification)//GO:0044281(small molecule metabolic process)//GO:0006424(glutamyl-tRNA aminoacylation)//GO:0010467(gene expression)//GO:0006418(tRNA aminoacylation for protein translation)//GO:0017148(negative regulation of translation)//GO:0001887(selenium compound metabolic process)//GO:0006433(prolyl-tRNA aminoacylation)//GO:0034641(cellular nitrogen compound metabolic process)/…
chr1	219984205	219984254	MACS_peak_1898	3100	49	ENST00000366923	EPRS	3100	62.91	15.24	2058	EARS|GLUPRORS|PARS|PIG32|QARS|QPRS	MIM:138295|HGNC:HGNC:3418|Ensembl:ENSG00000136628|HPRD:00703|Vega:OTTHUMG00000037433	glutamyl-prolyl-tRNA synthetase	hsa00860(Porphyrin and chlorophyll metabolism)//hsa00970(Aminoacyl-tRNA biosynthesis)//	GO:0030529(intracellular ribonucleoprotein complex)//GO:0016020(membrane)//GO:0005829(cytosol)//GO:0017101(aminoacyl-tRNA synthetase multienzyme complex)//GO:0097452(GAIT complex)//GO:0005737(cytoplasm)	GO:0005524(ATP binding)//GO:0004818(glutamate-tRNA ligase activity)//GO:0004827(proline-tRNA ligase activity)//GO:0035613(RNA stem-loop binding)//GO:0005515(protein binding)//GO:0051020(GTPase binding)	GO:0006400(tRNA modification)//GO:0044281(small molecule metabolic process)//GO:0006424(glutamyl-tRNA aminoacylation)//GO:0010467(gene expression)//GO:0006418(tRNA aminoacylation for protein translation)//GO:0017148(negative regulation of translation)//GO:0001887(selenium compound metabolic process)//GO:0006433(prolyl-tRNA aminoacylation)//GO:0034641(cellular nitrogen compound metabolic process)/…
chr1	222629117	222629798	MACS_peak_1906	3100	681	ENST00000344922	MIA3	3100	19.96	15.24	375056	ARNT|D320|TANGO|TANGO1|UNQ6077	MIM:613455|HGNC:HGNC:24008|Ensembl:ENSG00000154305|Vega:OTTHUMG00000037543	melanoma inhibitory activity family member 3		GO:0016020(membrane)//GO:0016021(integral component of membrane)//GO:0005789(endoplasmic reticulum membrane)//GO:0043231(intracellular membrane-bounded organelle)	GO:0005515(protein binding)	GO:0061024(membrane organization)//GO:0044267(cellular protein metabolic process)//GO:0007162(negative regulation of cell adhesion)//GO:0030336(negative regulation of cell migration)//GO:0006887(exocytosis)//GO:0002063(chondrocyte development)//GO:0002687(positive regulation of leukocyte migration)//GO:0042060(wound healing)//GO:0030199(collagen fibril organization)//GO:0043687(post-translational…
chr1	223752795	223752956	MACS_peak_1913	2466.71	161	ENST00000295006	CAPN2	2466.71	27.9	18.83	824	CANP2|CANPL2|CANPml|mCANP	MIM:114230|HGNC:HGNC:1479|Ensembl:ENSG00000162909|HPRD:00254|Vega:OTTHUMG00000037376	calpain 2	hsa04141(Protein processing in endoplasmic reticulum)//hsa04210(Apoptosis)//hsa04510(Focal adhesion)//hsa05010(Alzheimer's disease)	GO:0030864(cortical actin cytoskeleton)//GO:0005764(lysosome)//GO:0070062(extracellular exosome)//GO:0030425(dendrite)//GO:0005794(Golgi apparatus)//GO:0005886(plasma membrane)//GO:0005829(cytosol)//GO:0097038(perinuclear endoplasmic reticulum)//GO:0045121(membrane raft)//GO:0005925(focal adhesion)//GO:0000785(chromatin)//GO:0005783(endoplasmic reticulum)//GO:0005622(intracellular)//GO:0005634(nu…	GO:0008234(cysteine-type peptidase activity)//GO:0046982(protein heterodimerization activity)//GO:0004198(calcium-dependent cysteine-type endopeptidase activity)//GO:0008092(cytoskeletal protein binding)//GO:0005515(protein binding)//GO:0005509(calcium ion binding)	GO:0071230(cellular response to amino acid stimulus)//GO:0001666(response to hypoxia)//GO:0051603(proteolysis involved in cellular protein catabolic process)//GO:0051493(regulation of cytoskeleton organization)//GO:0007520(myoblast fusion)//GO:0001824(blastocyst development)//GO:0006508(proteolysis)
chr1	223755479	223755649	MACS_peak_1914	2617.92	170	ENST00000295006	CAPN2	2617.92	21.38	17.9	824	CANP2|CANPL2|CANPml|mCANP	MIM:114230|HGNC:HGNC:1479|Ensembl:ENSG00000162909|HPRD:00254|Vega:OTTHUMG00000037376	calpain 2	hsa04141(Protein processing in endoplasmic reticulum)//hsa04210(Apoptosis)//hsa04510(Focal adhesion)//hsa05010(Alzheimer's disease)	GO:0030864(cortical actin cytoskeleton)//GO:0005764(lysosome)//GO:0070062(extracellular exosome)//GO:0030425(dendrite)//GO:0005794(Golgi apparatus)//GO:0005886(plasma membrane)//GO:0005829(cytosol)//GO:0097038(perinuclear endoplasmic reticulum)//GO:0045121(membrane raft)//GO:0005925(focal adhesion)//GO:0000785(chromatin)//GO:0005783(endoplasmic reticulum)//GO:0005622(intracellular)//GO:0005634(nu…	GO:0008234(cysteine-type peptidase activity)//GO:0046982(protein heterodimerization activity)//GO:0004198(calcium-dependent cysteine-type endopeptidase activity)//GO:0008092(cytoskeletal protein binding)//GO:0005515(protein binding)//GO:0005509(calcium ion binding)	GO:0071230(cellular response to amino acid stimulus)//GO:0001666(response to hypoxia)//GO:0051603(proteolysis involved in cellular protein catabolic process)//GO:0051493(regulation of cytoskeleton organization)//GO:0007520(myoblast fusion)//GO:0001824(blastocyst development)//GO:0006508(proteolysis)
chr1	223762217	223762251	MACS_peak_1916	185.95	34	ENST00000295006	CAPN2	185.95	4.05	100	824	CANP2|CANPL2|CANPml|mCANP	MIM:114230|HGNC:HGNC:1479|Ensembl:ENSG00000162909|HPRD:00254|Vega:OTTHUMG00000037376	calpain 2	hsa04141(Protein processing in endoplasmic reticulum)//hsa04210(Apoptosis)//hsa04510(Focal adhesion)//hsa05010(Alzheimer's disease)	GO:0030864(cortical actin cytoskeleton)//GO:0005764(lysosome)//GO:0070062(extracellular exosome)//GO:0030425(dendrite)//GO:0005794(Golgi apparatus)//GO:0005886(plasma membrane)//GO:0005829(cytosol)//GO:0097038(perinuclear endoplasmic reticulum)//GO:0045121(membrane raft)//GO:0005925(focal adhesion)//GO:0000785(chromatin)//GO:0005783(endoplasmic reticulum)//GO:0005622(intracellular)//GO:0005634(nu…	GO:0008234(cysteine-type peptidase activity)//GO:0046982(protein heterodimerization activity)//GO:0004198(calcium-dependent cysteine-type endopeptidase activity)//GO:0008092(cytoskeletal protein binding)//GO:0005515(protein binding)//GO:0005509(calcium ion binding)	GO:0071230(cellular response to amino acid stimulus)//GO:0001666(response to hypoxia)//GO:0051603(proteolysis involved in cellular protein catabolic process)//GO:0051493(regulation of cytoskeleton organization)//GO:0007520(myoblast fusion)//GO:0001824(blastocyst development)//GO:0006508(proteolysis)
chr1	223764149	223764205	MACS_peak_1917	151.66	56	ENST00000295006	CAPN2	151.66	3.59	100	824	CANP2|CANPL2|CANPml|mCANP	MIM:114230|HGNC:HGNC:1479|Ensembl:ENSG00000162909|HPRD:00254|Vega:OTTHUMG00000037376	calpain 2	hsa04141(Protein processing in endoplasmic reticulum)//hsa04210(Apoptosis)//hsa04510(Focal adhesion)//hsa05010(Alzheimer's disease)	GO:0030864(cortical actin cytoskeleton)//GO:0005764(lysosome)//GO:0070062(extracellular exosome)//GO:0030425(dendrite)//GO:0005794(Golgi apparatus)//GO:0005886(plasma membrane)//GO:0005829(cytosol)//GO:0097038(perinuclear endoplasmic reticulum)//GO:0045121(membrane raft)//GO:0005925(focal adhesion)//GO:0000785(chromatin)//GO:0005783(endoplasmic reticulum)//GO:0005622(intracellular)//GO:0005634(nu…	GO:0008234(cysteine-type peptidase activity)//GO:0046982(protein heterodimerization activity)//GO:0004198(calcium-dependent cysteine-type endopeptidase activity)//GO:0008092(cytoskeletal protein binding)//GO:0005515(protein binding)//GO:0005509(calcium ion binding)	GO:0071230(cellular response to amino acid stimulus)//GO:0001666(response to hypoxia)//GO:0051603(proteolysis involved in cellular protein catabolic process)//GO:0051493(regulation of cytoskeleton organization)//GO:0007520(myoblast fusion)//GO:0001824(blastocyst development)//GO:0006508(proteolysis)
chr1	225519134	225519565	MACS_peak_1928	3100	431	ENST00000497899	ENAH	3100	26.56	15.24	55740	ENA|MENA|NDPP1	MIM:609061|HGNC:HGNC:18271|Ensembl:ENSG00000154380|HPRD:12360|Vega:OTTHUMG00000037742	enabled homolog (Drosophila)	hsa04810(Regulation of actin cytoskeleton)	GO:0005886(plasma membrane)//GO:0030027(lamellipodium)//GO:0001725(stress fiber)//GO:0030175(filopodium)//GO:0005829(cytosol)//GO:0045202(synapse)//GO:0030054(cell junction)//GO:0005737(cytoplasm)//GO:0005925(focal adhesion)	GO:0005515(protein binding)//GO:0003779(actin binding)//GO:0050699(WW domain binding)//GO:0017124(SH3 domain binding)	GO:0001843(neural tube closure)//GO:0050852(T cell receptor signaling pathway)//GO:0007411(axon guidance)//GO:0046907(intracellular transport)//GO:0008154(actin polymerization or depolymerization)
chr1	225554905	225555041	MACS_peak_1929	3100	136	ENST00000284563	ENAH	3100	21.36	15.24	55740	ENA|MENA|NDPP1	MIM:609061|HGNC:HGNC:18271|Ensembl:ENSG00000154380|HPRD:12360|Vega:OTTHUMG00000037742	enabled homolog (Drosophila)	hsa04810(Regulation of actin cytoskeleton)	GO:0005886(plasma membrane)//GO:0030027(lamellipodium)//GO:0001725(stress fiber)//GO:0030175(filopodium)//GO:0005829(cytosol)//GO:0045202(synapse)//GO:0030054(cell junction)//GO:0005737(cytoplasm)//GO:0005925(focal adhesion)	GO:0005515(protein binding)//GO:0003779(actin binding)//GO:0050699(WW domain binding)//GO:0017124(SH3 domain binding)	GO:0001843(neural tube closure)//GO:0050852(T cell receptor signaling pathway)//GO:0007411(axon guidance)//GO:0046907(intracellular transport)//GO:0008154(actin polymerization or depolymerization)
chr1	225567248	225567414	MACS_peak_1930	1371.62	166	ENST00000284563	ENAH	1371.62	21.45	31.49	55740	ENA|MENA|NDPP1	MIM:609061|HGNC:HGNC:18271|Ensembl:ENSG00000154380|HPRD:12360|Vega:OTTHUMG00000037742	enabled homolog (Drosophila)	hsa04810(Regulation of actin cytoskeleton)	GO:0005886(plasma membrane)//GO:0030027(lamellipodium)//GO:0001725(stress fiber)//GO:0030175(filopodium)//GO:0005829(cytosol)//GO:0045202(synapse)//GO:0030054(cell junction)//GO:0005737(cytoplasm)//GO:0005925(focal adhesion)	GO:0005515(protein binding)//GO:0003779(actin binding)//GO:0050699(WW domain binding)//GO:0017124(SH3 domain binding)	GO:0001843(neural tube closure)//GO:0050852(T cell receptor signaling pathway)//GO:0007411(axon guidance)//GO:0046907(intracellular transport)//GO:0008154(actin polymerization or depolymerization)
chr1	225652704	225653006	MACS_peak_1932	2727.5	302	ENST00000366843	ENAH	2727.5	32.42	17.07	55740	ENA|MENA|NDPP1	MIM:609061|HGNC:HGNC:18271|Ensembl:ENSG00000154380|HPRD:12360|Vega:OTTHUMG00000037742	enabled homolog (Drosophila)	hsa04810(Regulation of actin cytoskeleton)	GO:0005886(plasma membrane)//GO:0030027(lamellipodium)//GO:0001725(stress fiber)//GO:0030175(filopodium)//GO:0005829(cytosol)//GO:0045202(synapse)//GO:0030054(cell junction)//GO:0005737(cytoplasm)//GO:0005925(focal adhesion)	GO:0005515(protein binding)//GO:0003779(actin binding)//GO:0050699(WW domain binding)//GO:0017124(SH3 domain binding)	GO:0001843(neural tube closure)//GO:0050852(T cell receptor signaling pathway)//GO:0007411(axon guidance)//GO:0046907(intracellular transport)//GO:0008154(actin polymerization or depolymerization)
chr1	225810352	225810615	MACS_peak_1933	1993.93	263	ENST00000448202	EPHX1	1993.93	62.54	22.62	2052	EPHX|EPOX|HYL1|MEH	MIM:132810|HGNC:HGNC:3401|Ensembl:ENSG00000143819|HPRD:00581|Vega:OTTHUMG00000037743	epoxide hydrolase 1	hsa00980(Metabolism of xenobiotics by cytochrome P450)//hsa04976(Bile secretion)//hsa05204(Chemical carcinogenesis)	GO:0016021(integral component of membrane)//GO:0005789(endoplasmic reticulum membrane)	GO:0004301(epoxide hydrolase activity)//GO:0033961(cis-stilbene-oxide hydrolase activity)	GO:0009636(response to toxic substance)//GO:0019439(aromatic compound catabolic process)//GO:0006805(xenobiotic metabolic process)//GO:0044281(small molecule metabolic process)//GO:0014070(response to organic cyclic compound)
chr1	225846178	225846855	MACS_peak_1934	134.24	677	ENST00000366835	TMEM63A	134.24	10.91	100	9725	KIAA0792	HGNC:HGNC:29118|Ensembl:ENSG00000196187|HPRD:13817|Vega:OTTHUMG00000037442	transmembrane protein 63A		GO:0005765(lysosomal membrane)//GO:0016021(integral component of membrane)//GO:0070062(extracellular exosome)	GO:0000166(nucleotide binding)	GO:0006811(ion transport)
chr1	225856651	225856738	MACS_peak_1935	3100	87	ENST00000366835	TMEM63A	3100	40.44	15.24	9725	KIAA0792	HGNC:HGNC:29118|Ensembl:ENSG00000196187|HPRD:13817|Vega:OTTHUMG00000037442	transmembrane protein 63A		GO:0005765(lysosomal membrane)//GO:0016021(integral component of membrane)//GO:0070062(extracellular exosome)	GO:0000166(nucleotide binding)	GO:0006811(ion transport)
chr1	226062724	226062811	MACS_peak_1936	3100	87	ENST00000366814	H3F3A	3100	35.03	15.24	3020	H3.3A|H3F3	MIM:601128|HGNC:HGNC:4764|Ensembl:ENSG00000163041|HPRD:03082|Vega:OTTHUMG00000037507	H3 histone, family 3A	hsa05034(Alcoholism)//hsa05202(Transcriptional misregulation in cancer)//hsa05322(Systemic lupus erythematosus)	GO:0070062(extracellular exosome)//GO:0005576(extracellular region)//GO:0043234(protein complex)//GO:0000786(nucleosome)//GO:0000228(nuclear chromosome)//GO:0000784(nuclear chromosome, telomeric region)//GO:0005654(nucleoplasm)//GO:0005634(nucleus)//GO:0000788(nuclear nucleosome)	GO:0031492(nucleosomal DNA binding)//GO:0000980(RNA polymerase II distal enhancer sequence-specific DNA binding)//GO:0000979(RNA polymerase II core promoter sequence-specific DNA binding)//GO:0046982(protein heterodimerization activity)//GO:0042393(histone binding)//GO:0005515(protein binding)//GO:0003677(DNA binding)	GO:0045814(negative regulation of gene expression, epigenetic)//GO:0000183(chromatin silencing at rDNA)//GO:0044267(cellular protein metabolic process)//GO:0006336(DNA replication-independent nucleosome assembly)//GO:0007596(blood coagulation)//GO:0007420(brain development)//GO:0040029(regulation of gene expression, epigenetic)//GO:0010467(gene expression)//GO:0007264(small GTPase mediated signal…
chr1	226064205	226064405	MACS_peak_1937	3100	200	ENST00000366813	H3F3A	3100	10.93	15.24	3020	H3.3A|H3F3	MIM:601128|HGNC:HGNC:4764|Ensembl:ENSG00000163041|HPRD:03082|Vega:OTTHUMG00000037507	H3 histone, family 3A	hsa05034(Alcoholism)//hsa05202(Transcriptional misregulation in cancer)//hsa05322(Systemic lupus erythematosus)	GO:0070062(extracellular exosome)//GO:0005576(extracellular region)//GO:0043234(protein complex)//GO:0000786(nucleosome)//GO:0000228(nuclear chromosome)//GO:0000784(nuclear chromosome, telomeric region)//GO:0005654(nucleoplasm)//GO:0005634(nucleus)//GO:0000788(nuclear nucleosome)	GO:0031492(nucleosomal DNA binding)//GO:0000980(RNA polymerase II distal enhancer sequence-specific DNA binding)//GO:0000979(RNA polymerase II core promoter sequence-specific DNA binding)//GO:0046982(protein heterodimerization activity)//GO:0042393(histone binding)//GO:0005515(protein binding)//GO:0003677(DNA binding)	GO:0045814(negative regulation of gene expression, epigenetic)//GO:0000183(chromatin silencing at rDNA)//GO:0044267(cellular protein metabolic process)//GO:0006336(DNA replication-independent nucleosome assembly)//GO:0007596(blood coagulation)//GO:0007420(brain development)//GO:0040029(regulation of gene expression, epigenetic)//GO:0010467(gene expression)//GO:0007264(small GTPase mediated signal…
chr1	226161530	226161689	MACS_peak_1938	3100	159	ENST00000366812	ACBD3	3100	135.86	15.24	64746	GCP60|GOCAP1|GOLPH1|PAP7	MIM:606809|HGNC:HGNC:15453|Ensembl:ENSG00000182827|HPRD:08432|Vega:OTTHUMG00000037560	acyl-CoA binding domain containing 3		GO:0016020(membrane)//GO:0016021(integral component of membrane)//GO:0005739(mitochondrion)//GO:0005794(Golgi apparatus)//GO:0000139(Golgi membrane)	GO:0000062(fatty-acyl-CoA binding)//GO:0034237(protein kinase A regulatory subunit binding)//GO:0005515(protein binding)	GO:0006694(steroid biosynthetic process)//GO:0006810(transport)
chr1	226164788	226164929	MACS_peak_1939	3100	141	ENST00000366812	ACBD3	3100	163.89	15.24	64746	GCP60|GOCAP1|GOLPH1|PAP7	MIM:606809|HGNC:HGNC:15453|Ensembl:ENSG00000182827|HPRD:08432|Vega:OTTHUMG00000037560	acyl-CoA binding domain containing 3		GO:0016020(membrane)//GO:0016021(integral component of membrane)//GO:0005739(mitochondrion)//GO:0005794(Golgi apparatus)//GO:0000139(Golgi membrane)	GO:0000062(fatty-acyl-CoA binding)//GO:0034237(protein kinase A regulatory subunit binding)//GO:0005515(protein binding)	GO:0006694(steroid biosynthetic process)//GO:0006810(transport)
chr1	226735846	226736239	MACS_peak_1943	3100	393	ENST00000272117	ITPKB	3100	109.64	15.24	3707	IP3-3KB|IP3K|IP3K-B|IP3KB|PIG37	MIM:147522|HGNC:HGNC:6179|Ensembl:ENSG00000143772|HPRD:00942|Vega:OTTHUMG00000037582	inositol-trisphosphate 3-kinase B	hsa00562(Inositol phosphate metabolism)//	GO:0016020(membrane)//GO:0005634(nucleus)//GO:0005829(cytosol)	GO:0005524(ATP binding)//GO:0005516(calmodulin binding)//GO:0005515(protein binding)//GO:0008440(inositol-1,4,5-trisphosphate 3-kinase activity)	GO:0046579(positive regulation of Ras protein signal transduction)//GO:0044281(small molecule metabolic process)//GO:0000165(MAPK cascade)//GO:0045059(positive thymic T cell selection)//GO:0035726(common myeloid progenitor cell proliferation)//GO:0043647(inositol phosphate metabolic process)//GO:0002262(myeloid cell homeostasis)//GO:0045638(negative regulation of myeloid cell differentiation)//GO…
chr1	227034654	227034794	MACS_peak_1948	3100	140	ENST00000334218	CDC42BPA	3100	31.44	15.24	8476	MRCK|MRCKA|PK428	MIM:603412|HGNC:HGNC:1737|Ensembl:ENSG00000143776|HPRD:04562|Vega:OTTHUMG00000037618	CDC42 binding protein kinase alpha		GO:0070062(extracellular exosome)//GO:0042641(actomyosin)//GO:0005737(cytoplasm)//GO:0005622(intracellular)//GO:0005911(cell-cell junction)//GO:0031252(cell leading edge)	GO:0004674(protein serine/threonine kinase activity)//GO:0005524(ATP binding)//GO:0000287(magnesium ion binding)//GO:0042802(identical protein binding)//GO:0046872(metal ion binding)//GO:0005515(protein binding)	GO:0007097(nuclear migration)//GO:0031032(actomyosin structure organization)//GO:0006468(protein phosphorylation)//GO:0016477(cell migration)//GO:0000226(microtubule cytoskeleton organization)//GO:0035556(intracellular signal transduction)//GO:0031532(actin cytoskeleton reorganization)
chr1	227035470	227035607	MACS_peak_1949	678.94	137	ENST00000334218	CDC42BPA	678.94	9.11	63.48	8476	MRCK|MRCKA|PK428	MIM:603412|HGNC:HGNC:1737|Ensembl:ENSG00000143776|HPRD:04562|Vega:OTTHUMG00000037618	CDC42 binding protein kinase alpha		GO:0070062(extracellular exosome)//GO:0042641(actomyosin)//GO:0005737(cytoplasm)//GO:0005622(intracellular)//GO:0005911(cell-cell junction)//GO:0031252(cell leading edge)	GO:0004674(protein serine/threonine kinase activity)//GO:0005524(ATP binding)//GO:0000287(magnesium ion binding)//GO:0042802(identical protein binding)//GO:0046872(metal ion binding)//GO:0005515(protein binding)	GO:0007097(nuclear migration)//GO:0031032(actomyosin structure organization)//GO:0006468(protein phosphorylation)//GO:0016477(cell migration)//GO:0000226(microtubule cytoskeleton organization)//GO:0035556(intracellular signal transduction)//GO:0031532(actin cytoskeleton reorganization)
chr1	227040130	227040134	MACS_peak_1950	972.81	4	ENST00000334218	CDC42BPA	972.81	10.83	44.18	8476	MRCK|MRCKA|PK428	MIM:603412|HGNC:HGNC:1737|Ensembl:ENSG00000143776|HPRD:04562|Vega:OTTHUMG00000037618	CDC42 binding protein kinase alpha		GO:0070062(extracellular exosome)//GO:0042641(actomyosin)//GO:0005737(cytoplasm)//GO:0005622(intracellular)//GO:0005911(cell-cell junction)//GO:0031252(cell leading edge)	GO:0004674(protein serine/threonine kinase activity)//GO:0005524(ATP binding)//GO:0000287(magnesium ion binding)//GO:0042802(identical protein binding)//GO:0046872(metal ion binding)//GO:0005515(protein binding)	GO:0007097(nuclear migration)//GO:0031032(actomyosin structure organization)//GO:0006468(protein phosphorylation)//GO:0016477(cell migration)//GO:0000226(microtubule cytoskeleton organization)//GO:0035556(intracellular signal transduction)//GO:0031532(actin cytoskeleton reorganization)
chr1	227112787	227112913	MACS_peak_1951	3100	126	ENST00000334218	CDC42BPA	3100	35.52	15.24	8476	MRCK|MRCKA|PK428	MIM:603412|HGNC:HGNC:1737|Ensembl:ENSG00000143776|HPRD:04562|Vega:OTTHUMG00000037618	CDC42 binding protein kinase alpha		GO:0070062(extracellular exosome)//GO:0042641(actomyosin)//GO:0005737(cytoplasm)//GO:0005622(intracellular)//GO:0005911(cell-cell junction)//GO:0031252(cell leading edge)	GO:0004674(protein serine/threonine kinase activity)//GO:0005524(ATP binding)//GO:0000287(magnesium ion binding)//GO:0042802(identical protein binding)//GO:0046872(metal ion binding)//GO:0005515(protein binding)	GO:0007097(nuclear migration)//GO:0031032(actomyosin structure organization)//GO:0006468(protein phosphorylation)//GO:0016477(cell migration)//GO:0000226(microtubule cytoskeleton organization)//GO:0035556(intracellular signal transduction)//GO:0031532(actin cytoskeleton reorganization)
chr1	227317530	227317786	MACS_peak_1953	3100	256	ENST00000366764	CDC42BPA	3100	30.63	15.24	8476	MRCK|MRCKA|PK428	MIM:603412|HGNC:HGNC:1737|Ensembl:ENSG00000143776|HPRD:04562|Vega:OTTHUMG00000037618	CDC42 binding protein kinase alpha		GO:0070062(extracellular exosome)//GO:0042641(actomyosin)//GO:0005737(cytoplasm)//GO:0005622(intracellular)//GO:0005911(cell-cell junction)//GO:0031252(cell leading edge)	GO:0004674(protein serine/threonine kinase activity)//GO:0005524(ATP binding)//GO:0000287(magnesium ion binding)//GO:0042802(identical protein binding)//GO:0046872(metal ion binding)//GO:0005515(protein binding)	GO:0007097(nuclear migration)//GO:0031032(actomyosin structure organization)//GO:0006468(protein phosphorylation)//GO:0016477(cell migration)//GO:0000226(microtubule cytoskeleton organization)//GO:0035556(intracellular signal transduction)//GO:0031532(actin cytoskeleton reorganization)
chr1	227734727	227734816	MACS_peak_1954	3100	89	ENST00000366758	JMJD4	3100	112.85	15.24	65094	-	HGNC:HGNC:25724|Ensembl:ENSG00000081692|HPRD:07774|Vega:OTTHUMG00000037698	jumonji domain containing 4			GO:0005515(protein binding)
chr1	228098396	228098952	MACS_peak_1961	2887.92	556	ENST00000272102	ARF1	2887.92	7.91	16.23	375	-	MIM:103180|HGNC:HGNC:652|Ensembl:ENSG00000143761|HPRD:00054|Vega:OTTHUMG00000037595	ADP ribosylation factor 1		GO:0005886(plasma membrane)//GO:0070062(extracellular exosome)//GO:0005802(trans-Golgi network)//GO:0043005(neuron projection)//GO:0048471(perinuclear region of cytoplasm)//GO:0005770(late endosome)//GO:0005829(cytosol)//GO:0014069(postsynaptic density)//GO:0030137(COPI-coated vesicle)//GO:0030017(sarcomere)//GO:0000139(Golgi membrane)//GO:0005778(peroxisomal membrane)//GO:0045211(postsynaptic me…	GO:0019003(GDP binding)//GO:0000287(magnesium ion binding)//GO:1990583(phospholipase D activator activity)//GO:0005525(GTP binding)//GO:0003924(GTPase activity)//GO:0044822(poly(A) RNA binding)//GO:0005515(protein binding)//GO:0005057(receptor signaling protein activity)	GO:0006644(phospholipid metabolic process)//GO:0050714(positive regulation of protein secretion)//GO:0061024(membrane organization)//GO:0007015(actin filament organization)//GO:1902824(positive regulation of late endosome to lysosome transport)//GO:0006890(retrograde vesicle-mediated transport, Golgi to ER)//GO:0097212(lysosomal membrane organization)//GO:0006661(phosphatidylinositol biosynthetic…
chr1	228140248	228140363	MACS_peak_1963	3100	115	ENST00000391865	GUK1	3100	73.82	15.24	2987	GMK	MIM:139270|HGNC:HGNC:4693|Ensembl:ENSG00000143774|HPRD:00755|Vega:OTTHUMG00000039503	guanylate kinase 1	hsa00230(Purine metabolism)//	GO:0005829(cytosol)	GO:0005524(ATP binding)//GO:0004385(guanylate kinase activity)	GO:0017144(drug metabolic process)//GO:0044281(small molecule metabolic process)//GO:0046711(GDP biosynthetic process)//GO:0006163(purine nucleotide metabolic process)//GO:0019673(GDP-mannose metabolic process)//GO:0046037(GMP metabolic process)//GO:0046054(dGMP metabolic process)//GO:0046939(nucleotide phosphorylation)//GO:0006185(dGDP biosynthetic process)//GO:0015949(nucleobase-containing smal…
chr1	228177692	228177999	MACS_peak_1969	1015.78	307	ENST00000366711	IBA57	1015.78	25.52	42.2	200205	C1orf69|MMDS3|SPG74	MIM:615316|HGNC:HGNC:27302|Ensembl:ENSG00000181873|HPRD:17318|Vega:OTTHUMG00000039769	IBA57 homolog, iron-sulfur cluster assembly		GO:0005759(mitochondrial matrix)	GO:0044822(poly(A) RNA binding)//GO:0016740(transferase activity)	GO:0006783(heme biosynthetic process)//GO:0016226(iron-sulfur cluster assembly)
chr1	228288119	228288324	MACS_peak_1970	3100	205	ENST00000284548	OBSCN	3100	94.92	15.24	84033	ARHGEF30|UNC89	MIM:608616|HGNC:HGNC:15719|Ensembl:ENSG00000154358|HPRD:08594|HPRD:10551|Vega:OTTHUMG00000039772	obscurin, cytoskeletal calmodulin and titin-interacting RhoGEF		GO:0030018(Z disc)//GO:0031430(M band)//GO:0030016(myofibril)//GO:0005829(cytosol)	GO:0030506(ankyrin binding)//GO:0004674(protein serine/threonine kinase activity)//GO:0004672(protein kinase activity)//GO:0005516(calmodulin binding)//GO:0005524(ATP binding)//GO:0031432(titin binding)//GO:0005089(Rho guanyl-nucleotide exchange factor activity)//GO:0008307(structural constituent of muscle)//GO:0046872(metal ion binding)//GO:0005515(protein binding)	GO:0043065(positive regulation of apoptotic process)//GO:0006468(protein phosphorylation)//GO:0098779(mitophagy in response to mitochondrial depolarization)//GO:0007264(small GTPase mediated signal transduction)//GO:0043547(positive regulation of GTPase activity)//GO:0036309(protein localization to M-band)//GO:0007275(multicellular organism development)//GO:0035023(regulation of Rho protein signa…
chr1	228298453	228298467	MACS_peak_1972	3228.29	14	ENST00000366707	OBSCN	3228.29	58.05	41.67	84033	ARHGEF30|UNC89	MIM:608616|HGNC:HGNC:15719|Ensembl:ENSG00000154358|HPRD:08594|HPRD:10551|Vega:OTTHUMG00000039772	obscurin, cytoskeletal calmodulin and titin-interacting RhoGEF		GO:0030018(Z disc)//GO:0031430(M band)//GO:0030016(myofibril)//GO:0005829(cytosol)	GO:0030506(ankyrin binding)//GO:0004674(protein serine/threonine kinase activity)//GO:0004672(protein kinase activity)//GO:0005516(calmodulin binding)//GO:0005524(ATP binding)//GO:0031432(titin binding)//GO:0005089(Rho guanyl-nucleotide exchange factor activity)//GO:0008307(structural constituent of muscle)//GO:0046872(metal ion binding)//GO:0005515(protein binding)	GO:0043065(positive regulation of apoptotic process)//GO:0006468(protein phosphorylation)//GO:0098779(mitophagy in response to mitochondrial depolarization)//GO:0007264(small GTPase mediated signal transduction)//GO:0043547(positive regulation of GTPase activity)//GO:0036309(protein localization to M-band)//GO:0007275(multicellular organism development)//GO:0035023(regulation of Rho protein signa…
chr1	228394900	228395220	MACS_peak_1975	248.51	320	ENST00000284551	TRIM11	248.51	10.52	100	81559	BIA1|RNF92	MIM:607868|HGNC:HGNC:16281|Ensembl:ENSG00000154370|HPRD:07429|Vega:OTTHUMG00000039773	tripartite motif containing 11		GO:0005634(nucleus)//GO:0005737(cytoplasm)	GO:0008270(zinc ion binding)//GO:0019904(protein domain specific binding)//GO:0061630(ubiquitin protein ligase activity)//GO:0008134(transcription factor binding)//GO:0016874(ligase activity)//GO:0005515(protein binding)	GO:0050768(negative regulation of neurogenesis)//GO:0045087(innate immune response)//GO:0016567(protein ubiquitination)//GO:0046597(negative regulation of viral entry into host cell)//GO:0045892(negative regulation of transcription, DNA-templated)//GO:0046598(positive regulation of viral entry into host cell)//GO:1902187(negative regulation of viral release from host cell)//GO:0032897(negative re…
chr1	230067208	230067406	MACS_peak_1982	3100	198	ENST00000366672	GALNT2	3100	180	15.24	2590	GalNAc-T2	MIM:602274|HGNC:HGNC:4124|Ensembl:ENSG00000143641|HPRD:03782|Vega:OTTHUMG00000037771	polypeptide N-acetylgalactosaminyltransferase 2	hsa00512(Mucin type O-Glycan biosynthesis)//	GO:0032580(Golgi cisterna membrane)//GO:0070062(extracellular exosome)//GO:0016020(membrane)//GO:0048471(perinuclear region of cytoplasm)//GO:0005794(Golgi apparatus)//GO:0030173(integral component of Golgi membrane)//GO:0000139(Golgi membrane)//GO:0005795(Golgi stack)	GO:0004653(polypeptide N-acetylgalactosaminyltransferase activity)//GO:0030246(carbohydrate binding)//GO:0030145(manganese ion binding)//GO:0005515(protein binding)	GO:0044267(cellular protein metabolic process)//GO:0002378(immunoglobulin biosynthetic process)//GO:0018242(protein O-linked glycosylation via serine)//GO:0006493(protein O-linked glycosylation)//GO:0016266(O-glycan processing)//GO:0018243(protein O-linked glycosylation via threonine)//GO:0043687(post-translational protein modification)
chr1	230178217	230178287	MACS_peak_1987	3100	70	ENST00000366672	GALNT2	3100	137.57	15.24	2590	GalNAc-T2	MIM:602274|HGNC:HGNC:4124|Ensembl:ENSG00000143641|HPRD:03782|Vega:OTTHUMG00000037771	polypeptide N-acetylgalactosaminyltransferase 2	hsa00512(Mucin type O-Glycan biosynthesis)//	GO:0032580(Golgi cisterna membrane)//GO:0070062(extracellular exosome)//GO:0016020(membrane)//GO:0048471(perinuclear region of cytoplasm)//GO:0005794(Golgi apparatus)//GO:0030173(integral component of Golgi membrane)//GO:0000139(Golgi membrane)//GO:0005795(Golgi stack)	GO:0004653(polypeptide N-acetylgalactosaminyltransferase activity)//GO:0030246(carbohydrate binding)//GO:0030145(manganese ion binding)//GO:0005515(protein binding)	GO:0044267(cellular protein metabolic process)//GO:0002378(immunoglobulin biosynthetic process)//GO:0018242(protein O-linked glycosylation via serine)//GO:0006493(protein O-linked glycosylation)//GO:0016266(O-glycan processing)//GO:0018243(protein O-linked glycosylation via threonine)//GO:0043687(post-translational protein modification)
chr1	230265351	230265367	MACS_peak_1990	3100	16	ENST00000366672	GALNT2	3100	35.39	15.24	2590	GalNAc-T2	MIM:602274|HGNC:HGNC:4124|Ensembl:ENSG00000143641|HPRD:03782|Vega:OTTHUMG00000037771	polypeptide N-acetylgalactosaminyltransferase 2	hsa00512(Mucin type O-Glycan biosynthesis)//	GO:0032580(Golgi cisterna membrane)//GO:0070062(extracellular exosome)//GO:0016020(membrane)//GO:0048471(perinuclear region of cytoplasm)//GO:0005794(Golgi apparatus)//GO:0030173(integral component of Golgi membrane)//GO:0000139(Golgi membrane)//GO:0005795(Golgi stack)	GO:0004653(polypeptide N-acetylgalactosaminyltransferase activity)//GO:0030246(carbohydrate binding)//GO:0030145(manganese ion binding)//GO:0005515(protein binding)	GO:0044267(cellular protein metabolic process)//GO:0002378(immunoglobulin biosynthetic process)//GO:0018242(protein O-linked glycosylation via serine)//GO:0006493(protein O-linked glycosylation)//GO:0016266(O-glycan processing)//GO:0018243(protein O-linked glycosylation via threonine)//GO:0043687(post-translational protein modification)
chr1	230274444	230274564	MACS_peak_1991	3100	120	ENST00000366672	GALNT2	3100	26.64	15.24	2590	GalNAc-T2	MIM:602274|HGNC:HGNC:4124|Ensembl:ENSG00000143641|HPRD:03782|Vega:OTTHUMG00000037771	polypeptide N-acetylgalactosaminyltransferase 2	hsa00512(Mucin type O-Glycan biosynthesis)//	GO:0032580(Golgi cisterna membrane)//GO:0070062(extracellular exosome)//GO:0016020(membrane)//GO:0048471(perinuclear region of cytoplasm)//GO:0005794(Golgi apparatus)//GO:0030173(integral component of Golgi membrane)//GO:0000139(Golgi membrane)//GO:0005795(Golgi stack)	GO:0004653(polypeptide N-acetylgalactosaminyltransferase activity)//GO:0030246(carbohydrate binding)//GO:0030145(manganese ion binding)//GO:0005515(protein binding)	GO:0044267(cellular protein metabolic process)//GO:0002378(immunoglobulin biosynthetic process)//GO:0018242(protein O-linked glycosylation via serine)//GO:0006493(protein O-linked glycosylation)//GO:0016266(O-glycan processing)//GO:0018243(protein O-linked glycosylation via threonine)//GO:0043687(post-translational protein modification)
chr1	230281291	230281706	MACS_peak_1992	3100	415	ENST00000366672	GALNT2	3100	24.7	15.24	2590	GalNAc-T2	MIM:602274|HGNC:HGNC:4124|Ensembl:ENSG00000143641|HPRD:03782|Vega:OTTHUMG00000037771	polypeptide N-acetylgalactosaminyltransferase 2	hsa00512(Mucin type O-Glycan biosynthesis)//	GO:0032580(Golgi cisterna membrane)//GO:0070062(extracellular exosome)//GO:0016020(membrane)//GO:0048471(perinuclear region of cytoplasm)//GO:0005794(Golgi apparatus)//GO:0030173(integral component of Golgi membrane)//GO:0000139(Golgi membrane)//GO:0005795(Golgi stack)	GO:0004653(polypeptide N-acetylgalactosaminyltransferase activity)//GO:0030246(carbohydrate binding)//GO:0030145(manganese ion binding)//GO:0005515(protein binding)	GO:0044267(cellular protein metabolic process)//GO:0002378(immunoglobulin biosynthetic process)//GO:0018242(protein O-linked glycosylation via serine)//GO:0006493(protein O-linked glycosylation)//GO:0016266(O-glycan processing)//GO:0018243(protein O-linked glycosylation via threonine)//GO:0043687(post-translational protein modification)
chr1	230710711	230710853	MACS_peak_1994	3100	142	ENST00000366667	AGT	3100	326.79	15.24	183	ANHU|SERPINA8	MIM:106150|HGNC:HGNC:333|Ensembl:ENSG00000135744|HPRD:00106|Vega:OTTHUMG00000037757	angiotensinogen	hsa04614(Renin-angiotensin system)//	GO:0072562(blood microparticle)//GO:0070062(extracellular exosome)//GO:0005576(extracellular region)//GO:0005615(extracellular space)//GO:0005737(cytoplasm)	GO:0008083(growth factor activity)//GO:0031703(type 2 angiotensin receptor binding)//GO:0031702(type 1 angiotensin receptor binding)//GO:0004867(serine-type endopeptidase inhibitor activity)//GO:0017080(sodium channel regulator activity)//GO:0016176(superoxide-generating NADPH oxidase activator activity)//GO:0005515(protein binding)//GO:0005179(hormone activity)	GO:1901201(regulation of extracellular matrix assembly)//GO:0042311(vasodilation)//GO:0051403(stress-activated MAPK cascade)//GO:0002018(renin-angiotensin regulation of aldosterone production)//GO:0003014(renal system process)//GO:0010595(positive regulation of endothelial cell migration)//GO:2001238(positive regulation of extrinsic apoptotic signaling pathway)//GO:0001658(branching involved in u…
chr1	230714085	230714123	MACS_peak_1995	3100	38	ENST00000366667	AGT	3100	323.14	15.24	183	ANHU|SERPINA8	MIM:106150|HGNC:HGNC:333|Ensembl:ENSG00000135744|HPRD:00106|Vega:OTTHUMG00000037757	angiotensinogen	hsa04614(Renin-angiotensin system)//	GO:0072562(blood microparticle)//GO:0070062(extracellular exosome)//GO:0005576(extracellular region)//GO:0005615(extracellular space)//GO:0005737(cytoplasm)	GO:0008083(growth factor activity)//GO:0031703(type 2 angiotensin receptor binding)//GO:0031702(type 1 angiotensin receptor binding)//GO:0004867(serine-type endopeptidase inhibitor activity)//GO:0017080(sodium channel regulator activity)//GO:0016176(superoxide-generating NADPH oxidase activator activity)//GO:0005515(protein binding)//GO:0005179(hormone activity)	GO:1901201(regulation of extracellular matrix assembly)//GO:0042311(vasodilation)//GO:0051403(stress-activated MAPK cascade)//GO:0002018(renin-angiotensin regulation of aldosterone production)//GO:0003014(renal system process)//GO:0010595(positive regulation of endothelial cell migration)//GO:2001238(positive regulation of extrinsic apoptotic signaling pathway)//GO:0001658(branching involved in u…
chr1	230868179	230868218	MACS_peak_2002	3100	39	ENST00000366663	C1orf198	3100	98.64	15.24	84886	-	HGNC:HGNC:25900|Ensembl:ENSG00000119280|HPRD:13359|Vega:OTTHUMG00000037790	chromosome 1 open reading frame 198		GO:0005737(cytoplasm)
chr1	232403540	232403571	MACS_peak_2010	2604.09	31	ENST00000262861	SIPA1L2	2604.09	16.37	18	57568	SPAL2	MIM:611609|HGNC:HGNC:23800|Ensembl:ENSG00000116991|HPRD:15346|Vega:OTTHUMG00000037820	signal-induced proliferation-associated 1 like 2	hsa04015(Rap1 signaling pathway)		GO:0005096(GTPase activator activity)//GO:0005515(protein binding)	GO:0051056(regulation of small GTPase mediated signal transduction)//GO:0043547(positive regulation of GTPase activity)
chr1	232415493	232415594	MACS_peak_2011	3100	101	ENST00000262861	SIPA1L2	3100	86	15.24	57568	SPAL2	MIM:611609|HGNC:HGNC:23800|Ensembl:ENSG00000116991|HPRD:15346|Vega:OTTHUMG00000037820	signal-induced proliferation-associated 1 like 2	hsa04015(Rap1 signaling pathway)		GO:0005096(GTPase activator activity)//GO:0005515(protein binding)	GO:0051056(regulation of small GTPase mediated signal transduction)//GO:0043547(positive regulation of GTPase activity)
chr1	234607275	234607505	MACS_peak_2019	3100	230	ENST00000366609	IRF2BP2	3100	20.46	15.24	359948	-	MIM:615332|HGNC:HGNC:21729|Ensembl:ENSG00000168264|HPRD:17160|Vega:OTTHUMG00000037981	interferon regulatory factor 2 binding protein 2		GO:0005634(nucleus)//GO:0005737(cytoplasm)	GO:0046872(metal ion binding)	GO:0006351(transcription, DNA-templated)//GO:0006355(regulation of transcription, DNA-templated)
chr1	235260641	235260752	MACS_peak_2023	3100	111	ENST00000264183	ARID4B	3100	155.31	15.24	51742	BCAA|BRCAA1|RBBP1L1|RBP1L1|SAP180	MIM:609696|HGNC:HGNC:15550|Ensembl:ENSG00000054267|HPRD:10661|Vega:OTTHUMG00000039621	AT-rich interaction domain 4B		GO:0005634(nucleus)//GO:0005575(cellular_component)//GO:0005737(cytoplasm)//GO:0005654(nucleoplasm)	GO:0003674(molecular_function)//GO:0005515(protein binding)//GO:0044212(transcription regulatory region DNA binding)//GO:0003677(DNA binding)	GO:0006325(chromatin organization)//GO:0006349(regulation of gene expression by genetic imprinting)//GO:0040029(regulation of gene expression, epigenetic)//GO:0010467(gene expression)//GO:0006351(transcription, DNA-templated)//GO:0007283(spermatogenesis)//GO:0097368(establishment of Sertoli cell barrier)//GO:0036124(histone H3-K9 trimethylation)//GO:0045944(positive regulation of transcription fr…
chr1	235327768	235327863	MACS_peak_2026	3100	95	ENST00000264183	ARID4B	3100	150.65	15.24	51742	BCAA|BRCAA1|RBBP1L1|RBP1L1|SAP180	MIM:609696|HGNC:HGNC:15550|Ensembl:ENSG00000054267|HPRD:10661|Vega:OTTHUMG00000039621	AT-rich interaction domain 4B		GO:0005634(nucleus)//GO:0005575(cellular_component)//GO:0005737(cytoplasm)//GO:0005654(nucleoplasm)	GO:0003674(molecular_function)//GO:0005515(protein binding)//GO:0044212(transcription regulatory region DNA binding)//GO:0003677(DNA binding)	GO:0006325(chromatin organization)//GO:0006349(regulation of gene expression by genetic imprinting)//GO:0040029(regulation of gene expression, epigenetic)//GO:0010467(gene expression)//GO:0006351(transcription, DNA-templated)//GO:0007283(spermatogenesis)//GO:0097368(establishment of Sertoli cell barrier)//GO:0036124(histone H3-K9 trimethylation)//GO:0045944(positive regulation of transcription fr…
chr1	235979069	235979107	MACS_peak_2027	3100	38	ENST00000264187	NID1	3100	204.16	15.24	4811	NID	MIM:131390|HGNC:HGNC:7821|Ensembl:ENSG00000116962|HPRD:00574|Vega:OTTHUMG00000040071	nidogen 1		GO:0005604(basement membrane)//GO:0070062(extracellular exosome)//GO:0005576(extracellular region)//GO:0071944(cell periphery)//GO:0005605(basal lamina)//GO:0031012(extracellular matrix)	GO:0005518(collagen binding)//GO:0043236(laminin binding)//GO:0043394(proteoglycan binding)//GO:0043237(laminin-1 binding)//GO:0005509(calcium ion binding)	GO:0022617(extracellular matrix disassembly)//GO:0032836(glomerular basement membrane development)//GO:0030198(extracellular matrix organization)//GO:0010811(positive regulation of cell-substrate adhesion)//GO:0071711(basement membrane organization)//GO:0007160(cell-matrix adhesion)
chr1	235980495	235980653	MACS_peak_2028	3100	158	ENST00000264187	NID1	3100	556.95	15.24	4811	NID	MIM:131390|HGNC:HGNC:7821|Ensembl:ENSG00000116962|HPRD:00574|Vega:OTTHUMG00000040071	nidogen 1		GO:0005604(basement membrane)//GO:0070062(extracellular exosome)//GO:0005576(extracellular region)//GO:0071944(cell periphery)//GO:0005605(basal lamina)//GO:0031012(extracellular matrix)	GO:0005518(collagen binding)//GO:0043236(laminin binding)//GO:0043394(proteoglycan binding)//GO:0043237(laminin-1 binding)//GO:0005509(calcium ion binding)	GO:0022617(extracellular matrix disassembly)//GO:0032836(glomerular basement membrane development)//GO:0030198(extracellular matrix organization)//GO:0010811(positive regulation of cell-substrate adhesion)//GO:0071711(basement membrane organization)//GO:0007160(cell-matrix adhesion)
chr1	236806143	236806188	MACS_peak_2030	830.5	45	ENST00000366577	MTR	830.5	10.73	51.92	4548	HMAG|MS|cblG	MIM:156570|HGNC:HGNC:7468|Ensembl:ENSG00000116984|HPRD:01136|Vega:OTTHUMG00000040060	5-methyltetrahydrofolate-homocysteine methyltransferase	hsa00270(Cysteine and methionine metabolism)//hsa00450(Selenocompound metabolism)//hsa00670(One carbon pool by folate)//	GO:0005622(intracellular)//GO:0005737(cytoplasm)//GO:0005829(cytosol)	GO:0008705(methionine synthase activity)//GO:0008270(zinc ion binding)//GO:0005515(protein binding)//GO:0008898(S-adenosylmethionine-homocysteine S-methyltransferase activity)//GO:0031419(cobalamin binding)	GO:0009086(methionine biosynthetic process)//GO:0044281(small molecule metabolic process)//GO:0031103(axon regeneration)//GO:0071732(cellular response to nitric oxide)//GO:0048678(response to axon injury)//GO:0000096(sulfur amino acid metabolic process)//GO:0034641(cellular nitrogen compound metabolic process)//GO:0007399(nervous system development)//GO:0009235(cobalamin metabolic process)//GO:00…
chr1	243330557	243330692	MACS_peak_2045	3100	135	ENST00000366541	SDCCAG8	3100	23.89	15.24	10806	BBS16|CCCAP|CCCAP SLSN7|HSPC085|NPHP10|NY-CO-8|SLSN7|hCCCAP	MIM:613524|HGNC:HGNC:10671|Ensembl:ENSG00000054282|HPRD:10215|Vega:OTTHUMG00000039996	serologically defined colon cancer antigen 8		GO:0005813(centrosome)//GO:0005814(centriole)//GO:0034451(centriolar satellite)//GO:0005911(cell-cell junction)//GO:0005829(cytosol)	GO:0005515(protein binding)	GO:0051297(centrosome organization)//GO:0000278(mitotic cell cycle)//GO:0006996(organelle organization)//GO:0001764(neuron migration)//GO:0035148(tube formation)//GO:0000086(G2/M transition of mitotic cell cycle)//GO:0030010(establishment of cell polarity)
chr1	243341038	243341076	MACS_peak_2046	3100	38	ENST00000366541	SDCCAG8	3100	87.4	15.24	10806	BBS16|CCCAP|CCCAP SLSN7|HSPC085|NPHP10|NY-CO-8|SLSN7|hCCCAP	MIM:613524|HGNC:HGNC:10671|Ensembl:ENSG00000054282|HPRD:10215|Vega:OTTHUMG00000039996	serologically defined colon cancer antigen 8		GO:0005813(centrosome)//GO:0005814(centriole)//GO:0034451(centriolar satellite)//GO:0005911(cell-cell junction)//GO:0005829(cytosol)	GO:0005515(protein binding)	GO:0051297(centrosome organization)//GO:0000278(mitotic cell cycle)//GO:0006996(organelle organization)//GO:0001764(neuron migration)//GO:0035148(tube formation)//GO:0000086(G2/M transition of mitotic cell cycle)//GO:0030010(establishment of cell polarity)
chr1	243645933	243646037	MACS_peak_2050	3100	104	ENST00000263826	AKT3	3100	32.19	15.24	10000	MPPH|MPPH2|PKB-GAMMA|PKBG|PRKBG|RAC-PK-gamma|RAC-gamma|STK-2	MIM:611223|HGNC:HGNC:393|Ensembl:ENSG00000117020|HPRD:06441|Vega:OTTHUMG00000039994	v-akt murine thymoma viral oncogene homolog 3	hsa04010(MAPK signaling pathway)//hsa04012(ErbB signaling pathway)//hsa04014(Ras signaling pathway)//hsa04015(Rap1 signaling pathway)//hsa04022(cGMP-PKG signaling pathway)//hsa04024(cAMP signaling pathway)//hsa04062(Chemokine signaling pathway)//hsa04066(HIF-1 signaling pathway)//hsa04068(FoxO signaling pathway)//hsa04071(Sphingolipid signaling pathway)//	GO:0005622(intracellular)//GO:0005886(plasma membrane)//GO:0005794(Golgi apparatus)//GO:0005737(cytoplasm)//GO:0005654(nucleoplasm)	GO:0004672(protein kinase activity)//GO:0005515(protein binding)//GO:0004674(protein serine/threonine kinase activity)//GO:0005524(ATP binding)	GO:0000002(mitochondrial genome maintenance)//GO:0006468(protein phosphorylation)//GO:0018105(peptidyl-serine phosphorylation)//GO:0035556(intracellular signal transduction)//GO:0007165(signal transduction)
chr1	243695590	243695629	MACS_peak_2051	3100	39	ENST00000263826	AKT3	3100	32.99	15.24	10000	MPPH|MPPH2|PKB-GAMMA|PKBG|PRKBG|RAC-PK-gamma|RAC-gamma|STK-2	MIM:611223|HGNC:HGNC:393|Ensembl:ENSG00000117020|HPRD:06441|Vega:OTTHUMG00000039994	v-akt murine thymoma viral oncogene homolog 3	hsa04010(MAPK signaling pathway)//hsa04012(ErbB signaling pathway)//hsa04014(Ras signaling pathway)//hsa04015(Rap1 signaling pathway)//hsa04022(cGMP-PKG signaling pathway)//hsa04024(cAMP signaling pathway)//hsa04062(Chemokine signaling pathway)//hsa04066(HIF-1 signaling pathway)//hsa04068(FoxO signaling pathway)//hsa04071(Sphingolipid signaling pathway)//	GO:0005622(intracellular)//GO:0005886(plasma membrane)//GO:0005794(Golgi apparatus)//GO:0005737(cytoplasm)//GO:0005654(nucleoplasm)	GO:0004672(protein kinase activity)//GO:0005515(protein binding)//GO:0004674(protein serine/threonine kinase activity)//GO:0005524(ATP binding)	GO:0000002(mitochondrial genome maintenance)//GO:0006468(protein phosphorylation)//GO:0018105(peptidyl-serine phosphorylation)//GO:0035556(intracellular signal transduction)//GO:0007165(signal transduction)
chr1	244054106	244054323	MACS_peak_2056	3100	217	ENST00000358704	ZBTB18	3100	18.62	15.24	10472	C2H2-171|MRD22|RP58|TAZ-1|ZNF238	MIM:608433|HGNC:HGNC:13030|Ensembl:ENSG00000179456|HPRD:12231|Vega:OTTHUMG00000040013	zinc finger and BTB domain containing 18		GO:0005654(nucleoplasm)//GO:0045171(intercellular bridge)//GO:0005634(nucleus)//GO:0000228(nuclear chromosome)//GO:0015630(microtubule cytoskeleton)	GO:0043565(sequence-specific DNA binding)//GO:0046872(metal ion binding)//GO:0005515(protein binding)//GO:0003677(DNA binding)//GO:0003700(transcription factor activity, sequence-specific DNA binding)	GO:0048872(homeostasis of number of cells)//GO:0021987(cerebral cortex development)//GO:0021549(cerebellum development)//GO:0048666(neuron development)//GO:0006351(transcription, DNA-templated)//GO:0001701(in utero embryonic development)//GO:0021766(hippocampus development)//GO:0045892(negative regulation of transcription, DNA-templated)//GO:0000122(negative regulation of transcription from RNA p…
chr1	244417695	244417752	MACS_peak_2061	3100	57	ENST00000366535	ADSS	3100	31.27	15.24	159	ADEH|ADSS 2	MIM:103060|HGNC:HGNC:292|Ensembl:ENSG00000035687|HPRD:00050|Vega:OTTHUMG00000040102	adenylosuccinate synthase	hsa00230(Purine metabolism)//hsa00250(Alanine, aspartate and glutamate metabolism)//	GO:0005886(plasma membrane)//GO:0070062(extracellular exosome)//GO:0005737(cytoplasm)//GO:0005829(cytosol)	GO:0004019(adenylosuccinate synthase activity)//GO:0005515(protein binding)//GO:0000287(magnesium ion binding)//GO:0005525(GTP binding)//GO:0042301(phosphate ion binding)	GO:0044208('de novo' AMP biosynthetic process)//GO:0055086(nucleobase-containing small molecule metabolic process)//GO:0014074(response to purine-containing compound)//GO:0002376(immune system process)//GO:0046040(IMP metabolic process)//GO:0071257(cellular response to electrical stimulus)//GO:0044281(small molecule metabolic process)//GO:0006144(purine nucleobase metabolic process)//GO:0006531(a…
chr1	244862706	244862920	MACS_peak_2064	2063.23	214	ENST00000440865	HNRNPU	2063.23	7.75	21.92	3192	HNRNPU-AS1|HNRPU|SAF-A|SAFA|U21.1|hnRNP U	MIM:602869|HGNC:HGNC:5048|Ensembl:ENSG00000153187|Ensembl:ENSG00000188206|HPRD:04185|Vega:OTTHUMG00000040396	heterogeneous nuclear ribonucleoprotein U (scaffold attachment factor A)	hsa03040(Spliceosome)	GO:0030529(intracellular ribonucleoprotein complex)//GO:0070937(CRD-mediated mRNA stability complex)//GO:0009986(cell surface)//GO:0071013(catalytic step 2 spliceosome)//GO:0016020(membrane)//GO:0005697(telomerase holoenzyme complex)//GO:0036464(cytoplasmic ribonucleoprotein granule)//GO:0005654(nucleoplasm)//GO:0005634(nucleus)	GO:0070034(telomerase RNA binding)//GO:0005524(ATP binding)//GO:0003723(RNA binding)//GO:0001047(core promoter binding)//GO:0035326(enhancer binding)//GO:0044822(poly(A) RNA binding)//GO:0034046(poly(G) binding)//GO:0043021(ribonucleoprotein complex binding)//GO:0005515(protein binding)//GO:0003677(DNA binding)	GO:2000373(positive regulation of DNA topoisomerase (ATP-hydrolyzing) activity)//GO:0008380(RNA splicing)//GO:0006396(RNA processing)//GO:0000398(mRNA splicing, via spliceosome)//GO:0010467(gene expression)//GO:0032211(negative regulation of telomere maintenance via telomerase)//GO:0001649(osteoblast differentiation)//GO:0010628(positive regulation of gene expression)//GO:0032922(circadian regula…
chr1	244863616	244864492	MACS_peak_2065	3100	876	ENST00000640218	HNRNPU	3100	48.18	15.24	3192	HNRNPU-AS1|HNRPU|SAF-A|SAFA|U21.1|hnRNP U	MIM:602869|HGNC:HGNC:5048|Ensembl:ENSG00000153187|Ensembl:ENSG00000188206|HPRD:04185|Vega:OTTHUMG00000040396	heterogeneous nuclear ribonucleoprotein U (scaffold attachment factor A)	hsa03040(Spliceosome)	GO:0030529(intracellular ribonucleoprotein complex)//GO:0070937(CRD-mediated mRNA stability complex)//GO:0009986(cell surface)//GO:0071013(catalytic step 2 spliceosome)//GO:0016020(membrane)//GO:0005697(telomerase holoenzyme complex)//GO:0036464(cytoplasmic ribonucleoprotein granule)//GO:0005654(nucleoplasm)//GO:0005634(nucleus)	GO:0070034(telomerase RNA binding)//GO:0005524(ATP binding)//GO:0003723(RNA binding)//GO:0001047(core promoter binding)//GO:0035326(enhancer binding)//GO:0044822(poly(A) RNA binding)//GO:0034046(poly(G) binding)//GO:0043021(ribonucleoprotein complex binding)//GO:0005515(protein binding)//GO:0003677(DNA binding)	GO:2000373(positive regulation of DNA topoisomerase (ATP-hydrolyzing) activity)//GO:0008380(RNA splicing)//GO:0006396(RNA processing)//GO:0000398(mRNA splicing, via spliceosome)//GO:0010467(gene expression)//GO:0032211(negative regulation of telomere maintenance via telomerase)//GO:0001649(osteoblast differentiation)//GO:0010628(positive regulation of gene expression)//GO:0032922(circadian regula…
chr1	248855379	248855407	MACS_peak_2091	3100	28	ENST00000306601	ZNF692	3100	108.84	15.24	55657	AREBP|Zfp692	HGNC:HGNC:26049|Ensembl:ENSG00000171163|HPRD:07922|Vega:OTTHUMG00000040423	zinc finger protein 692		GO:0005634(nucleus)	GO:0003676(nucleic acid binding)//GO:0046872(metal ion binding)//GO:0003677(DNA binding)	GO:0006351(transcription, DNA-templated)//GO:0006355(regulation of transcription, DNA-templated)
chr10	247397	247466	MACS_peak_2092	2624.77	69	ENST00000309776	ZMYND11	2624.77	38.43	17.87	10771	BRAM1|BS69|MRD30	MIM:608668|HGNC:HGNC:16966|Ensembl:ENSG00000015171|HPRD:09830|Vega:OTTHUMG00000017526	zinc finger MYND-type containing 11		GO:0005654(nucleoplasm)//GO:0016021(integral component of membrane)//GO:0005634(nucleus)//GO:0005694(chromosome)	GO:0008270(zinc ion binding)//GO:0003712(transcription cofactor activity)//GO:0003682(chromatin binding)//GO:0042393(histone binding)//GO:0000977(RNA polymerase II regulatory region sequence-specific DNA binding)//GO:0035064(methylated histone binding)//GO:0003714(transcription corepressor activity)//GO:0005515(protein binding)	GO:0046329(negative regulation of JNK cascade)//GO:0016568(chromatin modification)//GO:0006351(transcription, DNA-templated)//GO:0008283(cell proliferation)//GO:0007049(cell cycle)//GO:0034243(regulation of transcription elongation from RNA polymerase II promoter)//GO:0016032(viral process)//GO:0000122(negative regulation of transcription from RNA polymerase II promoter)//GO:0043124(negative regu…
chr10	248335	248579	MACS_peak_2093	3100	244	ENST00000309776	ZMYND11	3100	31.52	15.24	10771	BRAM1|BS69|MRD30	MIM:608668|HGNC:HGNC:16966|Ensembl:ENSG00000015171|HPRD:09830|Vega:OTTHUMG00000017526	zinc finger MYND-type containing 11		GO:0005654(nucleoplasm)//GO:0016021(integral component of membrane)//GO:0005634(nucleus)//GO:0005694(chromosome)	GO:0008270(zinc ion binding)//GO:0003712(transcription cofactor activity)//GO:0003682(chromatin binding)//GO:0042393(histone binding)//GO:0000977(RNA polymerase II regulatory region sequence-specific DNA binding)//GO:0035064(methylated histone binding)//GO:0003714(transcription corepressor activity)//GO:0005515(protein binding)	GO:0046329(negative regulation of JNK cascade)//GO:0016568(chromatin modification)//GO:0006351(transcription, DNA-templated)//GO:0008283(cell proliferation)//GO:0007049(cell cycle)//GO:0034243(regulation of transcription elongation from RNA polymerase II promoter)//GO:0016032(viral process)//GO:0000122(negative regulation of transcription from RNA polymerase II promoter)//GO:0043124(negative regu…
chr10	486503	486558	MACS_peak_2098	3100	55	ENST00000381496	DIP2C	3100	43.66	15.24	22982	KIAA0934	MIM:611380|HGNC:HGNC:29150|Ensembl:ENSG00000151240|HPRD:17200|Vega:OTTHUMG00000017532	disco interacting protein 2 homolog C		GO:0005575(cellular_component)//GO:0016021(integral component of membrane)//GO:0005634(nucleus)	GO:0003824(catalytic activity)//GO:0003674(molecular_function)//GO:0008134(transcription factor binding)	GO:0008152(metabolic process)//GO:0008150(biological_process)
chr10	689493	689668	MACS_peak_2108	3100	175	ENST00000280886	DIP2C	3100	62.34	15.24	22982	KIAA0934	MIM:611380|HGNC:HGNC:29150|Ensembl:ENSG00000151240|HPRD:17200|Vega:OTTHUMG00000017532	disco interacting protein 2 homolog C		GO:0005575(cellular_component)//GO:0016021(integral component of membrane)//GO:0005634(nucleus)	GO:0003824(catalytic activity)//GO:0003674(molecular_function)//GO:0008134(transcription factor binding)	GO:0008152(metabolic process)//GO:0008150(biological_process)
chr10	1008996	1009035	MACS_peak_2111	132.39	39	ENST00000360803	GTPBP4	132.39	6.74	100	23560	CRFG|NGB|NOG1	HGNC:HGNC:21535|HPRD:09976	GTP binding protein 4	hsa03008(Ribosome biogenesis in eukaryotes)	GO:0031965(nuclear membrane)//GO:0016020(membrane)//GO:0048471(perinuclear region of cytoplasm)//GO:0005794(Golgi apparatus)//GO:0005730(nucleolus)//GO:0005634(nucleus)//GO:0005737(cytoplasm)	GO:0044822(poly(A) RNA binding)//GO:0003924(GTPase activity)//GO:0005515(protein binding)//GO:0005525(GTP binding)	GO:0050821(protein stabilization)//GO:0030336(negative regulation of cell migration)//GO:0022408(negative regulation of cell-cell adhesion)//GO:0031397(negative regulation of protein ubiquitination)//GO:0008156(negative regulation of DNA replication)//GO:0033342(negative regulation of collagen binding)//GO:0001649(osteoblast differentiation)//GO:0000079(regulation of cyclin-dependent protein seri…
chr10	3067519	3067707	MACS_peak_2117	3100	188	ENST00000381125	PFKP	3100	47.32	15.24	5214	ATP-PFK|PFK-C|PFK-P|PFKF	MIM:171840|HGNC:HGNC:8878|Ensembl:ENSG00000067057|HPRD:01384|Vega:OTTHUMG00000017556	phosphofructokinase, platelet	hsa00010(Glycolysis / Gluconeogenesis)//hsa00030(Pentose phosphate pathway)//hsa00051(Fructose and mannose metabolism)//hsa00052(Galactose metabolism)//	GO:0016020(membrane)//GO:0005634(nucleus)//GO:0070062(extracellular exosome)//GO:0005829(cytosol)	GO:0003872(6-phosphofructokinase activity)//GO:0005524(ATP binding)//GO:0046872(metal ion binding)//GO:0032403(protein complex binding)	GO:0044281(small molecule metabolic process)//GO:0098779(mitophagy in response to mitochondrial depolarization)//GO:0006006(glucose metabolic process)//GO:0006002(fructose 6-phosphate metabolic process)//GO:0005975(carbohydrate metabolic process)//GO:0061615(glycolytic process through fructose-6-phosphate)//GO:0061621(canonical glycolysis)
chr10	3082387	3082461	MACS_peak_2119	3100	74	ENST00000381075	PFKP	3100	130.3	15.24	5214	ATP-PFK|PFK-C|PFK-P|PFKF	MIM:171840|HGNC:HGNC:8878|Ensembl:ENSG00000067057|HPRD:01384|Vega:OTTHUMG00000017556	phosphofructokinase, platelet	hsa00010(Glycolysis / Gluconeogenesis)//hsa00030(Pentose phosphate pathway)//hsa00051(Fructose and mannose metabolism)//hsa00052(Galactose metabolism)//	GO:0016020(membrane)//GO:0005634(nucleus)//GO:0070062(extracellular exosome)//GO:0005829(cytosol)	GO:0003872(6-phosphofructokinase activity)//GO:0005524(ATP binding)//GO:0046872(metal ion binding)//GO:0032403(protein complex binding)	GO:0044281(small molecule metabolic process)//GO:0098779(mitophagy in response to mitochondrial depolarization)//GO:0006006(glucose metabolic process)//GO:0006002(fructose 6-phosphate metabolic process)//GO:0005975(carbohydrate metabolic process)//GO:0061615(glycolytic process through fructose-6-phosphate)//GO:0061621(canonical glycolysis)
chr10	3101532	3101554	MACS_peak_2121	457.44	22	ENST00000381075	PFKP	457.44	4.24	100	5214	ATP-PFK|PFK-C|PFK-P|PFKF	MIM:171840|HGNC:HGNC:8878|Ensembl:ENSG00000067057|HPRD:01384|Vega:OTTHUMG00000017556	phosphofructokinase, platelet	hsa00010(Glycolysis / Gluconeogenesis)//hsa00030(Pentose phosphate pathway)//hsa00051(Fructose and mannose metabolism)//hsa00052(Galactose metabolism)//	GO:0016020(membrane)//GO:0005634(nucleus)//GO:0070062(extracellular exosome)//GO:0005829(cytosol)	GO:0003872(6-phosphofructokinase activity)//GO:0005524(ATP binding)//GO:0046872(metal ion binding)//GO:0032403(protein complex binding)	GO:0044281(small molecule metabolic process)//GO:0098779(mitophagy in response to mitochondrial depolarization)//GO:0006006(glucose metabolic process)//GO:0006002(fructose 6-phosphate metabolic process)//GO:0005975(carbohydrate metabolic process)//GO:0061615(glycolytic process through fructose-6-phosphate)//GO:0061621(canonical glycolysis)
chr10	3103778	3103944	MACS_peak_2122	3100	166	ENST00000381075	PFKP	3100	61.23	15.24	5214	ATP-PFK|PFK-C|PFK-P|PFKF	MIM:171840|HGNC:HGNC:8878|Ensembl:ENSG00000067057|HPRD:01384|Vega:OTTHUMG00000017556	phosphofructokinase, platelet	hsa00010(Glycolysis / Gluconeogenesis)//hsa00030(Pentose phosphate pathway)//hsa00051(Fructose and mannose metabolism)//hsa00052(Galactose metabolism)//	GO:0016020(membrane)//GO:0005634(nucleus)//GO:0070062(extracellular exosome)//GO:0005829(cytosol)	GO:0003872(6-phosphofructokinase activity)//GO:0005524(ATP binding)//GO:0046872(metal ion binding)//GO:0032403(protein complex binding)	GO:0044281(small molecule metabolic process)//GO:0098779(mitophagy in response to mitochondrial depolarization)//GO:0006006(glucose metabolic process)//GO:0006002(fructose 6-phosphate metabolic process)//GO:0005975(carbohydrate metabolic process)//GO:0061615(glycolytic process through fructose-6-phosphate)//GO:0061621(canonical glycolysis)
chr10	3113395	3113518	MACS_peak_2123	1188.49	123	ENST00000381075	PFKP	1188.49	5.74	36.03	5214	ATP-PFK|PFK-C|PFK-P|PFKF	MIM:171840|HGNC:HGNC:8878|Ensembl:ENSG00000067057|HPRD:01384|Vega:OTTHUMG00000017556	phosphofructokinase, platelet	hsa00010(Glycolysis / Gluconeogenesis)//hsa00030(Pentose phosphate pathway)//hsa00051(Fructose and mannose metabolism)//hsa00052(Galactose metabolism)//	GO:0016020(membrane)//GO:0005634(nucleus)//GO:0070062(extracellular exosome)//GO:0005829(cytosol)	GO:0003872(6-phosphofructokinase activity)//GO:0005524(ATP binding)//GO:0046872(metal ion binding)//GO:0032403(protein complex binding)	GO:0044281(small molecule metabolic process)//GO:0098779(mitophagy in response to mitochondrial depolarization)//GO:0006006(glucose metabolic process)//GO:0006002(fructose 6-phosphate metabolic process)//GO:0005975(carbohydrate metabolic process)//GO:0061615(glycolytic process through fructose-6-phosphate)//GO:0061621(canonical glycolysis)
chr10	3116775	3116846	MACS_peak_2125	74.86	71	ENST00000381075	PFKP	74.86	2.8	100	5214	ATP-PFK|PFK-C|PFK-P|PFKF	MIM:171840|HGNC:HGNC:8878|Ensembl:ENSG00000067057|HPRD:01384|Vega:OTTHUMG00000017556	phosphofructokinase, platelet	hsa00010(Glycolysis / Gluconeogenesis)//hsa00030(Pentose phosphate pathway)//hsa00051(Fructose and mannose metabolism)//hsa00052(Galactose metabolism)//	GO:0016020(membrane)//GO:0005634(nucleus)//GO:0070062(extracellular exosome)//GO:0005829(cytosol)	GO:0003872(6-phosphofructokinase activity)//GO:0005524(ATP binding)//GO:0046872(metal ion binding)//GO:0032403(protein complex binding)	GO:0044281(small molecule metabolic process)//GO:0098779(mitophagy in response to mitochondrial depolarization)//GO:0006006(glucose metabolic process)//GO:0006002(fructose 6-phosphate metabolic process)//GO:0005975(carbohydrate metabolic process)//GO:0061615(glycolytic process through fructose-6-phosphate)//GO:0061621(canonical glycolysis)
chr10	3132379	3132441	MACS_peak_2128	126.44	62	ENST00000381072	PFKP	126.44	4.42	100	5214	ATP-PFK|PFK-C|PFK-P|PFKF	MIM:171840|HGNC:HGNC:8878|Ensembl:ENSG00000067057|HPRD:01384|Vega:OTTHUMG00000017556	phosphofructokinase, platelet	hsa00010(Glycolysis / Gluconeogenesis)//hsa00030(Pentose phosphate pathway)//hsa00051(Fructose and mannose metabolism)//hsa00052(Galactose metabolism)//	GO:0016020(membrane)//GO:0005634(nucleus)//GO:0070062(extracellular exosome)//GO:0005829(cytosol)	GO:0003872(6-phosphofructokinase activity)//GO:0005524(ATP binding)//GO:0046872(metal ion binding)//GO:0032403(protein complex binding)	GO:0044281(small molecule metabolic process)//GO:0098779(mitophagy in response to mitochondrial depolarization)//GO:0006006(glucose metabolic process)//GO:0006002(fructose 6-phosphate metabolic process)//GO:0005975(carbohydrate metabolic process)//GO:0061615(glycolytic process through fructose-6-phosphate)//GO:0061621(canonical glycolysis)
chr10	3133202	3133314	MACS_peak_2129	2190.84	112	ENST00000381072	PFKP	2190.84	19.8	20.85	5214	ATP-PFK|PFK-C|PFK-P|PFKF	MIM:171840|HGNC:HGNC:8878|Ensembl:ENSG00000067057|HPRD:01384|Vega:OTTHUMG00000017556	phosphofructokinase, platelet	hsa00010(Glycolysis / Gluconeogenesis)//hsa00030(Pentose phosphate pathway)//hsa00051(Fructose and mannose metabolism)//hsa00052(Galactose metabolism)//	GO:0016020(membrane)//GO:0005634(nucleus)//GO:0070062(extracellular exosome)//GO:0005829(cytosol)	GO:0003872(6-phosphofructokinase activity)//GO:0005524(ATP binding)//GO:0046872(metal ion binding)//GO:0032403(protein complex binding)	GO:0044281(small molecule metabolic process)//GO:0098779(mitophagy in response to mitochondrial depolarization)//GO:0006006(glucose metabolic process)//GO:0006002(fructose 6-phosphate metabolic process)//GO:0005975(carbohydrate metabolic process)//GO:0061615(glycolytic process through fructose-6-phosphate)//GO:0061621(canonical glycolysis)
chr10	3134482	3134582	MACS_peak_2130	3100	100	ENST00000381072	PFKP	3100	24.43	15.24	5214	ATP-PFK|PFK-C|PFK-P|PFKF	MIM:171840|HGNC:HGNC:8878|Ensembl:ENSG00000067057|HPRD:01384|Vega:OTTHUMG00000017556	phosphofructokinase, platelet	hsa00010(Glycolysis / Gluconeogenesis)//hsa00030(Pentose phosphate pathway)//hsa00051(Fructose and mannose metabolism)//hsa00052(Galactose metabolism)//	GO:0016020(membrane)//GO:0005634(nucleus)//GO:0070062(extracellular exosome)//GO:0005829(cytosol)	GO:0003872(6-phosphofructokinase activity)//GO:0005524(ATP binding)//GO:0046872(metal ion binding)//GO:0032403(protein complex binding)	GO:0044281(small molecule metabolic process)//GO:0098779(mitophagy in response to mitochondrial depolarization)//GO:0006006(glucose metabolic process)//GO:0006002(fructose 6-phosphate metabolic process)//GO:0005975(carbohydrate metabolic process)//GO:0061615(glycolytic process through fructose-6-phosphate)//GO:0061621(canonical glycolysis)
chr10	3135735	3135811	MACS_peak_2131	1321.91	76	ENST00000381072	PFKP	1321.91	6.66	32.5	5214	ATP-PFK|PFK-C|PFK-P|PFKF	MIM:171840|HGNC:HGNC:8878|Ensembl:ENSG00000067057|HPRD:01384|Vega:OTTHUMG00000017556	phosphofructokinase, platelet	hsa00010(Glycolysis / Gluconeogenesis)//hsa00030(Pentose phosphate pathway)//hsa00051(Fructose and mannose metabolism)//hsa00052(Galactose metabolism)//	GO:0016020(membrane)//GO:0005634(nucleus)//GO:0070062(extracellular exosome)//GO:0005829(cytosol)	GO:0003872(6-phosphofructokinase activity)//GO:0005524(ATP binding)//GO:0046872(metal ion binding)//GO:0032403(protein complex binding)	GO:0044281(small molecule metabolic process)//GO:0098779(mitophagy in response to mitochondrial depolarization)//GO:0006006(glucose metabolic process)//GO:0006002(fructose 6-phosphate metabolic process)//GO:0005975(carbohydrate metabolic process)//GO:0061615(glycolytic process through fructose-6-phosphate)//GO:0061621(canonical glycolysis)
chr10	3170129	3170206	MACS_peak_2133	880.6	77	ENST00000224949	PITRM1	880.6	13.39	48.57	10531	MP1|PreP	HGNC:HGNC:17663|Ensembl:ENSG00000107959|HPRD:07142|Vega:OTTHUMG00000017557	pitrilysin metallopeptidase 1		GO:0005739(mitochondrion)//GO:0005759(mitochondrial matrix)	GO:0008270(zinc ion binding)//GO:0003824(catalytic activity)//GO:0046872(metal ion binding)//GO:0004222(metalloendopeptidase activity)//GO:0008047(enzyme activator activity)	GO:0006508(proteolysis)//GO:0008152(metabolic process)//GO:0043085(positive regulation of catalytic activity)//GO:0016485(protein processing)
chr10	3172716	3172767	MACS_peak_2134	1289	51	ENST00000224949	PITRM1	1289	30.75	33.33	10531	MP1|PreP	HGNC:HGNC:17663|Ensembl:ENSG00000107959|HPRD:07142|Vega:OTTHUMG00000017557	pitrilysin metallopeptidase 1		GO:0005739(mitochondrion)//GO:0005759(mitochondrial matrix)	GO:0008270(zinc ion binding)//GO:0003824(catalytic activity)//GO:0046872(metal ion binding)//GO:0004222(metalloendopeptidase activity)//GO:0008047(enzyme activator activity)	GO:0006508(proteolysis)//GO:0008152(metabolic process)//GO:0043085(positive regulation of catalytic activity)//GO:0016485(protein processing)
chr10	3781401	3782014	MACS_peak_2137	3152.31	613	ENST00000469435	KLF6	3152.31	8.93	56.47	1316	BCD1|CBA1|COPEB|CPBP|GBF|PAC1|ST12|ZF9	MIM:602053|HGNC:HGNC:2235|Ensembl:ENSG00000067082|HPRD:03632|Vega:OTTHUMG00000017567	Kruppel-like factor 6		GO:0005634(nucleus)	GO:0003700(transcription factor activity, sequence-specific DNA binding)//GO:0005515(protein binding)//GO:0046872(metal ion binding)//GO:0003690(double-stranded DNA binding)	GO:0070301(cellular response to hydrogen peroxide)//GO:0030183(B cell differentiation)//GO:0006351(transcription, DNA-templated)//GO:0071409(cellular response to cycloheximide)//GO:1901653(cellular response to peptide)//GO:0045944(positive regulation of transcription from RNA polymerase II promoter)//GO:0042060(wound healing)//GO:0045893(positive regulation of transcription, DNA-templated)
chr10	4842420	4842504	MACS_peak_2139	2503.19	84	ENST00000298375	AKR1E2	2503.19	50.03	18.69	83592	AKR1CL2|AKRDC1|LoopADR|hTSP|htAKR	HGNC:HGNC:23437|Ensembl:ENSG00000165568|HPRD:07472|Vega:OTTHUMG00000017577	aldo-keto reductase family 1, member E2		GO:0070062(extracellular exosome)//GO:0005737(cytoplasm)	GO:0050571(1,5-anhydro-D-fructose reductase activity)//GO:0016491(oxidoreductase activity)	GO:0055114(oxidation-reduction process)//GO:0098779(mitophagy in response to mitochondrial depolarization)
chr10	4847147	4847172	MACS_peak_2140	2511.86	25	ENST00000298375	AKR1E2	2511.86	50.56	18.55	83592	AKR1CL2|AKRDC1|LoopADR|hTSP|htAKR	HGNC:HGNC:23437|Ensembl:ENSG00000165568|HPRD:07472|Vega:OTTHUMG00000017577	aldo-keto reductase family 1, member E2		GO:0070062(extracellular exosome)//GO:0005737(cytoplasm)	GO:0050571(1,5-anhydro-D-fructose reductase activity)//GO:0016491(oxidoreductase activity)	GO:0055114(oxidation-reduction process)//GO:0098779(mitophagy in response to mitochondrial depolarization)
chr10	4972244	4972310	MACS_peak_2141	3100	66	ENST00000380872	AKR1C1	3100	41.89	15.24	1645	2-ALPHA-HSD|20-ALPHA-HSD|C9|DD1|DD1/DD2|DDH|DDH1|H-37|HAKRC|HBAB|MBAB	MIM:600449|HGNC:HGNC:384|HPRD:07194	aldo-keto reductase family 1, member C1	hsa00140(Steroid hormone biosynthesis)//hsa00980(Metabolism of xenobiotics by cytochrome P450)	GO:0070062(extracellular exosome)//GO:0005829(cytosol)	GO:0018636(phenanthrene 9,10-monooxygenase activity)//GO:0032052(bile acid binding)//GO:0016655(oxidoreductase activity, acting on NAD(P)H, quinone or similar compound as acceptor)//GO:0047115(trans-1,2-dihydrobenzene-1,2-diol dehydrogenase activity)//GO:0047718(indanol dehydrogenase activity)//GO:0016491(oxidoreductase activity)//GO:0047086(ketosteroid monooxygenase activity)//GO:0047042(androst…	GO:0055114(oxidation-reduction process)//GO:0006805(xenobiotic metabolic process)//GO:0042574(retinal metabolic process)//GO:0042448(progesterone metabolic process)//GO:0006775(fat-soluble vitamin metabolic process)//GO:0030299(intestinal cholesterol absorption)//GO:0007586(digestion)//GO:0008206(bile acid metabolic process)//GO:0046683(response to organophosphorus)//GO:0015721(bile acid and bile…
chr10	4975850	4975878	MACS_peak_2142	3100	28	ENST00000380872	AKR1C1	3100	130.29	15.24	1645	2-ALPHA-HSD|20-ALPHA-HSD|C9|DD1|DD1/DD2|DDH|DDH1|H-37|HAKRC|HBAB|MBAB	MIM:600449|HGNC:HGNC:384|HPRD:07194	aldo-keto reductase family 1, member C1	hsa00140(Steroid hormone biosynthesis)//hsa00980(Metabolism of xenobiotics by cytochrome P450)	GO:0070062(extracellular exosome)//GO:0005829(cytosol)	GO:0018636(phenanthrene 9,10-monooxygenase activity)//GO:0032052(bile acid binding)//GO:0016655(oxidoreductase activity, acting on NAD(P)H, quinone or similar compound as acceptor)//GO:0047115(trans-1,2-dihydrobenzene-1,2-diol dehydrogenase activity)//GO:0047718(indanol dehydrogenase activity)//GO:0016491(oxidoreductase activity)//GO:0047086(ketosteroid monooxygenase activity)//GO:0047042(androst…	GO:0055114(oxidation-reduction process)//GO:0006805(xenobiotic metabolic process)//GO:0042574(retinal metabolic process)//GO:0042448(progesterone metabolic process)//GO:0006775(fat-soluble vitamin metabolic process)//GO:0030299(intestinal cholesterol absorption)//GO:0007586(digestion)//GO:0008206(bile acid metabolic process)//GO:0046683(response to organophosphorus)//GO:0015721(bile acid and bile…
chr10	4998654	4998747	MACS_peak_2143	3100	93	ENST00000380753	AKR1C2	3100	13.14	15.24	1646	AKR1C-pseudo|BABP|DD|DD-2|DD/BABP|DD2|DDH2|HAKRD|HBAB|MCDR2|SRXY8|TDD	MIM:600450|HGNC:HGNC:385|Ensembl:ENSG00000151632|HPRD:11857|Vega:OTTHUMG00000017584	aldo-keto reductase family 1, member C2	hsa00140(Steroid hormone biosynthesis)//hsa05204(Chemical carcinogenesis)	GO:0005737(cytoplasm)	GO:0018636(phenanthrene 9,10-monooxygenase activity)//GO:0032052(bile acid binding)//GO:0016655(oxidoreductase activity, acting on NAD(P)H, quinone or similar compound as acceptor)//GO:0047115(trans-1,2-dihydrobenzene-1,2-diol dehydrogenase activity)//GO:0016491(oxidoreductase activity)//GO:0047086(ketosteroid monooxygenase activity)//GO:0004032(alditol:NADP+ 1-oxidoreductase activity)//GO:003140…	GO:0055114(oxidation-reduction process)//GO:0008284(positive regulation of cell proliferation)//GO:0007586(digestion)//GO:0044598(doxorubicin metabolic process)//GO:0051897(positive regulation of protein kinase B signaling)//GO:0044597(daunorubicin metabolic process)//GO:0071395(cellular response to jasmonic acid stimulus)//GO:0006693(prostaglandin metabolic process)//GO:0071799(cellular response…
chr10	5454947	5455118	MACS_peak_2148	2840	171	ENST00000355029	NET1	2840	11.01	16.49	10276	ARHGEF8|NET1A	MIM:606450|HGNC:HGNC:14592|Ensembl:ENSG00000173848|HPRD:07342|Vega:OTTHUMG00000017596	neuroepithelial cell transforming 1		GO:0005622(intracellular)//GO:0005886(plasma membrane)//GO:0005634(nucleus)//GO:0005829(cytosol)	GO:0005089(Rho guanyl-nucleotide exchange factor activity)//GO:0017049(GTP-Rho binding)//GO:0005085(guanyl-nucleotide exchange factor activity)	GO:0051451(myoblast migration)//GO:0043065(positive regulation of apoptotic process)//GO:0070301(cellular response to hydrogen peroxide)//GO:0007264(small GTPase mediated signal transduction)//GO:0043547(positive regulation of GTPase activity)//GO:1900026(positive regulation of substrate adhesion-dependent cell spreading)//GO:0048011(neurotrophin TRK receptor signaling pathway)//GO:0001558(regula…
chr10	6203077	6203336	MACS_peak_2159	3100	259	ENST00000317350	PFKFB3	3100	232.1	15.24	5209	IPFK2|PFK2|iPFK-2	MIM:605319|HGNC:HGNC:8874|Ensembl:ENSG00000170525|HPRD:05612|Vega:OTTHUMG00000017621	6-phosphofructo-2-kinase/fructose-2,6-biphosphatase 3	hsa00051(Fructose and mannose metabolism)//hsa04066(HIF-1 signaling pathway)//hsa04152(AMPK signaling pathway)	GO:0005654(nucleoplasm)//GO:0005829(cytosol)	GO:0003873(6-phosphofructo-2-kinase activity)//GO:0005524(ATP binding)//GO:0004331(fructose-2,6-bisphosphate 2-phosphatase activity)//GO:0003824(catalytic activity)	GO:0046835(carbohydrate phosphorylation)//GO:0007420(brain development)//GO:0006003(fructose 2,6-bisphosphate metabolic process)//GO:0016311(dephosphorylation)//GO:0006006(glucose metabolic process)//GO:0005975(carbohydrate metabolic process)//GO:0044281(small molecule metabolic process)//GO:0006000(fructose metabolic process)//GO:0061621(canonical glycolysis)
chr10	6213622	6213743	MACS_peak_2161	3100	121	ENST00000317350	PFKFB3	3100	59.91	15.24	5209	IPFK2|PFK2|iPFK-2	MIM:605319|HGNC:HGNC:8874|Ensembl:ENSG00000170525|HPRD:05612|Vega:OTTHUMG00000017621	6-phosphofructo-2-kinase/fructose-2,6-biphosphatase 3	hsa00051(Fructose and mannose metabolism)//hsa04066(HIF-1 signaling pathway)//hsa04152(AMPK signaling pathway)	GO:0005654(nucleoplasm)//GO:0005829(cytosol)	GO:0003873(6-phosphofructo-2-kinase activity)//GO:0005524(ATP binding)//GO:0004331(fructose-2,6-bisphosphate 2-phosphatase activity)//GO:0003824(catalytic activity)	GO:0046835(carbohydrate phosphorylation)//GO:0007420(brain development)//GO:0006003(fructose 2,6-bisphosphate metabolic process)//GO:0016311(dephosphorylation)//GO:0006006(glucose metabolic process)//GO:0005975(carbohydrate metabolic process)//GO:0044281(small molecule metabolic process)//GO:0006000(fructose metabolic process)//GO:0061621(canonical glycolysis)
chr10	6216705	6216780	MACS_peak_2162	127.75	75	ENST00000317350	PFKFB3	127.75	6.41	100	5209	IPFK2|PFK2|iPFK-2	MIM:605319|HGNC:HGNC:8874|Ensembl:ENSG00000170525|HPRD:05612|Vega:OTTHUMG00000017621	6-phosphofructo-2-kinase/fructose-2,6-biphosphatase 3	hsa00051(Fructose and mannose metabolism)//hsa04066(HIF-1 signaling pathway)//hsa04152(AMPK signaling pathway)	GO:0005654(nucleoplasm)//GO:0005829(cytosol)	GO:0003873(6-phosphofructo-2-kinase activity)//GO:0005524(ATP binding)//GO:0004331(fructose-2,6-bisphosphate 2-phosphatase activity)//GO:0003824(catalytic activity)	GO:0046835(carbohydrate phosphorylation)//GO:0007420(brain development)//GO:0006003(fructose 2,6-bisphosphate metabolic process)//GO:0016311(dephosphorylation)//GO:0006006(glucose metabolic process)//GO:0005975(carbohydrate metabolic process)//GO:0044281(small molecule metabolic process)//GO:0006000(fructose metabolic process)//GO:0061621(canonical glycolysis)
chr10	6224148	6224213	MACS_peak_2163	452.87	65	ENST00000317350	PFKFB3	452.87	19.53	100	5209	IPFK2|PFK2|iPFK-2	MIM:605319|HGNC:HGNC:8874|Ensembl:ENSG00000170525|HPRD:05612|Vega:OTTHUMG00000017621	6-phosphofructo-2-kinase/fructose-2,6-biphosphatase 3	hsa00051(Fructose and mannose metabolism)//hsa04066(HIF-1 signaling pathway)//hsa04152(AMPK signaling pathway)	GO:0005654(nucleoplasm)//GO:0005829(cytosol)	GO:0003873(6-phosphofructo-2-kinase activity)//GO:0005524(ATP binding)//GO:0004331(fructose-2,6-bisphosphate 2-phosphatase activity)//GO:0003824(catalytic activity)	GO:0046835(carbohydrate phosphorylation)//GO:0007420(brain development)//GO:0006003(fructose 2,6-bisphosphate metabolic process)//GO:0016311(dephosphorylation)//GO:0006006(glucose metabolic process)//GO:0005975(carbohydrate metabolic process)//GO:0044281(small molecule metabolic process)//GO:0006000(fructose metabolic process)//GO:0061621(canonical glycolysis)
chr10	6233823	6234413	MACS_peak_2164	3045.99	590	ENST00000360521	PFKFB3	3045.99	22.28	15.43	5209	IPFK2|PFK2|iPFK-2	MIM:605319|HGNC:HGNC:8874|Ensembl:ENSG00000170525|HPRD:05612|Vega:OTTHUMG00000017621	6-phosphofructo-2-kinase/fructose-2,6-biphosphatase 3	hsa00051(Fructose and mannose metabolism)//hsa04066(HIF-1 signaling pathway)//hsa04152(AMPK signaling pathway)	GO:0005654(nucleoplasm)//GO:0005829(cytosol)	GO:0003873(6-phosphofructo-2-kinase activity)//GO:0005524(ATP binding)//GO:0004331(fructose-2,6-bisphosphate 2-phosphatase activity)//GO:0003824(catalytic activity)	GO:0046835(carbohydrate phosphorylation)//GO:0007420(brain development)//GO:0006003(fructose 2,6-bisphosphate metabolic process)//GO:0016311(dephosphorylation)//GO:0006006(glucose metabolic process)//GO:0005975(carbohydrate metabolic process)//GO:0044281(small molecule metabolic process)//GO:0006000(fructose metabolic process)//GO:0061621(canonical glycolysis)
chr10	7576452	7577012	MACS_peak_2171	621.15	560	ENST00000397145	ITIH5	621.15	10.89	70.39	80760	ITI-HC5|PP14776	MIM:609783|HGNC:HGNC:21449|Ensembl:ENSG00000123243|HPRD:07865|HPRD:13747|Vega:OTTHUMG00000017635	inter-alpha-trypsin inhibitor heavy chain family member 5		GO:0005576(extracellular region)	GO:0004867(serine-type endopeptidase inhibitor activity)	GO:0030212(hyaluronan metabolic process)//GO:0010951(negative regulation of endopeptidase activity)
chr10	7769217	7769345	MACS_peak_2174	3100	128	ENST00000379562	KIN	3100	215.26	15.24	22944	BTCD|KIN17|Rts2	MIM:601720|HGNC:HGNC:6327|Ensembl:ENSG00000151657|HPRD:03425|Vega:OTTHUMG00000017634	Kin17 DNA and RNA binding protein		GO:0016363(nuclear matrix)//GO:0043231(intracellular membrane-bounded organelle)//GO:0005634(nucleus)//GO:0005737(cytoplasm)	GO:0003723(RNA binding)//GO:0046872(metal ion binding)//GO:0003677(DNA binding)//GO:0003690(double-stranded DNA binding)	GO:0006974(cellular response to DNA damage stimulus)//GO:0006310(DNA recombination)//GO:0016032(viral process)//GO:0006260(DNA replication)//GO:0006397(mRNA processing)//GO:0006281(DNA repair)
[truncated: 6,578 more rows]

## Sheet: OA2
Information Of Methylated RNA sites Column A ~ E: the coordinates of the methylated RNA sites in bed format, please ref http://genome.ucsc.edu/FAQ/FAQformat.html#format1. Column F: the length of the methylated RNA sites Column G ~ H: the transcript id and gene symbol of methylated RNA. Column I ~ K: the enrichment results calculated by MACS. Column L ~ S: the annotation of the methylated gene. Le…
[truncated: 14,417 more rows]

[truncated: 4 more sheets: OA3, N1, N2, N3]
