# Supplementary material for: Identification and analysis of RNA-5-methylcytosine-related key genes in osteoarthritis
Source: BMC Genomics. 2023 Sep 12;24:539. doi: 10.1186/s12864-023-09651-4 (PMC10496305; doi:10.1186/s12864-023-09651-4)
Supplement: Supplementary file 2 — Supplementary Material 2 [file 12864_2023_9651_MOESM2_ESM.xlsx]

## Sheet: up.OA_vs_N
Table S1. Differentially m5C methylated genes in OA
Differentially methylated RNA sites for: up.OA_vs_N Fold change cut-off: 2 P-value cut-off: 0.00001 Column A ~ E: the coordinates of the differentially methylated RNA sites in bed format, please ref http://genome.ucsc.edu/FAQ/FAQformat.html#format1. Column F: the length of the methylated RNA sites Column G ~ H: the transcript id and gene symbol of differentially methylated RNA. Column I ~ L: the …
	up.OA_vs_N differentially methylated RNA sites
bed format information of differentially methylated RNA sites					differentially methylated RNA			comparison information				Annotations
chrom	txStart	txEnd	PeakID	score	Peak_length	transcript_id	GeneName	Foldchange	P_value	FDR	Regulation	GeneID	Synonyms	dbXrefs	description	Pathway	GO_CC	GO_MF	GO_BP
chr19	18564921	18565021	diffreps_peak_2323	8.19691	100	ENST00000222307	KXD1	903.6	6.3547e-09	4.22237e-08	up	79036	BORCS4|C19orf50|KXDL|MST096|MSTP096	MIM:615178|HGNC:HGNC:28420|Ensembl:ENSG00000105700|HPRD:14526|Vega:OTTHUMG00000183107	KxDL motif containing 1		GO:0031083(BLOC-1 complex)	GO:0005515(protein binding)	GO:0016192(vesicle-mediated transport)
chr12	49029400	49029476	diffreps_peak_964	5.23761	76	ENST00000301067	KMT2D	26.8	5.78614e-06	1.80146e-05	up	8085	AAD10|ALR|CAGL114|KABUK1|KMS|MLL2|MLL4|TNRC21	MIM:602113|HGNC:HGNC:7133|Ensembl:ENSG00000167548|HPRD:03664|Vega:OTTHUMG00000166524	lysine methyltransferase 2D	hsa00310(Lysine degradation)	GO:0005654(nucleoplasm)//GO:0005634(nucleus)//GO:0035097(histone methyltransferase complex)	GO:0008270(zinc ion binding)//GO:0042800(histone methyltransferase activity (H3-K4 specific))//GO:0044212(transcription regulatory region DNA binding)//GO:0008168(methyltransferase activity)//GO:0005515(protein binding)//GO:0003677(DNA binding)	GO:0006325(chromatin organization)//GO:0008284(positive regulation of cell proliferation)//GO:0051568(histone H3-K4 methylation)//GO:0006351(transcription, DNA-templated)//GO:0033148(positive regulation of intracellular estrogen receptor signaling pathway)//GO:0001701(in utero embryonic development)//GO:0006355(regulation of transcription, DNA-templated)//GO:0001555(oocyte growth)//GO:0045944(pos…
chr7	5421059	5421360	diffreps_peak_3904	7.72465	301	ENST00000399537	TNRC18	362.493	1.88515e-08	9.1095e-08	up	84629	CAGL79|TNRC18A	HGNC:HGNC:11962|Ensembl:ENSG00000182095|Vega:OTTHUMG00000151831	trinucleotide repeat containing 18		GO:0031965(nuclear membrane)//GO:0005739(mitochondrion)//GO:0005677(chromatin silencing complex)//GO:0000785(chromatin)//GO:0005654(nucleoplasm)//GO:0005634(nucleus)//GO:0005737(cytoplasm)	GO:0000976(transcription regulatory region sequence-specific DNA binding)//GO:0003682(chromatin binding)	GO:0031507(heterochromatin assembly)//GO:0006342(chromatin silencing)
chr1	149931943	149932014	diffreps_peak_292	8.19169	71	ENST00000369140	MTMR11	270.5	6.43143e-09	4.22237e-08	up	10903	CRA	HGNC:HGNC:24307|Ensembl:ENSG00000014914|HPRD:16748|Vega:OTTHUMG00000012207	myotubularin related protein 11		GO:0070062(extracellular exosome)
chr1	32376501	32376700	diffreps_peak_145	7.171	199	ENST00000341071	BSDC1	1824.5	6.74529e-08	2.65374e-07	up	55108	-	HGNC:HGNC:25501|Ensembl:ENSG00000160058|HPRD:07658|Vega:OTTHUMG00000007588	BSD domain containing 1
chr17	40122661	40123040	diffreps_peak_1890	8.19701	379	ENST00000398532	MSL1	332	6.35314e-09	4.22237e-08	up	339287	MSL-1|hMSL1	MIM:614801|HGNC:HGNC:27905|Ensembl:ENSG00000188895|Vega:OTTHUMG00000179629	male-specific lethal 1 homolog (Drosophila)		GO:0072487(MSL complex)//GO:0005654(nucleoplasm)	GO:0003682(chromatin binding)	GO:0043984(histone H4-K16 acetylation)//GO:0006325(chromatin organization)
chr14	99507001	99507300	diffreps_peak_1286	8.19392	299	ENST00000380243	CCDC85C	225	6.39858e-09	4.22237e-08	up	317762	-	HGNC:HGNC:35459	coiled-coil domain containing 85C		GO:0005923(bicellular tight junction)//GO:0043296(apical junction complex)		GO:0021987(cerebral cortex development)
chr2	65432081	65432177	diffreps_peak_2636	8.26798	96	ENST00000356388	SPRED2	168	5.39537e-09	4.22237e-08	up	200734	Spred-2	MIM:609292|HGNC:HGNC:17722|Ensembl:ENSG00000198369|HPRD:18100|Vega:OTTHUMG00000152737	sprouty-related, EVH1 domain containing 2		GO:0030658(transport vesicle membrane)//GO:0016020(membrane)//GO:0005886(plasma membrane)	GO:0019901(protein kinase binding)//GO:0030291(protein serine/threonine kinase inhibitor activity)//GO:0005173(stem cell factor receptor binding)//GO:0005515(protein binding)	GO:0043517(positive regulation of DNA damage response, signal transduction by p53 class mediator)//GO:0090311(regulation of protein deacetylation)//GO:0000188(inactivation of MAPK activity)//GO:0007275(multicellular organism development)//GO:0010801(negative regulation of peptidyl-threonine phosphorylation)//GO:0009966(regulation of signal transduction)
chr19	3201522	3201626	diffreps_peak_2160	8.18543	104	ENST00000246117	NCLN	161.2	6.52478e-09	4.22237e-08	up	56926	NET59	MIM:609156|HGNC:HGNC:26923|Ensembl:ENSG00000125912|HPRD:07126|Vega:OTTHUMG00000180687	nicalin		GO:0016020(membrane)//GO:0016021(integral component of membrane)//GO:0005789(endoplasmic reticulum membrane)	GO:0005515(protein binding)	GO:0009966(regulation of signal transduction)//GO:0031648(protein destabilization)//GO:0043254(regulation of protein complex assembly)
chr11	118900621	118900820	diffreps_peak_839	7.94614	199	ENST00000334801	BCL9L	34.1772	1.13202e-08	6.47128e-08	up	283149	BCL9-2|DLNB11	MIM:609004|HGNC:HGNC:23688|HPRD:10612	B-cell CLL/lymphoma 9-like		GO:0005654(nucleoplasm)//GO:0005634(nucleus)//GO:0005730(nucleolus)	GO:0008013(beta-catenin binding)//GO:0003713(transcription coactivator activity)	GO:0010718(positive regulation of epithelial to mesenchymal transition)//GO:0060070(canonical Wnt signaling pathway)//GO:0006351(transcription, DNA-templated)//GO:0030512(negative regulation of transforming growth factor beta receptor signaling pathway)//GO:0045944(positive regulation of transcription from RNA polymerase II promoter)//GO:0035019(somatic stem cell population maintenance)//GO:00359…
chr11	507112	507300	diffreps_peak_611	8.1912	188	ENST00000356187	RNH1	1229.3	6.43873e-09	4.22237e-08	up	6050	RAI|RNH	MIM:173320|HGNC:HGNC:10074|Ensembl:ENSG00000023191|HPRD:01412|Vega:OTTHUMG00000119086	ribonuclease/angiogenin inhibitor 1		GO:0005654(nucleoplasm)//GO:0032311(angiogenin-PRI complex)//GO:0070062(extracellular exosome)//GO:0005737(cytoplasm)	GO:0005515(protein binding)//GO:0008428(ribonuclease inhibitor activity)	GO:0006402(mRNA catabolic process)//GO:0045765(regulation of angiogenesis)//GO:0043086(negative regulation of catalytic activity)
chr17	40177821	40178240	diffreps_peak_1893	7.71732	419	ENST00000620260	RAPGEFL1	92.1739	1.91727e-08	9.20461e-08	up	51195	Link-GEFII	HGNC:HGNC:17428|Ensembl:ENSG00000108352|HPRD:17954|Vega:OTTHUMG00000133325	Rap guanine nucleotide exchange factor like 1		GO:0005622(intracellular)//GO:0016020(membrane)	GO:0005085(guanyl-nucleotide exchange factor activity)//GO:0005057(receptor signaling protein activity)	GO:0007399(nervous system development)//GO:0035556(intracellular signal transduction)//GO:0007186(G-protein coupled receptor signaling pathway)//GO:0007264(small GTPase mediated signal transduction)//GO:0043547(positive regulation of GTPase activity)
chr20	36462161	36462400	diffreps_peak_2863	8.2439	239	ENST00000340491	DLGAP4	912.3	5.70291e-09	4.22237e-08	up	22839	DAP-4|DAP4|DLP4|SAPAP-4|SAPAP4	MIM:616191|HGNC:HGNC:24476|Ensembl:ENSG00000080845|HPRD:16826|Vega:OTTHUMG00000032390	discs large homolog associated protein 4		GO:0045202(synapse)//GO:0016020(membrane)	GO:0005515(protein binding)	GO:0023052(signaling)
chr7	99396381	99396600	diffreps_peak_4014	7.88729	219	ENST00000350498	PDAP1	104.975	1.29632e-08	6.98979e-08	up	11333	HASPP28|PAP|PAP1	MIM:607075|HGNC:HGNC:14634|Ensembl:ENSG00000106244|HPRD:06149|Vega:OTTHUMG00000154629	PDGFA associated protein 1			GO:0044822(poly(A) RNA binding)	GO:0008283(cell proliferation)//GO:0007165(signal transduction)
chr1	1705641	1705732	diffreps_peak_23	8.21882	91	ENST00000356200	CDK11A	359.2	6.04206e-09	4.22237e-08	up	728642	CDC2L2|CDC2L3|CDK11-p110|CDK11-p46|CDK11-p58|PITSLRE|p58GTA	MIM:116951|HGNC:HGNC:1730|Ensembl:ENSG00000008128|Vega:OTTHUMG00000000703	cyclin-dependent kinase 11A		GO:0005634(nucleus)//GO:0005737(cytoplasm)	GO:0004672(protein kinase activity)//GO:0005524(ATP binding)//GO:0004693(cyclin-dependent protein serine/threonine kinase activity)//GO:0004674(protein serine/threonine kinase activity)	GO:0050684(regulation of mRNA processing)//GO:0007067(mitotic nuclear division)//GO:0006468(protein phosphorylation)//GO:0051726(regulation of cell cycle)//GO:0001558(regulation of cell growth)//GO:0006915(apoptotic process)//GO:0006355(regulation of transcription, DNA-templated)
chr1	37554005	37554040	diffreps_peak_162	7.8729	35	ENST00000296215	SNIP1	201.744	1.33997e-08	7.05958e-08	up	79753	PMRED	MIM:608241|HGNC:HGNC:30587|Ensembl:ENSG00000163877|HPRD:06999|Vega:OTTHUMG00000004225	Smad nuclear interacting protein 1		GO:0005654(nucleoplasm)//GO:0005737(cytoplasm)	GO:0044822(poly(A) RNA binding)//GO:0005515(protein binding)	GO:1903955(positive regulation of protein targeting to mitochondrion)//GO:0007249(I-kappaB kinase/NF-kappaB signaling)//GO:0035196(production of miRNAs involved in gene silencing by miRNA)//GO:0006355(regulation of transcription, DNA-templated)
chr19	11034913	11034980	diffreps_peak_2243	8.25478	67	ENST00000344626	SMARCA4	556.9	5.5618e-09	4.22237e-08	up	6597	BAF190|BAF190A|BRG1|MRD16|RTPS2|SNF2|SNF2L4|SNF2LB|SWI2|hSNF2b	MIM:603254|HGNC:HGNC:11100|Ensembl:ENSG00000127616|HPRD:04459|Vega:OTTHUMG00000169272	SWI/SNF related, matrix associated, actin dependent regulator of chromatin, subfamily a, member 4		GO:0071565(nBAF complex)//GO:0071564(npBAF complex)//GO:0000790(nuclear chromatin)//GO:0016020(membrane)//GO:0043234(protein complex)//GO:0016514(SWI/SNF complex)//GO:0005654(nucleoplasm)//GO:0005730(nucleolus)//GO:0005634(nucleus)//GO:0005615(extracellular space)	GO:0000978(RNA polymerase II core promoter proximal region sequence-specific DNA binding)//GO:0001105(RNA polymerase II transcription coactivator activity)//GO:0030957(Tat protein binding)//GO:0005524(ATP binding)//GO:0070577(lysine-acetylated histone binding)//GO:0047485(protein N-terminus binding)//GO:0042393(histone binding)//GO:0000980(RNA polymerase II distal enhancer sequence-specific DNA b…	GO:0006337(nucleosome disassembly)//GO:0008152(metabolic process)//GO:0007286(spermatid development)//GO:0060766(negative regulation of androgen receptor signaling pathway)//GO:1902895(positive regulation of pri-miRNA transcription from RNA polymerase II promoter)//GO:0000122(negative regulation of transcription from RNA polymerase II promoter)//GO:0045893(positive regulation of transcription, DN…
chr11	62611141	62611347	diffreps_peak_716	7.87174	206	ENST00000278845	EML3	227.825	1.34356e-08	7.05958e-08	up	256364	ELP95	HGNC:HGNC:26666|Ensembl:ENSG00000149499|HPRD:08193|Vega:OTTHUMG00000149817	echinoderm microtubule associated protein like 3		GO:0005874(microtubule)//GO:0005737(cytoplasm)
chr16	30118348	30118480	diffreps_peak_1606	5.096	132	ENST00000263025	MAPK3	87.8	8.01678e-06	2.46106e-05	up	5595	ERK-1|ERK1|ERT2|HS44KDAP|HUMKER1A|P44ERK1|P44MAPK|PRKM3|p44-ERK1|p44-MAPK	MIM:601795|HGNC:HGNC:6877|Ensembl:ENSG00000102882|HPRD:03479|Vega:OTTHUMG00000132149	mitogen-activated protein kinase 3	hsa04010(MAPK signaling pathway)//hsa04012(ErbB signaling pathway)//hsa04014(Ras signaling pathway)//hsa04015(Rap1 signaling pathway)//hsa04022(cGMP-PKG signaling pathway)//hsa04024(cAMP signaling pathway)//hsa04062(Chemokine signaling pathway)//hsa04066(HIF-1 signaling pathway)//hsa04068(FoxO signaling pathway)//hsa04071(Sphingolipid signaling pathway)//	GO:0005769(early endosome)//GO:0005901(caveola)//GO:0005635(nuclear envelope)//GO:0043234(protein complex)//GO:0005794(Golgi apparatus)//GO:0005770(late endosome)//GO:0005829(cytosol)//GO:0005739(mitochondrion)//GO:0015630(microtubule cytoskeleton)//GO:0070062(extracellular exosome)//GO:0005622(intracellular)//GO:0005654(nucleoplasm)//GO:0005634(nucleus)//GO:0005856(cytoskeleton)//GO:0005925(foca…	GO:0001784(phosphotyrosine binding)//GO:0019902(phosphatase binding)//GO:0005524(ATP binding)//GO:0004707(MAP kinase activity)//GO:0097110(scaffold protein binding)//GO:0005515(protein binding)	GO:0034166(toll-like receptor 10 signaling pathway)//GO:0030168(platelet activation)//GO:0038083(peptidyl-tyrosine autophosphorylation)//GO:0016310(phosphorylation)//GO:2000657(negative regulation of apolipoprotein binding)//GO:0070849(response to epidermal growth factor)//GO:0035666(TRIF-dependent toll-like receptor signaling pathway)//GO:0034142(toll-like receptor 4 signaling pathway)//GO:00192…
chr16	2758469	2758547	diffreps_peak_1527	7.17087	78	ENST00000301740	SRRM2	65.1148	6.74723e-08	2.65374e-07	up	23524	300-KD|CWF21|Cwc21|HSPC075|SRL300|SRm300	MIM:606032|HGNC:HGNC:16639|Ensembl:ENSG00000167978|HPRD:06913|Vega:OTTHUMG00000177358	serine/arginine repetitive matrix 2		GO:0071013(catalytic step 2 spliceosome)//GO:0005654(nucleoplasm)//GO:0016607(nuclear speck)//GO:0015030(Cajal body)	GO:0044822(poly(A) RNA binding)//GO:0070742(C2H2 zinc finger domain binding)//GO:0047485(protein N-terminus binding)	GO:0000398(mRNA splicing, via spliceosome)
chr14	77028201	77028480	diffreps_peak_1269	8.25077	279	ENST00000238647	IRF2BPL	1210.7	5.61343e-09	4.22237e-08	up	64207	C14orf4|EAP1	MIM:611720|HGNC:HGNC:14282|Ensembl:ENSG00000119669|HPRD:10713|Vega:OTTHUMG00000171578	interferon regulatory factor 2 binding protein-like		GO:0005654(nucleoplasm)//GO:0005634(nucleus)//GO:0005615(extracellular space)	GO:0003674(molecular_function)//GO:0046872(metal ion binding)	GO:0046543(development of secondary female sexual characteristics)//GO:0045944(positive regulation of transcription from RNA polymerase II promoter)//GO:0000122(negative regulation of transcription from RNA polymerase II promoter)
chr20	63589841	63590160	diffreps_peak_2929	8.19742	319	ENST00000266068	GMEB2	414.1	6.34722e-09	4.22237e-08	up	26205	GMEB-2|P79PIF|PIF79	MIM:607451|HGNC:HGNC:4371|Ensembl:ENSG00000101216|HPRD:16245|Vega:OTTHUMG00000032988	glucocorticoid modulatory element binding protein 2		GO:0005654(nucleoplasm)//GO:0005634(nucleus)//GO:0005737(cytoplasm)	GO:0000978(RNA polymerase II core promoter proximal region sequence-specific DNA binding)//GO:0046872(metal ion binding)//GO:0003677(DNA binding)//GO:0003713(transcription coactivator activity)	GO:0006357(regulation of transcription from RNA polymerase II promoter)//GO:0006366(transcription from RNA polymerase II promoter)//GO:1903506(regulation of nucleic acid-templated transcription)
chr17	45135781	45136120	diffreps_peak_1922	8.22468	339	ENST00000398322	ACBD4	196.6	5.96102e-09	4.22237e-08	up	79777	HMFT0700	HGNC:HGNC:23337|Ensembl:ENSG00000181513|Vega:OTTHUMG00000180111	acyl-CoA binding domain containing 4			GO:0000062(fatty-acyl-CoA binding)//GO:0008289(lipid binding)
chr7	4783315	4783340	diffreps_peak_3897	8.18767	25	ENST00000348624	AP5Z1	331.5	6.49128e-09	4.22237e-08	up	9907	KIAA0415|SPG48|zeta	MIM:613653|HGNC:HGNC:22197	adaptor related protein complex 5 zeta 1 subunit		GO:0044599(AP-5 adaptor complex)//GO:0005654(nucleoplasm)//GO:0005634(nucleus)//GO:0030119(AP-type membrane coat adaptor complex)//GO:0005737(cytoplasm)	GO:0005515(protein binding)	GO:0016197(endosomal transport)//GO:0015031(protein transport)//GO:0000724(double-strand break repair via homologous recombination)
chr12	123265192	123265322	diffreps_peak_1080	8.28579	130	ENST00000535796	CDK2AP1	1207.9	5.17861e-09	4.22237e-08	up	8099	DOC1|DORC1|ST19|doc-1|p12DOC-1	MIM:602198|HGNC:HGNC:14002|Ensembl:ENSG00000111328|HPRD:03726|Vega:OTTHUMG00000168854	cyclin-dependent kinase 2 associated protein 1		GO:0005634(nucleus)//GO:0048471(perinuclear region of cytoplasm)	GO:0070182(DNA polymerase binding)//GO:0005515(protein binding)	GO:0007049(cell cycle)//GO:0001934(positive regulation of protein phosphorylation)//GO:0006261(DNA-dependent DNA replication)
chr5	176397961	176398047	diffreps_peak_3653	8.20201	86	ENST00000310418	CLTB	508.8	6.28046e-09	4.22237e-08	up	1212	LCB	MIM:118970|HGNC:HGNC:2091|Ensembl:ENSG00000175416|HPRD:00352|Vega:OTTHUMG00000130662	clathrin light chain B	hsa04142(Lysosome)//hsa04144(Endocytosis)//hsa04721(Synaptic vesicle cycle)//hsa04961(Endocrine and other factor-regulated calcium reabsorption)//hsa05016(Huntington's disease)//hsa05100(Bacterial invasion of epithelial cells)	GO:0005886(plasma membrane)//GO:0030130(clathrin coat of trans-Golgi network vesicle)//GO:0030118(clathrin coat)//GO:0005802(trans-Golgi network)//GO:0030132(clathrin coat of coated pit)//GO:0043231(intracellular membrane-bounded organelle)//GO:0030125(clathrin vesicle coat)//GO:0060170(ciliary membrane)//GO:0005737(cytoplasm)	GO:0042277(peptide binding)//GO:0005198(structural molecule activity)//GO:0005515(protein binding)//GO:0032050(clathrin heavy chain binding)	GO:0016192(vesicle-mediated transport)//GO:0072583(clathrin-mediated endocytosis)//GO:0006886(intracellular protein transport)
chr9	6007301	6007620	diffreps_peak_4243	6.99025	319	ENST00000381461	KIAA2026	17.6982	1.02271e-07	3.87501e-07	up	158358	-	HGNC:HGNC:23378|Ensembl:ENSG00000183354|HPRD:18566|Vega:OTTHUMG00000019507	KIAA2026
chr10	47300385	47300660	diffreps_peak_492	6.4346	275	ENST00000580279	GDF10	34.1703	3.67622e-07	1.28837e-06	up	2662	BMP-3b|BMP3B	MIM:601361|HGNC:HGNC:4215|Ensembl:ENSG00000266524|HPRD:03218|Vega:OTTHUMG00000188319	growth differentiation factor 10		GO:0005615(extracellular space)	GO:0008083(growth factor activity)//GO:0005160(transforming growth factor beta receptor binding)//GO:0005125(cytokine activity)	GO:0030509(BMP signaling pathway)//GO:0010862(positive regulation of pathway-restricted SMAD protein phosphorylation)//GO:0001501(skeletal system development)//GO:0060395(SMAD protein signal transduction)//GO:0045668(negative regulation of osteoblast differentiation)//GO:0001649(osteoblast differentiation)//GO:0048468(cell development)//GO:0043408(regulation of MAPK cascade)//GO:0007179(transform…
chr5	180620172	180620308	diffreps_peak_3670	8.18339	136	ENST00000261937	FLT4	557.8	6.5555e-09	4.22237e-08	up	2324	FLT-4|FLT41|LMPH1A|PCL|VEGFR-3|VEGFR3	MIM:136352|HGNC:HGNC:3767|Ensembl:ENSG00000037280|HPRD:00636|Vega:OTTHUMG00000130931	fms related tyrosine kinase 4	hsa04014(Ras signaling pathway)//hsa04015(Rap1 signaling pathway)//hsa04060(Cytokine-cytokine receptor interaction)//hsa04151(PI3K-Akt signaling pathway)//hsa04510(Focal adhesion)	GO:0005886(plasma membrane)//GO:0005887(integral component of plasma membrane)//GO:0005576(extracellular region)//GO:0043235(receptor complex)//GO:0005634(nucleus)//GO:0005737(cytoplasm)	GO:0005021(vascular endothelial growth factor-activated receptor activity)//GO:0019903(protein phosphatase binding)//GO:0005524(ATP binding)//GO:0019838(growth factor binding)//GO:0004714(transmembrane receptor protein tyrosine kinase activity)//GO:0005515(protein binding)	GO:0035924(cellular response to vascular endothelial growth factor stimulus)//GO:0060312(regulation of blood vessel remodeling)//GO:0043066(negative regulation of apoptotic process)//GO:0007169(transmembrane receptor protein tyrosine kinase signaling pathway)//GO:0001945(lymph vessel development)//GO:0048514(blood vessel morphogenesis)//GO:0010595(positive regulation of endothelial cell migration…
chr22	30340195	30340240	diffreps_peak_3076	8.3053	45	ENST00000215793	SF3A1	168.6	4.95111e-09	4.22237e-08	up	10291	PRP21|PRPF21|SAP114|SF3A120	MIM:605595|HGNC:HGNC:10765|Ensembl:ENSG00000099995|HPRD:06903|Vega:OTTHUMG00000151005	splicing factor 3a subunit 1	hsa03040(Spliceosome)	GO:0005684(U2-type spliceosomal complex)//GO:0071013(catalytic step 2 spliceosome)//GO:0071004(U2-type prespliceosome)//GO:0005686(U2 snRNP)//GO:0005654(nucleoplasm)//GO:0005681(spliceosomal complex)	GO:0044822(poly(A) RNA binding)//GO:0003723(RNA binding)//GO:0005515(protein binding)	GO:0008380(RNA splicing)//GO:0006396(RNA processing)//GO:0000398(mRNA splicing, via spliceosome)//GO:0010467(gene expression)//GO:0006397(mRNA processing)//GO:0000389(mRNA 3'-splice site recognition)
chr14	49621221	49621600	diffreps_peak_1237	8.25747	379	ENST00000305386	MGAT2	461.2	5.52753e-09	4.22237e-08	up	4247	CDG2A|CDGS2|GLCNACTII|GNT-II|GNT2	MIM:602616|HGNC:HGNC:7045|Ensembl:ENSG00000168282|HPRD:04013|Vega:OTTHUMG00000140271	mannosyl (alpha-1,6-)-glycoprotein beta-1,2-N-acetylglucosaminyltransferase	hsa00510(N-Glycan biosynthesis)//	GO:0016020(membrane)//GO:0016021(integral component of membrane)//GO:0005794(Golgi apparatus)//GO:0000139(Golgi membrane)//GO:0005795(Golgi stack)	GO:0030246(carbohydrate binding)//GO:0008455(alpha-1,6-mannosylglycoprotein 2-beta-N-acetylglucosaminyltransferase activity)	GO:0044267(cellular protein metabolic process)//GO:0009312(oligosaccharide biosynthetic process)//GO:0009311(oligosaccharide metabolic process)//GO:0043687(post-translational protein modification)//GO:0006487(protein N-linked glycosylation)//GO:0018279(protein N-linked glycosylation via asparagine)
chr4	122876320	122876420	diffreps_peak_3478	7.22281	100	ENST00000264498	FGF2	1612.1	5.98667e-08	2.38061e-07	up	2247	BFGF|FGF-2|FGFB|HBGF-2	MIM:134920|HGNC:HGNC:3676|Ensembl:ENSG00000138685|HPRD:00622|Vega:OTTHUMG00000039506	fibroblast growth factor 2	hsa04010(MAPK signaling pathway)//hsa04014(Ras signaling pathway)//hsa04015(Rap1 signaling pathway)//hsa04151(PI3K-Akt signaling pathway)//hsa04550(Signaling pathways regulating pluripotency of stem cells)//hsa04810(Regulation of actin cytoskeleton)//hsa05200(Pathways in cancer)//hsa05205(Proteoglycans in cancer)//hsa05218(Melanoma)	GO:0005634(nucleus)//GO:0005576(extracellular region)//GO:0005615(extracellular space)//GO:0005737(cytoplasm)	GO:0030374(ligand-dependent nuclear receptor transcription coactivator activity)//GO:0005125(cytokine activity)//GO:0008201(heparin binding)//GO:0005104(fibroblast growth factor receptor binding)//GO:0008083(growth factor activity)//GO:0005515(protein binding)//GO:0042056(chemoattractant activity)	GO:0043536(positive regulation of blood vessel endothelial cell migration)//GO:0032958(inositol phosphate biosynthetic process)//GO:2000544(regulation of endothelial cell chemotaxis to fibroblast growth factor)//GO:0001759(organ induction)//GO:0010001(glial cell differentiation)//GO:0061045(negative regulation of wound healing)//GO:0010628(positive regulation of gene expression)//GO:0060591(chond…
chr5	132824614	132824821	diffreps_peak_3590	8.18213	207	ENST00000319854	SHROOM1	872.4	6.57464e-09	4.22237e-08	up	134549	APXL2	MIM:611179|HGNC:HGNC:24084|Ensembl:ENSG00000164403|HPRD:10655|Vega:OTTHUMG00000059835	shroom family member 1	hsa04530(Tight junction)	GO:0016460(myosin II complex)//GO:0005874(microtubule)//GO:0005737(cytoplasm)	GO:0051015(actin filament binding)	GO:0000902(cell morphogenesis)//GO:0051017(actin filament bundle assembly)
chr7	129952502	129952900	diffreps_peak_4060	7.89129	398	ENST00000355621	UBE2H	1095.7	1.28444e-08	6.96274e-08	up	7328	E2-20K|GID3|UBC8|UBCH|UBCH2	MIM:601082|HGNC:HGNC:12484|Ensembl:ENSG00000186591|HPRD:03052|Vega:OTTHUMG00000157650	ubiquitin conjugating enzyme E2H	hsa04120(Ubiquitin mediated proteolysis)	GO:0005737(cytoplasm)	GO:0031625(ubiquitin protein ligase binding)//GO:0005524(ATP binding)//GO:0004842(ubiquitin-protein transferase activity)//GO:0061631(ubiquitin conjugating enzyme activity)//GO:0061630(ubiquitin protein ligase activity)//GO:0005515(protein binding)	GO:0043161(proteasome-mediated ubiquitin-dependent protein catabolic process)//GO:0070936(protein K48-linked ubiquitination)//GO:0070979(protein K11-linked ubiquitination)//GO:0006511(ubiquitin-dependent protein catabolic process)
chr19	43670065	43670220	diffreps_peak_2430	8.22791	155	ENST00000221264	PLAUR	681.7	5.91678e-09	4.22237e-08	up	5329	CD87|U-PAR|UPAR|URKR	MIM:173391|HGNC:HGNC:9053|Ensembl:ENSG00000011422|HPRD:01421|Vega:OTTHUMG00000182778	plasminogen activator, urokinase receptor	hsa04610(Complement and coagulation cascades)//hsa05205(Proteoglycans in cancer)	GO:0005886(plasma membrane)//GO:0005887(integral component of plasma membrane)//GO:0071438(invadopodium membrane)//GO:0031225(anchored component of membrane)//GO:0005789(endoplasmic reticulum membrane)//GO:0016021(integral component of membrane)//GO:0019898(extrinsic component of membrane)//GO:0005788(endoplasmic reticulum lumen)//GO:0070062(extracellular exosome)//GO:0005925(focal adhesion)	GO:0019904(protein domain specific binding)//GO:0004872(receptor activity)//GO:0030377(urokinase plasminogen activator receptor activity)//GO:0019899(enzyme binding)//GO:0005102(receptor binding)//GO:0005515(protein binding)	GO:0042730(fibrinolysis)//GO:0044267(cellular protein metabolic process)//GO:2001268(negative regulation of cysteine-type endopeptidase activity involved in apoptotic signaling pathway)//GO:0043066(negative regulation of apoptotic process)//GO:0007596(blood coagulation)//GO:2001243(negative regulation of intrinsic apoptotic signaling pathway)//GO:0043388(positive regulation of DNA binding)//GO:00…
chrX	53428282	53428480	diffreps_peak_4502	8.19119	198	ENST00000329209	RIBC1	283.6	6.43888e-09	4.22237e-08	up	158787	2610028I09Rik	HGNC:HGNC:26537|Ensembl:ENSG00000158423|HPRD:06553|Vega:OTTHUMG00000021615	RIB43A domain with coiled-coils 1			GO:0005515(protein binding)
chr1	39026317	39026402	diffreps_peak_165	8.28434	85	ENST00000372969	NDUFS5	589.7	5.19592e-09	4.22237e-08	up	4725	CI-15k|CI15K	MIM:603847|HGNC:HGNC:7712|Ensembl:ENSG00000168653|HPRD:11961|Vega:OTTHUMG00000007497	NADH:ubiquinone oxidoreductase subunit S5	hsa00190(Oxidative phosphorylation)//	GO:0005743(mitochondrial inner membrane)//GO:0005739(mitochondrion)//GO:0005747(mitochondrial respiratory chain complex I)//GO:0005758(mitochondrial intermembrane space)	GO:0008137(NADH dehydrogenase (ubiquinone) activity)	GO:0006120(mitochondrial electron transport, NADH to ubiquinone)//GO:0022904(respiratory electron transport chain)//GO:0044281(small molecule metabolic process)//GO:0044237(cellular metabolic process)//GO:0032981(mitochondrial respiratory chain complex I assembly)
chr4	38868397	38868500	diffreps_peak_3429	8.17316	103	ENST00000358869	FAM114A1	726.7	6.71184e-09	4.22237e-08	up	92689	Noxp20	HGNC:HGNC:25087|Ensembl:ENSG00000197712|HPRD:11282|Vega:OTTHUMG00000128583	family with sequence similarity 114 member A1		GO:0005737(cytoplasm)	GO:0005515(protein binding)
chr20	57650281	57650640	diffreps_peak_2910	6.60881	359	ENST00000265626	PMEPA1	57.3815	2.46146e-07	8.8425e-07	up	56937	STAG1|TMEPAI	MIM:606564|HGNC:HGNC:14107|Ensembl:ENSG00000124225|HPRD:09415|Vega:OTTHUMG00000032831	prostate transmembrane protein, androgen induced 1		GO:0005886(plasma membrane)//GO:0043231(intracellular membrane-bounded organelle)//GO:0010008(endosome membrane)//GO:0016021(integral component of membrane)//GO:0031901(early endosome membrane)//GO:0000139(Golgi membrane)//GO:0005654(nucleoplasm)	GO:0070412(R-SMAD binding)//GO:0050699(WW domain binding)//GO:0005515(protein binding)	GO:0007179(transforming growth factor beta receptor signaling pathway)//GO:0030521(androgen receptor signaling pathway)//GO:0030512(negative regulation of transforming growth factor beta receptor signaling pathway)//GO:0060394(negative regulation of pathway-restricted SMAD protein phosphorylation)//GO:0010991(negative regulation of SMAD protein complex assembly)
chr12	2794952	2795244	diffreps_peak_884	6.61224	292	ENST00000001008	FKBP4	13.9148	2.44208e-07	8.78188e-07	up	2288	FKBP51|FKBP52|FKBP59|HBI|Hsp56|PPIase|p52	MIM:600611|HGNC:HGNC:3720|Ensembl:ENSG00000004478|HPRD:11794|Vega:OTTHUMG00000090429	FK506 binding protein 4	hsa04915(Estrogen signaling pathway)	GO:0048471(perinuclear region of cytoplasm)//GO:0044295(axonal growth cone)//GO:0005874(microtubule)//GO:0043234(protein complex)//GO:0005789(endoplasmic reticulum membrane)//GO:0005829(cytosol)//GO:0005739(mitochondrion)//GO:0070062(extracellular exosome)//GO:0005654(nucleoplasm)//GO:0005737(cytoplasm)//GO:0043025(neuronal cell body)	GO:0005524(ATP binding)//GO:0005528(FK506 binding)//GO:0030674(protein binding, bridging)//GO:0051219(phosphoprotein binding)//GO:0032767(copper-dependent protein binding)//GO:0031072(heat shock protein binding)//GO:0005525(GTP binding)//GO:0044822(poly(A) RNA binding)//GO:0003755(peptidyl-prolyl cis-trans isomerase activity)//GO:0005515(protein binding)//GO:0048156(tau protein binding)//GO:00352…	GO:0006463(steroid hormone receptor complex assembly)//GO:0046661(male sex differentiation)//GO:0031503(protein complex localization)//GO:0000413(protein peptidyl-prolyl isomerization)//GO:0031115(negative regulation of microtubule polymerization)//GO:0030850(prostate gland development)//GO:0010977(negative regulation of neuron projection development)//GO:0006457(protein folding)//GO:0007566(embr…
chr3	120093881	120094100	diffreps_peak_3291	8.17531	219	ENST00000264235	GSK3B	672.1	6.67866e-09	4.22237e-08	up	2932	-	MIM:605004|HGNC:HGNC:4617|Ensembl:ENSG00000082701|HPRD:05418|Vega:OTTHUMG00000133765	glycogen synthase kinase 3 beta	hsa04012(ErbB signaling pathway)//hsa04062(Chemokine signaling pathway)//hsa04110(Cell cycle)//hsa04151(PI3K-Akt signaling pathway)//hsa04310(Wnt signaling pathway)//hsa04340(Hedgehog signaling pathway)//hsa04360(Axon guidance)//hsa04390(Hippo signaling pathway)//hsa04510(Focal adhesion)//hsa04550(Signaling pathways regulating pluripotency of stem cells)//hsa04660(T cell receptor signaling pathwa…	GO:0030529(intracellular ribonucleoprotein complex)//GO:1990909(Wnt signalosome)//GO:0005886(plasma membrane)//GO:0043198(dendritic shaft)//GO:0030877(beta-catenin destruction complex)//GO:0048471(perinuclear region of cytoplasm)//GO:0030424(axon)//GO:0005829(cytosol)//GO:0005813(centrosome)//GO:0097481(neuronal postsynaptic density)//GO:0005739(mitochondrion)//GO:0030426(growth cone)//GO:0045121…	GO:0034236(protein kinase A catalytic subunit binding)//GO:0004674(protein serine/threonine kinase activity)//GO:0019901(protein kinase binding)//GO:0008013(beta-catenin binding)//GO:0004672(protein kinase activity)//GO:0001085(RNA polymerase II transcription factor binding)//GO:0005524(ATP binding)//GO:0016301(kinase activity)//GO:0005178(integrin binding)//GO:0051059(NF-kappaB binding)//GO:0050…	GO:0071282(cellular response to iron(II) ion)//GO:2000738(positive regulation of stem cell differentiation)//GO:0070301(cellular response to hydrogen peroxide)//GO:0043407(negative regulation of MAP kinase activity)//GO:0097192(extrinsic apoptotic signaling pathway in absence of ligand)//GO:0032868(response to insulin)//GO:0045444(fat cell differentiation)//GO:0030010(establishment of cell polari…
chr17	69327051	69327240	diffreps_peak_1975	8.76207	189	ENST00000588665	ABCA5	673.1	1.72954e-09	4.22237e-08	up	23461	ABC13|EST90625	MIM:612503|HGNC:HGNC:35|Ensembl:ENSG00000154265|HPRD:09789|Vega:OTTHUMG00000180303	ATP binding cassette subfamily A member 5	hsa02010(ABC transporters)	GO:0016021(integral component of membrane)//GO:0005764(lysosome)//GO:0005770(late endosome)//GO:0005765(lysosomal membrane)//GO:0043231(intracellular membrane-bounded organelle)//GO:0000139(Golgi membrane)//GO:0031902(late endosome membrane)	GO:0005524(ATP binding)//GO:0042626(ATPase activity, coupled to transmembrane movement of substances)//GO:0005215(transporter activity)//GO:0016887(ATPase activity)	GO:0043691(reverse cholesterol transport)//GO:0008152(metabolic process)//GO:0006869(lipid transport)//GO:0010745(negative regulation of macrophage derived foam cell differentiation)//GO:0055085(transmembrane transport)//GO:0034375(high-density lipoprotein particle remodeling)//GO:0006810(transport)//GO:0033344(cholesterol efflux)
chr16	31080341	31080580	diffreps_peak_1618	8.13706	239	ENST00000300850	ZNF646	148.4	7.29363e-09	4.50271e-08	up	9726	-	HGNC:HGNC:29004|Ensembl:ENSG00000167395|HPRD:15886|Vega:OTTHUMG00000047355	zinc finger protein 646		GO:0005634(nucleus)	GO:0003676(nucleic acid binding)//GO:0046872(metal ion binding)//GO:0005515(protein binding)//GO:0003677(DNA binding)	GO:0006351(transcription, DNA-templated)//GO:0006355(regulation of transcription, DNA-templated)
chr19	15238141	15238340	diffreps_peak_2280	8.18968	199	ENST00000263377	BRD4	281.6	6.46126e-09	4.22237e-08	up	23476	CAP|HUNK1|HUNKI|MCAP	MIM:608749|HGNC:HGNC:13575|Ensembl:ENSG00000141867|HPRD:10574|Vega:OTTHUMG00000183252	bromodomain containing 4		GO:0000794(condensed nuclear chromosome)//GO:0008024(positive transcription elongation factor complex b)//GO:0000790(nuclear chromatin)//GO:0005694(chromosome)//GO:0005654(nucleoplasm)//GO:0005634(nucleus)//GO:0005737(cytoplasm)	GO:0070577(lysine-acetylated histone binding)//GO:0003682(chromatin binding)//GO:0005515(protein binding)//GO:0002039(p53 binding)//GO:0003677(DNA binding)	GO:2000002(negative regulation of DNA damage checkpoint)//GO:0006338(chromatin remodeling)//GO:0000083(regulation of transcription involved in G1/S transition of mitotic cell cycle)//GO:1901407(regulation of phosphorylation of RNA polymerase II C-terminal domain)//GO:0006974(cellular response to DNA damage stimulus)//GO:0032968(positive regulation of transcription elongation from RNA polymerase I…
chrX	153776041	153776214	diffreps_peak_4573	8.21213	173	ENST00000361971	PLXNB3	627.6	6.13584e-09	4.22237e-08	up	5365	PLEXB3|PLEXR|PLXN6	MIM:300214|HGNC:HGNC:9105|Ensembl:ENSG00000198753|HPRD:02198|Vega:OTTHUMG00000024217	plexin B3	hsa04360(Axon guidance)	GO:0005886(plasma membrane)//GO:0005887(integral component of plasma membrane)//GO:0002116(semaphorin receptor complex)	GO:0051022(Rho GDP-dissociation inhibitor binding)//GO:0005515(protein binding)//GO:0019904(protein domain specific binding)//GO:0017154(semaphorin receptor activity)	GO:0008360(regulation of cell shape)//GO:0007411(axon guidance)//GO:0007162(negative regulation of cell adhesion)//GO:0071526(semaphorin-plexin signaling pathway)//GO:0030336(negative regulation of cell migration)//GO:1902287(semaphorin-plexin signaling pathway involved in axon guidance)//GO:0060326(cell chemotaxis)//GO:0010593(negative regulation of lamellipodium assembly)//GO:0034260(negative r…
chr1	22784841	22785076	diffreps_peak_107	8.01261	235	ENST00000374627	EPHB2	139.5	9.71373e-09	5.79321e-08	up	2048	CAPB|DRT|EK5|EPHT3|ERK|Hek5|PCBC|Tyro5	MIM:600997|HGNC:HGNC:3393|HPRD:02997	EPH receptor B2	hsa04360(Axon guidance)	GO:0005886(plasma membrane)//GO:0005887(integral component of plasma membrane)//GO:0005576(extracellular region)//GO:0030425(dendrite)//GO:0030424(axon)//GO:0016021(integral component of membrane)//GO:0005829(cytosol)	GO:0005003(ephrin receptor activity)//GO:0005524(ATP binding)//GO:0004713(protein tyrosine kinase activity)//GO:0005515(protein binding)//GO:0005005(transmembrane-ephrin receptor activity)	GO:0022038(corpus callosum development)//GO:0042472(inner ear morphogenesis)//GO:0007411(axon guidance)//GO:0060021(palate development)//GO:0060996(dendritic spine development)//GO:0048013(ephrin receptor signaling pathway)//GO:0018108(peptidyl-tyrosine phosphorylation)//GO:0006468(protein phosphorylation)//GO:0050878(regulation of body fluid levels)//GO:0060997(dendritic spine morphogenesis)//GO…
chr6	118815121	118815420	diffreps_peak_3776	8.17463	299	ENST00000316316	MCM9	2145.9	6.68913e-09	4.22237e-08	up	254394	C6orf61|MCMDC1|ODG4|dJ329L24.1|dJ329L24.3	MIM:610098|HGNC:HGNC:21484|Ensembl:ENSG00000111877|HPRD:17472|Vega:OTTHUMG00000015468	minichromosome maintenance 9 homologous recombination repair factor		GO:0005634(nucleus)//GO:0097362(MCM8-MCM9 complex)	GO:0005524(ATP binding)//GO:0003677(DNA binding)//GO:0004386(helicase activity)	GO:0000724(double-strand break repair via homologous recombination)//GO:0006974(cellular response to DNA damage stimulus)//GO:0007292(female gamete generation)//GO:0006260(DNA replication)
chr7	98949681	98949841	diffreps_peak_4011	7.44578	160	ENST00000355540	TRRAP	48.3636	3.58278e-08	1.49004e-07	up	8295	PAF350/400|PAF400|STAF40|TR-AP|Tra1	MIM:603015|HGNC:HGNC:12347|Ensembl:ENSG00000196367|HPRD:04310|Vega:OTTHUMG00000150403	transformation/transcription domain-associated protein	hsa05166(HTLV-I infection)	GO:0030914(STAGA complex)//GO:0000812(Swr1 complex)//GO:0005794(Golgi apparatus)//GO:0000125(PCAF complex)//GO:0033276(transcription factor TFTC complex)//GO:0005654(nucleoplasm)//GO:0035267(NuA4 histone acetyltransferase complex)//GO:0005634(nucleus)	GO:0016773(phosphotransferase activity, alcohol group as acceptor)//GO:0016301(kinase activity)//GO:0005515(protein binding)//GO:0003712(transcription cofactor activity)//GO:0003713(transcription coactivator activity)	GO:0006325(chromatin organization)//GO:0008152(metabolic process)//GO:0016310(phosphorylation)//GO:0006351(transcription, DNA-templated)//GO:0016573(histone acetylation)//GO:0043968(histone H2A acetylation)//GO:0016578(histone deubiquitination)//GO:0007093(mitotic cell cycle checkpoint)//GO:0043967(histone H4 acetylation)//GO:0006281(DNA repair)//GO:0006355(regulation of transcription, DNA-templa…
chr1	37989869	37990080	diffreps_peak_164	8.21561	211	ENST00000373019	SF3A3	1069.1	6.08675e-09	4.22237e-08	up	10946	PRP9|PRPF9|SAP61|SF3a60	MIM:605596|HGNC:HGNC:10767|Ensembl:ENSG00000183431|HPRD:10411|Vega:OTTHUMG00000004438	splicing factor 3a subunit 3	hsa03040(Spliceosome)	GO:0071013(catalytic step 2 spliceosome)//GO:0005654(nucleoplasm)//GO:0016607(nuclear speck)//GO:0005681(spliceosomal complex)	GO:0044822(poly(A) RNA binding)//GO:0003723(RNA binding)//GO:0008270(zinc ion binding)//GO:0005515(protein binding)	GO:0008380(RNA splicing)//GO:0000398(mRNA splicing, via spliceosome)//GO:0010467(gene expression)//GO:0000375(RNA splicing, via transesterification reactions)//GO:0006397(mRNA processing)//GO:0000389(mRNA 3'-splice site recognition)
chrX	1599191	1599460	diffreps_peak_4462	7.90912	269	ENST00000381261	AKAP17A	143.65	1.23278e-08	6.87117e-08	up	8227	721P|AKAP-17A|CCDC133|CXYorf3|DXYS155E|PRKA17A|SFRS17A|XE7|XE7Y	MIM:312095|MIM:465000|HGNC:HGNC:18783|Ensembl:ENSG00000197976|HPRD:02419|Vega:OTTHUMG00000021063	A-kinase anchoring protein 17A		GO:0005654(nucleoplasm)//GO:0005634(nucleus)//GO:0016607(nuclear speck)//GO:0005737(cytoplasm)//GO:0005681(spliceosomal complex)	GO:0044822(poly(A) RNA binding)//GO:0000166(nucleotide binding)//GO:0005515(protein binding)//GO:0051018(protein kinase A binding)	GO:0008380(RNA splicing)//GO:0042113(B cell activation)//GO:0006397(mRNA processing)//GO:0007165(signal transduction)//GO:0006355(regulation of transcription, DNA-templated)//GO:0043484(regulation of RNA splicing)
chr10	79069034	79069270	diffreps_peak_528	8.18691	236	ENST00000334512	ZMIZ1	1289.2	6.50266e-09	4.22237e-08	up	57178	MIZ|RAI17|TRAFIP10|ZIMP10|hZIMP10	MIM:607159|HGNC:HGNC:16493|Ensembl:ENSG00000108175|HPRD:12115|Vega:OTTHUMG00000018560	zinc finger MIZ-type containing 1		GO:0005654(nucleoplasm)//GO:0043231(intracellular membrane-bounded organelle)//GO:0016607(nuclear speck)//GO:0005737(cytoplasm)	GO:0008270(zinc ion binding)	GO:0048844(artery morphogenesis)//GO:0048146(positive regulation of fibroblast proliferation)//GO:0006351(transcription, DNA-templated)//GO:0003007(heart morphogenesis)//GO:0007569(cell aging)//GO:0048589(developmental growth)//GO:0001701(in utero embryonic development)//GO:0007296(vitellogenesis)//GO:0045944(positive regulation of transcription from RNA polymerase II promoter)//GO:0001570(vascul…
chr10	1131421	1131620	diffreps_peak_448	8.1926	199	ENST00000263150	WDR37	569.8	6.41802e-09	4.22237e-08	up	22884	-	HGNC:HGNC:31406|Ensembl:ENSG00000047056|HPRD:15668|Vega:OTTHUMG00000017540	WD repeat domain 37
chr19	1085659	1085660	diffreps_peak_2132	7.7216	1	ENST00000313093	ARHGAP45	415.4	1.89847e-08	9.14244e-08	up
chr6	3751401	3751680	diffreps_peak_3691	8.18199	279	ENST00000380283	PXDC1	577.2	6.57679e-09	4.22237e-08	up	221749	C6orf145	HGNC:HGNC:21361|Ensembl:ENSG00000168994|HPRD:12854|Vega:OTTHUMG00000014146	PX domain containing 1			GO:0035091(phosphatidylinositol binding)
chrX	136510807	136511140	diffreps_peak_4555	8.04667	333	ENST00000218364	HTATSF1	2011.7	8.98105e-09	5.42064e-08	up	27336	TAT-SF1|TATSF1|dJ196E23.2	MIM:300346|HGNC:HGNC:5276|Ensembl:ENSG00000102241|HPRD:02282|Vega:OTTHUMG00000022510	HIV-1 Tat specific factor 1		GO:0005654(nucleoplasm)//GO:0005634(nucleus)//GO:0005684(U2-type spliceosomal complex)//GO:0005686(U2 snRNP)	GO:0044822(poly(A) RNA binding)//GO:0000166(nucleotide binding)//GO:0003676(nucleic acid binding)//GO:0003723(RNA binding)	GO:0006357(regulation of transcription from RNA polymerase II promoter)//GO:0000398(mRNA splicing, via spliceosome)//GO:0032784(regulation of DNA-templated transcription, elongation)//GO:0006351(transcription, DNA-templated)//GO:0019079(viral genome replication)
chr1	15937162	15937380	diffreps_peak_66	7.58399	218	ENST00000375759	SPEN	29.5354	2.60624e-08	1.1406e-07	up	23013	HIAA0929|MINT|RBM15C|SHARP	MIM:613484|HGNC:HGNC:17575|Ensembl:ENSG00000065526|HPRD:10230|Vega:OTTHUMG00000009376	spen family transcriptional repressor		GO:0005654(nucleoplasm)//GO:0005634(nucleus)//GO:0017053(transcriptional repressor complex)//GO:0070062(extracellular exosome)	GO:0001085(RNA polymerase II transcription factor binding)//GO:0003676(nucleic acid binding)//GO:0003700(transcription factor activity, sequence-specific DNA binding)//GO:0000166(nucleotide binding)//GO:0001191(transcriptional repressor activity, RNA polymerase II transcription factor binding)//GO:0044822(poly(A) RNA binding)//GO:0003697(single-stranded DNA binding)//GO:0003714(transcription core…	GO:0050769(positive regulation of neurogenesis)//GO:0000398(mRNA splicing, via spliceosome)//GO:0006351(transcription, DNA-templated)//GO:0007219(Notch signaling pathway)//GO:0045892(negative regulation of transcription, DNA-templated)//GO:0016032(viral process)//GO:0000122(negative regulation of transcription from RNA polymerase II promoter)//GO:0045893(positive regulation of transcription, DNA-…
chr22	49962939	49963040	diffreps_peak_3144	8.24425	101	ENST00000360612	PIM3	837.7	5.69841e-09	4.22237e-08	up	415116	pim-3	MIM:610580|HGNC:HGNC:19310|Ensembl:ENSG00000198355|HPRD:15137|Vega:OTTHUMG00000150290	Pim-3 proto-oncogene, serine/threonine kinase		GO:0005737(cytoplasm)	GO:0005524(ATP binding)//GO:0005515(protein binding)//GO:0004674(protein serine/threonine kinase activity)	GO:0006468(protein phosphorylation)//GO:0007346(regulation of mitotic cell cycle)//GO:0007049(cell cycle)//GO:0046777(protein autophosphorylation)//GO:0061179(negative regulation of insulin secretion involved in cellular response to glucose stimulus)//GO:0043066(negative regulation of apoptotic process)//GO:0006915(apoptotic process)
chr1	1641661	1641820	diffreps_peak_20	8.27105	159	ENST00000340677	CDK11B	1630.7	5.35737e-09	4.22237e-08	up	984	CDC2L1|CDK11|CDK11-p110|CDK11-p46|CDK11-p58|CLK-1|PITSLREA|PK58|p58|p58CDC2L1|p58CLK-1	MIM:176873|HGNC:HGNC:1729|Ensembl:ENSG00000248333|HPRD:08909|Vega:OTTHUMG00000078638	cyclin-dependent kinase 11B		GO:0005634(nucleus)//GO:0005737(cytoplasm)	GO:0004674(protein serine/threonine kinase activity)//GO:0004672(protein kinase activity)//GO:0004693(cyclin-dependent protein serine/threonine kinase activity)//GO:0005524(ATP binding)//GO:0044822(poly(A) RNA binding)//GO:0005515(protein binding)	GO:0050684(regulation of mRNA processing)//GO:0007067(mitotic nuclear division)//GO:0006468(protein phosphorylation)//GO:0008283(cell proliferation)//GO:0051726(regulation of cell cycle)//GO:0001558(regulation of cell growth)//GO:0006915(apoptotic process)//GO:0006355(regulation of transcription, DNA-templated)
chr18	51197141	51197320	diffreps_peak_2103	7.22577	179	ENST00000406189	MEX3C	11.0524	5.94603e-08	2.36579e-07	up	51320	BM-013|MEX-3C|RKHD2|RNF194	MIM:611005|HGNC:HGNC:28040|Ensembl:ENSG00000176624|HPRD:15255|Vega:OTTHUMG00000132693	mex-3 RNA binding family member C		GO:0005634(nucleus)//GO:0005737(cytoplasm)	GO:0044822(poly(A) RNA binding)//GO:0003723(RNA binding)//GO:0008270(zinc ion binding)//GO:0005515(protein binding)//GO:0016874(ligase activity)	GO:0045598(regulation of fat cell differentiation)//GO:0098779(mitophagy in response to mitochondrial depolarization)//GO:0003415(chondrocyte hypertrophy)//GO:0097009(energy homeostasis)
chr5	886591	886767	diffreps_peak_3504	8.19594	176	ENST00000489093	BRD9	740.2	6.36884e-09	4.22237e-08	up	65980	LAVS3040|PRO9856	HGNC:HGNC:25818|Ensembl:ENSG00000028310|HPRD:12532|Vega:OTTHUMG00000159258	bromodomain containing 9		GO:0005575(cellular_component)	GO:0070577(lysine-acetylated histone binding)//GO:0003676(nucleic acid binding)//GO:0005515(protein binding)	GO:0016568(chromatin modification)//GO:0006351(transcription, DNA-templated)//GO:0006355(regulation of transcription, DNA-templated)//GO:0008150(biological_process)
chr2	23940418	23940648	diffreps_peak_2591	8.19673	230	ENST00000309033	UBXN2A	2292.1	6.35729e-09	4.22237e-08	up	165324	UBXD4	HGNC:HGNC:27265|HPRD:10292	UBX domain protein 2A		GO:0005783(endoplasmic reticulum)//GO:0005634(nucleus)//GO:0005801(cis-Golgi network)//GO:0005829(cytosol)	GO:0008599(protein phosphatase type 1 regulator activity)//GO:0033130(acetylcholine receptor binding)//GO:0043130(ubiquitin binding)	GO:0042176(regulation of protein catabolic process)//GO:0050790(regulation of catalytic activity)//GO:0061025(membrane fusion)//GO:0010468(regulation of gene expression)//GO:0031468(nuclear envelope reassembly)//GO:0043161(proteasome-mediated ubiquitin-dependent protein catabolic process)//GO:0007030(Golgi organization)//GO:0031396(regulation of protein ubiquitination)
chr6	44247865	44248020	diffreps_peak_3752	8.172	155	ENST00000371554	HSP90AB1	1433.4	6.72971e-09	4.22237e-08	up	3326	D6S182|HSP84|HSP90B|HSPC2|HSPCB	MIM:140572|HGNC:HGNC:5258|Ensembl:ENSG00000096384|HPRD:06763|Vega:OTTHUMG00000014761	heat shock protein 90kDa alpha family class B member 1	hsa04141(Protein processing in endoplasmic reticulum)//hsa04151(PI3K-Akt signaling pathway)//hsa04612(Antigen processing and presentation)//hsa04621(NOD-like receptor signaling pathway)//hsa04914(Progesterone-mediated oocyte maturation)//hsa04915(Estrogen signaling pathway)//hsa05200(Pathways in cancer)//hsa05215(Prostate cancer)	GO:0070062(extracellular exosome)//GO:0009986(cell surface)//GO:0016020(membrane)//GO:0008180(COP9 signalosome)//GO:0005829(cytosol)//GO:0016323(basolateral plasma membrane)//GO:0005739(mitochondrion)//GO:0031526(brush border membrane)//GO:0016234(inclusion body)//GO:0042470(melanosome)//GO:0005654(nucleoplasm)//GO:0016324(apical plasma membrane)//GO:0005737(cytoplasm)	GO:0019900(kinase binding)//GO:0002135(CTP binding)//GO:0030235(nitric-oxide synthase regulator activity)//GO:0051082(unfolded protein binding)//GO:0005524(ATP binding)//GO:0030911(TPR domain binding)//GO:0032564(dATP binding)//GO:0003725(double-stranded RNA binding)//GO:0023026(MHC class II protein complex binding)//GO:0019901(protein kinase binding)//GO:0042826(histone deacetylase binding)//GO:…	GO:0009651(response to salt stress)//GO:0033160(positive regulation of protein import into nucleus, translocation)//GO:0006457(protein folding)//GO:0006986(response to unfolded protein)//GO:0071353(cellular response to interleukin-4)//GO:0031396(regulation of protein ubiquitination)//GO:0035872(nucleotide-binding domain, leucine rich repeat containing receptor signaling pathway)//GO:0045429(posit…
chr1	85580760	85581000	diffreps_peak_219	7.1675	240	ENST00000451137	CYR61	87.891	6.79986e-08	2.67148e-07	up	3491	CCN1|GIG1|IGFBP10	MIM:602369|HGNC:HGNC:2654|Ensembl:ENSG00000142871|HPRD:09089|Vega:OTTHUMG00000010577	cysteine rich angiogenic inducer 61		GO:0005578(proteinaceous extracellular matrix)//GO:0031012(extracellular matrix)//GO:0005576(extracellular region)	GO:0050840(extracellular matrix binding)//GO:0008201(heparin binding)//GO:0005178(integrin binding)//GO:0005520(insulin-like growth factor binding)	GO:0072593(reactive oxygen species metabolic process)//GO:0044319(wound healing, spreading of cells)//GO:0060591(chondroblast differentiation)//GO:2000304(positive regulation of ceramide biosynthetic process)//GO:0009653(anatomical structure morphogenesis)//GO:0060548(negative regulation of cell death)//GO:0043066(negative regulation of apoptotic process)//GO:0060716(labyrinthine layer blood vess…
chr4	39977481	39977800	diffreps_peak_3432	7.94757	319	ENST00000303538	PDS5A	240.275	1.12832e-08	6.45275e-08	up	23244	PIG54|SCC-112|SCC112	MIM:613200|HGNC:HGNC:29088|Ensembl:ENSG00000121892|HPRD:11537|Vega:OTTHUMG00000160582	PDS5 cohesin associated factor A		GO:0005886(plasma membrane)//GO:0005694(chromosome)//GO:0005829(cytosol)//GO:0000785(chromatin)//GO:0005654(nucleoplasm)//GO:0000775(chromosome, centromeric region)	GO:0005515(protein binding)	GO:0007064(mitotic sister chromatid cohesion)//GO:0008156(negative regulation of DNA replication)//GO:0051301(cell division)//GO:0000278(mitotic cell cycle)
chr12	132801766	132801969	diffreps_peak_1124	7.64633	203	ENST00000204726	GOLGA3	61.1884	2.25774e-08	1.02147e-07	up	2802	GCP170|MEA-2	MIM:602581|HGNC:HGNC:4426|Ensembl:ENSG00000090615|HPRD:03990|Vega:OTTHUMG00000168023	golgin A3		GO:0032580(Golgi cisterna membrane)//GO:0090498(extrinsic component of Golgi membrane)//GO:0016020(membrane)//GO:0005794(Golgi apparatus)//GO:0005829(cytosol)//GO:0000139(Golgi membrane)//GO:0005730(nucleolus)//GO:0005654(nucleoplasm)//GO:0005634(nucleus)//GO:0017119(Golgi transport complex)	GO:0005515(protein binding)//GO:0005215(transporter activity)	GO:0006891(intra-Golgi vesicle-mediated transport)
chr15	93014841	93014909	diffreps_peak_1448	8.19123	68	ENST00000394196	CHD2	164.1	6.43835e-09	4.22237e-08	up	1106	EEOC	MIM:602119|HGNC:HGNC:1917|Ensembl:ENSG00000173575|HPRD:03669|Vega:OTTHUMG00000185958	chromodomain helicase DNA binding protein 2		GO:0005654(nucleoplasm)//GO:0043231(intracellular membrane-bounded organelle)//GO:0005634(nucleus)//GO:0070062(extracellular exosome)//GO:0005730(nucleolus)	GO:0005524(ATP binding)//GO:0042393(histone binding)//GO:0004003(ATP-dependent DNA helicase activity)//GO:0004386(helicase activity)//GO:0044822(poly(A) RNA binding)//GO:0001046(core promoter sequence-specific DNA binding)//GO:0005515(protein binding)//GO:0003677(DNA binding)	GO:0007517(muscle organ development)//GO:0008152(metabolic process)//GO:0006974(cellular response to DNA damage stimulus)//GO:0016568(chromatin modification)//GO:0032508(DNA duplex unwinding)//GO:0006351(transcription, DNA-templated)//GO:0060218(hematopoietic stem cell differentiation)//GO:0006357(regulation of transcription from RNA polymerase II promoter)//GO:0006355(regulation of transcription…
chr2	131052890	131053015	diffreps_peak_2718	5.86339	125	ENST00000389915	FAM168B	105	1.36965e-06	4.54836e-06	up	130074	MANI	HGNC:HGNC:27016|Ensembl:ENSG00000152102|HPRD:17295|Vega:OTTHUMG00000153473	family with sequence similarity 168 member B		GO:0005886(plasma membrane)//GO:0048471(perinuclear region of cytoplasm)//GO:0030424(axon)//GO:0016021(integral component of membrane)//GO:0070062(extracellular exosome)
chr6	170554301	170554463	diffreps_peak_3821	8.1716	162	ENST00000421512	TBP	1404.4	6.736e-09	4.22237e-08	up	6908	GTF2D|GTF2D1|HDL4|SCA17|TFIID	MIM:600075|HGNC:HGNC:11588|Ensembl:ENSG00000112592|HPRD:02511|Vega:OTTHUMG00000016084	TATA-box binding protein	hsa03022(Basal transcription factors)//hsa05016(Huntington's disease)//hsa05166(HTLV-I infection)//hsa05168(Herpes simplex infection)//hsa05169(Epstein-Barr virus infection)//hsa05203(Viral carcinogenesis)	GO:0005672(transcription factor TFIIA complex)//GO:0005669(transcription factor TFIID complex)//GO:0005719(nuclear euchromatin)//GO:0005654(nucleoplasm)//GO:0001939(female pronucleus)//GO:0001940(male pronucleus)//GO:0005737(cytoplasm)	GO:0019899(enzyme binding)//GO:0003700(transcription factor activity, sequence-specific DNA binding)//GO:0000979(RNA polymerase II core promoter sequence-specific DNA binding)//GO:0000978(RNA polymerase II core promoter proximal region sequence-specific DNA binding)//GO:0044212(transcription regulatory region DNA binding)//GO:0070491(repressing transcription factor binding)//GO:0008134(transcript…	GO:0000183(chromatin silencing at rDNA)//GO:0045815(positive regulation of gene expression, epigenetic)//GO:0006367(transcription initiation from RNA polymerase II promoter)//GO:0006362(transcription elongation from RNA polymerase I promoter)//GO:0006360(transcription from RNA polymerase I promoter)//GO:0040029(regulation of gene expression, epigenetic)//GO:0010467(gene expression)//GO:0007283(sp…
chr19	2096225	2096332	diffreps_peak_2150	8.28964	107	ENST00000357066	MOB3A	594.4	5.13288e-09	4.22237e-08	up	126308	MOB1C|MOBKL2A|moblak	HGNC:HGNC:29802|Ensembl:ENSG00000172081|HPRD:17583|Vega:OTTHUMG00000180353	MOB kinase activator 3A		GO:0005622(intracellular)	GO:0046872(metal ion binding)
chr19	5133882	5134060	diffreps_peak_2196	8.19618	178	ENST00000159111	KDM4B	158.4	6.36526e-09	4.22237e-08	up	23030	JMJD2B|TDRD14B	MIM:609765|HGNC:HGNC:29136|Ensembl:ENSG00000127663|HPRD:11056|Vega:OTTHUMG00000180281	lysine demethylase 4B		GO:0031618(nuclear pericentric heterochromatin)//GO:0005634(nucleus)//GO:0005737(cytoplasm)//GO:0005654(nucleoplasm)	GO:0032454(histone demethylase activity (H3-K9 specific))//GO:0008270(zinc ion binding)//GO:0051213(dioxygenase activity)	GO:0055114(oxidation-reduction process)//GO:0006325(chromatin organization)//GO:0033169(histone H3-K9 demethylation)//GO:0016568(chromatin modification)//GO:1900113(negative regulation of histone H3-K9 trimethylation)//GO:0006351(transcription, DNA-templated)//GO:0070544(histone H3-K36 demethylation)//GO:0006302(double-strand break repair)//GO:0006281(DNA repair)//GO:0006355(regulation of transcr…
chr12	6933839	6933900	diffreps_peak_907	8.1968	61	ENST00000356654	ATN1	468.9	6.35624e-09	4.22237e-08	up	1822	B37|D12S755E|DRPLA|HRS|NOD	MIM:607462|HGNC:HGNC:3033|Ensembl:ENSG00000111676|HPRD:06311|Vega:OTTHUMG00000169015	atrophin 1		GO:0048471(perinuclear region of cytoplasm)//GO:0016363(nuclear matrix)//GO:0030054(cell junction)//GO:0005654(nucleoplasm)//GO:0005634(nucleus)//GO:0005737(cytoplasm)	GO:0003714(transcription corepressor activity)//GO:0005515(protein binding)//GO:0019904(protein domain specific binding)	GO:0006351(transcription, DNA-templated)//GO:0051402(neuron apoptotic process)//GO:0000122(negative regulation of transcription from RNA polymerase II promoter)//GO:0007417(central nervous system development)
chr16	79161	79331	diffreps_peak_1479	7.45651	170	ENST00000219431	MPG	38.2126	3.49535e-08	1.45929e-07	up	4350	AAG|ADPG|APNG|CRA36.1|MDG|Mid1|PIG11|PIG16|anpg	MIM:156565|HGNC:HGNC:7211|Ensembl:ENSG00000103152|HPRD:06766|Vega:OTTHUMG00000047887	N-methylpurine DNA glycosylase	hsa03410(Base excision repair)	GO:0042645(mitochondrial nucleoid)//GO:0005654(nucleoplasm)//GO:0016021(integral component of membrane)	GO:0008725(DNA-3-methyladenine glycosylase activity)//GO:0003905(alkylbase DNA N-glycosylase activity)//GO:0052822(DNA-3-methylguanine glycosylase activity)//GO:0052821(DNA-7-methyladenine glycosylase activity)//GO:0003684(damaged DNA binding)//GO:0043916(DNA-7-methylguanine glycosylase activity)//GO:0005515(protein binding)//GO:0003677(DNA binding)	GO:0006281(DNA repair)//GO:0006307(DNA dealkylation involved in DNA repair)//GO:0006284(base-excision repair)//GO:0006285(base-excision repair, AP site formation)//GO:0045007(depurination)
chr16	75495141	75495340	diffreps_peak_1691	8.04291	199	ENST00000390664	CHST6	835.1	9.05925e-09	5.45846e-08	up	4166	MCDC1	MIM:605294|HGNC:HGNC:6938|Ensembl:ENSG00000183196|HPRD:05597|Vega:OTTHUMG00000137612	carbohydrate (N-acetylglucosamine 6-O) sulfotransferase 6	hsa00533(Glycosaminoglycan biosynthesis - keratan sulfate)	GO:0016021(integral component of membrane)//GO:0005794(Golgi apparatus)//GO:0000139(Golgi membrane)	GO:0001517(N-acetylglucosamine 6-O-sulfotransferase activity)	GO:0006790(sulfur compound metabolic process)//GO:0044281(small molecule metabolic process)//GO:0006044(N-acetylglucosamine metabolic process)//GO:0042339(keratan sulfate metabolic process)//GO:0018146(keratan sulfate biosynthetic process)//GO:0005975(carbohydrate metabolic process)//GO:0030203(glycosaminoglycan metabolic process)
chr10	119042641	119042772	diffreps_peak_578	7.40527	131	ENST00000369144	EIF3A	17.8211	3.93308e-08	1.62085e-07	up	8661	EIF3|EIF3S10|P167|TIF32|eIF3-p170|eIF3-theta|p180|p185	MIM:602039|HGNC:HGNC:3271|Ensembl:ENSG00000107581|HPRD:03618	eukaryotic translation initiation factor 3 subunit A	hsa03013(RNA transport)	GO:0071541(eukaryotic translation initiation factor 3 complex, eIF3m)//GO:0016282(eukaryotic 43S preinitiation complex)//GO:0016020(membrane)//GO:0005829(cytosol)//GO:0033290(eukaryotic 48S preinitiation complex)//GO:0005852(eukaryotic translation initiation factor 3 complex)//GO:0005730(nucleolus)//GO:0005634(nucleus)//GO:0005737(cytoplasm)	GO:0044822(poly(A) RNA binding)//GO:0005198(structural molecule activity)//GO:0005515(protein binding)//GO:0003743(translation initiation factor activity)	GO:0006412(translation)//GO:0044267(cellular protein metabolic process)//GO:0010467(gene expression)//GO:0001731(formation of translation preinitiation complex)//GO:0001732(formation of cytoplasmic translation initiation complex)//GO:0006413(translational initiation)//GO:0006446(regulation of translational initiation)
chr12	116719762	116719920	diffreps_peak_1059	8.18791	158	ENST00000548356	C12orf49	161.3	6.48764e-09	4.22237e-08	up	79794	-	HGNC:HGNC:26128|HPRD:07962	chromosome 12 open reading frame 49		GO:0005576(extracellular region)	GO:0005515(protein binding)
chr1	36176696	36176840	diffreps_peak_159	8.19988	144	ENST00000316156	MAP7D1	1550.3	6.31127e-09	4.22237e-08	up	55700	PARCC1|RPRC1	HGNC:HGNC:25514|Ensembl:ENSG00000116871|HPRD:07666|Vega:OTTHUMG00000007714	MAP7 domain containing 1		GO:0005819(spindle)//GO:0015630(microtubule cytoskeleton)//GO:0005737(cytoplasm)	GO:0005198(structural molecule activity)	GO:0000226(microtubule cytoskeleton organization)
chr2	219448201	219448400	diffreps_peak_2768	8.23846	199	ENST00000312358	SPEG	183.4	5.77491e-09	4.22237e-08	up	10290	APEG-1|APEG1|BPEG|CNM5|SPEGalpha|SPEGbeta	MIM:615950|HGNC:HGNC:16901|Ensembl:ENSG00000072195|HPRD:10653|Vega:OTTHUMG00000058925	SPEG complex locus		GO:0005634(nucleus)	GO:0005524(ATP binding)//GO:0005515(protein binding)//GO:0004674(protein serine/threonine kinase activity)	GO:0007517(muscle organ development)//GO:0006468(protein phosphorylation)//GO:0001701(in utero embryonic development)//GO:0008285(negative regulation of cell proliferation)//GO:0060541(respiratory system development)//GO:0055013(cardiac muscle cell development)
chr4	53458661	53458790	diffreps_peak_3445	8.25807	129	ENST00000306932	FIP1L1	334.8	5.51983e-09	4.22237e-08	up	81608	FIP1|Rhe|hFip1	MIM:607686|HGNC:HGNC:19124|Ensembl:ENSG00000145216|HPRD:09646|Vega:OTTHUMG00000128701	factor interacting with PAPOLA and CPSF1	hsa03015(mRNA surveillance pathway)	GO:0005654(nucleoplasm)//GO:0005847(mRNA cleavage and polyadenylation specificity factor complex)	GO:0044822(poly(A) RNA binding)//GO:0005515(protein binding)	GO:0006406(mRNA export from nucleus)//GO:0008380(RNA splicing)//GO:0031124(mRNA 3'-end processing)//GO:0000398(mRNA splicing, via spliceosome)//GO:0010467(gene expression)//GO:0006369(termination of RNA polymerase II transcription)//GO:0006366(transcription from RNA polymerase II promoter)
chr14	100149301	100149710	diffreps_peak_1288	8.18502	409	ENST00000305631	DEGS2	395.2	6.53101e-09	4.22237e-08	up	123099	C14orf66|DES2|FADS8	MIM:610862|HGNC:HGNC:20113|HPRD:13134	delta(4)-desaturase, sphingolipid 2	hsa00600(Sphingolipid metabolism)//	GO:0016021(integral component of membrane)//GO:0005789(endoplasmic reticulum membrane)	GO:0042284(sphingolipid delta-4 desaturase activity)//GO:0000170(sphingosine hydroxylase activity)	GO:0055114(oxidation-reduction process)//GO:0030148(sphingolipid biosynthetic process)//GO:0044281(small molecule metabolic process)//GO:0006667(sphinganine metabolic process)//GO:0006665(sphingolipid metabolic process)//GO:0046513(ceramide biosynthetic process)
chr20	62143207	62143300	diffreps_peak_2919	7.99469	93	ENST00000370858	PSMA7	570.1	1.01231e-08	6.00828e-08	up	5688	C6|HEL-S-276|HSPC|RC6-1|XAPC7	MIM:606607|HGNC:HGNC:9536|Ensembl:ENSG00000101182|HPRD:05967|Vega:OTTHUMG00000032895	proteasome subunit alpha 7	hsa03050(Proteasome)	GO:0070062(extracellular exosome)//GO:0005829(cytosol)//GO:0005839(proteasome core complex)//GO:0000502(proteasome complex)//GO:0005654(nucleoplasm)//GO:0005634(nucleus)//GO:0019773(proteasome core complex, alpha-subunit complex)	GO:0005515(protein binding)//GO:0004298(threonine-type endopeptidase activity)//GO:0042802(identical protein binding)	GO:0002474(antigen processing and presentation of peptide antigen via MHC class I)//GO:0043488(regulation of mRNA stability)//GO:0034641(cellular nitrogen compound metabolic process)//GO:0007264(small GTPase mediated signal transduction)//GO:0048011(neurotrophin TRK receptor signaling pathway)//GO:0043066(negative regulation of apoptotic process)//GO:0033209(tumor necrosis factor-mediated signali…
chr19	50271408	50271546	diffreps_peak_2514	5.63481	138	ENST00000262269	MYH14	103.1	2.31839e-06	7.50395e-06	up	79784	DFNA4|DFNA4A|FP17425|MHC16|MYH17|NMHC II-C|NMHC-II-C|PNMHH|myosin	MIM:608568|HGNC:HGNC:23212|Ensembl:ENSG00000105357|HPRD:10543|Vega:OTTHUMG00000183034	myosin, heavy chain 14, non-muscle	hsa04530(Tight junction)//hsa04810(Regulation of actin cytoskeleton)//hsa05132(Salmonella infection)	GO:0043209(myelin sheath)//GO:0016460(myosin II complex)//GO:0005903(brush border)//GO:0016020(membrane)//GO:0001725(stress fiber)//GO:0005829(cytosol)//GO:0042641(actomyosin)//GO:0097513(myosin II filament)//GO:0070062(extracellular exosome)//GO:0030426(growth cone)//GO:0030424(axon)//GO:0016459(myosin complex)	GO:0000146(microfilament motor activity)//GO:0005524(ATP binding)//GO:0005516(calmodulin binding)//GO:0003774(motor activity)//GO:0030898(actin-dependent ATPase activity)//GO:0051015(actin filament binding)//GO:0003779(actin binding)	GO:0008360(regulation of cell shape)//GO:0008152(metabolic process)//GO:0048013(ephrin receptor signaling pathway)//GO:0031032(actomyosin structure organization)//GO:0070584(mitochondrion morphogenesis)//GO:0019228(neuronal action potential)//GO:0071625(vocalization behavior)//GO:0007264(small GTPase mediated signal transduction)//GO:0007411(axon guidance)//GO:0030048(actin filament-based movemen…
chr5	173888501	173888800	diffreps_peak_3648	7.42033	299	ENST00000265085	CPEB4	24.3746	3.79898e-08	1.57297e-07	up	80315	CPE-BP4|hCPEB-4	MIM:610607|HGNC:HGNC:21747|Ensembl:ENSG00000113742|HPRD:16746|Vega:OTTHUMG00000130541	cytoplasmic polyadenylation element binding protein 4	hsa04114(Oocyte meiosis)//hsa04320(Dorso-ventral axis formation)//hsa04914(Progesterone-mediated oocyte maturation)	GO:0045202(synapse)//GO:0043005(neuron projection)//GO:0030425(dendrite)//GO:0014069(postsynaptic density)//GO:0005783(endoplasmic reticulum)//GO:0005634(nucleus)//GO:1990124(messenger ribonucleoprotein complex)//GO:0005737(cytoplasm)	GO:0003676(nucleic acid binding)//GO:0008135(translation factor activity, RNA binding)//GO:0005515(protein binding)//GO:0043022(ribosome binding)//GO:0003730(mRNA 3'-UTR binding)//GO:0000166(nucleotide binding)//GO:0044822(poly(A) RNA binding)//GO:0000900(translation repressor activity, nucleic acid binding)	GO:0036294(cellular response to decreased oxygen levels)//GO:0071230(cellular response to amino acid stimulus)//GO:0043524(negative regulation of neuron apoptotic process)//GO:0006412(translation)//GO:0002931(response to ischemia)//GO:0042149(cellular response to glucose starvation)//GO:0035235(ionotropic glutamate receptor signaling pathway)//GO:2000766(negative regulation of cytoplasmic transla…
chr14	23346681	23346936	diffreps_peak_1219	8.17393	255	ENST00000354772	SLC22A17	1849.5	6.69995e-09	4.22237e-08	up	51310	24p3R|BOCT|BOIT|NGALR|NGALR2|NGALR3|hBOIT	MIM:611461|HGNC:HGNC:23095|Ensembl:ENSG00000092096|HPRD:15349|Vega:OTTHUMG00000028740	solute carrier family 22 member 17		GO:0005774(vacuolar membrane)//GO:0016021(integral component of membrane)//GO:0005887(integral component of plasma membrane)//GO:0005886(plasma membrane)//GO:0031301(integral component of organelle membrane)	GO:0008514(organic anion transmembrane transporter activity)//GO:0022857(transmembrane transporter activity)//GO:0004888(transmembrane signaling receptor activity)	GO:0015891(siderophore transport)//GO:0055085(transmembrane transport)//GO:0006879(cellular iron ion homeostasis)//GO:0015711(organic anion transport)//GO:0007165(signal transduction)
chr22	38715906	38715940	diffreps_peak_3098	8.19194	34	ENST00000216044	GTPBP1	430.9	6.4278e-09	4.22237e-08	up	9567	GP-1|GP1|HSPC018	MIM:602245|HGNC:HGNC:4669|Ensembl:ENSG00000100226|HPRD:03765|Vega:OTTHUMG00000151002	GTP binding protein 1		GO:0005622(intracellular)//GO:0016020(membrane)//GO:0000177(cytoplasmic exosome (RNase complex))//GO:0005829(cytosol)	GO:0003746(translation elongation factor activity)//GO:0003924(GTPase activity)//GO:0044822(poly(A) RNA binding)//GO:0005525(GTP binding)	GO:0006414(translational elongation)//GO:0006955(immune response)//GO:0061014(positive regulation of mRNA catabolic process)//GO:0007165(signal transduction)
chr9	96458378	96458480	diffreps_peak_4296	8.18884	102	ENST00000375249	HABP4	618.2	6.47385e-09	4.22237e-08	up	22927	IHABP-4|IHABP4|Ki-1/57|SERBP1L	HGNC:HGNC:17062|Ensembl:ENSG00000130956|HPRD:13628|Vega:OTTHUMG00000020298	hyaluronan binding protein 4		GO:0005576(extracellular region)//GO:0005829(cytosol)//GO:0030017(sarcomere)//GO:0005654(nucleoplasm)//GO:0005634(nucleus)//GO:0005737(cytoplasm)	GO:0005515(protein binding)	GO:0030168(platelet activation)//GO:0043392(negative regulation of DNA binding)//GO:0007596(blood coagulation)//GO:0002576(platelet degranulation)//GO:0006351(transcription, DNA-templated)//GO:0071260(cellular response to mechanical stimulus)//GO:0006355(regulation of transcription, DNA-templated)
chr5	138543096	138543280	diffreps_peak_3604	8.27324	184	ENST00000360541	ETF1	432.3	5.33039e-09	4.22237e-08	up	2107	D5S1995|ERF|ERF1|RF1|SUP45L1|TB3-1	MIM:600285|HGNC:HGNC:3477|Ensembl:ENSG00000120705|HPRD:02616|Vega:OTTHUMG00000129199	eukaryotic translation termination factor 1	hsa03015(mRNA surveillance pathway)	GO:0005634(nucleus)//GO:0005737(cytoplasm)//GO:0005829(cytosol)	GO:0016149(translation release factor activity, codon specific)//GO:0003747(translation release factor activity)//GO:0043022(ribosome binding)//GO:0003723(RNA binding)//GO:0044822(poly(A) RNA binding)//GO:0005515(protein binding)//GO:0008079(translation termination factor activity)	GO:0006415(translational termination)//GO:0044267(cellular protein metabolic process)//GO:0000184(nuclear-transcribed mRNA catabolic process, nonsense-mediated decay)//GO:0010467(gene expression)//GO:0006412(translation)//GO:0006449(regulation of translational termination)//GO:0006479(protein methylation)
chr18	13726328	13726480	diffreps_peak_2086	8.1992	152	ENST00000322247	FAM210A	229.2	6.32128e-09	4.22237e-08	up	125228	C18orf19|HsT2329	HGNC:HGNC:28346|Ensembl:ENSG00000177150|HPRD:10717|Vega:OTTHUMG00000131719	family with sequence similarity 210 member A		GO:0016021(integral component of membrane)//GO:0005739(mitochondrion)
chr12	6867441	6867660	diffreps_peak_903	7.50238	219	ENST00000229270	TPI1	102.102	3.14496e-08	1.3348e-07	up	7167	HEL-S-49|TIM|TPI|TPID	MIM:190450|HGNC:HGNC:12009|Ensembl:ENSG00000111669|HPRD:01833|Vega:OTTHUMG00000133767	triosephosphate isomerase 1	hsa00010(Glycolysis / Gluconeogenesis)//hsa00051(Fructose and mannose metabolism)//hsa00562(Inositol phosphate metabolism)//	GO:0005634(nucleus)//GO:0005615(extracellular space)//GO:0070062(extracellular exosome)//GO:0005829(cytosol)	GO:0004807(triose-phosphate isomerase activity)//GO:0005515(protein binding)//GO:0031625(ubiquitin protein ligase binding)	GO:0044281(small molecule metabolic process)//GO:0019563(glycerol catabolic process)//GO:0006096(glycolytic process)//GO:0006094(gluconeogenesis)//GO:0006098(pentose-phosphate shunt)//GO:0006006(glucose metabolic process)//GO:0005975(carbohydrate metabolic process)//GO:0007275(multicellular organism development)//GO:0046166(glyceraldehyde-3-phosphate biosynthetic process)//GO:0061621(canonical gl…
chr15	90880929	90881040	diffreps_peak_1447	8.18378	111	ENST00000268171	FURIN	473	6.54972e-09	4.22237e-08	up	5045	FUR|PACE|PCSK3|SPC1	MIM:136950|HGNC:HGNC:8568|Ensembl:ENSG00000140564|HPRD:00653|Vega:OTTHUMG00000149831	furin, paired basic amino acid cleaving enzyme	hsa05164(Influenza A)	GO:0009986(cell surface)//GO:0030140(trans-Golgi network transport vesicle)//GO:0005886(plasma membrane)//GO:0070062(extracellular exosome)//GO:0005796(Golgi lumen)//GO:0005802(trans-Golgi network)//GO:0016020(membrane)//GO:0005789(endoplasmic reticulum membrane)//GO:0016021(integral component of membrane)//GO:0045121(membrane raft)//GO:0031985(Golgi cisterna)//GO:0000139(Golgi membrane)//GO:0005…	GO:0008233(peptidase activity)//GO:0004867(serine-type endopeptidase inhibitor activity)//GO:0042277(peptide binding)//GO:0048406(nerve growth factor binding)//GO:0004175(endopeptidase activity)//GO:0002020(protease binding)//GO:0004252(serine-type endopeptidase activity)//GO:0046872(metal ion binding)//GO:0005515(protein binding)	GO:0042176(regulation of protein catabolic process)//GO:0044267(cellular protein metabolic process)//GO:0022617(extracellular matrix disassembly)//GO:0032455(nerve growth factor processing)//GO:0019068(virion assembly)//GO:0030574(collagen catabolic process)//GO:0048011(neurotrophin TRK receptor signaling pathway)//GO:0006508(proteolysis)//GO:0007179(transforming growth factor beta receptor signa…
chr20	62302941	62303049	diffreps_peak_2920	7.90124	108	ENST00000253003	ADRM1	47.0253	1.25534e-08	6.92102e-08	up	11047	ARM-1|ARM1|GP110	MIM:610650|HGNC:HGNC:15759|Ensembl:ENSG00000130706|HPRD:06440|Vega:OTTHUMG00000032904	adhesion regulating molecule 1		GO:0005886(plasma membrane)//GO:0005887(integral component of plasma membrane)//GO:0016020(membrane)//GO:0000502(proteasome complex)//GO:0005654(nucleoplasm)//GO:0005634(nucleus)//GO:0005737(cytoplasm)	GO:0061133(endopeptidase activator activity)//GO:0002020(protease binding)//GO:0005515(protein binding)//GO:0070628(proteasome binding)	GO:0043248(proteasome assembly)//GO:0006368(transcription elongation from RNA polymerase II promoter)//GO:0010950(positive regulation of endopeptidase activity)
chr19	56146161	56146420	diffreps_peak_2542	8.19656	259	ENST00000591564	ZNF444	391.1	6.3598e-09	4.22237e-08	up	55311	EZF-2|EZF2|ZSCAN17	MIM:607874|HGNC:HGNC:16052|Ensembl:ENSG00000167685|HPRD:08488|Vega:OTTHUMG00000181761	zinc finger protein 444		GO:0005634(nucleus)	GO:0000981(RNA polymerase II transcription factor activity, sequence-specific DNA binding)//GO:0046872(metal ion binding)//GO:0003677(DNA binding)//GO:0003700(transcription factor activity, sequence-specific DNA binding)	GO:0006357(regulation of transcription from RNA polymerase II promoter)//GO:0006351(transcription, DNA-templated)//GO:0006355(regulation of transcription, DNA-templated)
chr7	72939846	72939960	diffreps_peak_3975	8.21772	114	ENST00000358357	POM121	176.4	6.05732e-09	4.22237e-08	up	9883	P145|POM121A	MIM:615753|HGNC:HGNC:19702|Ensembl:ENSG00000196313|HPRD:11448|Vega:OTTHUMG00000023527	POM121 transmembrane nucleoporin	hsa03013(RNA transport)	GO:0031965(nuclear membrane)//GO:0016021(integral component of membrane)//GO:0005789(endoplasmic reticulum membrane)//GO:0005643(nuclear pore)//GO:0005635(nuclear envelope)	GO:0005515(protein binding)	GO:0044267(cellular protein metabolic process)//GO:0005975(carbohydrate metabolic process)//GO:0015758(glucose transport)//GO:0043687(post-translational protein modification)//GO:0019054(modulation by virus of host process)//GO:0008645(hexose transport)//GO:0008033(tRNA processing)//GO:0031047(gene silencing by RNA)//GO:0015031(protein transport)//GO:0019083(viral transcription)//GO:0019048(modul…
chr19	12771158	12771319	diffreps_peak_2254	8.2487	161	ENST00000264827	HOOK2	973.6	5.64033e-09	4.22237e-08	up	29911	HK2	MIM:607824|HGNC:HGNC:19885|Ensembl:ENSG00000095066|HPRD:09698|Vega:OTTHUMG00000180372	hook microtubule-tethering protein 2		GO:0005813(centrosome)//GO:0070695(FHF complex)//GO:0005874(microtubule)//GO:0030897(HOPS complex)	GO:0005515(protein binding)//GO:0042802(identical protein binding)	GO:0006897(endocytosis)//GO:0007040(lysosome organization)//GO:0008333(endosome to lysosome transport)//GO:0007032(endosome organization)//GO:0045022(early endosome to late endosome transport)//GO:0015031(protein transport)
chr19	6210701	6211020	diffreps_peak_2207	8.19017	319	ENST00000252674	MLLT1	970.3	6.45406e-09	4.22237e-08	up	4298	ENL|LTG19|YEATS1	MIM:159556|HGNC:HGNC:7134|Ensembl:ENSG00000130382|HPRD:15933|Vega:OTTHUMG00000180757	myeloid/lymphoid or mixed-lineage leukemia; translocated to, 1	hsa05202(Transcriptional misregulation in cancer)	GO:0005654(nucleoplasm)//GO:0005634(nucleus)//GO:0008023(transcription elongation factor complex)//GO:0005737(cytoplasm)//GO:0005730(nucleolus)	GO:0005515(protein binding)//GO:0003677(DNA binding)	GO:0006469(negative regulation of protein kinase activity)//GO:0006366(transcription from RNA polymerase II promoter)//GO:0006355(regulation of transcription, DNA-templated)
chr1	17687572	17687747	diffreps_peak_79	7.95266	175	ENST00000361221	ARHGEF10L	99.35	1.11517e-08	6.40095e-08	up	55160	GrinchGEF	MIM:612494|HGNC:HGNC:25540|Ensembl:ENSG00000074964|HPRD:07679|Vega:OTTHUMG00000002514	Rho guanine nucleotide exchange factor 10 like		GO:0005737(cytoplasm)//GO:0005829(cytosol)	GO:0005089(Rho guanyl-nucleotide exchange factor activity)//GO:0005096(GTPase activator activity)	GO:0032933(SREBP signaling pathway)//GO:0051496(positive regulation of stress fiber assembly)//GO:0035023(regulation of Rho protein signal transduction)//GO:0043547(positive regulation of GTPase activity)
chr10	119676721	119677300	diffreps_peak_582	7.20572	579	ENST00000369085	BAG3	99.7824	6.22695e-08	2.46778e-07	up	9531	BAG-3|BIS|CAIR-1|MFM6	MIM:603883|HGNC:HGNC:939|Ensembl:ENSG00000151929|HPRD:04860|Vega:OTTHUMG00000019155	BCL2 associated athanogene 3		GO:0030018(Z disc)//GO:0043005(neuron projection)//GO:0005886(plasma membrane)//GO:0005737(cytoplasm)//GO:0005829(cytosol)	GO:0005515(protein binding)//GO:0000774(adenyl-nucleotide exchange factor activity)//GO:0032403(protein complex binding)//GO:0051087(chaperone binding)	GO:0050790(regulation of catalytic activity)//GO:0021510(spinal cord development)//GO:1900034(regulation of cellular response to heat)//GO:0007420(brain development)//GO:0050821(protein stabilization)//GO:0006457(protein folding)//GO:0034605(cellular response to heat)//GO:0010664(negative regulation of striated muscle cell apoptotic process)//GO:0043066(negative regulation of apoptotic process)//…
chr19	46494841	46495140	diffreps_peak_2456	8.18811	299	ENST00000599531	PNMA8B	657.6	6.48473e-09	4.22237e-08	up
chr7	74376401	74376822	diffreps_peak_3985	8.24539	421	ENST00000223398	CLIP2	1578.6	5.68348e-09	4.22237e-08	up	7461	CLIP|CLIP-115|CYLN2|WBSCR3|WBSCR4|WSCR3|WSCR4	MIM:603432|HGNC:HGNC:2586|Ensembl:ENSG00000106665|HPRD:09140|Vega:OTTHUMG00000022980	CAP-Gly domain containing linker protein 2		GO:0005875(microtubule associated complex)//GO:0042599(lamellar body)//GO:0005881(cytoplasmic microtubule)//GO:1901588(dendritic microtubule)//GO:0035371(microtubule plus-end)	GO:0051010(microtubule plus-end binding)
chr9	96450521	96450628	diffreps_peak_4295	8.21438	107	ENST00000375249	HABP4	699	6.10401e-09	4.22237e-08	up	22927	IHABP-4|IHABP4|Ki-1/57|SERBP1L	HGNC:HGNC:17062|Ensembl:ENSG00000130956|HPRD:13628|Vega:OTTHUMG00000020298	hyaluronan binding protein 4		GO:0005576(extracellular region)//GO:0005829(cytosol)//GO:0030017(sarcomere)//GO:0005654(nucleoplasm)//GO:0005634(nucleus)//GO:0005737(cytoplasm)	GO:0005515(protein binding)	GO:0030168(platelet activation)//GO:0043392(negative regulation of DNA binding)//GO:0007596(blood coagulation)//GO:0002576(platelet degranulation)//GO:0006351(transcription, DNA-templated)//GO:0071260(cellular response to mechanical stimulus)//GO:0006355(regulation of transcription, DNA-templated)
chr16	19114382	19114480	diffreps_peak_1586	8.19459	98	ENST00000381440	ITPRIPL2	1217.7	6.38873e-09	4.22237e-08	up	162073	-	HGNC:HGNC:27257|Ensembl:ENSG00000205730|HPRD:18743|Vega:OTTHUMG00000177199	inositol 1,4,5-trisphosphate receptor interacting protein-like 2		GO:0016021(integral component of membrane)
chr11	65540012	65540120	diffreps_peak_740	8.23791	108	ENST00000301873	LTBP3	2356.3	5.78218e-09	4.22237e-08	up	4054	DASS|LTBP-3|LTBP2|STHAG6|pp6425	MIM:602090|HGNC:HGNC:6716|Ensembl:ENSG00000168056|HPRD:03649|Vega:OTTHUMG00000166575	latent transforming growth factor beta binding protein 3		GO:0031012(extracellular matrix)//GO:0070062(extracellular exosome)//GO:0005576(extracellular region)	GO:0050431(transforming growth factor beta binding)//GO:0005509(calcium ion binding)	GO:1902462(positive regulation of mesenchymal stem cell proliferation)//GO:2000741(positive regulation of mesenchymal stem cell differentiation)//GO:0036363(transforming growth factor beta activation)//GO:0030198(extracellular matrix organization)
chr19	38328961	38329200	diffreps_peak_2383	8.26155	239	ENST00000263372	KCNK6	214.5	5.47584e-09	4.22237e-08	up	9424	K2p6.1|KCNK8|TOSS|TWIK-2|TWIK2	MIM:603939|HGNC:HGNC:6281|HPRD:06803	potassium two pore domain channel subfamily K member 6		GO:0005886(plasma membrane)//GO:0008076(voltage-gated potassium channel complex)	GO:0005242(inward rectifier potassium channel activity)//GO:0022841(potassium ion leak channel activity)	GO:0071805(potassium ion transmembrane transport)//GO:0061337(cardiac conduction)//GO:0003085(negative regulation of systemic arterial blood pressure)//GO:0030322(stabilization of membrane potential)//GO:0007268(synaptic transmission)//GO:0006813(potassium ion transport)//GO:0060075(regulation of resting membrane potential)//GO:0034765(regulation of ion transmembrane transport)
chr19	38849761	38850040	diffreps_peak_2388	8.00668	279	ENST00000221419	HNRNPL	331.1	9.84736e-09	5.86793e-08	up	3191	HNRPL|P/OKcl.14|hnRNP-L	MIM:603083|HGNC:HGNC:5045|Ensembl:ENSG00000104824|HPRD:04360|Vega:OTTHUMG00000182612	heterogeneous nuclear ribonucleoprotein L		GO:0030529(intracellular ribonucleoprotein complex)//GO:0070062(extracellular exosome)//GO:0016020(membrane)//GO:0019013(viral nucleocapsid)//GO:0005654(nucleoplasm)//GO:0005634(nucleus)//GO:0005737(cytoplasm)	GO:0003676(nucleic acid binding)//GO:0003723(RNA binding)//GO:0044212(transcription regulatory region DNA binding)//GO:0000166(nucleotide binding)//GO:0044822(poly(A) RNA binding)//GO:0005515(protein binding)	GO:0006397(mRNA processing)//GO:0000398(mRNA splicing, via spliceosome)//GO:0010467(gene expression)//GO:0008380(RNA splicing)//GO:0006396(RNA processing)
chr6	13711461	13711564	diffreps_peak_3705	6.91118	103	ENST00000011619	RANBP9	32.4621	1.22693e-07	4.60164e-07	up	10048	BPM-L|BPM90|RANBPM|RanBP7	MIM:603854|HGNC:HGNC:13727|Ensembl:ENSG00000010017|HPRD:04835|Vega:OTTHUMG00000015642	RAN binding protein 9		GO:0005875(microtubule associated complex)//GO:0005886(plasma membrane)//GO:0005634(nucleus)//GO:0005829(cytosol)	GO:0019899(enzyme binding)//GO:0005515(protein binding)//GO:0008536(Ran GTPase binding)	GO:0006461(protein complex assembly)//GO:0007411(axon guidance)//GO:0007020(microtubule nucleation)//GO:0070373(negative regulation of ERK1 and ERK2 cascade)
chr12	121817061	121817294	diffreps_peak_1071	8.26597	233	ENST00000267197	SETD1B	476.2	5.42037e-09	4.22237e-08	up	23067	KMT2G|Set1B	MIM:611055|HGNC:HGNC:29187|Ensembl:ENSG00000139718|Vega:OTTHUMG00000169080	SET domain containing 1B	hsa00310(Lysine degradation)	GO:0005634(nucleus)//GO:0005694(chromosome)//GO:0016607(nuclear speck)//GO:0048188(Set1C/COMPASS complex)//GO:0005654(nucleoplasm)//GO:0035097(histone methyltransferase complex)//GO:0005737(cytoplasm)	GO:0003676(nucleic acid binding)//GO:0042800(histone methyltransferase activity (H3-K4 specific))//GO:0003723(RNA binding)//GO:0000166(nucleotide binding)//GO:0008168(methyltransferase activity)//GO:0005515(protein binding)	GO:0006325(chromatin organization)//GO:0006351(transcription, DNA-templated)//GO:0032259(methylation)//GO:0051568(histone H3-K4 methylation)//GO:0006355(regulation of transcription, DNA-templated)
chr1	228177681	228177920	diffreps_peak_418	8.25817	239	ENST00000366711	IBA57	335	5.51862e-09	4.22237e-08	up	200205	C1orf69|MMDS3|SPG74	MIM:615316|HGNC:HGNC:27302|Ensembl:ENSG00000181873|HPRD:17318|Vega:OTTHUMG00000039769	IBA57 homolog, iron-sulfur cluster assembly		GO:0005759(mitochondrial matrix)	GO:0044822(poly(A) RNA binding)//GO:0016740(transferase activity)	GO:0006783(heme biosynthetic process)//GO:0016226(iron-sulfur cluster assembly)
chr19	47755755	47755780	diffreps_peak_2474	7.24672	25	ENST00000246802	NOP53	36.2204	5.666e-08	2.26398e-07	up
chr16	4335301	4335393	diffreps_peak_1533	8.19958	92	ENST00000262366	GLIS2	189.4	6.3157e-09	4.22237e-08	up	84662	NKL|NPHP7	MIM:608539|HGNC:HGNC:29450|Ensembl:ENSG00000126603|HPRD:12256|Vega:OTTHUMG00000129467	GLIS family zinc finger 2		GO:0005634(nucleus)//GO:0016607(nuclear speck)//GO:0005737(cytoplasm)	GO:0001077(transcriptional activator activity, RNA polymerase II core promoter proximal region sequence-specific binding)//GO:0046872(metal ion binding)//GO:0005515(protein binding)//GO:0044212(transcription regulatory region DNA binding)	GO:0045879(negative regulation of smoothened signaling pathway)//GO:0030154(cell differentiation)//GO:0006366(transcription from RNA polymerase II promoter)//GO:0045892(negative regulation of transcription, DNA-templated)//GO:0045944(positive regulation of transcription from RNA polymerase II promoter)//GO:0000122(negative regulation of transcription from RNA polymerase II promoter)//GO:0007399(n…
chr16	87707811	87708075	diffreps_peak_1713	8.20024	264	ENST00000347925	KLHDC4	177.1	6.30609e-09	4.22237e-08	up	54758	-	HGNC:HGNC:25272|Ensembl:ENSG00000104731|HPRD:11180|Vega:OTTHUMG00000137657	kelch domain containing 4			GO:0005515(protein binding)
chr11	118908641	118908655	diffreps_peak_841	5.41363	14	ENST00000334801	BCL9L	94.3	3.8581e-06	1.22014e-05	up	283149	BCL9-2|DLNB11	MIM:609004|HGNC:HGNC:23688|HPRD:10612	B-cell CLL/lymphoma 9-like		GO:0005654(nucleoplasm)//GO:0005634(nucleus)//GO:0005730(nucleolus)	GO:0008013(beta-catenin binding)//GO:0003713(transcription coactivator activity)	GO:0010718(positive regulation of epithelial to mesenchymal transition)//GO:0060070(canonical Wnt signaling pathway)//GO:0006351(transcription, DNA-templated)//GO:0030512(negative regulation of transforming growth factor beta receptor signaling pathway)//GO:0045944(positive regulation of transcription from RNA polymerase II promoter)//GO:0035019(somatic stem cell population maintenance)//GO:00359…
chr12	26121981	26122380	diffreps_peak_937	7.03913	399	ENST00000242728	BHLHE41	629.425	9.13834e-08	3.4907e-07	up	79365	BHLHB3|DEC2|SHARP1|hDEC2	MIM:606200|HGNC:HGNC:16617|Ensembl:ENSG00000123095|HPRD:16204|Vega:OTTHUMG00000169174	basic helix-loop-helix family member e41	hsa04710(Circadian rhythm)	GO:0005634(nucleus)	GO:0042826(histone deacetylase binding)//GO:0001102(RNA polymerase II activating transcription factor binding)//GO:0042803(protein homodimerization activity)//GO:0000978(RNA polymerase II core promoter proximal region sequence-specific DNA binding)//GO:0046982(protein heterodimerization activity)//GO:0001078(transcriptional repressor activity, RNA polymerase II core promoter proximal region seque…	GO:0032922(circadian regulation of gene expression)//GO:0009887(organ morphogenesis)//GO:0006351(transcription, DNA-templated)//GO:0008283(cell proliferation)//GO:0030154(cell differentiation)//GO:0045892(negative regulation of transcription, DNA-templated)//GO:0000122(negative regulation of transcription from RNA polymerase II promoter)//GO:0007623(circadian rhythm)//GO:0010832(negative regulati…
chr17	50135981	50136197	diffreps_peak_1940	7.68999	216	ENST00000612501	PPP1R9B	183.41	2.04179e-08	9.43506e-08	up	84687	PPP1R6|PPP1R9|SPINO|Spn	MIM:603325|HGNC:HGNC:9298|Ensembl:ENSG00000108819|HPRD:04506|Vega:OTTHUMG00000162008	protein phosphatase 1 regulatory subunit 9B		GO:0005886(plasma membrane)//GO:0044327(dendritic spine head)//GO:0030027(lamellipodium)//GO:0032587(ruffle membrane)//GO:0030425(dendrite)//GO:0015629(actin cytoskeleton)//GO:0044326(dendritic spine neck)//GO:0030175(filopodium)//GO:0014069(postsynaptic density)//GO:0005912(adherens junction)//GO:1990780(cytoplasmic side of dendritic spine plasma membrane)//GO:0030426(growth cone)//GO:0005654(nu…	GO:0019900(kinase binding)//GO:0004864(protein phosphatase inhibitor activity)//GO:0004672(protein kinase activity)//GO:0008157(protein phosphatase 1 binding)//GO:0044325(ion channel binding)//GO:0031749(D2 dopamine receptor binding)//GO:0051015(actin filament binding)//GO:0005515(protein binding)//GO:0008022(protein C-terminus binding)	GO:0071392(cellular response to estradiol stimulus)//GO:2000474(regulation of opioid receptor signaling pathway)//GO:0008380(RNA splicing)//GO:0021987(cerebral cortex development)//GO:0007015(actin filament organization)//GO:0016477(cell migration)//GO:0071315(cellular response to morphine)//GO:0034695(response to prostaglandin E)//GO:0001932(regulation of protein phosphorylation)//GO:0001975(res…
chr1	26280764	26280780	diffreps_peak_118	6.97017	16	ENST00000270792	SH3BGRL3	23.6192	1.0711e-07	4.04851e-07	up	83442	HEL-S-297|SH3BP-1|TIP-B1	MIM:615679|HGNC:HGNC:15568|HPRD:15332	SH3 domain binding glutamate rich protein like 3		GO:0005623(cell)//GO:0005634(nucleus)//GO:0030027(lamellipodium)//GO:0005737(cytoplasm)//GO:0070062(extracellular exosome)	GO:0015035(protein disulfide oxidoreductase activity)//GO:0005096(GTPase activator activity)//GO:0009055(electron carrier activity)//GO:0030215(semaphorin receptor binding)	GO:0055114(oxidation-reduction process)//GO:0030834(regulation of actin filament depolymerization)//GO:0032956(regulation of actin cytoskeleton organization)//GO:0043547(positive regulation of GTPase activity)//GO:0043535(regulation of blood vessel endothelial cell migration)//GO:0045454(cell redox homeostasis)
chr17	28372261	28372502	diffreps_peak_1852	8.18989	241	ENST00000585482	SARM1	497.1	6.45818e-09	4.22237e-08	up	23098	MyD88-5|SAMD2|SARM	MIM:607732|HGNC:HGNC:17074|Ensembl:ENSG00000004139	sterile alpha and TIR motif containing 1		GO:0005874(microtubule)//GO:0030425(dendrite)//GO:0030424(axon)//GO:0005829(cytosol)//GO:0045202(synapse)//GO:0005739(mitochondrion)//GO:0030054(cell junction)//GO:0031315(extrinsic component of mitochondrial outer membrane)//GO:0005737(cytoplasm)		GO:0034138(toll-like receptor 3 signaling pathway)//GO:0045087(innate immune response)//GO:0009749(response to glucose)//GO:0034142(toll-like receptor 4 signaling pathway)//GO:1901214(regulation of neuron death)//GO:0048814(regulation of dendrite morphogenesis)//GO:0002756(MyD88-independent toll-like receptor signaling pathway)//GO:0002224(toll-like receptor signaling pathway)//GO:0042981(regulat…
chr19	36152392	36152580	diffreps_peak_2372	8.19146	188	ENST00000292907	COX7A1	559.1	6.43488e-09	4.22237e-08	up	1346	COX7A|COX7AH|COX7AM	MIM:123995|HGNC:HGNC:2287|Ensembl:ENSG00000161281|HPRD:00481|Vega:OTTHUMG00000048144	cytochrome c oxidase subunit 7A1	hsa00190(Oxidative phosphorylation)//hsa04260(Cardiac muscle contraction)//hsa04932(Non-alcoholic fatty liver disease (NAFLD))//hsa05010(Alzheimer's disease)//hsa05012(Parkinson's disease)//hsa05016(Huntington's disease)	GO:0005746(mitochondrial respiratory chain)//GO:0005739(mitochondrion)//GO:0016021(integral component of membrane)	GO:0004129(cytochrome-c oxidase activity)	GO:1902600(hydrogen ion transmembrane transport)//GO:0006091(generation of precursor metabolites and energy)
chr19	35721521	35721800	diffreps_peak_2363	7.88039	279	ENST00000420124	KMT2B	178.538	1.31708e-08	7.02358e-08	up	9757	CXXC10|HRX2|MLL1B|MLL2|MLL4|TRX2|WBP-7|WBP7	MIM:606834|HGNC:HGNC:15840|Ensembl:ENSG00000272333|HPRD:06017|Vega:OTTHUMG00000048119	lysine methyltransferase 2B	hsa00310(Lysine degradation)	GO:0005654(nucleoplasm)//GO:0005634(nucleus)//GO:0035097(histone methyltransferase complex)	GO:0042800(histone methyltransferase activity (H3-K4 specific))//GO:0008270(zinc ion binding)//GO:0005515(protein binding)//GO:0003677(DNA binding)//GO:0003700(transcription factor activity, sequence-specific DNA binding)	GO:0051569(regulation of histone H3-K4 methylation)//GO:0006325(chromatin organization)//GO:0016458(gene silencing)//GO:0030728(ovulation)//GO:0051568(histone H3-K4 methylation)//GO:0080182(histone H3-K4 trimethylation)//GO:0048096(chromatin-mediated maintenance of transcription)//GO:0006351(transcription, DNA-templated)//GO:0001541(ovarian follicle development)//GO:0007613(memory)//GO:0009994(oo…
chr10	126093984	126094100	diffreps_peak_589	8.21606	116	ENST00000368676	ADAM12	439.5	6.08057e-09	4.22237e-08	up	8038	ADAM12-OT1|CAR10|MCMP|MCMPMltna|MLTN|MLTNA	MIM:602714|HGNC:HGNC:190|Ensembl:ENSG00000148848|HPRD:04092|Vega:OTTHUMG00000019243	ADAM metallopeptidase domain 12		GO:0005654(nucleoplasm)//GO:0005886(plasma membrane)//GO:0005739(mitochondrion)//GO:0005576(extracellular region)//GO:0016021(integral component of membrane)	GO:0008237(metallopeptidase activity)//GO:0005515(protein binding)//GO:0008270(zinc ion binding)//GO:0004222(metalloendopeptidase activity)//GO:0017124(SH3 domain binding)	GO:0006508(proteolysis)//GO:0007173(epidermal growth factor receptor signaling pathway)//GO:0007155(cell adhesion)//GO:0007520(myoblast fusion)
chrX	154458301	154458428	diffreps_peak_4584	7.57776	127	ENST00000369682	PLXNA3	956.3	2.64386e-08	1.15168e-07	up	55558	6.3|HSSEXGENE|PLXN3|PLXN4|XAP-6	MIM:300022|HGNC:HGNC:9101|HPRD:02062	plexin A3	hsa04360(Axon guidance)	GO:0005886(plasma membrane)//GO:0005887(integral component of plasma membrane)//GO:0016020(membrane)//GO:0002116(semaphorin receptor complex)//GO:0043231(intracellular membrane-bounded organelle)//GO:0030054(cell junction)//GO:0005634(nucleus)	GO:0005515(protein binding)//GO:0017154(semaphorin receptor activity)//GO:0004888(transmembrane signaling receptor activity)	GO:0021785(branchiomotor neuron axon guidance)//GO:0007411(axon guidance)//GO:0071526(semaphorin-plexin signaling pathway)//GO:1902287(semaphorin-plexin signaling pathway involved in axon guidance)//GO:0051495(positive regulation of cytoskeleton organization)//GO:0048843(negative regulation of axon extension involved in axon guidance)//GO:0050919(negative chemotaxis)//GO:0021766(hippocampus devel…
chr1	36358736	36358837	diffreps_peak_160	5.64741	101	ENST00000373130	STK40	96.3	2.25213e-06	7.30124e-06	up	83931	SHIK|SgK495	MIM:609437|HGNC:HGNC:21373|Ensembl:ENSG00000196182|HPRD:11359|Vega:OTTHUMG00000008238	serine/threonine kinase 40		GO:0005654(nucleoplasm)//GO:0005737(cytoplasm)	GO:0005524(ATP binding)//GO:0005515(protein binding)//GO:0004674(protein serine/threonine kinase activity)	GO:0005977(glycogen metabolic process)//GO:0035264(multicellular organism growth)//GO:0006468(protein phosphorylation)//GO:0010468(regulation of gene expression)//GO:0043066(negative regulation of apoptotic process)//GO:0043408(regulation of MAPK cascade)//GO:0060425(lung morphogenesis)//GO:0048286(lung alveolus development)//GO:0003016(respiratory system process)
chr17	36952921	36953296	diffreps_peak_1869	7.95165	375	ENST00000619387	AATF	175.886	1.11777e-08	6.40805e-08	up	26574	BFR2|CHE-1|CHE1|DED	MIM:608463|HGNC:HGNC:19235|Ensembl:ENSG00000275700|HPRD:12236|Vega:OTTHUMG00000188458	apoptosis antagonizing transcription factor		GO:0005794(Golgi apparatus)//GO:0005813(centrosome)//GO:0005737(cytoplasm)//GO:0005730(nucleolus)//GO:0005634(nucleus)//GO:0005925(focal adhesion)	GO:0043522(leucine zipper domain binding)//GO:0044822(poly(A) RNA binding)//GO:0005515(protein binding)//GO:0048156(tau protein binding)//GO:0003700(transcription factor activity, sequence-specific DNA binding)	GO:0043066(negative regulation of apoptotic process)//GO:0006974(cellular response to DNA damage stimulus)//GO:0043065(positive regulation of apoptotic process)//GO:0007346(regulation of mitotic cell cycle)//GO:0007155(cell adhesion)//GO:0097190(apoptotic signaling pathway)//GO:0032929(negative regulation of superoxide anion generation)//GO:0042985(negative regulation of amyloid precursor protein…
chr19	35739709	35740020	diffreps_peak_2366	8.18968	311	ENST00000246532	IGFLR1	281.6	6.46126e-09	4.22237e-08	up	79713	TMEM149|U2AF1L4	MIM:614143|HGNC:HGNC:23620|Ensembl:ENSG00000126246|HPRD:07996|Vega:OTTHUMG00000182064	IGF like family receptor 1		GO:0005886(plasma membrane)//GO:0016021(integral component of membrane)	GO:0005515(protein binding)
chr17	21042664	21043039	diffreps_peak_1846	8.17582	375	ENST00000261497	USP22	941.5	6.67077e-09	4.22237e-08	up	23326	USP3L	MIM:612116|HGNC:HGNC:12621|Ensembl:ENSG00000124422|Vega:OTTHUMG00000133621	ubiquitin specific peptidase 22		GO:0000124(SAGA complex)//GO:0070461(SAGA-type complex)	GO:0008270(zinc ion binding)//GO:0008234(cysteine-type peptidase activity)//GO:0019899(enzyme binding)//GO:0030374(ligand-dependent nuclear receptor transcription coactivator activity)//GO:0036459(thiol-dependent ubiquitinyl hydrolase activity)//GO:0010485(H4 histone acetyltransferase activity)//GO:0005515(protein binding)//GO:0004843(thiol-dependent ubiquitin-specific protease activity)//GO:0003…	GO:0006325(chromatin organization)//GO:0016579(protein deubiquitination)//GO:0043967(histone H4 acetylation)//GO:0006351(transcription, DNA-templated)//GO:0045931(positive regulation of mitotic cell cycle)//GO:0007049(cell cycle)//GO:0006511(ubiquitin-dependent protein catabolic process)//GO:0016578(histone deubiquitination)//GO:0045893(positive regulation of transcription, DNA-templated)//GO:001…
chr9	2161685	2161880	diffreps_peak_4240	7.31827	195	ENST00000302401	SMARCA2	275.9	4.80542e-08	1.9422e-07	up	6595	BAF190|BRM|NCBRS|SNF2|SNF2L2|SNF2LA|SWI2|Sth1p|hBRM|hSNF2a	MIM:600014|HGNC:HGNC:11098|Ensembl:ENSG00000080503|HPRD:02483|Vega:OTTHUMG00000019445	SWI/SNF related, matrix associated, actin dependent regulator of chromatin, subfamily a, member 2		GO:0071565(nBAF complex)//GO:0071564(npBAF complex)//GO:0000790(nuclear chromatin)//GO:0045111(intermediate filament cytoskeleton)//GO:0043231(intracellular membrane-bounded organelle)//GO:0016514(SWI/SNF complex)//GO:0005654(nucleoplasm)//GO:0005634(nucleus)	GO:0001105(RNA polymerase II transcription coactivator activity)//GO:0005524(ATP binding)//GO:0003682(chromatin binding)//GO:0042393(histone binding)//GO:0044212(transcription regulatory region DNA binding)//GO:0004386(helicase activity)//GO:0016887(ATPase activity)//GO:0005515(protein binding)//GO:0008094(DNA-dependent ATPase activity)//GO:0003713(transcription coactivator activity)	GO:0006325(chromatin organization)//GO:0008152(metabolic process)//GO:0006338(chromatin remodeling)//GO:0007286(spermatid development)//GO:0045944(positive regulation of transcription from RNA polymerase II promoter)//GO:0006351(transcription, DNA-templated)//GO:0045892(negative regulation of transcription, DNA-templated)//GO:0008285(negative regulation of cell proliferation)//GO:0000122(negative…
chr19	4723821	4723863	diffreps_peak_2190	6.89092	42	ENST00000262960	DPP9	8.57237	1.28553e-07	4.80732e-07	up	91039	DP9|DPLP9|DPRP-2|DPRP2	MIM:608258|HGNC:HGNC:18648|Ensembl:ENSG00000142002|HPRD:07001|Vega:OTTHUMG00000182040	dipeptidyl peptidase 9		GO:0005634(nucleus)//GO:0005737(cytoplasm)//GO:0005829(cytosol)	GO:0008236(serine-type peptidase activity)//GO:0004177(aminopeptidase activity)//GO:0042802(identical protein binding)	GO:0006508(proteolysis)
chr16	56682423	56682560	diffreps_peak_1637	8.31609	137	ENST00000394485	MT1X	233.9	4.82961e-09	4.22237e-08	up	4501	MT-1l|MT1	MIM:156359|HGNC:HGNC:7405|Ensembl:ENSG00000187193|HPRD:01130|Vega:OTTHUMG00000133280	metallothionein 1X	hsa04978(Mineral absorption)	GO:0005634(nucleus)//GO:0005737(cytoplasm)//GO:0048471(perinuclear region of cytoplasm)	GO:0008270(zinc ion binding)//GO:0005515(protein binding)//GO:0046872(metal ion binding)	GO:0044281(small molecule metabolic process)//GO:0071294(cellular response to zinc ion)//GO:0036018(cellular response to erythropoietin)//GO:0071276(cellular response to cadmium ion)//GO:0010038(response to metal ion)//GO:0045926(negative regulation of growth)
chr10	48604762	48604900	diffreps_peak_498	8.24547	138	ENST00000249601	ARHGAP22	608.3	5.68242e-09	4.22237e-08	up	58504	RhoGAP2|RhoGap22	MIM:610585|HGNC:HGNC:30320|Ensembl:ENSG00000128805|HPRD:12476|Vega:OTTHUMG00000018176	Rho GTPase activating protein 22		GO:0005634(nucleus)//GO:0005925(focal adhesion)//GO:0005829(cytosol)	GO:0005096(GTPase activator activity)//GO:0005515(protein binding)	GO:0006351(transcription, DNA-templated)//GO:0007264(small GTPase mediated signal transduction)//GO:0043547(positive regulation of GTPase activity)//GO:0030154(cell differentiation)//GO:0051056(regulation of small GTPase mediated signal transduction)//GO:0006355(regulation of transcription, DNA-templated)//GO:0001525(angiogenesis)//GO:0007165(signal transduction)
chr21	46098096	46098173	diffreps_peak_3020	8.26479	77	ENST00000300527	COL6A2	784.9	5.43512e-09	4.22237e-08	up	1292	BTHLM1|PP3610|UCMD1	MIM:120240|HGNC:HGNC:2212|Ensembl:ENSG00000142173|HPRD:02110|Vega:OTTHUMG00000090489	collagen type VI alpha 2	hsa04151(PI3K-Akt signaling pathway)//hsa04510(Focal adhesion)//hsa04512(ECM-receptor interaction)//hsa04974(Protein digestion and absorption)	GO:0043234(protein complex)//GO:0005576(extracellular region)//GO:1903561(extracellular vesicle)//GO:0005581(collagen trimer)//GO:0005788(endoplasmic reticulum lumen)//GO:0070062(extracellular exosome)//GO:0042383(sarcolemma)//GO:0005578(proteinaceous extracellular matrix)//GO:0031012(extracellular matrix)//GO:0005615(extracellular space)	GO:0005515(protein binding)	GO:0007411(axon guidance)//GO:0022617(extracellular matrix disassembly)//GO:0030198(extracellular matrix organization)//GO:0009749(response to glucose)//GO:0007155(cell adhesion)//GO:0030574(collagen catabolic process)//GO:0070208(protein heterotrimerization)
chr8	22248480	22248620	diffreps_peak_4133	7.84779	140	ENST00000306433	POLR3D	255	1.41975e-08	7.40115e-08	up	661	BN51T|RPC4|RPC53|TSBN51	MIM:187280|HGNC:HGNC:1080|Ensembl:ENSG00000168495|HPRD:01755|Vega:OTTHUMG00000163778	polymerase (RNA) III (DNA directed) polypeptide D, 44kDa	hsa00230(Purine metabolism)//hsa00240(Pyrimidine metabolism)//	GO:0005654(nucleoplasm)//GO:0000790(nuclear chromatin)//GO:0005666(DNA-directed RNA polymerase III complex)//GO:0005829(cytosol)	GO:0001056(RNA polymerase III activity)//GO:0003682(chromatin binding)//GO:0003899(DNA-directed RNA polymerase activity)//GO:0003677(DNA binding)	GO:0045089(positive regulation of innate immune response)//GO:0006385(transcription elongation from RNA polymerase III promoter)//GO:0045087(innate immune response)//GO:0006383(transcription from RNA polymerase III promoter)//GO:0010467(gene expression)//GO:0032481(positive regulation of type I interferon production)//GO:0032728(positive regulation of interferon-beta production)//GO:0051607(defen…
chr15	88184224	88184299	diffreps_peak_1439	8.19066	75	ENST00000317501	NTRK3	290.1	6.44679e-09	4.22237e-08	up	4916	GP145-TrkC|TRKC|gp145(trkC)	MIM:191316|HGNC:HGNC:8033|Ensembl:ENSG00000140538|HPRD:01870|Vega:OTTHUMG00000148677	neurotrophic tyrosine kinase, receptor, type 3	hsa04722(Neurotrophin signaling pathway)//hsa05230(Central carbon metabolism in cancer)	GO:0016020(membrane)//GO:0016021(integral component of membrane)//GO:0005887(integral component of plasma membrane)//GO:0043235(receptor complex)//GO:0005737(cytoplasm)	GO:0005524(ATP binding)//GO:0005004(GPI-linked ephrin receptor activity)//GO:0005030(neurotrophin receptor activity)//GO:0043121(neurotrophin binding)//GO:0004714(transmembrane receptor protein tyrosine kinase activity)//GO:0005515(protein binding)//GO:0002039(p53 binding)	GO:0007169(transmembrane receptor protein tyrosine kinase signaling pathway)//GO:0048013(ephrin receptor signaling pathway)//GO:0010628(positive regulation of gene expression)//GO:0060548(negative regulation of cell death)//GO:0019056(modulation by virus of host transcription)//GO:0038179(neurotrophin signaling pathway)//GO:0090102(cochlea development)//GO:0007623(circadian rhythm)//GO:0048691(po…
chr17	75874381	75874660	diffreps_peak_1994	8.01657	279	ENST00000254816	TRIM47	187.1	9.62561e-09	5.74553e-08	up	91107	GOA|RNF100	MIM:611041|HGNC:HGNC:19020|Ensembl:ENSG00000132481|HPRD:15564|Vega:OTTHUMG00000179916	tripartite motif containing 47		GO:0005622(intracellular)//GO:0005634(nucleus)//GO:0005737(cytoplasm)	GO:0008270(zinc ion binding)
chr11	824581	824880	diffreps_peak_622	8.22981	299	ENST00000336615	PNPLA2	200.3	5.89101e-09	4.22237e-08	up	57104	1110001C14Rik|ATGL|FP17548|PEDF-R|TTS-2.2|TTS2|iPLA2zeta	MIM:609059|HGNC:HGNC:30802|Ensembl:ENSG00000177666|HPRD:11443|Vega:OTTHUMG00000133309	patatin like phospholipase domain containing 2	hsa00561(Glycerolipid metabolism)//	GO:0005811(lipid particle)//GO:0005886(plasma membrane)//GO:0005789(endoplasmic reticulum membrane)//GO:0016021(integral component of membrane)//GO:0005829(cytosol)	GO:0004806(triglyceride lipase activity)	GO:0034389(lipid particle organization)//GO:0006644(phospholipid metabolic process)//GO:0044281(small molecule metabolic process)//GO:0019915(lipid storage)//GO:0036155(acylglycerol acyl-chain remodeling)//GO:0046474(glycerophospholipid biosynthetic process)//GO:0010891(negative regulation of sequestering of triglyceride)//GO:0019433(triglyceride catabolic process)//GO:0010898(positive regulation…
chr3	127639244	127639523	diffreps_peak_3303	8.2531	279	ENST00000342480	PODXL2	864.8	5.58342e-09	4.22237e-08	up	50512	EG|PODLX2	MIM:616627|HGNC:HGNC:17936|Ensembl:ENSG00000114631|HPRD:15154|Vega:OTTHUMG00000159642	podocalyxin like 2		GO:0005887(integral component of plasma membrane)	GO:0005539(glycosaminoglycan binding)//GO:0005515(protein binding)	GO:0050901(leukocyte tethering or rolling)
chr1	1228941	1228946	diffreps_peak_8	7.8253	5	ENST00000263741	SDF4	39.325	1.4952e-08	7.76148e-08	up	51150	Cab45|SDF-4	MIM:614282|HGNC:HGNC:24188|Ensembl:ENSG00000078808|HPRD:13113|Vega:OTTHUMG00000001812	stromal cell derived factor 4		GO:0005886(plasma membrane)//GO:0070062(extracellular exosome)//GO:0005796(Golgi lumen)//GO:0016020(membrane)//GO:0005794(Golgi apparatus)//GO:0005770(late endosome)//GO:0032059(bleb)//GO:0005737(cytoplasm)	GO:0005515(protein binding)//GO:0042802(identical protein binding)//GO:0005509(calcium ion binding)	GO:0070625(zymogen granule exocytosis)//GO:0021549(cerebellum development)//GO:0009650(UV protection)//GO:0017156(calcium ion regulated exocytosis)//GO:0045471(response to ethanol)//GO:0045444(fat cell differentiation)
chr10	87232621	87232920	diffreps_peak_543	7.64835	299	ENST00000381689	NUTM2A	172.323	2.24722e-08	1.01802e-07	up	728118	FAM22A	HGNC:HGNC:23438|Ensembl:ENSG00000184923|Vega:OTTHUMG00000018670	NUT family member 2A
chr7	100868761	100868866	diffreps_peak_4025	8.17726	105	ENST00000200457	TRIP6	3548.6	6.64882e-09	4.22237e-08	up	7205	OIP-1|OIP1|TRIP-6|TRIP6i2|ZRP-1	MIM:602933|HGNC:HGNC:12311|Ensembl:ENSG00000087077|HPRD:04242|Vega:OTTHUMG00000157029	thyroid hormone receptor interactor 6	hsa04621(NOD-like receptor signaling pathway)	GO:0045323(interleukin-1 receptor complex)//GO:0005886(plasma membrane)//GO:0005737(cytoplasm)//GO:0005634(nucleus)//GO:0005856(cytoskeleton)//GO:0005925(focal adhesion)	GO:0019900(kinase binding)//GO:0008270(zinc ion binding)//GO:0046966(thyroid hormone receptor binding)//GO:0005149(interleukin-1 receptor binding)//GO:0044822(poly(A) RNA binding)//GO:0005515(protein binding)	GO:0048041(focal adhesion assembly)//GO:0008588(release of cytoplasmic sequestered NF-kappaB)//GO:0006351(transcription, DNA-templated)//GO:0006355(regulation of transcription, DNA-templated)//GO:0030335(positive regulation of cell migration)
chr6	7582681	7583080	diffreps_peak_3700	7.74556	399	ENST00000379802	DSP	163.34	1.79656e-08	8.92353e-08	up	1832	DCWHKTA|DP	MIM:125647|HGNC:HGNC:3052|Ensembl:ENSG00000096696|HPRD:00513|Vega:OTTHUMG00000014212	desmoplakin	hsa05412(Arrhythmogenic right ventricular cardiomyopathy (ARVC))	GO:0001533(cornified envelope)//GO:0005916(fascia adherens)//GO:0005886(plasma membrane)//GO:0070062(extracellular exosome)//GO:0014704(intercalated disc)//GO:0030057(desmosome)//GO:0016323(basolateral plasma membrane)//GO:0005882(intermediate filament)//GO:0005634(nucleus)//GO:0005737(cytoplasm)	GO:0005080(protein kinase C binding)//GO:0005200(structural constituent of cytoskeleton)//GO:0005198(structural molecule activity)//GO:0030674(protein binding, bridging)//GO:0086083(cell adhesive protein binding involved in bundle of His cell-Purkinje myocyte communication)//GO:0097110(scaffold protein binding)//GO:0044822(poly(A) RNA binding)//GO:0050839(cell adhesion molecule binding)//GO:00055…	GO:0006921(cellular component disassembly involved in execution phase of apoptosis)//GO:0071896(protein localization to adherens junction)//GO:0018149(peptide cross-linking)//GO:0045109(intermediate filament organization)//GO:0098911(regulation of ventricular cardiac muscle cell action potential)//GO:0030216(keratinocyte differentiation)//GO:0012501(programmed cell death)//GO:0003223(ventricular …
chr17	41524378	41524500	diffreps_peak_1896	8.19142	122	ENST00000361566	KRT19	231.5	6.4355e-09	4.22237e-08	up	3880	CK19|K19|K1CS	MIM:148020|HGNC:HGNC:6436|Ensembl:ENSG00000171345|HPRD:01007|Vega:OTTHUMG00000133422	keratin 19, type I		GO:0030018(Z disc)//GO:0005886(plasma membrane)//GO:0070062(extracellular exosome)//GO:0043034(costamere)//GO:0071944(cell periphery)//GO:1990357(terminal web)//GO:0005882(intermediate filament)//GO:0042383(sarcolemma)//GO:0016010(dystrophin-associated glycoprotein complex)	GO:0008307(structural constituent of muscle)//GO:0005198(structural molecule activity)//GO:0005515(protein binding)//GO:0032403(protein complex binding)//GO:0005200(structural constituent of cytoskeleton)	GO:0043627(response to estrogen)//GO:0007219(Notch signaling pathway)//GO:0060706(cell differentiation involved in embryonic placenta development)//GO:0016032(viral process)//GO:0045214(sarcomere organization)
chr11	57672020	57672100	diffreps_peak_706	8.25375	80	ENST00000287169	ZDHHC5	308	5.57507e-09	4.22237e-08	up	25921	DHHC5|ZNF375	MIM:614586|HGNC:HGNC:18472|Ensembl:ENSG00000156599|HPRD:15720|Vega:OTTHUMG00000167198	zinc finger DHHC-type containing 5		GO:0030425(dendrite)//GO:0016020(membrane)//GO:0016021(integral component of membrane)//GO:0005886(plasma membrane)//GO:0005737(cytoplasm)	GO:0016409(palmitoyltransferase activity)//GO:0008270(zinc ion binding)//GO:0019706(protein-cysteine S-palmitoyltransferase activity)	GO:0018345(protein palmitoylation)//GO:0008152(metabolic process)
chr9	35805829	35805960	diffreps_peak_4260	8.20559	131	ENST00000342694	NPR2	2194.4	6.22885e-09	4.22237e-08	up	4882	AMDM|ANPRB|ANPb|ECDM|GUC2B|GUCY2B|NPRB|NPRBi|SNSK	MIM:108961|HGNC:HGNC:7944|Ensembl:ENSG00000159899|HPRD:00166|Vega:OTTHUMG00000019871	natriuretic peptide receptor 2	hsa00230(Purine metabolism)//hsa04022(cGMP-PKG signaling pathway)//hsa04270(Vascular smooth muscle contraction)//hsa04921(Oxytocin signaling pathway)	GO:0005622(intracellular)//GO:0016021(integral component of membrane)//GO:0008074(guanylate cyclase complex, soluble)//GO:0005886(plasma membrane)	GO:0017046(peptide hormone binding)//GO:0004383(guanylate cyclase activity)//GO:0004672(protein kinase activity)//GO:0016849(phosphorus-oxygen lyase activity)//GO:0004872(receptor activity)//GO:0042802(identical protein binding)//GO:0042562(hormone binding)//GO:0005524(ATP binding)//GO:0005525(GTP binding)//GO:0004888(transmembrane signaling receptor activity)//GO:0004016(adenylate cyclase activi…	GO:0006182(cGMP biosynthetic process)//GO:0009190(cyclic nucleotide biosynthetic process)//GO:0051447(negative regulation of meiotic cell cycle)//GO:0061337(cardiac conduction)//GO:0007168(receptor guanylyl cyclase signaling pathway)//GO:0006468(protein phosphorylation)//GO:0060348(bone development)//GO:0097011(cellular response to granulocyte macrophage colony-stimulating factor stimulus)//GO:00…
chr6	7580061	7580380	diffreps_peak_3699	7.1978	319	ENST00000379802	DSP	44.8819	6.34161e-08	2.5111e-07	up	1832	DCWHKTA|DP	MIM:125647|HGNC:HGNC:3052|Ensembl:ENSG00000096696|HPRD:00513|Vega:OTTHUMG00000014212	desmoplakin	hsa05412(Arrhythmogenic right ventricular cardiomyopathy (ARVC))	GO:0001533(cornified envelope)//GO:0005916(fascia adherens)//GO:0005886(plasma membrane)//GO:0070062(extracellular exosome)//GO:0014704(intercalated disc)//GO:0030057(desmosome)//GO:0016323(basolateral plasma membrane)//GO:0005882(intermediate filament)//GO:0005634(nucleus)//GO:0005737(cytoplasm)	GO:0005080(protein kinase C binding)//GO:0005200(structural constituent of cytoskeleton)//GO:0005198(structural molecule activity)//GO:0030674(protein binding, bridging)//GO:0086083(cell adhesive protein binding involved in bundle of His cell-Purkinje myocyte communication)//GO:0097110(scaffold protein binding)//GO:0044822(poly(A) RNA binding)//GO:0050839(cell adhesion molecule binding)//GO:00055…	GO:0006921(cellular component disassembly involved in execution phase of apoptosis)//GO:0071896(protein localization to adherens junction)//GO:0018149(peptide cross-linking)//GO:0045109(intermediate filament organization)//GO:0098911(regulation of ventricular cardiac muscle cell action potential)//GO:0030216(keratinocyte differentiation)//GO:0012501(programmed cell death)//GO:0003223(ventricular …
chr11	722021	722220	diffreps_peak_620	6.22381	199	ENST00000610855	EPS8L2	113.7	5.97292e-07	2.04634e-06	up	64787	EPS8R2	MIM:614988|HGNC:HGNC:21296|Ensembl:ENSG00000177106|HPRD:10940|Vega:OTTHUMG00000165165	EPS8 like 2		GO:0005886(plasma membrane)//GO:0070062(extracellular exosome)//GO:0043234(protein complex)//GO:0005737(cytoplasm)//GO:0032587(ruffle membrane)//GO:0031982(vesicle)	GO:0005089(Rho guanyl-nucleotide exchange factor activity)//GO:0003779(actin binding)//GO:0030676(Rac guanyl-nucleotide exchange factor activity)	GO:1900029(positive regulation of ruffle assembly)//GO:0007266(Rho protein signal transduction)//GO:0035023(regulation of Rho protein signal transduction)//GO:0043547(positive regulation of GTPase activity)
chr20	9068762	9068800	diffreps_peak_2822	8.17209	38	ENST00000407043	PLCB4	1507.3	6.72841e-09	4.22237e-08	up	5332	ARCND2|PI-PLC	MIM:600810|HGNC:HGNC:9059|Ensembl:ENSG00000101333|HPRD:02885|Vega:OTTHUMG00000031853	phospholipase C beta 4	hsa00562(Inositol phosphate metabolism)//	GO:0005790(smooth endoplasmic reticulum)//GO:0030425(dendrite)//GO:0005829(cytosol)//GO:0014069(postsynaptic density)//GO:0005622(intracellular)//GO:0005634(nucleus)	GO:0051019(mitogen-activated protein kinase binding)//GO:0004871(signal transducer activity)//GO:0004629(phospholipase C activity)//GO:0004435(phosphatidylinositol phospholipase C activity)//GO:0005515(protein binding)//GO:0005509(calcium ion binding)	GO:0016042(lipid catabolic process)//GO:0035556(intracellular signal transduction)//GO:0044281(small molecule metabolic process)//GO:0043267(negative regulation of potassium ion transport)//GO:0043647(inositol phosphate metabolic process)
chr18	12308101	12308349	diffreps_peak_2084	7.8926	248	ENST00000317702	TUBB6	232	1.28056e-08	6.95821e-08	up	84617	HsT1601|TUBB-5	MIM:615103|HGNC:HGNC:20776|Ensembl:ENSG00000176014|HPRD:11349|Vega:OTTHUMG00000131692	tubulin beta 6 class V	hsa04145(Phagosome)//hsa04540(Gap junction)//hsa05130(Pathogenic Escherichia coli infection)	GO:0005634(nucleus)//GO:0005874(microtubule)//GO:0005737(cytoplasm)//GO:0070062(extracellular exosome)	GO:0003924(GTPase activity)//GO:0003674(molecular_function)//GO:0005525(GTP binding)//GO:0005200(structural constituent of cytoskeleton)	GO:0044267(cellular protein metabolic process)//GO:0008152(metabolic process)//GO:0007017(microtubule-based process)//GO:0006457(protein folding)//GO:0051084('de novo' posttranslational protein folding)
chr20	31721761	31721960	diffreps_peak_2850	7.85506	199	ENST00000307677	BCL2L1	133.3	1.39619e-08	7.30413e-08	up	598	BCL-XL/S|BCL2L|BCLX|Bcl-X|PPP1R52	MIM:600039|HGNC:HGNC:992|Ensembl:ENSG00000171552|HPRD:02497|Vega:OTTHUMG00000032192	BCL2 like 1	hsa04014(Ras signaling pathway)//hsa04064(NF-kappa B signaling pathway)//hsa04151(PI3K-Akt signaling pathway)//hsa04210(Apoptosis)//hsa04630(Jak-STAT signaling pathway)//hsa05014(Amyotrophic lateral sclerosis (ALS))//hsa05145(Toxoplasmosis)//hsa05166(HTLV-I infection)//hsa05200(Pathways in cancer)//hsa05202(Transcriptional misregulation in cancer)//hsa05212(Pancreatic cancer)//hsa05220(Chronic my…	GO:0005743(mitochondrial inner membrane)//GO:0031965(nuclear membrane)//GO:0016020(membrane)//GO:0005759(mitochondrial matrix)//GO:0016021(integral component of membrane)//GO:0005829(cytosol)//GO:0005813(centrosome)//GO:0005739(mitochondrion)//GO:0030054(cell junction)//GO:0005741(mitochondrial outer membrane)//GO:0097136(Bcl-2 family protein complex)//GO:0030672(synaptic vesicle membrane)//GO:00…	GO:0042803(protein homodimerization activity)//GO:0019901(protein kinase binding)//GO:0046982(protein heterodimerization activity)//GO:0042802(identical protein binding)//GO:0051434(BH3 domain binding)//GO:0005515(protein binding)	GO:0071839(apoptotic process in bone marrow)//GO:0071230(cellular response to amino acid stimulus)//GO:0008584(male gonad development)//GO:0070584(mitochondrion morphogenesis)//GO:0007283(spermatogenesis)//GO:2001240(negative regulation of extrinsic apoptotic signaling pathway in absence of ligand)//GO:0097193(intrinsic apoptotic signaling pathway)//GO:0043066(negative regulation of apoptotic pro…
chr1	1349041	1349350	diffreps_peak_11	7.4954	309	ENST00000378888	DVL1	13.3474	3.19597e-08	1.35268e-07	up	1855	DRS2|DVL|DVL1L1|DVL1P1	MIM:601365|HGNC:HGNC:3084|Ensembl:ENSG00000107404|HPRD:03220|Vega:OTTHUMG00000003069	dishevelled segment polarity protein 1	hsa04310(Wnt signaling pathway)//hsa04330(Notch signaling pathway)//hsa04390(Hippo signaling pathway)//hsa04550(Signaling pathways regulating pluripotency of stem cells)//hsa04916(Melanogenesis)//hsa05166(HTLV-I infection)//hsa05200(Pathways in cancer)//hsa05217(Basal cell carcinoma)	GO:0030136(clathrin-coated vesicle)//GO:0016328(lateral plasma membrane)//GO:0005874(microtubule)//GO:0043005(neuron projection)//GO:0030425(dendrite)//GO:0030424(axon)//GO:0005829(cytosol)//GO:0045202(synapse)//GO:0030426(growth cone)//GO:0031410(cytoplasmic vesicle)//GO:0005622(intracellular)//GO:0016023(cytoplasmic, membrane-bounded vesicle)//GO:0043025(neuronal cell body)	GO:0019901(protein kinase binding)//GO:0019899(enzyme binding)//GO:0042802(identical protein binding)//GO:0048365(Rac GTPase binding)//GO:0005515(protein binding)//GO:0005109(frizzled binding)	GO:0010976(positive regulation of neuron projection development)//GO:0043113(receptor clustering)//GO:1902474(positive regulation of protein localization to synapse)//GO:0021915(neural tube development)//GO:0048668(collateral sprouting)//GO:0032091(negative regulation of protein binding)//GO:0060134(prepulse inhibition)//GO:0045893(positive regulation of transcription, DNA-templated)//GO:0050808(…
chr19	35011473	35011554	diffreps_peak_2353	7.71159	81	ENST00000317991	GRAMD1A	268.159	1.94271e-08	9.26661e-08	up	57655	KIAA1533	HGNC:HGNC:29305|Ensembl:ENSG00000089351|HPRD:11153|Vega:OTTHUMG00000182464	GRAM domain containing 1A		GO:0016021(integral component of membrane)	GO:0005515(protein binding)
chr3	195892410	195892460	diffreps_peak_3363	8.23973	50	ENST00000428187	TNK2	528.1	5.75793e-09	4.22237e-08	up	10188	ACK|ACK-1|ACK1|p21cdc42Hs	MIM:606994|HGNC:HGNC:19297|Ensembl:ENSG00000061938|HPRD:06104|Vega:OTTHUMG00000155737	tyrosine kinase, non-receptor, 2		GO:0030136(clathrin-coated vesicle)//GO:0005768(endosome)//GO:0005886(plasma membrane)//GO:0030659(cytoplasmic vesicle membrane)//GO:0016020(membrane)//GO:0030425(dendrite)//GO:0030424(axon)//GO:0070436(Grb2-EGFR complex)//GO:0043025(neuronal cell body)//GO:0005912(adherens junction)//GO:0030426(growth cone)//GO:0005634(nucleus)//GO:0031234(extrinsic component of cytoplasmic side of plasma membra…	GO:0004713(protein tyrosine kinase activity)//GO:0004715(non-membrane spanning protein tyrosine kinase activity)//GO:0005524(ATP binding)//GO:0050699(WW domain binding)//GO:0004712(protein serine/threonine/tyrosine kinase activity)//GO:0042802(identical protein binding)//GO:0004672(protein kinase activity)//GO:0005095(GTPase inhibitor activity)//GO:0004674(protein serine/threonine kinase activity…	GO:0006897(endocytosis)//GO:0007169(transmembrane receptor protein tyrosine kinase signaling pathway)//GO:0045087(innate immune response)//GO:0018108(peptidyl-tyrosine phosphorylation)//GO:0038083(peptidyl-tyrosine autophosphorylation)//GO:0006468(protein phosphorylation)//GO:0042127(regulation of cell proliferation)//GO:0007264(small GTPase mediated signal transduction)//GO:0016477(cell migratio…
chr11	63681501	63681740	diffreps_peak_720	8.18403	239	ENST00000339997	RTN3	438.6	6.54592e-09	4.22237e-08	up	10313	ASYIP|HAP|NSPL2|NSPLII|RTN3-A1	MIM:604249|HGNC:HGNC:10469|Ensembl:ENSG00000133318|HPRD:18516|Vega:OTTHUMG00000168056	reticulon 3		GO:0016021(integral component of membrane)//GO:0070062(extracellular exosome)//GO:0012505(endomembrane system)//GO:0005789(endoplasmic reticulum membrane)//GO:0000139(Golgi membrane)//GO:0005783(endoplasmic reticulum)//GO:0005615(extracellular space)	GO:0005515(protein binding)	GO:0006915(apoptotic process)//GO:0016192(vesicle-mediated transport)//GO:0016032(viral process)//GO:0071786(endoplasmic reticulum tubular network organization)
chr22	41325563	41325597	diffreps_peak_3110	8.23179	34	ENST00000352645	ZC3H7B	627.9	5.86425e-09	4.22237e-08	up	23264	RoXaN	HGNC:HGNC:30869|Ensembl:ENSG00000100403|HPRD:06711|Vega:OTTHUMG00000150969	zinc finger CCCH-type containing 7B		GO:0005634(nucleus)	GO:0044822(poly(A) RNA binding)//GO:0046872(metal ion binding)//GO:0005515(protein binding)	GO:0016032(viral process)
chr17	3030921	3030998	diffreps_peak_1780	8.22582	77	ENST00000254695	RAP1GAP2	279	5.94545e-09	4.22237e-08	up	23108	GARNL4|RAP1GA3	HGNC:HGNC:29176|Ensembl:ENSG00000132359|HPRD:17028|Vega:OTTHUMG00000177642	RAP1 GTPase activating protein 2		GO:0005886(plasma membrane)//GO:0031965(nuclear membrane)//GO:0043005(neuron projection)//GO:0048471(perinuclear region of cytoplasm)//GO:0005829(cytosol)//GO:0005813(centrosome)//GO:0005737(cytoplasm)	GO:0005096(GTPase activator activity)//GO:0005515(protein binding)	GO:0010977(negative regulation of neuron projection development)//GO:0051056(regulation of small GTPase mediated signal transduction)//GO:0008361(regulation of cell size)//GO:0043547(positive regulation of GTPase activity)
chr5	176361661	176361860	diffreps_peak_3652	8.22894	199	ENST00000298569	KIAA1191	198.3	5.9028e-09	4.22237e-08	up	57179	p33MONOX|p60MONOX	HGNC:HGNC:29209|Ensembl:ENSG00000122203|HPRD:13839|Vega:OTTHUMG00000130656	KIAA1191		GO:0005575(cellular_component)//GO:0005737(cytoplasm)	GO:0003674(molecular_function)//GO:0016491(oxidoreductase activity)//GO:0005515(protein binding)	GO:0055114(oxidation-reduction process)//GO:0008150(biological_process)
chr6	109453941	109454239	diffreps_peak_3772	6.47473	298	ENST00000358577	MICAL1	13.3383	3.35177e-07	1.18292e-06	up	64780	MICAL|MICAL-1|NICAL	MIM:607129|HGNC:HGNC:20619|Ensembl:ENSG00000135596|HPRD:06183|Vega:OTTHUMG00000015350	microtubule associated monooxygenase, calponin and LIM domain containing 1		GO:0005882(intermediate filament)//GO:0005737(cytoplasm)	GO:0017137(Rab GTPase binding)//GO:0008270(zinc ion binding)//GO:0003779(actin binding)//GO:0016491(oxidoreductase activity)//GO:0016709(oxidoreductase activity, acting on paired donors, with incorporation or reduction of molecular oxygen, NAD(P)H as one donor, and incorporation of one atom of oxygen)//GO:0017124(SH3 domain binding)//GO:0071949(FAD binding)//GO:0005515(protein binding)	GO:0055114(oxidation-reduction process)//GO:0007010(cytoskeleton organization)//GO:0001933(negative regulation of protein phosphorylation)//GO:0043154(negative regulation of cysteine-type endopeptidase activity involved in apoptotic process)//GO:0019417(sulfur oxidation)//GO:0030042(actin filament depolymerization)//GO:0007165(signal transduction)
chr11	118897921	118898220	diffreps_peak_838	8.02434	299	ENST00000334801	BCL9L	140	9.45497e-09	5.65809e-08	up	283149	BCL9-2|DLNB11	MIM:609004|HGNC:HGNC:23688|HPRD:10612	B-cell CLL/lymphoma 9-like		GO:0005654(nucleoplasm)//GO:0005634(nucleus)//GO:0005730(nucleolus)	GO:0008013(beta-catenin binding)//GO:0003713(transcription coactivator activity)	GO:0010718(positive regulation of epithelial to mesenchymal transition)//GO:0060070(canonical Wnt signaling pathway)//GO:0006351(transcription, DNA-templated)//GO:0030512(negative regulation of transforming growth factor beta receptor signaling pathway)//GO:0045944(positive regulation of transcription from RNA polymerase II promoter)//GO:0035019(somatic stem cell population maintenance)//GO:00359…
chr17	73398034	73398185	diffreps_peak_1983	7.40449	151	ENST00000392650	SDK2	14.3538	3.94011e-08	1.62327e-07	up	54549	-	MIM:607217|HGNC:HGNC:19308|Ensembl:ENSG00000069188|HPRD:06239|Vega:OTTHUMG00000152726	sidekick cell adhesion molecule 2		GO:0045202(synapse)//GO:0016021(integral component of membrane)//GO:0030054(cell junction)//GO:0005886(plasma membrane)		GO:0010842(retina layer formation)//GO:0007156(homophilic cell adhesion via plasma membrane adhesion molecules)//GO:0007416(synapse assembly)//GO:0060219(camera-type eye photoreceptor cell differentiation)
chr22	49777033	49777040	diffreps_peak_3142	8.24115	7	ENST00000216267	BRD1	1302.7	5.73918e-09	4.22237e-08	up	23774	BRL|BRPF1|BRPF2	MIM:604589|HGNC:HGNC:1102|Ensembl:ENSG00000100425|HPRD:06848|Vega:OTTHUMG00000150288	bromodomain containing 1		GO:0005654(nucleoplasm)//GO:0030425(dendrite)//GO:0005634(nucleus)//GO:0070776(MOZ/MORF histone acetyltransferase complex)//GO:0043204(perikaryon)	GO:0008270(zinc ion binding)//GO:0042393(histone binding)	GO:0035902(response to immobilization stress)//GO:0051602(response to electrical stimulus)//GO:0043966(histone H3 acetylation)
chr15	89326911	89327040	diffreps_peak_1444	8.2435	129	ENST00000268124	POLG	558.2	5.70815e-09	4.22237e-08	up	5428	MDP1|MIRAS|MTDPS4A|MTDPS4B|PEO|POLG1|POLGA|SANDO|SCAE	MIM:174763|HGNC:HGNC:9179|Ensembl:ENSG00000140521|HPRD:01438|Vega:OTTHUMG00000149646	polymerase (DNA directed), gamma		GO:0005743(mitochondrial inner membrane)//GO:0070062(extracellular exosome)//GO:0042645(mitochondrial nucleoid)//GO:0005760(gamma DNA polymerase complex)//GO:0043234(protein complex)//GO:0005739(mitochondrion)//GO:0043195(terminal bouton)	GO:0003887(DNA-directed DNA polymerase activity)//GO:0002020(protease binding)//GO:0003682(chromatin binding)//GO:0008408(3'-5' exonuclease activity)//GO:0005515(protein binding)//GO:0003677(DNA binding)	GO:0007568(aging)//GO:0055093(response to hyperoxia)//GO:0006287(base-excision repair, gap-filling)//GO:0006264(mitochondrial DNA replication)//GO:0010332(response to gamma radiation)//GO:0009416(response to light stimulus)//GO:0071897(DNA biosynthetic process)//GO:0090305(nucleic acid phosphodiester bond hydrolysis)//GO:0006261(DNA-dependent DNA replication)//GO:0006260(DNA replication)//GO:0071…
chr17	9162812	9162980	diffreps_peak_1810	8.19438	168	ENST00000173229	NTN1	2147.9	6.39178e-09	4.22237e-08	up	9423	NTN1L	MIM:601614|HGNC:HGNC:8029|Ensembl:ENSG00000065320|HPRD:03368|Vega:OTTHUMG00000130257	netrin 1	hsa04360(Axon guidance)	GO:0005604(basement membrane)//GO:0005576(extracellular region)//GO:0005737(cytoplasm)	GO:0005515(protein binding)	GO:0008284(positive regulation of cell proliferation)//GO:0006915(apoptotic process)//GO:0030517(negative regulation of axon extension)//GO:0033564(anterior/posterior axon guidance)//GO:0030334(regulation of cell migration)//GO:0042472(inner ear morphogenesis)//GO:0040023(establishment of nucleus localization)//GO:0032488(Cdc42 protein signal transduction)//GO:0007265(Ras protein signal transduct…
chr19	36140126	36140265	diffreps_peak_2370	6.98748	139	ENST00000588815	CAPNS1	11.239	1.02925e-07	3.89871e-07	up	826	CALPAIN4|CANP|CANPS|CAPN4|CDPS|CSS1	MIM:114170|HGNC:HGNC:1481|Ensembl:ENSG00000126247|HPRD:00240|Vega:OTTHUMG00000160811	calpain small subunit 1		GO:0016020(membrane)//GO:0005886(plasma membrane)//GO:0070062(extracellular exosome)//GO:0005829(cytosol)	GO:0004198(calcium-dependent cysteine-type endopeptidase activity)//GO:0005515(protein binding)//GO:0005509(calcium ion binding)	GO:0006508(proteolysis)//GO:0008284(positive regulation of cell proliferation)//GO:0022617(extracellular matrix disassembly)//GO:0030198(extracellular matrix organization)
chr19	3643242	3643340	diffreps_peak_2172	8.21899	98	ENST00000335312	PIP5K1C	586.3	6.03964e-09	4.22237e-08	up	23396	LCCS3|PIP5K-GAMMA|PIP5K1-gamma|PIP5Kgamma	MIM:606102|HGNC:HGNC:8996|Ensembl:ENSG00000186111|HPRD:05834|Vega:OTTHUMG00000180870	phosphatidylinositol-4-phosphate 5-kinase, type I, gamma	hsa00562(Inositol phosphate metabolism)//	GO:0001891(phagocytic cup)//GO:0001931(uropod)//GO:0098793(presynapse)//GO:0012505(endomembrane system)//GO:0005829(cytosol)//GO:0005634(nucleus)//GO:0032587(ruffle membrane)//GO:0005925(focal adhesion)	GO:0005524(ATP binding)//GO:1990147(talin binding)//GO:0005515(protein binding)//GO:0016308(1-phosphatidylinositol-4-phosphate 5-kinase activity)	GO:0034333(adherens junction assembly)//GO:0006644(phospholipid metabolic process)//GO:0007411(axon guidance)//GO:0044281(small molecule metabolic process)//GO:0072583(clathrin-mediated endocytosis)//GO:0070527(platelet aggregation)//GO:0007016(cytoskeletal anchoring at plasma membrane)//GO:0048488(synaptic vesicle endocytosis)//GO:0006909(phagocytosis)//GO:0046854(phosphatidylinositol phosphoryl…
chr9	114267503	114267557	diffreps_peak_4321	6.28059	54	ENST00000356083	COL27A1	10.2805	5.24097e-07	1.80614e-06	up	85301	STLS	MIM:608461|HGNC:HGNC:22986|Ensembl:ENSG00000196739|HPRD:09767|Vega:OTTHUMG00000020537	collagen type XXVII alpha 1	hsa04974(Protein digestion and absorption)	GO:0005583(fibrillar collagen trimer)//GO:0005788(endoplasmic reticulum lumen)//GO:0005576(extracellular region)	GO:0005201(extracellular matrix structural constituent)//GO:0046872(metal ion binding)	GO:0003431(growth plate cartilage chondrocyte development)//GO:0030198(extracellular matrix organization)
chr14	99971601	99971980	diffreps_peak_1287	8.46419	379	ENST00000402714	EVL	226.5	3.43407e-09	4.22237e-08	up	51466	RNB6	HGNC:HGNC:20234|Ensembl:ENSG00000196405|HPRD:10942|Vega:OTTHUMG00000171530	Enah/Vasp-like		GO:0030027(lamellipodium)//GO:0016020(membrane)//GO:0005829(cytosol)//GO:0005737(cytoplasm)//GO:0005856(cytoskeleton)//GO:0005925(focal adhesion)	GO:0005515(protein binding)//GO:0003779(actin binding)//GO:0017124(SH3 domain binding)//GO:0005522(profilin binding)	GO:0007411(axon guidance)//GO:0051289(protein homotetramerization)//GO:0008154(actin polymerization or depolymerization)//GO:0009887(organ morphogenesis)//GO:0007015(actin filament organization)//GO:0007264(small GTPase mediated signal transduction)//GO:0051496(positive regulation of stress fiber assembly)//GO:0010633(negative regulation of epithelial cell migration)//GO:0007166(cell surface rece…
chr2	27241057	27241227	diffreps_peak_2602	8.22264	170	ENST00000264705	CAD	582.3	5.98901e-09	4.22237e-08	up	790	CDG1Z	MIM:114010|HGNC:HGNC:1424|Ensembl:ENSG00000084774|HPRD:06437|Vega:OTTHUMG00000097070	carbamoyl-phosphate synthetase 2, aspartate transcarbamylase, and dihydroorotase	hsa00240(Pyrimidine metabolism)//hsa00250(Alanine, aspartate and glutamate metabolism)//	GO:0070062(extracellular exosome)//GO:0043195(terminal bouton)//GO:0016020(membrane)//GO:0043234(protein complex)//GO:0042995(cell projection)//GO:0005829(cytosol)//GO:0016363(nuclear matrix)//GO:0005654(nucleoplasm)//GO:0005634(nucleus)//GO:0043025(neuronal cell body)	GO:0004088(carbamoyl-phosphate synthase (glutamine-hydrolyzing) activity)//GO:0046872(metal ion binding)//GO:0042802(identical protein binding)//GO:0005524(ATP binding)//GO:0019899(enzyme binding)//GO:0004151(dihydroorotase activity)//GO:0016810(hydrolase activity, acting on carbon-nitrogen (but not peptide) bonds)//GO:0004672(protein kinase activity)//GO:0004087(carbamoyl-phosphate synthase (amm…	GO:0008152(metabolic process)//GO:0006207('de novo' pyrimidine nucleobase biosynthetic process)//GO:0006206(pyrimidine nucleobase metabolic process)//GO:0018107(peptidyl-threonine phosphorylation)//GO:0044205('de novo' UMP biosynthetic process)//GO:0007507(heart development)//GO:0031100(organ regeneration)//GO:0033574(response to testosterone)//GO:0035690(cellular response to drug)//GO:0031000(re…
chr19	17026550	17026815	diffreps_peak_2302	8.18422	265	ENST00000388925	CPAMD8	460	6.54305e-09	4.22237e-08	up	27151	K-CAP|VIP	MIM:608841|HGNC:HGNC:23228|Ensembl:ENSG00000160111|HPRD:09892|Vega:OTTHUMG00000133549	C3 and PZP-like, alpha-2-macroglobulin domain containing 8		GO:0005886(plasma membrane)//GO:0005576(extracellular region)//GO:0005615(extracellular space)	GO:0004867(serine-type endopeptidase inhibitor activity)//GO:0004866(endopeptidase inhibitor activity)	GO:0010951(negative regulation of endopeptidase activity)
chr7	47280285	47280354	diffreps_peak_3951	7.68574	69	ENST00000311160	TNS3	240.525	2.06188e-08	9.51539e-08	up	64759	TEM6|TENS1	MIM:606825|HGNC:HGNC:21616|Ensembl:ENSG00000136205|Vega:OTTHUMG00000074075	tensin 3		GO:0005622(intracellular)//GO:0005925(focal adhesion)//GO:0005737(cytoplasm)	GO:0046872(metal ion binding)//GO:0005515(protein binding)	GO:0035556(intracellular signal transduction)//GO:0048286(lung alveolus development)//GO:0008284(positive regulation of cell proliferation)//GO:0016477(cell migration)
chr11	118481761	118482020	diffreps_peak_832	7.58887	259	ENST00000389506	KMT2A	17.5725	2.57709e-08	1.13171e-07	up	4297	ALL-1|CXXC7|HRX|HTRX1|MLL|MLL-AF9|MLL/GAS7|MLL1|MLL1A|TET1-MLL|TRX1|WDSTS	MIM:159555|HGNC:HGNC:7132|Ensembl:ENSG00000118058|HPRD:01162|Vega:OTTHUMG00000166337	lysine methyltransferase 2A	hsa00310(Lysine degradation)//hsa05202(Transcriptional misregulation in cancer)	GO:0005654(nucleoplasm)//GO:0035097(histone methyltransferase complex)//GO:0005634(nucleus)//GO:0071339(MLL1 complex)//GO:0005737(cytoplasm)	GO:0008270(zinc ion binding)//GO:0042800(histone methyltransferase activity (H3-K4 specific))//GO:0003700(transcription factor activity, sequence-specific DNA binding)//GO:0003682(chromatin binding)//GO:0042802(identical protein binding)//GO:0044212(transcription regulatory region DNA binding)//GO:0045322(unmethylated CpG binding)//GO:0042803(protein homodimerization activity)//GO:0070577(lysine-…	GO:2000615(regulation of histone H3-K9 acetylation)//GO:0032922(circadian regulation of gene expression)//GO:0008542(visual learning)//GO:0008285(negative regulation of cell proliferation)//GO:0006461(protein complex assembly)//GO:0051899(membrane depolarization)//GO:0045893(positive regulation of transcription, DNA-templated)//GO:0035162(embryonic hemopoiesis)//GO:0051568(histone H3-K4 methylati…
chr7	2543721	2543940	diffreps_peak_3888	7.69644	219	ENST00000340611	BRAT1	460.42	2.01168e-08	9.35565e-08	up	221927	BAAT1|C7orf27|RMFSL	MIM:614506|HGNC:HGNC:21701|Ensembl:ENSG00000106009|HPRD:12914|Vega:OTTHUMG00000119091	BRCA1 associated ATM activator 1		GO:0016020(membrane)//GO:0005634(nucleus)//GO:0005737(cytoplasm)	GO:0005515(protein binding)	GO:0006974(cellular response to DNA damage stimulus)//GO:0008283(cell proliferation)//GO:0010212(response to ionizing radiation)//GO:0016477(cell migration)//GO:0006006(glucose metabolic process)//GO:0051646(mitochondrion localization)//GO:0001934(positive regulation of protein phosphorylation)//GO:0006915(apoptotic process)//GO:0016049(cell growth)
chr19	7909754	7909860	diffreps_peak_2217	8.2677	106	ENST00000397979	MAP2K7	261.4	5.39885e-09	4.22237e-08	up	5609	JNKK2|MAPKK7|MEK|MEK 7|MKK7|PRKMK7|SAPKK-4|SAPKK4	MIM:603014|HGNC:HGNC:6847|Ensembl:ENSG00000076984|Vega:OTTHUMG00000137368	mitogen-activated protein kinase kinase 7	hsa04010(MAPK signaling pathway)//hsa04012(ErbB signaling pathway)//hsa04141(Protein processing in endoplasmic reticulum)//hsa04380(Osteoclast differentiation)//hsa04620(Toll-like receptor signaling pathway)//hsa04660(T cell receptor signaling pathway)//hsa04664(Fc epsilon RI signaling pathway)//hsa04668(TNF signaling pathway)//hsa04722(Neurotrophin signaling pathway)//hsa04912(GnRH signaling pat…	GO:0005634(nucleus)//GO:0005737(cytoplasm)//GO:0005829(cytosol)	GO:0019903(protein phosphatase binding)//GO:0004674(protein serine/threonine kinase activity)//GO:0005524(ATP binding)//GO:0019899(enzyme binding)//GO:0008545(JUN kinase kinase activity)//GO:0000287(magnesium ion binding)//GO:0004708(MAP kinase kinase activity)//GO:0031435(mitogen-activated protein kinase kinase kinase binding)//GO:0019901(protein kinase binding)//GO:0004713(protein tyrosine kina…	GO:0034166(toll-like receptor 10 signaling pathway)//GO:0007257(activation of JUN kinase activity)//GO:0006915(apoptotic process)//GO:0035666(TRIF-dependent toll-like receptor signaling pathway)//GO:0009611(response to wounding)//GO:0034142(toll-like receptor 4 signaling pathway)//GO:0051403(stress-activated MAPK cascade)//GO:0034146(toll-like receptor 5 signaling pathway)//GO:0032212(positive re…
chr6	155148141	155148334	diffreps_peak_3800	7.49819	193	ENST00000360366	TIAM2	1164.5	3.17551e-08	1.34655e-07	up	26230	STEF|TIAM-2	MIM:604709|HGNC:HGNC:11806|Ensembl:ENSG00000146426|HPRD:05273|Vega:OTTHUMG00000015880	T-cell lymphoma invasion and metastasis 2		GO:0070062(extracellular exosome)//GO:0030027(lamellipodium)//GO:0016020(membrane)//GO:0030175(filopodium)//GO:0005829(cytosol)//GO:0030426(growth cone)//GO:0005622(intracellular)	GO:0005089(Rho guanyl-nucleotide exchange factor activity)//GO:0005096(GTPase activator activity)//GO:0005085(guanyl-nucleotide exchange factor activity)//GO:0005057(receptor signaling protein activity)	GO:0044255(cellular lipid metabolic process)//GO:0044281(small molecule metabolic process)//GO:0043065(positive regulation of apoptotic process)//GO:0007264(small GTPase mediated signal transduction)//GO:0043547(positive regulation of GTPase activity)//GO:0048011(neurotrophin TRK receptor signaling pathway)//GO:0035023(regulation of Rho protein signal transduction)//GO:0035556(intracellular signa…
chr22	17628641	17628818	diffreps_peak_3038	5.5966	177	ENST00000253413	ATP6V1E1	100.4	2.53166e-06	8.15292e-06	up	529	ATP6E|ATP6E2|ATP6V1E|P31|Vma4	MIM:108746|HGNC:HGNC:857|Ensembl:ENSG00000131100|HPRD:00163|Vega:OTTHUMG00000059320	ATPase H+ transporting V1 subunit E1	hsa00190(Oxidative phosphorylation)//	GO:0005768(endosome)//GO:0016469(proton-transporting two-sector ATPase complex)//GO:0033178(proton-transporting two-sector ATPase complex, catalytic domain)//GO:0005829(cytosol)//GO:0005765(lysosomal membrane)//GO:0005739(mitochondrion)//GO:0070062(extracellular exosome)//GO:0005902(microvillus)//GO:0016324(apical plasma membrane)	GO:0051117(ATPase binding)//GO:0005515(protein binding)//GO:0046961(proton-transporting ATPase activity, rotational mechanism)//GO:0008553(hydrogen-exporting ATPase activity, phosphorylative mechanism)	GO:0015992(proton transport)//GO:0008152(metabolic process)//GO:0008286(insulin receptor signaling pathway)//GO:0015991(ATP hydrolysis coupled proton transport)//GO:0033572(transferrin transport)//GO:0006879(cellular iron ion homeostasis)//GO:0045454(cell redox homeostasis)//GO:0055085(transmembrane transport)//GO:0034220(ion transmembrane transport)
chr6	32109241	32109374	diffreps_peak_3725	8.22754	133	ENST00000375244	TNXB	555.4	5.92194e-09	4.22237e-08	up	7148	EDS3|HXBL|TENX|TN-X|TNX|TNXB1|TNXB2|TNXBS|VUR8|XB|XBS	MIM:600985|HGNC:HGNC:11976|Ensembl:ENSG00000168477|HPRD:02993|Vega:OTTHUMG00000031088	tenascin XB	hsa04151(PI3K-Akt signaling pathway)//hsa04510(Focal adhesion)//hsa04512(ECM-receptor interaction)//hsa05206(MicroRNAs in cancer)	GO:0070062(extracellular exosome)//GO:0005583(fibrillar collagen trimer)//GO:0031012(extracellular matrix)//GO:0005578(proteinaceous extracellular matrix)//GO:0005622(intracellular)//GO:0005615(extracellular space)	GO:0005518(collagen binding)//GO:0008201(heparin binding)//GO:0005515(protein binding)//GO:0005178(integrin binding)	GO:0048251(elastic fiber assembly)//GO:0006641(triglyceride metabolic process)//GO:0007155(cell adhesion)//GO:0006631(fatty acid metabolic process)//GO:0032963(collagen metabolic process)//GO:0016337(single organismal cell-cell adhesion)//GO:0030199(collagen fibril organization)//GO:0030036(actin cytoskeleton organization)//GO:0043206(extracellular fibril organization)//GO:0043506(regulation of J…
chr17	28950894	28951240	diffreps_peak_1856	8.20407	346	ENST00000268756	PHF12	1309.2	6.25065e-09	4.22237e-08	up	57649	PF1	HGNC:HGNC:20816|Ensembl:ENSG00000109118|HPRD:15123|Vega:OTTHUMG00000132676	PHD finger protein 12		GO:0005654(nucleoplasm)//GO:0005634(nucleus)//GO:0016580(Sin3 complex)//GO:0017053(transcriptional repressor complex)	GO:0008270(zinc ion binding)//GO:0035091(phosphatidylinositol binding)//GO:0003682(chromatin binding)//GO:0042393(histone binding)//GO:0000977(RNA polymerase II regulatory region sequence-specific DNA binding)//GO:0001222(transcription corepressor binding)//GO:0005515(protein binding)//GO:0001106(RNA polymerase II transcription corepressor activity)	GO:0045892(negative regulation of transcription, DNA-templated)//GO:0006351(transcription, DNA-templated)//GO:0000122(negative regulation of transcription from RNA polymerase II promoter)
chr16	78161	78333	diffreps_peak_1478	7.71037	172	ENST00000356432	MPG	409.6	1.94818e-08	9.27521e-08	up	4350	AAG|ADPG|APNG|CRA36.1|MDG|Mid1|PIG11|PIG16|anpg	MIM:156565|HGNC:HGNC:7211|Ensembl:ENSG00000103152|HPRD:06766|Vega:OTTHUMG00000047887	N-methylpurine DNA glycosylase	hsa03410(Base excision repair)	GO:0042645(mitochondrial nucleoid)//GO:0005654(nucleoplasm)//GO:0016021(integral component of membrane)	GO:0008725(DNA-3-methyladenine glycosylase activity)//GO:0003905(alkylbase DNA N-glycosylase activity)//GO:0052822(DNA-3-methylguanine glycosylase activity)//GO:0052821(DNA-7-methyladenine glycosylase activity)//GO:0003684(damaged DNA binding)//GO:0043916(DNA-7-methylguanine glycosylase activity)//GO:0005515(protein binding)//GO:0003677(DNA binding)	GO:0006281(DNA repair)//GO:0006307(DNA dealkylation involved in DNA repair)//GO:0006284(base-excision repair)//GO:0006285(base-excision repair, AP site formation)//GO:0045007(depurination)
chr9	6984165	6984300	diffreps_peak_4244	7.89199	135	ENST00000381306	KDM4C	233.3	1.28235e-08	6.96274e-08	up	23081	GASC1|JHDM3C|JMJD2C|TDRD14C	MIM:605469|HGNC:HGNC:17071|Ensembl:ENSG00000107077|Ensembl:ENSG00000274527|Ensembl:ENSG00000282960|HPRD:12016|Vega:OTTHUMG00000019536|Vega:OTTHUMG00000187508	lysine demethylase 4C		GO:0005654(nucleoplasm)//GO:0000790(nuclear chromatin)	GO:0032452(histone demethylase activity)//GO:0008270(zinc ion binding)//GO:0032454(histone demethylase activity (H3-K9 specific))//GO:0019899(enzyme binding)//GO:0050681(androgen receptor binding)//GO:0051213(dioxygenase activity)	GO:0055114(oxidation-reduction process)//GO:0006325(chromatin organization)//GO:0008284(positive regulation of cell proliferation)//GO:0033169(histone H3-K9 demethylation)//GO:0006351(transcription, DNA-templated)//GO:0007264(small GTPase mediated signal transduction)//GO:0006357(regulation of transcription from RNA polymerase II promoter)
chr11	27362835	27362980	diffreps_peak_676	8.27953	145	ENST00000317945	CCDC34	157	5.25374e-09	4.22237e-08	up	91057	L15|NY-REN-41|RAMA3	MIM:612324|HGNC:HGNC:25079|Ensembl:ENSG00000109881|HPRD:14868|Vega:OTTHUMG00000166211	coiled-coil domain containing 34
chr14	75428045	75428252	diffreps_peak_1264	6.94773	207	ENST00000559060	JDP2	17.2218	1.12789e-07	4.25059e-07	up	122953	JUNDM2	MIM:608657|HGNC:HGNC:17546|Ensembl:ENSG00000140044|HPRD:16360	Jun dimerization protein 2		GO:0005634(nucleus)	GO:0000978(RNA polymerase II core promoter proximal region sequence-specific DNA binding)//GO:0003700(transcription factor activity, sequence-specific DNA binding)//GO:0043565(sequence-specific DNA binding)//GO:0003682(chromatin binding)//GO:0001078(transcriptional repressor activity, RNA polymerase II core promoter proximal region sequence-specific binding)//GO:0000982(transcription factor activ…	GO:0031065(positive regulation of histone deacetylation)//GO:0006351(transcription, DNA-templated)//GO:0031063(regulation of histone deacetylation)//GO:0045599(negative regulation of fat cell differentiation)//GO:0000122(negative regulation of transcription from RNA polymerase II promoter)//GO:0006357(regulation of transcription from RNA polymerase II promoter)
chr2	180980681	180980973	diffreps_peak_2741	7.64869	292	ENST00000410062	UBE2E3	27.2464	2.24549e-08	1.01789e-07	up	10477	UBCH9|UbcM2	MIM:604151|HGNC:HGNC:12479|Ensembl:ENSG00000170035|HPRD:05000|Vega:OTTHUMG00000132585	ubiquitin conjugating enzyme E2E 3	hsa04120(Ubiquitin mediated proteolysis)//hsa04141(Protein processing in endoplasmic reticulum)	GO:0005634(nucleus)//GO:0005737(cytoplasm)	GO:0005524(ATP binding)//GO:0004842(ubiquitin-protein transferase activity)//GO:0005515(protein binding)//GO:0061631(ubiquitin conjugating enzyme activity)	GO:0070936(protein K48-linked ubiquitination)//GO:0070979(protein K11-linked ubiquitination)//GO:0040008(regulation of growth)//GO:0070534(protein K63-linked ubiquitination)
chr22	49776049	49776159	diffreps_peak_3141	8.22828	110	ENST00000216267	BRD1	726.8	5.91185e-09	4.22237e-08	up	23774	BRL|BRPF1|BRPF2	MIM:604589|HGNC:HGNC:1102|Ensembl:ENSG00000100425|HPRD:06848|Vega:OTTHUMG00000150288	bromodomain containing 1		GO:0005654(nucleoplasm)//GO:0030425(dendrite)//GO:0005634(nucleus)//GO:0070776(MOZ/MORF histone acetyltransferase complex)//GO:0043204(perikaryon)	GO:0008270(zinc ion binding)//GO:0042393(histone binding)	GO:0035902(response to immobilization stress)//GO:0051602(response to electrical stimulus)//GO:0043966(histone H3 acetylation)
chr21	38445403	38445540	diffreps_peak_3009	7.5401	137	ENST00000288319	ERG	112.754	2.8834e-08	1.24141e-07	up	2078	erg-3|p55	MIM:165080|HGNC:HGNC:3446|Ensembl:ENSG00000157554|HPRD:01298|Vega:OTTHUMG00000090767	v-ets avian erythroblastosis virus E26 oncogene homolog	hsa05202(Transcriptional misregulation in cancer)	GO:0030529(intracellular ribonucleoprotein complex)//GO:0005634(nucleus)//GO:0005737(cytoplasm)	GO:0003700(transcription factor activity, sequence-specific DNA binding)//GO:0004871(signal transducer activity)//GO:0003682(chromatin binding)//GO:0000981(RNA polymerase II transcription factor activity, sequence-specific DNA binding)//GO:0043565(sequence-specific DNA binding)//GO:0005515(protein binding)//GO:0003677(DNA binding)	GO:2000504(positive regulation of blood vessel remodeling)//GO:0008283(cell proliferation)//GO:0006468(protein phosphorylation)//GO:0006351(transcription, DNA-templated)//GO:0030154(cell differentiation)//GO:0003197(endocardial cushion development)//GO:0003199(endocardial cushion to mesenchymal transition involved in heart valve formation)//GO:0007275(multicellular organism development)//GO:00164…
chr17	38779382	38779529	diffreps_peak_1881	8.17822	147	ENST00000619039	PIP4K2B	1103	6.63408e-09	4.22237e-08	up	8396	PI5P4KB|PIP5K2B|PIP5KIIB|PIP5KIIbeta|PIP5P4KB	MIM:603261|HGNC:HGNC:8998|Ensembl:ENSG00000276293|HPRD:04463|Vega:OTTHUMG00000188504	phosphatidylinositol-5-phosphate 4-kinase, type II, beta	hsa00562(Inositol phosphate metabolism)//hsa04070(Phosphatidylinositol signaling system)//hsa04810(Regulation of actin cytoskeleton)	GO:0005654(nucleoplasm)//GO:0005886(plasma membrane)//GO:0005829(cytosol)//GO:0005789(endoplasmic reticulum membrane)//GO:0005776(autophagosome)	GO:0016309(1-phosphatidylinositol-5-phosphate 4-kinase activity)//GO:0005524(ATP binding)//GO:0016307(phosphatidylinositol phosphate kinase activity)//GO:0016308(1-phosphatidylinositol-4-phosphate 5-kinase activity)//GO:0005515(protein binding)//GO:0005057(receptor signaling protein activity)	GO:0006644(phospholipid metabolic process)//GO:0044281(small molecule metabolic process)//GO:0010506(regulation of autophagy)//GO:0046854(phosphatidylinositol phosphorylation)//GO:0006661(phosphatidylinositol biosynthetic process)//GO:2000786(positive regulation of autophagosome assembly)//GO:0035556(intracellular signal transduction)//GO:0007166(cell surface receptor signaling pathway)
chr17	9916561	9916760	diffreps_peak_1813	8.19678	199	ENST00000323816	GAS7	288.4	6.35657e-09	4.22237e-08	up	8522	MLL/GAS7	MIM:603127|HGNC:HGNC:4169|Ensembl:ENSG00000007237|HPRD:16011|Vega:OTTHUMG00000177945	growth arrest specific 7		GO:0001726(ruffle)//GO:0005737(cytoplasm)//GO:0005884(actin filament)	GO:0005515(protein binding)//GO:0051015(actin filament binding)//GO:0003700(transcription factor activity, sequence-specific DNA binding)	GO:0030041(actin filament polymerization)//GO:0008360(regulation of cell shape)//GO:0048812(neuron projection morphogenesis)//GO:0007050(cell cycle arrest)//GO:0051017(actin filament bundle assembly)//GO:0006355(regulation of transcription, DNA-templated)
chr6	169751796	169751937	diffreps_peak_3816	8.18422	141	ENST00000588451	ERMARD	451.5	6.54305e-09	4.22237e-08	up	55780	C6orf70|PVNH6|dJ266L20.3	MIM:615532|HGNC:HGNC:21056|Ensembl:ENSG00000130023|HPRD:18697|Vega:OTTHUMG00000016067	ER membrane-associated RNA degradation		GO:0016021(integral component of membrane)//GO:0005789(endoplasmic reticulum membrane)		GO:0007275(multicellular organism development)
chr1	2074961	2075133	diffreps_peak_27	7.70572	172	ENST00000470596	PRKCZ	68.8551	1.96914e-08	9.29451e-08	up	5590	PKC-ZETA|PKC2	MIM:176982|HGNC:HGNC:9412|Ensembl:ENSG00000067606|HPRD:01504|Vega:OTTHUMG00000001238	protein kinase C zeta	hsa04015(Rap1 signaling pathway)//hsa04062(Chemokine signaling pathway)//hsa04071(Sphingolipid signaling pathway)//hsa04144(Endocytosis)//hsa04390(Hippo signaling pathway)//hsa04530(Tight junction)//hsa04611(Platelet activation)//hsa04910(Insulin signaling pathway)//hsa04930(Type II diabetes mellitus)//	GO:0005815(microtubule organizing center)//GO:0031941(filamentous actin)//GO:0035748(myelin sheath abaxonal region)//GO:0005911(cell-cell junction)//GO:0043203(axon hillock)//GO:0005923(bicellular tight junction)//GO:0005768(endosome)//GO:0016020(membrane)//GO:0005737(cytoplasm)//GO:0005622(intracellular)//GO:0031982(vesicle)//GO:0016363(nuclear matrix)//GO:0045179(apical cortex)//GO:0016324(apic…	GO:0004674(protein serine/threonine kinase activity)//GO:0019901(protein kinase binding)//GO:0015459(potassium channel regulator activity)//GO:0004672(protein kinase activity)//GO:0043560(insulin receptor substrate binding)//GO:0005524(ATP binding)//GO:0043274(phospholipase binding)//GO:0004697(protein kinase C activity)//GO:0046872(metal ion binding)//GO:0005515(protein binding)//GO:0071889(14-3…	GO:0030168(platelet activation)//GO:0060081(membrane hyperpolarization)//GO:0047496(vesicle transport along microtubule)//GO:0016477(cell migration)//GO:2000664(positive regulation of interleukin-5 secretion)//GO:2000463(positive regulation of excitatory postsynaptic potential)//GO:0043066(negative regulation of apoptotic process)//GO:0007179(transforming growth factor beta receptor signaling pat…
chr1	39368301	39368314	diffreps_peak_169	8.25849	13	ENST00000289893	MACF1	337.2	5.51451e-09	4.22237e-08	up	23499	ABP620|ACF7|MACF|OFC4	MIM:608271|HGNC:HGNC:13664|Ensembl:ENSG00000127603|HPRD:09750|Vega:OTTHUMG00000007754	microtubule-actin crosslinking factor 1		GO:0005886(plasma membrane)//GO:0005874(microtubule)//GO:0015629(actin cytoskeleton)//GO:0005794(Golgi apparatus)//GO:0016021(integral component of membrane)//GO:0097481(neuronal postsynaptic density)//GO:0032587(ruffle membrane)//GO:0005856(cytoskeleton)//GO:0005737(cytoplasm)	GO:0003779(actin binding)//GO:0008092(cytoskeletal protein binding)//GO:0016887(ATPase activity)//GO:0044822(poly(A) RNA binding)//GO:0008017(microtubule binding)//GO:0005515(protein binding)//GO:0005509(calcium ion binding)//GO:0051015(actin filament binding)	GO:0008152(metabolic process)//GO:0045773(positive regulation of axon extension)//GO:0030177(positive regulation of Wnt signaling pathway)//GO:0010632(regulation of epithelial cell migration)//GO:0007050(cell cycle arrest)//GO:0016055(Wnt signaling pathway)//GO:0007163(establishment or maintenance of cell polarity)//GO:0043001(Golgi to plasma membrane protein transport)//GO:0042060(wound healing)…
chr10	119049841	119049985	diffreps_peak_581	7.37024	144	ENST00000369144	EIF3A	28.9624	4.2634e-08	1.7453e-07	up	8661	EIF3|EIF3S10|P167|TIF32|eIF3-p170|eIF3-theta|p180|p185	MIM:602039|HGNC:HGNC:3271|Ensembl:ENSG00000107581|HPRD:03618	eukaryotic translation initiation factor 3 subunit A	hsa03013(RNA transport)	GO:0071541(eukaryotic translation initiation factor 3 complex, eIF3m)//GO:0016282(eukaryotic 43S preinitiation complex)//GO:0016020(membrane)//GO:0005829(cytosol)//GO:0033290(eukaryotic 48S preinitiation complex)//GO:0005852(eukaryotic translation initiation factor 3 complex)//GO:0005730(nucleolus)//GO:0005634(nucleus)//GO:0005737(cytoplasm)	GO:0044822(poly(A) RNA binding)//GO:0005198(structural molecule activity)//GO:0005515(protein binding)//GO:0003743(translation initiation factor activity)	GO:0006412(translation)//GO:0044267(cellular protein metabolic process)//GO:0010467(gene expression)//GO:0001731(formation of translation preinitiation complex)//GO:0001732(formation of cytoplasmic translation initiation complex)//GO:0006413(translational initiation)//GO:0006446(regulation of translational initiation)
chr17	75242830	75242911	diffreps_peak_1991	8.23525	81	ENST00000537686	GGA3	400.3	5.81764e-09	4.22237e-08	up	23163	-	MIM:606006|HGNC:HGNC:17079|Ensembl:ENSG00000125447|HPRD:10443|Vega:OTTHUMG00000179483	golgi-associated, gamma adaptin ear containing, ARF binding protein 3	hsa04142(Lysosome)	GO:0010008(endosome membrane)//GO:0030131(clathrin adaptor complex)//GO:0005802(trans-Golgi network)	GO:0030306(ADP-ribosylation factor binding)//GO:0005515(protein binding)	GO:0044267(cellular protein metabolic process)//GO:0016192(vesicle-mediated transport)//GO:0045732(positive regulation of protein catabolic process)//GO:0006886(intracellular protein transport)
chr20	63742401	63742615	diffreps_peak_2936	8.18883	214	ENST00000266077	SLC2A4RG	322.8	6.47397e-09	4.22237e-08	up	56731	GEF|HDBP-1|HDBP1|Si-1-2|Si-1-2-19	MIM:609493|HGNC:HGNC:15930|HPRD:15364	SLC2A4 regulator		GO:0005654(nucleoplasm)//GO:0005634(nucleus)//GO:0005737(cytoplasm)	GO:0046872(metal ion binding)//GO:0003677(DNA binding)//GO:0003700(transcription factor activity, sequence-specific DNA binding)	GO:0006351(transcription, DNA-templated)//GO:0006355(regulation of transcription, DNA-templated)
chr1	42766506	42766860	diffreps_peak_177	7.70601	354	ENST00000236040	P3H1	269.58	1.96786e-08	9.29451e-08	up	64175	GROS1|LEPRE1|OI8	MIM:610339|HGNC:HGNC:19316|Ensembl:ENSG00000117385|HPRD:11227|Vega:OTTHUMG00000007525	prolyl 3-hydroxylase 1		GO:0070062(extracellular exosome)//GO:0032991(macromolecular complex)//GO:0016020(membrane)//GO:0005783(endoplasmic reticulum)//GO:0005788(endoplasmic reticulum lumen)//GO:0005578(proteinaceous extracellular matrix)//GO:0005634(nucleus)	GO:0031418(L-ascorbic acid binding)//GO:0003674(molecular_function)//GO:0032403(protein complex binding)//GO:0005518(collagen binding)//GO:0005506(iron ion binding)//GO:0019797(procollagen-proline 3-dioxygenase activity)	GO:0055114(oxidation-reduction process)//GO:0030278(regulation of ossification)//GO:1901874(negative regulation of post-translational protein modification)//GO:0030198(extracellular matrix organization)//GO:0060348(bone development)//GO:0050708(regulation of protein secretion)//GO:0019511(peptidyl-proline hydroxylation)//GO:0006457(protein folding)//GO:0061077(chaperone-mediated protein folding)/…
chr2	231395601	231395814	diffreps_peak_2781	8.24523	213	ENST00000287590	B3GNT7	591.1	5.68553e-09	4.22237e-08	up	93010	beta3GnT7	MIM:615313|HGNC:HGNC:18811|Ensembl:ENSG00000156966|HPRD:12512|Vega:OTTHUMG00000153880	UDP-GlcNAc:betaGal beta-1,3-N-acetylglucosaminyltransferase 7	hsa00533(Glycosaminoglycan biosynthesis - keratan sulfate)	GO:0016021(integral component of membrane)//GO:0000139(Golgi membrane)	GO:0008378(galactosyltransferase activity)	GO:0044267(cellular protein metabolic process)//GO:0044281(small molecule metabolic process)//GO:0016266(O-glycan processing)//GO:0042339(keratan sulfate metabolic process)//GO:0006493(protein O-linked glycosylation)//GO:0018146(keratan sulfate biosynthetic process)//GO:0005975(carbohydrate metabolic process)//GO:0043687(post-translational protein modification)//GO:0030203(glycosaminoglycan metab…
chr5	73447121	73447500	diffreps_peak_3553	8.24978	379	ENST00000615637	FOXD1	292	5.62622e-09	4.22237e-08	up	2297	FKHL8|FREAC-4|FREAC4	MIM:601091|HGNC:HGNC:3802|Ensembl:ENSG00000251493|HPRD:03055|Vega:OTTHUMG00000162495	forkhead box D1		GO:0005634(nucleus)	GO:0000981(RNA polymerase II transcription factor activity, sequence-specific DNA binding)//GO:0008301(DNA binding, bending)//GO:0003677(DNA binding)//GO:0043565(sequence-specific DNA binding)//GO:0003700(transcription factor activity, sequence-specific DNA binding)	GO:0010628(positive regulation of gene expression)//GO:0009653(anatomical structure morphogenesis)//GO:0006351(transcription, DNA-templated)//GO:0030154(cell differentiation)//GO:0060678(dichotomous subdivision of terminal units involved in ureteric bud branching)//GO:0030513(positive regulation of BMP signaling pathway)//GO:0072267(metanephric capsule specification)//GO:0045892(negative regulati…
chr6	31827741	31827960	diffreps_peak_3719	7.71001	219	ENST00000375650	HSPA1B	22.5185	1.94979e-08	9.27521e-08	up	3304	HSP70-1B|HSP70-2|HSP70.2	MIM:603012|HGNC:HGNC:5233|Ensembl:ENSG00000204388|HPRD:06784|Vega:OTTHUMG00000031202	heat shock protein family A (Hsp70) member 1B	hsa03040(Spliceosome)//hsa04010(MAPK signaling pathway)//hsa04141(Protein processing in endoplasmic reticulum)//hsa04144(Endocytosis)//	GO:0005737(cytoplasm)//GO:0048471(perinuclear region of cytoplasm)//GO:0005829(cytosol)//GO:0005814(centriole)//GO:0016234(inclusion body)//GO:0005654(nucleoplasm)//GO:0072562(blood microparticle)//GO:0005925(focal adhesion)//GO:0000151(ubiquitin ligase complex)	GO:0044183(protein binding involved in protein folding)//GO:0042826(histone deacetylase binding)//GO:0031625(ubiquitin protein ligase binding)//GO:0051082(unfolded protein binding)//GO:0005524(ATP binding)//GO:0019899(enzyme binding)//GO:0001618(virus receptor activity)//GO:0031072(heat shock protein binding)//GO:0055131(C3HC4-type RING finger domain binding)//GO:0016887(ATPase activity)//GO:0001…	GO:1903265(positive regulation of tumor necrosis factor-mediated signaling pathway)//GO:0010941(regulation of cell death)//GO:1900034(regulation of cellular response to heat)//GO:0070434(positive regulation of nucleotide-binding oligomerization domain containing 2 signaling pathway)//GO:0010628(positive regulation of gene expression)//GO:2001240(negative regulation of extrinsic apoptotic signalin…
chr19	55236681	55236821	diffreps_peak_2531	7.30304	140	ENST00000412770	PPP6R1	1475.8	4.97686e-08	2.00688e-07	up	22870	KIAA1115|PP6R1|SAP190|SAPS1	MIM:610875|HGNC:HGNC:29195|Ensembl:ENSG00000105063|HPRD:17207|Vega:OTTHUMG00000180704	protein phosphatase 6 regulatory subunit 1		GO:0000139(Golgi membrane)//GO:0005737(cytoplasm)//GO:0005829(cytosol)	GO:0019903(protein phosphatase binding)//GO:0005515(protein binding)	GO:0061024(membrane organization)//GO:0044267(cellular protein metabolic process)//GO:0048208(COPII vesicle coating)//GO:0043687(post-translational protein modification)//GO:0018279(protein N-linked glycosylation via asparagine)//GO:0043666(regulation of phosphoprotein phosphatase activity)//GO:0006888(ER to Golgi vesicle-mediated transport)
chr17	81512733	81512891	diffreps_peak_2024	8.17927	158	ENST00000331925	ACTG1	1199.2	6.61805e-09	4.22237e-08	up	71	ACT|ACTG|BRWS2|DFNA20|DFNA26|HEL-176	MIM:102560|HGNC:HGNC:144|Ensembl:ENSG00000184009|HPRD:00017|Vega:OTTHUMG00000177955	actin gamma 1	hsa04015(Rap1 signaling pathway)//hsa04145(Phagosome)//hsa04210(Apoptosis)//hsa04390(Hippo signaling pathway)//hsa04510(Focal adhesion)//hsa04520(Adherens junction)//hsa04530(Tight junction)//hsa04611(Platelet activation)//hsa04670(Leukocyte transendothelial migration)//hsa04810(Regulation of actin cytoskeleton)//hsa04919(Thyroid hormone signaling pathway)//hsa04921(Oxytocin signaling pathway)//h…	GO:0097433(dense body)//GO:0005886(plasma membrane)//GO:0043209(myelin sheath)//GO:0016020(membrane)//GO:0005856(cytoskeleton)//GO:0030016(myofibril)//GO:0070062(extracellular exosome)//GO:0031941(filamentous actin)//GO:0005634(nucleus)//GO:0072562(blood microparticle)//GO:0005615(extracellular space)//GO:0005925(focal adhesion)//GO:0005829(cytosol)	GO:0005524(ATP binding)//GO:0005515(protein binding)//GO:0031625(ubiquitin protein ligase binding)//GO:0005200(structural constituent of cytoskeleton)//GO:0042802(identical protein binding)	GO:0061024(membrane organization)//GO:0007411(axon guidance)//GO:0048010(vascular endothelial growth factor receptor signaling pathway)//GO:0045087(innate immune response)//GO:0070527(platelet aggregation)//GO:0048013(ephrin receptor signaling pathway)//GO:0007264(small GTPase mediated signal transduction)//GO:0034332(adherens junction organization)//GO:0001895(retina homeostasis)//GO:0034329(cel…
chr22	27798181	27798380	diffreps_peak_3069	7.71059	199	ENST00000302326	MN1	55.087	1.94721e-08	9.27521e-08	up	4330	MGCR|MGCR1|MGCR1-PEN|dJ353E16.2	MIM:156100|HGNC:HGNC:7180|Ensembl:ENSG00000169184|HPRD:08862|Vega:OTTHUMG00000150975	meningioma (disrupted in balanced translocation) 1		GO:0005575(cellular_component)	GO:0003674(molecular_function)	GO:0007275(multicellular organism development)//GO:0006351(transcription, DNA-templated)//GO:0006355(regulation of transcription, DNA-templated)//GO:0008150(biological_process)//GO:0001957(intramembranous ossification)
chr17	17171717	17171820	diffreps_peak_1829	7.58974	103	ENST00000313485	MPRIP	35.9286	2.57192e-08	1.13031e-07	up	23164	M-RIP|MRIP|RHOIP3|RIP3|p116Rip	MIM:612935|HGNC:HGNC:30321|Ensembl:ENSG00000133030|HPRD:17591|Vega:OTTHUMG00000059276	myosin phosphatase Rho interacting protein		GO:0015629(actin cytoskeleton)//GO:0005925(focal adhesion)//GO:0005737(cytoplasm)	GO:0005515(protein binding)//GO:0003779(actin binding)
chr17	82805874	82806011	diffreps_peak_2043	8.1943	137	ENST00000355528	TBCD	1179.9	6.3929e-09	4.22237e-08	up	6904	SSD-1|tfcD	MIM:604649|HGNC:HGNC:11581|Ensembl:ENSG00000141556|HPRD:05227|Vega:OTTHUMG00000177878	tubulin folding cofactor D		GO:0005923(bicellular tight junction)//GO:0005912(adherens junction)//GO:0016328(lateral plasma membrane)//GO:0005874(microtubule)//GO:0005737(cytoplasm)	GO:0051087(chaperone binding)//GO:0005096(GTPase activator activity)//GO:0005515(protein binding)//GO:0048487(beta-tubulin binding)	GO:0044267(cellular protein metabolic process)//GO:0007021(tubulin complex assembly)//GO:0031115(negative regulation of microtubule polymerization)//GO:0007023(post-chaperonin tubulin folding pathway)//GO:0006457(protein folding)//GO:0043547(positive regulation of GTPase activity)//GO:0010812(negative regulation of cell-substrate adhesion)//GO:0070830(bicellular tight junction assembly)//GO:00002…
chr19	50793113	50793142	diffreps_peak_2518	8.19676	29	ENST00000636757	AC010325.1	176.3	6.35685e-09	4.22237e-08	up
chr11	2390411	2390500	diffreps_peak_638	8.25502	89	ENST00000263645	CD81	611.9	5.55876e-09	4.22237e-08	up	975	CVID6|S5.7|TAPA1|TSPAN28	MIM:186845|HGNC:HGNC:1701|Ensembl:ENSG00000110651|HPRD:08924|Vega:OTTHUMG00000009892	CD81 molecule	hsa04662(B cell receptor signaling pathway)//hsa05144(Malaria)//hsa05160(Hepatitis C)	GO:0001772(immunological synapse)//GO:0016021(integral component of membrane)//GO:0005887(integral component of plasma membrane)//GO:0031982(vesicle)//GO:0016020(membrane)//GO:0005886(plasma membrane)//GO:0070062(extracellular exosome)//GO:0016324(apical plasma membrane)//GO:0005925(focal adhesion)	GO:0023026(MHC class II protein complex binding)//GO:1990459(transferrin receptor binding)//GO:0005515(protein binding)	GO:0030890(positive regulation of B cell proliferation)//GO:0008284(positive regulation of cell proliferation)//GO:1904352(positive regulation of protein catabolic process in the vacuole)//GO:0008104(protein localization)//GO:0045944(positive regulation of transcription from RNA polymerase II promoter)//GO:2000145(regulation of cell motility)//GO:0000187(activation of MAPK activity)//GO:0008283(c…
chr2	27083421	27083700	diffreps_peak_2599	6.70875	279	ENST00000380320	EMILIN1	13.7653	1.95549e-07	7.10475e-07	up	11117	EMI|EMILIN|gp115	MIM:130660|HGNC:HGNC:19880|Ensembl:ENSG00000138080|HPRD:00563|Vega:OTTHUMG00000097069	elastin microfibril interfacer 1		GO:0005578(proteinaceous extracellular matrix)//GO:0031012(extracellular matrix)//GO:0005581(collagen trimer)//GO:0005576(extracellular region)//GO:0070062(extracellular exosome)	GO:0030023(extracellular matrix constituent conferring elasticity)//GO:0005515(protein binding)//GO:0042802(identical protein binding)	GO:0010811(positive regulation of cell-substrate adhesion)//GO:0007155(cell adhesion)//GO:0030198(extracellular matrix organization)
chr19	55615061	55615360	diffreps_peak_2537	8.24507	299	ENST00000568956	ZNF865	716.9	5.68761e-09	4.22237e-08	up	100507290	-	HGNC:HGNC:38705	zinc finger protein 865		GO:0005634(nucleus)	GO:0003676(nucleic acid binding)//GO:0046872(metal ion binding)//GO:0003677(DNA binding)//GO:0003712(transcription cofactor activity)	GO:0006357(regulation of transcription from RNA polymerase II promoter)//GO:0006351(transcription, DNA-templated)
chr11	118506201	118506440	diffreps_peak_833	7.88291	239	ENST00000389506	KMT2A	134	1.30947e-08	7.01493e-08	up	4297	ALL-1|CXXC7|HRX|HTRX1|MLL|MLL-AF9|MLL/GAS7|MLL1|MLL1A|TET1-MLL|TRX1|WDSTS	MIM:159555|HGNC:HGNC:7132|Ensembl:ENSG00000118058|HPRD:01162|Vega:OTTHUMG00000166337	lysine methyltransferase 2A	hsa00310(Lysine degradation)//hsa05202(Transcriptional misregulation in cancer)	GO:0005654(nucleoplasm)//GO:0035097(histone methyltransferase complex)//GO:0005634(nucleus)//GO:0071339(MLL1 complex)//GO:0005737(cytoplasm)	GO:0008270(zinc ion binding)//GO:0042800(histone methyltransferase activity (H3-K4 specific))//GO:0003700(transcription factor activity, sequence-specific DNA binding)//GO:0003682(chromatin binding)//GO:0042802(identical protein binding)//GO:0044212(transcription regulatory region DNA binding)//GO:0045322(unmethylated CpG binding)//GO:0042803(protein homodimerization activity)//GO:0070577(lysine-…	GO:2000615(regulation of histone H3-K9 acetylation)//GO:0032922(circadian regulation of gene expression)//GO:0008542(visual learning)//GO:0008285(negative regulation of cell proliferation)//GO:0006461(protein complex assembly)//GO:0051899(membrane depolarization)//GO:0045893(positive regulation of transcription, DNA-templated)//GO:0035162(embryonic hemopoiesis)//GO:0051568(histone H3-K4 methylati…
chr12	120534681	120534968	diffreps_peak_1065	7.5525	287	ENST00000325954	RNF10	14.3986	2.80217e-08	1.21163e-07	up	9921	RIE2	MIM:615998|HGNC:HGNC:10055|Ensembl:ENSG00000022840|HPRD:11496|Vega:OTTHUMG00000168999	ring finger protein 10		GO:0005634(nucleus)//GO:0005737(cytoplasm)	GO:0004842(ubiquitin-protein transferase activity)//GO:0008270(zinc ion binding)//GO:0005515(protein binding)//GO:0044212(transcription regulatory region DNA binding)	GO:0010626(negative regulation of Schwann cell proliferation)//GO:0006351(transcription, DNA-templated)//GO:0051865(protein autoubiquitination)//GO:0045944(positive regulation of transcription from RNA polymerase II promoter)//GO:0031643(positive regulation of myelination)//GO:0045893(positive regulation of transcription, DNA-templated)
chr20	63658619	63658752	diffreps_peak_2930	8.20087	133	ENST00000646389	RTEL1	829.1	6.29698e-09	4.22237e-08	up	51750	C20orf41|DKCA4|DKCB5|NHL|PFBMFT3|RTEL	MIM:608833|HGNC:HGNC:15888|Ensembl:ENSG00000258366|HPRD:15281|Vega:OTTHUMG00000032992	regulator of telomere elongation helicase 1		GO:0005654(nucleoplasm)//GO:0005634(nucleus)	GO:0051539(4 iron, 4 sulfur cluster binding)//GO:0008026(ATP-dependent helicase activity)//GO:0005524(ATP binding)//GO:0003676(nucleic acid binding)//GO:0004003(ATP-dependent DNA helicase activity)//GO:0046872(metal ion binding)//GO:0005515(protein binding)//GO:0003677(DNA binding)	GO:1904355(positive regulation of telomere capping)//GO:0000723(telomere maintenance)//GO:1902990(mitotic telomere maintenance via semi-conservative replication)//GO:0008152(metabolic process)//GO:0044281(small molecule metabolic process)//GO:0043247(telomere maintenance in response to DNA damage)//GO:1904358(positive regulation of telomere maintenance via telomere lengthening)//GO:0032508(DNA du…
chr6	136389353	136389517	diffreps_peak_3788	8.11577	164	ENST00000354570	MAP7	489.6	7.66005e-09	4.70206e-08	up	9053	E-MAP-115|EMAP115	MIM:604108|HGNC:HGNC:6869|Ensembl:ENSG00000135525|HPRD:04982|Vega:OTTHUMG00000015646	microtubule associated protein 7		GO:0005874(microtubule)//GO:0048471(perinuclear region of cytoplasm)//GO:0016323(basolateral plasma membrane)//GO:0005875(microtubule associated complex)//GO:0015630(microtubule cytoskeleton)//GO:0005737(cytoplasm)	GO:0005102(receptor binding)//GO:0005198(structural molecule activity)	GO:0006970(response to osmotic stress)//GO:0007163(establishment or maintenance of cell polarity)//GO:0000226(microtubule cytoskeleton organization)//GO:0072659(protein localization to plasma membrane)
chr1	226994241	226994399	diffreps_peak_411	8.18235	158	ENST00000334218	CDC42BPA	562	6.57132e-09	4.22237e-08	up	8476	MRCK|MRCKA|PK428	MIM:603412|HGNC:HGNC:1737|Ensembl:ENSG00000143776|HPRD:04562|Vega:OTTHUMG00000037618	CDC42 binding protein kinase alpha		GO:0070062(extracellular exosome)//GO:0042641(actomyosin)//GO:0005737(cytoplasm)//GO:0005622(intracellular)//GO:0005911(cell-cell junction)//GO:0031252(cell leading edge)	GO:0004674(protein serine/threonine kinase activity)//GO:0005524(ATP binding)//GO:0000287(magnesium ion binding)//GO:0042802(identical protein binding)//GO:0046872(metal ion binding)//GO:0005515(protein binding)	GO:0007097(nuclear migration)//GO:0031032(actomyosin structure organization)//GO:0006468(protein phosphorylation)//GO:0016477(cell migration)//GO:0000226(microtubule cytoskeleton organization)//GO:0035556(intracellular signal transduction)//GO:0031532(actin cytoskeleton reorganization)
chr20	40688121	40688340	diffreps_peak_2875	6.40285	219	ENST00000373313	MAFB	15.0113	3.95506e-07	1.38093e-06	up	9935	KRML|MCTO	MIM:608968|HGNC:HGNC:6408|Ensembl:ENSG00000204103|HPRD:07129|Vega:OTTHUMG00000033052	v-maf avian musculoaponeurotic fibrosarcoma oncogene homolog B		GO:0005667(transcription factor complex)//GO:0005634(nucleus)	GO:0001077(transcriptional activator activity, RNA polymerase II core promoter proximal region sequence-specific binding)//GO:0000978(RNA polymerase II core promoter proximal region sequence-specific DNA binding)//GO:0005515(protein binding)//GO:0008134(transcription factor binding)//GO:0001228(transcriptional activator activity, RNA polymerase II transcription regulatory region sequence-specific…	GO:0021572(rhombomere 6 development)//GO:0042472(inner ear morphogenesis)//GO:0035284(brain segmentation)//GO:0045647(negative regulation of erythrocyte differentiation)//GO:0033077(T cell differentiation in thymus)//GO:0021571(rhombomere 5 development)//GO:0045671(negative regulation of osteoclast differentiation)//GO:0048538(thymus development)//GO:0007585(respiratory gaseous exchange)//GO:0006…
chr9	128500066	128500200	diffreps_peak_4362	7.88455	134	ENST00000351030	ODF2	320.1	1.30451e-08	7.00708e-08	up	4957	CT134|ODF2/1|ODF2/2|ODF84	MIM:602015|HGNC:HGNC:8114|Ensembl:ENSG00000136811|HPRD:03601|Vega:OTTHUMG00000020748	outer dense fiber of sperm tails 2		GO:0005874(microtubule)//GO:0001520(outer dense fiber)//GO:0005829(cytosol)//GO:0005813(centrosome)//GO:0005814(centriole)//GO:0072372(primary cilium)//GO:0005634(nucleus)//GO:0036064(ciliary basal body)//GO:0000922(spindle pole)	GO:0005198(structural molecule activity)//GO:0005515(protein binding)//GO:0017137(Rab GTPase binding)	GO:0007286(spermatid development)//GO:1902017(regulation of cilium assembly)//GO:0000278(mitotic cell cycle)//GO:0006996(organelle organization)//GO:0007275(multicellular organism development)//GO:0000086(G2/M transition of mitotic cell cycle)
chr21	26021839	26022042	diffreps_peak_2998	5.19061	203	ENST00000346798	APP	2.6939	6.44754e-06	1.9972e-05	up	351	AAA|ABETA|ABPP|AD1|APPI|CTFgamma|CVAP|PN-II|PN2	MIM:104760|HGNC:HGNC:620|Ensembl:ENSG00000142192|HPRD:00100|Vega:OTTHUMG00000078438	amyloid beta precursor protein	hsa04726(Serotonergic synapse)//hsa05010(Alzheimer's disease)	GO:0030424(axon)//GO:0030134(ER to Golgi transport vesicle)//GO:0005911(cell-cell junction)//GO:0043195(terminal bouton)//GO:0005768(endosome)//GO:0045177(apical part of cell)//GO:0043235(receptor complex)//GO:0031093(platelet alpha granule lumen)//GO:0005794(Golgi apparatus)//GO:0043198(dendritic shaft)//GO:0045202(synapse)//GO:0043231(intracellular membrane-bounded organelle)//GO:0005737(cytopl…	GO:0046914(transition metal ion binding)//GO:0004867(serine-type endopeptidase inhibitor activity)//GO:0005102(receptor binding)//GO:0070851(growth factor receptor binding)//GO:0019899(enzyme binding)//GO:0008201(heparin binding)//GO:0042802(identical protein binding)//GO:0016504(peptidase activator activity)//GO:0051425(PTB domain binding)//GO:0033130(acetylcholine receptor binding)//GO:0005515(…	GO:1990090(cellular response to nerve growth factor stimulus)//GO:0007409(axonogenesis)//GO:0044267(cellular protein metabolic process)//GO:0010288(response to lead ion)//GO:0006979(response to oxidative stress)//GO:0019731(antibacterial humoral response)//GO:0050803(regulation of synapse structure or activity)//GO:0016322(neuron remodeling)//GO:0008542(visual learning)//GO:0050830(defense respon…
chr1	11255991	11256160	diffreps_peak_59	8.21606	169	ENST00000361445	MTOR	463.9	6.08057e-09	4.22237e-08	up	2475	FRAP|FRAP1|FRAP2|RAFT1|RAPT1|SKS	MIM:601231|HGNC:HGNC:3942|Ensembl:ENSG00000198793|HPRD:03134|Vega:OTTHUMG00000002001	mechanistic target of rapamycin (serine/threonine kinase)	hsa04012(ErbB signaling pathway)//hsa04066(HIF-1 signaling pathway)//	GO:0005764(lysosome)//GO:0005942(phosphatidylinositol 3-kinase complex)//GO:0030425(dendrite)//GO:0012505(endomembrane system)//GO:0005789(endoplasmic reticulum membrane)//GO:0031931(TORC1 complex)//GO:0005829(cytosol)//GO:0005765(lysosomal membrane)//GO:0031932(TORC2 complex)//GO:0000139(Golgi membrane)//GO:0016605(PML body)//GO:0016020(membrane)//GO:0005654(nucleoplasm)//GO:0043025(neuronal cel…	GO:0001032(RNA polymerase III type 3 promoter DNA binding)//GO:0001156(TFIIIC-class transcription factor binding)//GO:0019901(protein kinase binding)//GO:0004674(protein serine/threonine kinase activity)//GO:0043022(ribosome binding)//GO:0005524(ATP binding)//GO:0016773(phosphotransferase activity, alcohol group as acceptor)//GO:0051219(phosphoprotein binding)//GO:0016301(kinase activity)//GO:001…	GO:0008152(metabolic process)//GO:0031669(cellular response to nutrient levels)//GO:0060135(maternal process involved in female pregnancy)//GO:0043610(regulation of carbohydrate utilization)//GO:0051897(positive regulation of protein kinase B signaling)//GO:0009791(post-embryonic development)//GO:0060048(cardiac muscle contraction)//GO:0045087(innate immune response)//GO:0061051(positive regulati…
chr7	4682641	4682868	diffreps_peak_3895	8.23819	227	ENST00000328914	FOXK1	1089.9	5.77837e-09	4.22237e-08	up	221937	FOXK1L	MIM:616302|HGNC:HGNC:23480|Ensembl:ENSG00000164916|HPRD:18750|Vega:OTTHUMG00000151739	forkhead box K1		GO:0005634(nucleus)	GO:0000981(RNA polymerase II transcription factor activity, sequence-specific DNA binding)//GO:0005515(protein binding)//GO:0000977(RNA polymerase II regulatory region sequence-specific DNA binding)	GO:0007517(muscle organ development)//GO:0009653(anatomical structure morphogenesis)//GO:0006351(transcription, DNA-templated)//GO:0030154(cell differentiation)//GO:0045892(negative regulation of transcription, DNA-templated)//GO:0006357(regulation of transcription from RNA polymerase II promoter)//GO:0030308(negative regulation of cell growth)//GO:0045893(positive regulation of transcription, DN…
chr8	143269357	143269360	diffreps_peak_4201	8.19874	3	ENST00000344692	GLI4	172	6.32793e-09	4.22237e-08	up	2738	HKR4|ZNF928	MIM:165280|HGNC:HGNC:4320|Ensembl:ENSG00000250571|HPRD:01317|Vega:OTTHUMG00000164952	GLI family zinc finger 4		GO:0005634(nucleus)	GO:0003674(molecular_function)//GO:0046872(metal ion binding)//GO:0003677(DNA binding)//GO:0003700(transcription factor activity, sequence-specific DNA binding)	GO:0006355(regulation of transcription, DNA-templated)//GO:0008150(biological_process)
chr11	64778381	64778640	diffreps_peak_728	7.61255	259	ENST00000227503	SF1	37.1232	2.44034e-08	1.08454e-07	up	7536	BBP|D11S636|MBBP|ZCCHC25|ZFM1|ZNF162	MIM:601516|HGNC:HGNC:12950|Ensembl:ENSG00000168066|HPRD:03306|Vega:OTTHUMG00000066833	splicing factor 1		GO:0005654(nucleoplasm)//GO:0005634(nucleus)//GO:0005840(ribosome)//GO:0005681(spliceosomal complex)	GO:0008270(zinc ion binding)//GO:0003723(RNA binding)//GO:0042802(identical protein binding)//GO:0044822(poly(A) RNA binding)//GO:0003714(transcription corepressor activity)//GO:0005515(protein binding)//GO:0045131(pre-mRNA branch point binding)	GO:0000245(spliceosomal complex assembly)//GO:0033327(Leydig cell differentiation)//GO:0000398(mRNA splicing, via spliceosome)//GO:0006351(transcription, DNA-templated)//GO:0050810(regulation of steroid biosynthetic process)//GO:0006355(regulation of transcription, DNA-templated)//GO:0030238(male sex determination)//GO:0000389(mRNA 3'-splice site recognition)//GO:1903507(negative regulation of nu…
chr9	33025210	33025383	diffreps_peak_4253	7.8853	173	ENST00000330899	DNAJA1	533.55	1.30225e-08	7.0003e-08	up	3301	DJ-2|DjA1|HDJ2|HSDJ|HSJ-2|HSJ2|HSPF4|NEDD7|hDJ-2	MIM:602837|HGNC:HGNC:5229|HPRD:04159	DnaJ heat shock protein family (Hsp40) member A1	hsa04141(Protein processing in endoplasmic reticulum)	GO:0070062(extracellular exosome)//GO:0016020(membrane)//GO:0048471(perinuclear region of cytoplasm)//GO:0098554(cytoplasmic side of endoplasmic reticulum membrane)//GO:0005829(cytosol)//GO:0005739(mitochondrion)//GO:0005634(nucleus)//GO:0000151(ubiquitin ligase complex)	GO:0031625(ubiquitin protein ligase binding)//GO:0050750(low-density lipoprotein particle receptor binding)//GO:0005524(ATP binding)//GO:0030544(Hsp70 protein binding)//GO:0051087(chaperone binding)//GO:0051082(unfolded protein binding)//GO:0001664(G-protein coupled receptor binding)//GO:0046872(metal ion binding)//GO:0005515(protein binding)//GO:0055131(C3HC4-type RING finger domain binding)	GO:0043508(negative regulation of JUN kinase activity)//GO:0009408(response to heat)//GO:0030317(sperm motility)//GO:0042769(DNA damage response, detection of DNA damage)//GO:0031397(negative regulation of protein ubiquitination)//GO:0007283(spermatogenesis)//GO:0006457(protein folding)//GO:0006986(response to unfolded protein)//GO:0043066(negative regulation of apoptotic process)//GO:0043065(pos…
chr17	50149541	50149880	diffreps_peak_1942	7.01119	339	ENST00000612501	PPP1R9B	25.9452	9.74555e-08	3.71054e-07	up	84687	PPP1R6|PPP1R9|SPINO|Spn	MIM:603325|HGNC:HGNC:9298|Ensembl:ENSG00000108819|HPRD:04506|Vega:OTTHUMG00000162008	protein phosphatase 1 regulatory subunit 9B		GO:0005886(plasma membrane)//GO:0044327(dendritic spine head)//GO:0030027(lamellipodium)//GO:0032587(ruffle membrane)//GO:0030425(dendrite)//GO:0015629(actin cytoskeleton)//GO:0044326(dendritic spine neck)//GO:0030175(filopodium)//GO:0014069(postsynaptic density)//GO:0005912(adherens junction)//GO:1990780(cytoplasmic side of dendritic spine plasma membrane)//GO:0030426(growth cone)//GO:0005654(nu…	GO:0019900(kinase binding)//GO:0004864(protein phosphatase inhibitor activity)//GO:0004672(protein kinase activity)//GO:0008157(protein phosphatase 1 binding)//GO:0044325(ion channel binding)//GO:0031749(D2 dopamine receptor binding)//GO:0051015(actin filament binding)//GO:0005515(protein binding)//GO:0008022(protein C-terminus binding)	GO:0071392(cellular response to estradiol stimulus)//GO:2000474(regulation of opioid receptor signaling pathway)//GO:0008380(RNA splicing)//GO:0021987(cerebral cortex development)//GO:0007015(actin filament organization)//GO:0016477(cell migration)//GO:0071315(cellular response to morphine)//GO:0034695(response to prostaglandin E)//GO:0001932(regulation of protein phosphorylation)//GO:0001975(res…
chr21	43633262	43633421	diffreps_peak_3013	8.18446	159	ENST00000443485	HSF2BP	1496.2	6.53943e-09	4.22237e-08	up	11077	-	MIM:604554|HGNC:HGNC:5226|Ensembl:ENSG00000160207|HPRD:05186|Vega:OTTHUMG00000086863	heat shock transcription factor 2 binding protein		GO:0005829(cytosol)		GO:0006366(transcription from RNA polymerase II promoter)//GO:0007283(spermatogenesis)//GO:0098779(mitophagy in response to mitochondrial depolarization)
chrX	9937133	9937300	diffreps_peak_4467	8.18373	167	ENST00000380913	SHROOM2	490.5	6.55039e-09	4.22237e-08	up	357	APXL|HSAPXL	MIM:300103|HGNC:HGNC:630|Ensembl:ENSG00000146950|HPRD:02113|Vega:OTTHUMG00000021121	shroom family member 2	hsa04530(Tight junction)	GO:0005923(bicellular tight junction)//GO:0005886(plasma membrane)//GO:0070062(extracellular exosome)//GO:0005874(microtubule)//GO:0031941(filamentous actin)//GO:0005913(cell-cell adherens junction)//GO:0030864(cortical actin cytoskeleton)//GO:0005856(cytoskeleton)//GO:0016324(apical plasma membrane)//GO:0043025(neuronal cell body)	GO:0019904(protein domain specific binding)//GO:0008013(beta-catenin binding)//GO:0003779(actin binding)//GO:0015280(ligand-gated sodium channel activity)//GO:0051015(actin filament binding)//GO:0005515(protein binding)	GO:0035725(sodium ion transmembrane transport)//GO:0032401(establishment of melanosome localization)//GO:0032438(melanosome organization)//GO:0043583(ear development)//GO:0002089(lens morphogenesis in camera-type eye)//GO:0048593(camera-type eye morphogenesis)//GO:0016477(cell migration)//GO:0007420(brain development)//GO:0030835(negative regulation of actin filament depolymerization)//GO:0000902…
chr16	2111001	2111220	diffreps_peak_1516	7.79721	219	ENST00000262304	PKD1	355.7	1.5951e-08	8.18639e-08	up	5310	PBP|Pc-1|TRPP1	MIM:601313|HGNC:HGNC:9008|Ensembl:ENSG00000008710|HPRD:03203|Vega:OTTHUMG00000155795	polycystin 1, transient receptor potential channel interacting		GO:0016323(basolateral plasma membrane)//GO:0016021(integral component of membrane)//GO:0005887(integral component of plasma membrane)//GO:0016328(lateral plasma membrane)//GO:0009986(cell surface)//GO:0060170(ciliary membrane)//GO:0005886(plasma membrane)//GO:0030660(Golgi-associated vesicle membrane)//GO:0005829(cytosol)//GO:0002133(polycystin complex)//GO:0005929(cilium)//GO:0000139(Golgi memb…	GO:0019904(protein domain specific binding)//GO:0019901(protein kinase binding)//GO:0044325(ion channel binding)//GO:0030246(carbohydrate binding)//GO:0005262(calcium channel activity)//GO:0005515(protein binding)	GO:0060674(placenta blood vessel development)//GO:0021915(neural tube development)//GO:0009653(anatomical structure morphogenesis)//GO:0001502(cartilage condensation)//GO:0007204(positive regulation of cytosolic calcium ion concentration)//GO:0072237(metanephric proximal tubule development)//GO:0048754(branching morphogenesis of an epithelial tube)//GO:0060428(lung epithelium development)//GO:003…
chr11	64765741	64766120	diffreps_peak_727	7.76549	379	ENST00000377390	SF1	53.1156	1.71597e-08	8.61168e-08	up	7536	BBP|D11S636|MBBP|ZCCHC25|ZFM1|ZNF162	MIM:601516|HGNC:HGNC:12950|Ensembl:ENSG00000168066|HPRD:03306|Vega:OTTHUMG00000066833	splicing factor 1		GO:0005654(nucleoplasm)//GO:0005634(nucleus)//GO:0005840(ribosome)//GO:0005681(spliceosomal complex)	GO:0008270(zinc ion binding)//GO:0003723(RNA binding)//GO:0042802(identical protein binding)//GO:0044822(poly(A) RNA binding)//GO:0003714(transcription corepressor activity)//GO:0005515(protein binding)//GO:0045131(pre-mRNA branch point binding)	GO:0000245(spliceosomal complex assembly)//GO:0033327(Leydig cell differentiation)//GO:0000398(mRNA splicing, via spliceosome)//GO:0006351(transcription, DNA-templated)//GO:0050810(regulation of steroid biosynthetic process)//GO:0006355(regulation of transcription, DNA-templated)//GO:0030238(male sex determination)//GO:0000389(mRNA 3'-splice site recognition)//GO:1903507(negative regulation of nu…
chr10	97713723	97713960	diffreps_peak_554	6.66064	237	ENST00000285605	MARVELD1	7.73523	2.18455e-07	7.89416e-07	up	83742	GB14|MARVD1|MRVLDC1|bA548K23.8	HGNC:HGNC:28674|Ensembl:ENSG00000155254|HPRD:14364|Vega:OTTHUMG00000018865	MARVEL domain containing 1		GO:0005886(plasma membrane)//GO:0005634(nucleus)//GO:0005856(cytoskeleton)//GO:0005737(cytoplasm)//GO:0016021(integral component of membrane)		GO:0007049(cell cycle)
chr19	6222661	6222684	diffreps_peak_2210	8.17695	23	ENST00000252674	MLLT1	783.8	6.65349e-09	4.22237e-08	up	4298	ENL|LTG19|YEATS1	MIM:159556|HGNC:HGNC:7134|Ensembl:ENSG00000130382|HPRD:15933|Vega:OTTHUMG00000180757	myeloid/lymphoid or mixed-lineage leukemia; translocated to, 1	hsa05202(Transcriptional misregulation in cancer)	GO:0005654(nucleoplasm)//GO:0005634(nucleus)//GO:0008023(transcription elongation factor complex)//GO:0005737(cytoplasm)//GO:0005730(nucleolus)	GO:0005515(protein binding)//GO:0003677(DNA binding)	GO:0006469(negative regulation of protein kinase activity)//GO:0006366(transcription from RNA polymerase II promoter)//GO:0006355(regulation of transcription, DNA-templated)
chr20	3200000	3200080	diffreps_peak_2818	7.87123	80	ENST00000354488	DDRGK1	41.3	1.34514e-08	7.06335e-08	up	65992	C20orf116|UFBP1|dJ1187M17.3	MIM:616177|HGNC:HGNC:16110|Ensembl:ENSG00000198171|HPRD:12741|Vega:OTTHUMG00000031732	DDRGK domain containing 1		GO:0005783(endoplasmic reticulum)//GO:0005789(endoplasmic reticulum membrane)	GO:0005515(protein binding)//GO:0044389(ubiquitin-like protein ligase binding)	GO:1990592(protein K69-linked ufmylation)//GO:1903721(positive regulation of I-kappaB phosphorylation)//GO:1901800(positive regulation of proteasomal protein catabolic process)//GO:0033146(regulation of intracellular estrogen receptor signaling pathway)//GO:0051092(positive regulation of NF-kappaB transcription factor activity)//GO:0034976(response to endoplasmic reticulum stress)
chr22	30019661	30019860	diffreps_peak_3075	7.76205	199	ENST00000323630	MTMR3	594.8	1.72961e-08	8.65851e-08	up	8897	FYVE-DSP1|ZFYVE10	MIM:603558|HGNC:HGNC:7451|Ensembl:ENSG00000100330|HPRD:09151	myotubularin related protein 3	hsa00562(Inositol phosphate metabolism)//	GO:0005654(nucleoplasm)//GO:0016020(membrane)//GO:0019898(extrinsic component of membrane)//GO:0005737(cytoplasm)//GO:0005829(cytosol)	GO:0004722(protein serine/threonine phosphatase activity)//GO:0046872(metal ion binding)//GO:0004438(phosphatidylinositol-3-phosphatase activity)//GO:0052629(phosphatidylinositol-3,5-bisphosphate 3-phosphatase activity)//GO:0004725(protein tyrosine phosphatase activity)	GO:0006644(phospholipid metabolic process)//GO:0016236(macroautophagy)//GO:0044281(small molecule metabolic process)//GO:0046856(phosphatidylinositol dephosphorylation)//GO:0042149(cellular response to glucose starvation)//GO:1904562(phosphatidylinositol 5-phosphate metabolic process)//GO:2000785(regulation of autophagosome assembly)//GO:0006661(phosphatidylinositol biosynthetic process)//GO:0006…
chr12	49032981	49033240	diffreps_peak_965	7.58459	259	ENST00000301067	KMT2D	24.7246	2.60264e-08	1.1406e-07	up	8085	AAD10|ALR|CAGL114|KABUK1|KMS|MLL2|MLL4|TNRC21	MIM:602113|HGNC:HGNC:7133|Ensembl:ENSG00000167548|HPRD:03664|Vega:OTTHUMG00000166524	lysine methyltransferase 2D	hsa00310(Lysine degradation)	GO:0005654(nucleoplasm)//GO:0005634(nucleus)//GO:0035097(histone methyltransferase complex)	GO:0008270(zinc ion binding)//GO:0042800(histone methyltransferase activity (H3-K4 specific))//GO:0044212(transcription regulatory region DNA binding)//GO:0008168(methyltransferase activity)//GO:0005515(protein binding)//GO:0003677(DNA binding)	GO:0006325(chromatin organization)//GO:0008284(positive regulation of cell proliferation)//GO:0051568(histone H3-K4 methylation)//GO:0006351(transcription, DNA-templated)//GO:0033148(positive regulation of intracellular estrogen receptor signaling pathway)//GO:0001701(in utero embryonic development)//GO:0006355(regulation of transcription, DNA-templated)//GO:0001555(oocyte growth)//GO:0045944(pos…
chr19	1881281	1881520	diffreps_peak_2145	7.73027	239	ENST00000250974	ABHD17A	251.667	1.86094e-08	9.09842e-08	up	81926	C19orf27|FAM108A1	HGNC:HGNC:28756|Ensembl:ENSG00000129968|HPRD:07475|Vega:OTTHUMG00000171872	abhydrolase domain containing 17A		GO:0016020(membrane)//GO:0005576(extracellular region)	GO:0005515(protein binding)//GO:0016787(hydrolase activity)	GO:0008152(metabolic process)//GO:0008150(biological_process)
chr16	29994501	29994840	diffreps_peak_1603	7.95174	339	ENST00000279392	HIRIP3	84.8	1.11754e-08	6.40805e-08	up	8479	-	MIM:603365|HGNC:HGNC:4917|Ensembl:ENSG00000149929|HPRD:04531|Vega:OTTHUMG00000132118	HIRA interacting protein 3		GO:0005730(nucleolus)//GO:0005634(nucleus)	GO:0005515(protein binding)	GO:0006333(chromatin assembly or disassembly)
chr7	100352563	100352880	diffreps_peak_4020	7.65804	317	ENST00000422808	PILRB	824.5	2.19763e-08	9.99746e-08	up	29990	FDFACT1|FDFACT2	MIM:605342|HGNC:HGNC:18297	paired immunoglobin-like type 2 receptor beta		GO:0005887(integral component of plasma membrane)	GO:0005515(protein binding)//GO:0042288(MHC class I protein binding)	GO:0007171(activation of transmembrane receptor protein tyrosine kinase activity)//GO:0007169(transmembrane receptor protein tyrosine kinase signaling pathway)
chr16	785801	786100	diffreps_peak_1487	8.1986	299	ENST00000007264	RPUSD1	294.4	6.32999e-09	4.22237e-08	up	113000	C16orf40|RLUCL	HGNC:HGNC:14173|Ensembl:ENSG00000007376|HPRD:08507|Vega:OTTHUMG00000047840	RNA pseudouridylate synthase domain containing 1		GO:0005739(mitochondrion)//GO:0005575(cellular_component)	GO:0003723(RNA binding)//GO:0009982(pseudouridine synthase activity)//GO:0003674(molecular_function)//GO:0019239(deaminase activity)	GO:0001522(pseudouridine synthesis)//GO:0031119(tRNA pseudouridine synthesis)//GO:0008150(biological_process)
chr1	156768041	156768239	diffreps_peak_331	8.20441	198	ENST00000271526	PRCC	278.8	6.24576e-09	4.22237e-08	up	5546	RCCP1|TPRC	MIM:179755|HGNC:HGNC:9343|Ensembl:ENSG00000143294|HPRD:01562|Vega:OTTHUMG00000041294	papillary renal cell carcinoma (translocation-associated)	hsa05202(Transcriptional misregulation in cancer)	GO:0005634(nucleus)	GO:0005515(protein binding)	GO:0007093(mitotic cell cycle checkpoint)
chr19	47066541	47066900	diffreps_peak_2460	5.74755	359	ENST00000253048	ZC3H4	100.8	1.78832e-06	5.86797e-06	up	23211	C19orf7	HGNC:HGNC:17808|Ensembl:ENSG00000130749|Vega:OTTHUMG00000183442	zinc finger CCCH-type containing 4			GO:0044822(poly(A) RNA binding)//GO:0046872(metal ion binding)
chr21	41280861	41281180	diffreps_peak_3011	8.18576	319	ENST00000347667	BACE2	159	6.51986e-09	4.22237e-08	up	25825	AEPLC|ALP56|ASP1|ASP21|BAE2|CDA13|CEAP1|DRAP	MIM:605668|HGNC:HGNC:934|Ensembl:ENSG00000182240|HPRD:05744|Vega:OTTHUMG00000086742	beta-site APP-cleaving enzyme 2	hsa05010(Alzheimer's disease)	GO:0005783(endoplasmic reticulum)//GO:0005768(endosome)//GO:0016021(integral component of membrane)//GO:0005794(Golgi apparatus)//GO:0009986(cell surface)	GO:0001540(beta-amyloid binding)//GO:0004190(aspartic-type endopeptidase activity)	GO:0042985(negative regulation of amyloid precursor protein biosynthetic process)//GO:0006509(membrane protein ectodomain proteolysis)//GO:0030163(protein catabolic process)//GO:0050435(beta-amyloid metabolic process)//GO:0006508(proteolysis)//GO:0016486(peptide hormone processing)
chr15	72474341	72474540	diffreps_peak_1404	8.27473	199	ENST00000379887	ARIH1	278.4	5.31218e-09	4.22237e-08	up	25820	ARI|HARI|HHARI|UBCH7BP	MIM:605624|HGNC:HGNC:689|HPRD:05730	ariadne RBR E3 ubiquitin protein ligase 1		GO:0005829(cytosol)//GO:0005737(cytoplasm)//GO:0000151(ubiquitin ligase complex)	GO:0008270(zinc ion binding)//GO:0019787(ubiquitin-like protein transferase activity)//GO:0031625(ubiquitin protein ligase binding)//GO:0004842(ubiquitin-protein transferase activity)//GO:0061630(ubiquitin protein ligase activity)//GO:0016874(ligase activity)//GO:0046872(metal ion binding)//GO:0005515(protein binding)//GO:0031624(ubiquitin conjugating enzyme binding)	GO:0032436(positive regulation of proteasomal ubiquitin-dependent protein catabolic process)//GO:0016567(protein ubiquitination)//GO:0019221(cytokine-mediated signaling pathway)//GO:0000209(protein polyubiquitination)//GO:0006511(ubiquitin-dependent protein catabolic process)//GO:0042787(protein ubiquitination involved in ubiquitin-dependent protein catabolic process)
chr7	6652941	6653460	diffreps_peak_3914	8.50187	519	ENST00000382252	ZNF316	2167.8	3.14868e-09	4.22237e-08	up	100131017	ENST00000305834|MZF-3	HGNC:HGNC:13843|Ensembl:ENSG00000205903|Vega:OTTHUMG00000151854	zinc finger protein 316		GO:0005622(intracellular)//GO:0005634(nucleus)	GO:0003676(nucleic acid binding)//GO:0046872(metal ion binding)//GO:0003677(DNA binding)	GO:0006351(transcription, DNA-templated)//GO:0006355(regulation of transcription, DNA-templated)
chr19	1257141	1257480	diffreps_peak_2140	8.26744	339	ENST00000300952	MIDN	679.6	5.40208e-09	4.22237e-08	up	90007	-	MIM:606700|HGNC:HGNC:16298|Ensembl:ENSG00000167470|HPRD:16230|Vega:OTTHUMG00000180144	midnolin		GO:0005730(nucleolus)//GO:0005829(cytosol)	GO:0019900(kinase binding)	GO:0033132(negative regulation of glucokinase activity)//GO:0046676(negative regulation of insulin secretion)
chr16	1614638	1614820	diffreps_peak_1498	7.79488	182	ENST00000397412	CRAMP1	637.3	1.6037e-08	8.21245e-08	up	57585	CRAMP1L|HN1L|TCE4	HGNC:HGNC:14122|Ensembl:ENSG00000007545|HPRD:13092|Vega:OTTHUMG00000074087	cramped chromatin regulator homolog 1		GO:0005634(nucleus)	GO:0003677(DNA binding)
chr18	47930251	47930320	diffreps_peak_2100	8.17931	69	ENST00000587421	SMAD2	1376.6	6.61745e-09	4.22237e-08	up	4087	JV18|JV18-1|MADH2|MADR2|hMAD-2|hSMAD2	MIM:601366|HGNC:HGNC:6768|Ensembl:ENSG00000175387|HPRD:03221|Vega:OTTHUMG00000132652	SMAD family member 2	hsa04068(FoxO signaling pathway)//hsa04110(Cell cycle)//hsa04144(Endocytosis)//hsa04350(TGF-beta signaling pathway)//hsa04390(Hippo signaling pathway)//hsa04520(Adherens junction)//hsa04550(Signaling pathways regulating pluripotency of stem cells)//	GO:0016021(integral component of membrane)//GO:0000790(nuclear chromatin)//GO:0071141(SMAD protein complex)//GO:0071144(SMAD2-SMAD3 protein complex)//GO:0005829(cytosol)//GO:0005667(transcription factor complex)//GO:0032444(activin responsive factor complex)//GO:0005654(nucleoplasm)//GO:0005634(nucleus)//GO:0005737(cytoplasm)	GO:0030618(transforming growth factor beta receptor, pathway-specific cytoplasmic mediator activity)//GO:0003700(transcription factor activity, sequence-specific DNA binding)//GO:0000978(RNA polymerase II core promoter proximal region sequence-specific DNA binding)//GO:0034713(type I transforming growth factor beta receptor binding)//GO:0008134(transcription factor binding)//GO:0031625(ubiquitin …	GO:0007183(SMAD protein complex assembly)//GO:0060021(palate development)//GO:0048340(paraxial mesoderm morphogenesis)//GO:0017015(regulation of transforming growth factor beta receptor signaling pathway)//GO:0030073(insulin secretion)//GO:0060039(pericardium development)//GO:0008285(negative regulation of cell proliferation)//GO:0000122(negative regulation of transcription from RNA polymerase II…
chr19	1407568	1407802	diffreps_peak_2142	8.29681	234	ENST00000336761	DAZAP1	169.7	5.04877e-09	4.22237e-08	up	26528	-	MIM:607430|HGNC:HGNC:2683|Ensembl:ENSG00000071626|HPRD:08462|Vega:OTTHUMG00000180058	DAZ associated protein 1	hsa03015(mRNA surveillance pathway)	GO:0005654(nucleoplasm)//GO:0005737(cytoplasm)	GO:0044822(poly(A) RNA binding)//GO:0000166(nucleotide binding)//GO:0003676(nucleic acid binding)//GO:0035613(RNA stem-loop binding)//GO:0003723(RNA binding)	GO:0048026(positive regulation of mRNA splicing, via spliceosome)//GO:0008283(cell proliferation)//GO:0001893(maternal placenta development)//GO:0007283(spermatogenesis)//GO:0030154(cell differentiation)
chr19	55613941	55614160	diffreps_peak_2536	7.58407	219	ENST00000568956	ZNF865	145.465	2.60573e-08	1.1406e-07	up	100507290	-	HGNC:HGNC:38705	zinc finger protein 865		GO:0005634(nucleus)	GO:0003676(nucleic acid binding)//GO:0046872(metal ion binding)//GO:0003677(DNA binding)//GO:0003712(transcription cofactor activity)	GO:0006357(regulation of transcription from RNA polymerase II promoter)//GO:0006351(transcription, DNA-templated)
chr19	14091981	14092200	diffreps_peak_2271	8.21374	219	ENST00000308677	PRKACA	447.9	6.11307e-09	4.22237e-08	up	5566	PKACA|PPNAD4	MIM:601639|HGNC:HGNC:9380|Ensembl:ENSG00000072062|HPRD:03382|Vega:OTTHUMG00000182051	protein kinase cAMP-activated catalytic subunit alpha	hsa04010(MAPK signaling pathway)//hsa04014(Ras signaling pathway)//hsa04020(Calcium signaling pathway)//hsa04024(cAMP signaling pathway)//hsa04062(Chemokine signaling pathway)//hsa04114(Oocyte meiosis)//	GO:0031588(nucleotide-activated protein kinase complex)//GO:0044853(plasma membrane raft)//GO:0031514(motile cilium)//GO:0016020(membrane)//GO:0034704(calcium channel complex)//GO:0005829(cytosol)//GO:0005952(cAMP-dependent protein kinase complex)//GO:0005813(centrosome)//GO:0005739(mitochondrion)//GO:0070062(extracellular exosome)//GO:0005654(nucleoplasm)//GO:0005634(nucleus)//GO:0097546(ciliary…	GO:0004674(protein serine/threonine kinase activity)//GO:0031625(ubiquitin protein ligase binding)//GO:0034237(protein kinase A regulatory subunit binding)//GO:0005524(ATP binding)//GO:0004712(protein serine/threonine/tyrosine kinase activity)//GO:0019901(protein kinase binding)//GO:0005515(protein binding)//GO:0004691(cAMP-dependent protein kinase activity)	GO:0086064(cell communication by electrical coupling involved in cardiac conduction)//GO:0002027(regulation of heart rate)//GO:0034199(activation of protein kinase A activity)//GO:0005975(carbohydrate metabolic process)//GO:0006112(energy reserve metabolic process)//GO:0035584(calcium-mediated signaling using intracellular calcium source)//GO:0000086(G2/M transition of mitotic cell cycle)//GO:004…
chr2	219608081	219608430	diffreps_peak_2772	7.70626	349	ENST00000456909	STK11IP	124.783	1.96671e-08	9.29451e-08	up	114790	LIP1|LKB1IP|STK11IP1	MIM:607172|HGNC:HGNC:19184|Ensembl:ENSG00000144589|HPRD:06207|Vega:OTTHUMG00000059239	serine/threonine kinase 11 interacting protein		GO:0005765(lysosomal membrane)//GO:0043231(intracellular membrane-bounded organelle)//GO:0005737(cytoplasm)	GO:0019901(protein kinase binding)	GO:0008104(protein localization)
chr10	13109096	13109288	diffreps_peak_456	8.01817	192	ENST00000378748	OPTN	1628.3	9.59027e-09	5.7293e-08	up	10133	ALS12|FIP2|GLC1E|HIP7|HYPL|NRP|TFIIIA-INTP	MIM:602432|HGNC:HGNC:17142|Ensembl:ENSG00000123240|HPRD:03891|Vega:OTTHUMG00000017690	optineurin		GO:0005802(trans-Golgi network)//GO:0055037(recycling endosome)//GO:0005776(autophagosome)//GO:0048471(perinuclear region of cytoplasm)//GO:0005794(Golgi apparatus)//GO:0005829(cytosol)//GO:0000139(Golgi membrane)//GO:0005654(nucleoplasm)//GO:0005634(nucleus)//GO:0005737(cytoplasm)//GO:0016023(cytoplasmic, membrane-bounded vesicle)	GO:0017137(Rab GTPase binding)//GO:0030674(protein binding, bridging)//GO:0031593(polyubiquitin binding)//GO:0042802(identical protein binding)//GO:0070530(K63-linked polyubiquitin binding)//GO:0005515(protein binding)//GO:0008022(protein C-terminus binding)	GO:0008219(cell death)//GO:0090161(Golgi ribbon formation)//GO:0016236(macroautophagy)//GO:0098792(xenophagy)//GO:0050829(defense response to Gram-negative bacterium)//GO:0000086(G2/M transition of mitotic cell cycle)//GO:0043122(regulation of I-kappaB kinase/NF-kappaB signaling)//GO:0000278(mitotic cell cycle)//GO:0043001(Golgi to plasma membrane protein transport)//GO:0000042(protein targeting …
chr3	51646284	51646460	diffreps_peak_3248	8.17238	176	ENST00000409535	RAD54L2	802.3	6.72387e-09	4.22237e-08	up	23132	ARIP4|HSPC325|SRISNF2L	HGNC:HGNC:29123|Ensembl:ENSG00000164080|HPRD:10018|Vega:OTTHUMG00000152936	RAD54-like 2 (S. cerevisiae)		GO:0016607(nuclear speck)	GO:0003712(transcription cofactor activity)//GO:0005524(ATP binding)//GO:0004386(helicase activity)//GO:0019901(protein kinase binding)//GO:0016887(ATPase activity)//GO:0005515(protein binding)//GO:0003677(DNA binding)	GO:0008152(metabolic process)//GO:0045944(positive regulation of transcription from RNA polymerase II promoter)
chr19	17172758	17172963	diffreps_peak_2304	7.25259	205	ENST00000397274	MYO9B	1690.4	5.58999e-08	2.23552e-07	up	4650	CELIAC4|MYR5	MIM:602129|HGNC:HGNC:7609|Ensembl:ENSG00000099331|HPRD:03677|Vega:OTTHUMG00000182707	myosin IXB		GO:0048471(perinuclear region of cytoplasm)//GO:0030027(lamellipodium)//GO:0005938(cell cortex)//GO:0016020(membrane)//GO:0015629(actin cytoskeleton)//GO:0001726(ruffle)//GO:0005829(cytosol)//GO:0031941(filamentous actin)//GO:0032433(filopodium tip)//GO:0016459(myosin complex)//GO:0005737(cytoplasm)	GO:0043531(ADP binding)//GO:0008270(zinc ion binding)//GO:0000146(microfilament motor activity)//GO:0042803(protein homodimerization activity)//GO:0005524(ATP binding)//GO:0005515(protein binding)//GO:0005516(calmodulin binding)//GO:0005096(GTPase activator activity)//GO:0043008(ATP-dependent protein binding)//GO:0003774(motor activity)//GO:0030898(actin-dependent ATPase activity)//GO:0016887(ATP…	GO:0008152(metabolic process)//GO:0032011(ARF protein signal transduction)//GO:0051056(regulation of small GTPase mediated signal transduction)//GO:0007264(small GTPase mediated signal transduction)//GO:0072673(lamellipodium morphogenesis)//GO:0043547(positive regulation of GTPase activity)//GO:0048246(macrophage chemotaxis)//GO:0007266(Rho protein signal transduction)//GO:0030048(actin filament-…
chr1	230067321	230067406	diffreps_peak_424	8.21252	85	ENST00000366672	GALNT2	1546.6	6.13032e-09	4.22237e-08	up	2590	GalNAc-T2	MIM:602274|HGNC:HGNC:4124|Ensembl:ENSG00000143641|HPRD:03782|Vega:OTTHUMG00000037771	polypeptide N-acetylgalactosaminyltransferase 2	hsa00512(Mucin type O-Glycan biosynthesis)//	GO:0032580(Golgi cisterna membrane)//GO:0070062(extracellular exosome)//GO:0016020(membrane)//GO:0048471(perinuclear region of cytoplasm)//GO:0005794(Golgi apparatus)//GO:0030173(integral component of Golgi membrane)//GO:0000139(Golgi membrane)//GO:0005795(Golgi stack)	GO:0004653(polypeptide N-acetylgalactosaminyltransferase activity)//GO:0030246(carbohydrate binding)//GO:0030145(manganese ion binding)//GO:0005515(protein binding)	GO:0044267(cellular protein metabolic process)//GO:0002378(immunoglobulin biosynthetic process)//GO:0018242(protein O-linked glycosylation via serine)//GO:0006493(protein O-linked glycosylation)//GO:0016266(O-glycan processing)//GO:0018243(protein O-linked glycosylation via threonine)//GO:0043687(post-translational protein modification)
chr12	28452501	28452654	diffreps_peak_942	5.56096	153	ENST00000381259	CCDC91	98.4	2.74816e-06	8.81982e-06	up	55297	HSD8|p56	HGNC:HGNC:24855|Ensembl:ENSG00000123106|HPRD:16905|Vega:OTTHUMG00000169141	coiled-coil domain containing 91		GO:0005654(nucleoplasm)//GO:0005794(Golgi apparatus)//GO:0016020(membrane)	GO:0042802(identical protein binding)	GO:0015031(protein transport)
chr17	1705021	1705360	diffreps_peak_1775	7.90701	339	ENST00000330676	TLCD2	72.475	1.23878e-08	6.89098e-08	up	727910	-	HGNC:HGNC:33522|Ensembl:ENSG00000185561|Vega:OTTHUMG00000132477	TLC domain containing 2		GO:0016021(integral component of membrane)
chr1	203055431	203055560	diffreps_peak_376	5.20691	129	ENST00000272198	PPFIA4	8.30826	6.20997e-06	1.92488e-05	up	8497	-	MIM:603145|HGNC:HGNC:9248|Ensembl:ENSG00000143847|HPRD:16012|Vega:OTTHUMG00000042123	PTPRF interacting protein alpha 4		GO:0045202(synapse)//GO:0048786(presynaptic active zone)//GO:0005829(cytosol)//GO:0009986(cell surface)//GO:0005622(intracellular)	GO:0005515(protein binding)	GO:0014047(glutamate secretion)//GO:0007268(synaptic transmission)//GO:0007269(neurotransmitter secretion)
chr16	2118675	2118740	diffreps_peak_1520	7.53027	65	ENST00000262304	PKD1	1031.4	2.94935e-08	1.2662e-07	up	5310	PBP|Pc-1|TRPP1	MIM:601313|HGNC:HGNC:9008|Ensembl:ENSG00000008710|HPRD:03203|Vega:OTTHUMG00000155795	polycystin 1, transient receptor potential channel interacting		GO:0016323(basolateral plasma membrane)//GO:0016021(integral component of membrane)//GO:0005887(integral component of plasma membrane)//GO:0016328(lateral plasma membrane)//GO:0009986(cell surface)//GO:0060170(ciliary membrane)//GO:0005886(plasma membrane)//GO:0030660(Golgi-associated vesicle membrane)//GO:0005829(cytosol)//GO:0002133(polycystin complex)//GO:0005929(cilium)//GO:0000139(Golgi memb…	GO:0019904(protein domain specific binding)//GO:0019901(protein kinase binding)//GO:0044325(ion channel binding)//GO:0030246(carbohydrate binding)//GO:0005262(calcium channel activity)//GO:0005515(protein binding)	GO:0060674(placenta blood vessel development)//GO:0021915(neural tube development)//GO:0009653(anatomical structure morphogenesis)//GO:0001502(cartilage condensation)//GO:0007204(positive regulation of cytosolic calcium ion concentration)//GO:0072237(metanephric proximal tubule development)//GO:0048754(branching morphogenesis of an epithelial tube)//GO:0060428(lung epithelium development)//GO:003…
chr7	98194241	98194572	diffreps_peak_4008	7.65081	331	ENST00000297293	LMTK2	200.96	2.23456e-08	1.01424e-07	up	22853	AATYK2|BREK|KPI-2|KPI2|LMR2|PPP1R100|cprk	MIM:610989|HGNC:HGNC:17880|Ensembl:ENSG00000164715|HPRD:13994|Vega:OTTHUMG00000154256	lemur tyrosine kinase 2		GO:0016021(integral component of membrane)//GO:0005769(early endosome)//GO:0005794(Golgi apparatus)//GO:0055037(recycling endosome)//GO:0048471(perinuclear region of cytoplasm)	GO:0005524(ATP binding)//GO:0005515(protein binding)//GO:0070853(myosin VI binding)//GO:0004674(protein serine/threonine kinase activity)//GO:0004864(protein phosphatase inhibitor activity)	GO:0032456(endocytic recycling)//GO:0006468(protein phosphorylation)//GO:0001881(receptor recycling)//GO:0043086(negative regulation of catalytic activity)//GO:0033572(transferrin transport)//GO:0046777(protein autophosphorylation)//GO:0018107(peptidyl-threonine phosphorylation)//GO:0045022(early endosome to late endosome transport)//GO:0018105(peptidyl-serine phosphorylation)
chr7	98970111	98970260	diffreps_peak_4012	7.96513	149	ENST00000355540	TRRAP	75	1.08359e-08	6.28127e-08	up	8295	PAF350/400|PAF400|STAF40|TR-AP|Tra1	MIM:603015|HGNC:HGNC:12347|Ensembl:ENSG00000196367|HPRD:04310|Vega:OTTHUMG00000150403	transformation/transcription domain-associated protein	hsa05166(HTLV-I infection)	GO:0030914(STAGA complex)//GO:0000812(Swr1 complex)//GO:0005794(Golgi apparatus)//GO:0000125(PCAF complex)//GO:0033276(transcription factor TFTC complex)//GO:0005654(nucleoplasm)//GO:0035267(NuA4 histone acetyltransferase complex)//GO:0005634(nucleus)	GO:0016773(phosphotransferase activity, alcohol group as acceptor)//GO:0016301(kinase activity)//GO:0005515(protein binding)//GO:0003712(transcription cofactor activity)//GO:0003713(transcription coactivator activity)	GO:0006325(chromatin organization)//GO:0008152(metabolic process)//GO:0016310(phosphorylation)//GO:0006351(transcription, DNA-templated)//GO:0016573(histone acetylation)//GO:0043968(histone H2A acetylation)//GO:0016578(histone deubiquitination)//GO:0007093(mitotic cell cycle checkpoint)//GO:0043967(histone H4 acetylation)//GO:0006281(DNA repair)//GO:0006355(regulation of transcription, DNA-templa…
chr1	8362682	8362820	diffreps_peak_50	8.61723	138	ENST00000337907	RERE	67.4051	2.41419e-09	4.22237e-08	up	473	ARG|ARP|ATN1L|DNB1	MIM:605226|HGNC:HGNC:9965|Ensembl:ENSG00000142599|HPRD:05566|Vega:OTTHUMG00000001765	arginine-glutamic acid dipeptide (RE) repeats		GO:0000118(histone deacetylase complex)//GO:0005634(nucleus)	GO:0008270(zinc ion binding)//GO:0008267(poly-glutamine tract binding)//GO:0001105(RNA polymerase II transcription coactivator activity)//GO:0003700(transcription factor activity, sequence-specific DNA binding)//GO:0043565(sequence-specific DNA binding)//GO:0003682(chromatin binding)//GO:0005515(protein binding)//GO:0003677(DNA binding)//GO:0001106(RNA polymerase II transcription corepressor acti…	GO:0006338(chromatin remodeling)//GO:0021942(radial glia guided migration of Purkinje cell)//GO:0006351(transcription, DNA-templated)//GO:0021691(cerebellar Purkinje cell layer maturation)//GO:0021930(cerebellar granule cell precursor proliferation)//GO:0045944(positive regulation of transcription from RNA polymerase II promoter)//GO:0000122(negative regulation of transcription from RNA polymeras…
chr10	79844861	79844872	diffreps_peak_534	8.1891	11	ENST00000429984	NUTM2E	748.8	6.46987e-09	4.22237e-08	up	283008	FAM22E	HGNC:HGNC:23448|HPRD:16878	NUT family member 2E
chr17	44075679	44075800	diffreps_peak_1916	8.19217	121	ENST00000269097	G6PC3	253.1	6.42442e-09	4.22237e-08	up	92579	SCN4|UGRP	MIM:611045|HGNC:HGNC:24861|Ensembl:ENSG00000141349|HPRD:13556|Vega:OTTHUMG00000181805	glucose 6 phosphatase, catalytic, 3	hsa00010(Glycolysis / Gluconeogenesis)//hsa00052(Galactose metabolism)//hsa00500(Starch and sucrose metabolism)//	GO:0016020(membrane)//GO:0016021(integral component of membrane)//GO:0005789(endoplasmic reticulum membrane)//GO:0030176(integral component of endoplasmic reticulum membrane)	GO:0004346(glucose-6-phosphatase activity)	GO:0051156(glucose 6-phosphate metabolic process)//GO:0015758(glucose transport)//GO:0044281(small molecule metabolic process)//GO:0006094(gluconeogenesis)//GO:0016311(dephosphorylation)//GO:0005975(carbohydrate metabolic process)//GO:0015760(glucose-6-phosphate transport)//GO:0055085(transmembrane transport)//GO:0008645(hexose transport)
chr19	35160708	35160801	diffreps_peak_2355	8.28214	93	ENST00000342879	FXYD5	1353	5.22232e-09	4.22237e-08	up	53827	DYSAD|HSPC113|IWU1|KCT1|OIT2|PRO6241|RIC	MIM:606669|HGNC:HGNC:4029|Ensembl:ENSG00000089327|HPRD:09448|Vega:OTTHUMG00000048092	FXYD domain containing ion transport regulator 5		GO:0016020(membrane)//GO:0016021(integral component of membrane)//GO:0005887(integral component of plasma membrane)	GO:0045296(cadherin binding)//GO:0017080(sodium channel regulator activity)//GO:0003779(actin binding)//GO:0005216(ion channel activity)	GO:0046588(negative regulation of calcium-dependent cell-cell adhesion)//GO:2000649(regulation of sodium ion transmembrane transporter activity)//GO:0030033(microvillus assembly)//GO:0034220(ion transmembrane transport)
chr14	23321381	23321620	diffreps_peak_1217	5.17987	239	ENST00000216727	PABPN1	4.80769	6.60897e-06	2.0436e-05	up	8106	OPMD|PAB2|PABII|PABP-2|PABP2	MIM:602279|HGNC:HGNC:8565|HPRD:03787	poly(A) binding protein, nuclear 1	hsa03015(mRNA surveillance pathway)//hsa05164(Influenza A)	GO:0030529(intracellular ribonucleoprotein complex)//GO:0005654(nucleoplasm)//GO:0042405(nuclear inclusion body)//GO:0005634(nucleus)//GO:0005737(cytoplasm)	GO:0044822(poly(A) RNA binding)//GO:0000166(nucleotide binding)//GO:0003676(nucleic acid binding)//GO:0005515(protein binding)//GO:0003723(RNA binding)	GO:0008380(RNA splicing)//GO:0006396(RNA processing)//GO:0031124(mRNA 3'-end processing)//GO:0000398(mRNA splicing, via spliceosome)//GO:0010467(gene expression)//GO:0006936(muscle contraction)//GO:0046778(modification by virus of host mRNA processing)//GO:0006366(transcription from RNA polymerase II promoter)//GO:0019048(modulation by virus of host morphology or physiology)//GO:0006369(terminati…
chr8	144395264	144395355	diffreps_peak_4223	8.2319	91	ENST00000616140	CPSF1	1085.9	5.86273e-09	4.22237e-08	up	29894	CPSF160|HSU37012|P/cl.18	MIM:606027|HGNC:HGNC:2324|Ensembl:ENSG00000071894|HPRD:05823|Vega:OTTHUMG00000174612	cleavage and polyadenylation specific factor 1	hsa03015(mRNA surveillance pathway)	GO:0005654(nucleoplasm)//GO:0005634(nucleus)//GO:0005847(mRNA cleavage and polyadenylation specificity factor complex)	GO:0003676(nucleic acid binding)//GO:0005515(protein binding)//GO:0019899(enzyme binding)//GO:0035925(mRNA 3'-UTR AU-rich region binding)	GO:0006406(mRNA export from nucleus)//GO:0008380(RNA splicing)//GO:0031124(mRNA 3'-end processing)//GO:0000398(mRNA splicing, via spliceosome)//GO:0010467(gene expression)//GO:0006369(termination of RNA polymerase II transcription)//GO:0098789(pre-mRNA cleavage required for polyadenylation)//GO:0006379(mRNA cleavage)//GO:0006366(transcription from RNA polymerase II promoter)//GO:0006378(mRNA poly…
chr8	143866841	143867160	diffreps_peak_4206	8.19356	319	ENST00000568225	EPPK1	207.5	6.4039e-09	4.22237e-08	up	83481	EPIPL|EPIPL1	MIM:607553|HGNC:HGNC:15577|Ensembl:ENSG00000261150|HPRD:06500|Vega:OTTHUMG00000165206	epiplakin 1		GO:0005856(cytoskeleton)//GO:0005737(cytoplasm)	GO:0044822(poly(A) RNA binding)	GO:0008150(biological_process)
chr16	89316932	89317078	diffreps_peak_1727	8.25643	146	ENST00000301030	ANKRD11	274.4	5.54078e-09	4.22237e-08	up	29123	ANCO-1|ANCO1|LZ16|T13	MIM:611192|HGNC:HGNC:21316|Ensembl:ENSG00000167522|HPRD:12456|Vega:OTTHUMG00000175548	ankyrin repeat domain 11		GO:0005654(nucleoplasm)//GO:0005886(plasma membrane)//GO:0005634(nucleus)//GO:0005737(cytoplasm)		GO:0048705(skeletal system morphogenesis)//GO:0060348(bone development)//GO:0035264(multicellular organism growth)//GO:0001701(in utero embryonic development)//GO:0042475(odontogenesis of dentin-containing tooth)//GO:0001894(tissue homeostasis)//GO:0060325(face morphogenesis)
chr19	41330941	41331160	diffreps_peak_2415	7.17295	219	ENST00000221930	TGFB1	19.1759	6.71507e-08	2.64334e-07	up	7040	CED|DPD1|LAP|TGFB|TGFbeta	MIM:190180|HGNC:HGNC:11766|Ensembl:ENSG00000105329|HPRD:01821|Vega:OTTHUMG00000182760	transforming growth factor beta 1	hsa04010(MAPK signaling pathway)//hsa04060(Cytokine-cytokine receptor interaction)//hsa04068(FoxO signaling pathway)//hsa04110(Cell cycle)//hsa04144(Endocytosis)//hsa04350(TGF-beta signaling pathway)//hsa04380(Osteoclast differentiation)//hsa04390(Hippo signaling pathway)//hsa04672(Intestinal immune network for IgA production)//hsa04932(Non-alcoholic fatty liver disease (NAFLD))//	GO:0005886(plasma membrane)//GO:0005576(extracellular region)//GO:0009986(cell surface)//GO:0005796(Golgi lumen)//GO:0031093(platelet alpha granule lumen)//GO:0030424(axon)//GO:0005902(microvillus)//GO:0005578(proteinaceous extracellular matrix)//GO:0005634(nucleus)//GO:0072562(blood microparticle)//GO:0005615(extracellular space)//GO:0005737(cytoplasm)//GO:0043025(neuronal cell body)	GO:0008083(growth factor activity)//GO:0003823(antigen binding)//GO:0005125(cytokine activity)//GO:0042803(protein homodimerization activity)//GO:0047485(protein N-terminus binding)//GO:0019899(enzyme binding)//GO:0046982(protein heterodimerization activity)//GO:0034713(type I transforming growth factor beta receptor binding)//GO:0005114(type II transforming growth factor beta receptor binding)//…	GO:0007183(SMAD protein complex assembly)//GO:0060965(negative regulation of gene silencing by miRNA)//GO:0051152(positive regulation of smooth muscle cell differentiation)//GO:0045893(positive regulation of transcription, DNA-templated)//GO:0009611(response to wounding)//GO:0050714(positive regulation of protein secretion)//GO:0031663(lipopolysaccharide-mediated signaling pathway)//GO:0045786(ne…
chr9	134824641	134824855	diffreps_peak_4403	5.80185	214	ENST00000371817	COL5A1	8.05273	1.57815e-06	5.2112e-06	up	1289	EDSC	MIM:120215|HGNC:HGNC:2209|Ensembl:ENSG00000130635|HPRD:00368|Vega:OTTHUMG00000020891	collagen type V alpha 1	hsa04974(Protein digestion and absorption)	GO:0005604(basement membrane)//GO:0070062(extracellular exosome)//GO:0005576(extracellular region)//GO:0005581(collagen trimer)//GO:0005588(collagen type V trimer)//GO:0005788(endoplasmic reticulum lumen)//GO:0005578(proteinaceous extracellular matrix)//GO:0031012(extracellular matrix)	GO:0008201(heparin binding)//GO:0005178(integrin binding)//GO:0048407(platelet-derived growth factor binding)//GO:0005201(extracellular matrix structural constituent)//GO:0046872(metal ion binding)//GO:0043394(proteoglycan binding)	GO:0035313(wound healing, spreading of epidermal cells)//GO:0007411(axon guidance)//GO:0032964(collagen biosynthetic process)//GO:0022617(extracellular matrix disassembly)//GO:0030198(extracellular matrix organization)//GO:0051128(regulation of cellular component organization)//GO:0003007(heart morphogenesis)//GO:0007155(cell adhesion)//GO:0016477(cell migration)//GO:1903225(negative regulation o…
chr13	98519341	98519473	diffreps_peak_1176	7.79295	132	ENST00000376547	STK24	79.6812	1.61083e-08	8.21901e-08	up	8428	HEL-S-95|MST3|MST3B|STE20|STK3	MIM:604984|HGNC:HGNC:11403|Ensembl:ENSG00000102572|HPRD:10385	serine/threonine kinase 24		GO:0070062(extracellular exosome)//GO:0016020(membrane)//GO:0005829(cytosol)//GO:0005654(nucleoplasm)//GO:0005730(nucleolus)//GO:0005634(nucleus)//GO:0005737(cytoplasm)	GO:0004674(protein serine/threonine kinase activity)//GO:0004672(protein kinase activity)//GO:0005524(ATP binding)//GO:0048365(Rac GTPase binding)//GO:0046872(metal ion binding)//GO:0005515(protein binding)	GO:0006921(cellular component disassembly involved in execution phase of apoptosis)//GO:0007266(Rho protein signal transduction)//GO:0032147(activation of protein kinase activity)//GO:0030336(negative regulation of cell migration)//GO:0006468(protein phosphorylation)//GO:0007346(regulation of mitotic cell cycle)//GO:0097194(execution phase of apoptosis)//GO:0012501(programmed cell death)//GO:0008…
chr5	112892641	112892980	diffreps_peak_3574	8.22225	339	ENST00000391338	SRP19	508.5	5.99452e-09	4.22237e-08	up	6728	-	MIM:182175|HGNC:HGNC:11300|Ensembl:ENSG00000153037|HPRD:01644|Vega:OTTHUMG00000186064	signal recognition particle 19kDa	hsa03060(Protein export)	GO:0005786(signal recognition particle, endoplasmic reticulum targeting)//GO:0048500(signal recognition particle)//GO:0005829(cytosol)//GO:0005739(mitochondrion)//GO:0005730(nucleolus)//GO:0005634(nucleus)//GO:0005737(cytoplasm)	GO:0044822(poly(A) RNA binding)//GO:0008312(7S RNA binding)	GO:0006412(translation)//GO:0044267(cellular protein metabolic process)//GO:0042493(response to drug)//GO:0010467(gene expression)//GO:0006614(SRP-dependent cotranslational protein targeting to membrane)//GO:0006613(cotranslational protein targeting to membrane)
chr3	39144136	39144451	diffreps_peak_3213	8.17931	315	ENST00000273153	CSRNP1	3346	6.61737e-09	4.22237e-08	up	64651	AXUD1|CSRNP-1|FAM130B|TAIP-3|URAX1	MIM:606458|HGNC:HGNC:14300|Ensembl:ENSG00000144655|HPRD:07347|Vega:OTTHUMG00000131293	cysteine-serine-rich nuclear protein 1		GO:0005634(nucleus)	GO:0043565(sequence-specific DNA binding)//GO:0003674(molecular_function)//GO:0003700(transcription factor activity, sequence-specific DNA binding)//GO:0005515(protein binding)//GO:0001228(transcriptional activator activity, RNA polymerase II transcription regulatory region sequence-specific binding)	GO:0048008(platelet-derived growth factor receptor signaling pathway)//GO:0060021(palate development)//GO:0048705(skeletal system morphogenesis)//GO:0009791(post-embryonic development)//GO:0006366(transcription from RNA polymerase II promoter)//GO:0045944(positive regulation of transcription from RNA polymerase II promoter)//GO:0006915(apoptotic process)//GO:0060325(face morphogenesis)
chr16	19075721	19075860	diffreps_peak_1585	8.21333	139	ENST00000321998	COQ7	289.9	6.11881e-09	4.22237e-08	up	10229	CAT5|CLK-1|CLK1|COQ10D8	MIM:601683|HGNC:HGNC:2244|Ensembl:ENSG00000167186|HPRD:03401|Vega:OTTHUMG00000131455	coenzyme Q7 homolog, ubiquinone (yeast)	hsa00130(Ubiquinone and other terpenoid-quinone biosynthesis)//	GO:0005739(mitochondrion)//GO:0005743(mitochondrial inner membrane)//GO:0005634(nucleus)	GO:0004497(monooxygenase activity)//GO:0003682(chromatin binding)//GO:0005515(protein binding)//GO:0046872(metal ion binding)	GO:0055114(oxidation-reduction process)//GO:0042775(mitochondrial ATP synthesis coupled electron transport)//GO:0044281(small molecule metabolic process)//GO:0008340(determination of adult lifespan)//GO:0001306(age-dependent response to oxidative stress)//GO:0070584(mitochondrion morphogenesis)//GO:0022008(neurogenesis)//GO:0001701(in utero embryonic development)//GO:2000377(regulation of reactiv…
chr19	12947847	12947960	diffreps_peak_2257	7.8058	113	ENST00000316856	RAD23A	165.406	1.56387e-08	8.07022e-08	up	5886	HHR23A|HR23A	MIM:600061|HGNC:HGNC:9812|Ensembl:ENSG00000179262|HPRD:07191|Vega:OTTHUMG00000180723	RAD23 homolog A, nucleotide excision repair protein	hsa03420(Nucleotide excision repair)//hsa04141(Protein processing in endoplasmic reticulum)	GO:0005634(nucleus)//GO:0000502(proteasome complex)	GO:0003697(single-stranded DNA binding)//GO:0031593(polyubiquitin binding)//GO:1990381(ubiquitin-specific protease binding)//GO:0003684(damaged DNA binding)//GO:0005515(protein binding)	GO:0043161(proteasome-mediated ubiquitin-dependent protein catabolic process)//GO:0032434(regulation of proteasomal ubiquitin-dependent protein catabolic process)//GO:0006289(nucleotide-excision repair)//GO:0016032(viral process)//GO:0045070(positive regulation of viral genome replication)
chr8	143792001	143792133	diffreps_peak_4205	8.18727	132	ENST00000320476	SCRIB	338.8	6.49726e-09	4.22237e-08	up	23513	CRIB1|SCRB1|SCRIB1|Vartul	MIM:607733|HGNC:HGNC:30377|Ensembl:ENSG00000180900|HPRD:06984|Vega:OTTHUMG00000165154	scribbled planar cell polarity protein	hsa04390(Hippo signaling pathway)//hsa05203(Viral carcinogenesis)	GO:0005886(plasma membrane)//GO:0070062(extracellular exosome)//GO:0030027(lamellipodium)//GO:0016323(basolateral plasma membrane)//GO:0030054(cell junction)//GO:0005737(cytoplasm)//GO:0005913(cell-cell adherens junction)//GO:0034750(Scrib-APC-beta-catenin complex)//GO:0005654(nucleoplasm)//GO:0035748(myelin sheath abaxonal region)//GO:0042734(presynaptic membrane)//GO:0045211(postsynaptic membra…	GO:0005515(protein binding)	GO:0008105(asymmetric protein localization)//GO:0071896(protein localization to adherens junction)//GO:0060603(mammary gland duct morphogenesis)//GO:0045930(negative regulation of mitotic cell cycle)//GO:0060088(auditory receptor cell stereocilium organization)//GO:0016080(synaptic vesicle targeting)//GO:0043065(positive regulation of apoptotic process)//GO:0001921(positive regulation of receptor…
chr19	43750621	43750747	diffreps_peak_2432	8.19159	126	ENST00000270066	SMG9	268.1	6.43291e-09	4.22237e-08	up	56006	C19orf61|F17127_1	MIM:613176|HGNC:HGNC:25763|HPRD:07800	SMG9 nonsense mediated mRNA decay factor		GO:0005622(intracellular)//GO:0005829(cytosol)	GO:0005515(protein binding)//GO:0042802(identical protein binding)	GO:0010467(gene expression)//GO:0000184(nuclear-transcribed mRNA catabolic process, nonsense-mediated decay)
chr19	4366925	4366994	diffreps_peak_2181	7.94227	69	ENST00000269886	SH3GL1	303	1.14217e-08	6.50544e-08	up	6455	CNSA1|EEN|SH3D2B|SH3P8	MIM:601768|HGNC:HGNC:10830|Ensembl:ENSG00000141985|HPRD:03462|Vega:OTTHUMG00000181918	SH3-domain GRB2-like 1	hsa04144(Endocytosis)	GO:0042995(cell projection)//GO:0030054(cell junction)//GO:0031901(early endosome membrane)//GO:0002102(podosome)//GO:0005737(cytoplasm)	GO:0008289(lipid binding)//GO:0051020(GTPase binding)//GO:0005515(protein binding)//GO:0042802(identical protein binding)//GO:0019902(phosphatase binding)	GO:0006897(endocytosis)//GO:0007417(central nervous system development)//GO:0007165(signal transduction)
chr6	3156141	3156152	diffreps_peak_3688	8.30258	11	ENST00000333628	TUBB2A	299.8	4.98223e-09	4.22237e-08	up	7280	CDCBM5|TUBB|TUBB2	MIM:615101|HGNC:HGNC:12412|Ensembl:ENSG00000137267|HPRD:01852|Vega:OTTHUMG00000014135	tubulin beta 2A class IIa	hsa04145(Phagosome)//hsa04540(Gap junction)//hsa05130(Pathogenic Escherichia coli infection)	GO:1903561(extracellular vesicle)//GO:0005634(nucleus)//GO:0005874(microtubule)//GO:0005737(cytoplasm)//GO:0070062(extracellular exosome)	GO:0003924(GTPase activity)//GO:0005515(protein binding)//GO:0005525(GTP binding)//GO:0005200(structural constituent of cytoskeleton)	GO:0044267(cellular protein metabolic process)//GO:0007017(microtubule-based process)//GO:0006457(protein folding)//GO:0051084('de novo' posttranslational protein folding)
chr12	131986781	131986807	diffreps_peak_1112	8.27018	26	ENST00000332482	EP400	196.3	5.36809e-09	4.22237e-08	up	57634	CAGH32|P400|TNRC12	MIM:606265|HGNC:HGNC:11958|Ensembl:ENSG00000183495|HPRD:09378|Vega:OTTHUMG00000187346	E1A binding protein p400		GO:0005654(nucleoplasm)//GO:0035267(NuA4 histone acetyltransferase complex)//GO:0016607(nuclear speck)//GO:0000812(Swr1 complex)	GO:0005524(ATP binding)//GO:0003682(chromatin binding)//GO:0004386(helicase activity)//GO:1990405(protein antigen binding)//GO:0005515(protein binding)//GO:0003677(DNA binding)	GO:0006325(chromatin organization)//GO:0043967(histone H4 acetylation)//GO:0043968(histone H2A acetylation)
chr9	128907861	128908060	diffreps_peak_4368	8.18426	199	ENST00000259324	LRRC8A	765.6	6.54242e-09	4.22237e-08	up	56262	AGM5|LRRC8|SWELL1	MIM:608360|HGNC:HGNC:19027|Ensembl:ENSG00000136802|Vega:OTTHUMG00000020766	leucine-rich repeat containing 8 family member A		GO:0016020(membrane)//GO:0005886(plasma membrane)//GO:0034702(ion channel complex)//GO:0009986(cell surface)	GO:0005225(volume-sensitive anion channel activity)//GO:0005515(protein binding)//GO:0005253(anion channel activity)	GO:0006970(response to osmotic stress)//GO:0006884(cell volume homeostasis)//GO:0044070(regulation of anion transport)//GO:0098656(anion transmembrane transport)//GO:0006820(anion transport)//GO:0002329(pre-B cell differentiation)
chr17	81933081	81933320	diffreps_peak_2030	7.83708	239	ENST00000329875	PYCR1	269.675	1.4552e-08	7.57621e-08	up	5831	ARCL2B|ARCL3B|P5C|P5CR|PIG45|PP222|PRO3|PYCR	MIM:179035|HGNC:HGNC:9721|Ensembl:ENSG00000183010|HPRD:01528|Vega:OTTHUMG00000178436	pyrroline-5-carboxylate reductase 1	hsa00330(Arginine and proline metabolism)//	GO:0005739(mitochondrion)//GO:0005759(mitochondrial matrix)	GO:0004735(pyrroline-5-carboxylate reductase activity)//GO:0005515(protein binding)//GO:0042802(identical protein binding)	GO:0055114(oxidation-reduction process)//GO:0008652(cellular amino acid biosynthetic process)//GO:0006561(proline biosynthetic process)//GO:0044281(small molecule metabolic process)//GO:1903206(negative regulation of hydrogen peroxide-induced cell death)//GO:0034599(cellular response to oxidative stress)//GO:0034641(cellular nitrogen compound metabolic process)//GO:0055129(L-proline biosynthetic …
chr11	68047432	68047540	diffreps_peak_766	8.20252	108	ENST00000265686	TCIRG1	319.1	6.27311e-09	4.22237e-08	up	10312	ATP6N1C|ATP6V0A3|Atp6i|OC-116kDa|OC116|OPTB1|Stv1|TIRC7|Vph1|a3	MIM:604592|HGNC:HGNC:11647|Ensembl:ENSG00000110719|HPRD:05207|Vega:OTTHUMG00000167358	T-cell immune regulator 1, ATPase H+ transporting V0 subunit a3	hsa00190(Oxidative phosphorylation)//	GO:0016471(vacuolar proton-transporting V-type ATPase complex)//GO:0005886(plasma membrane)//GO:0005887(integral component of plasma membrane)//GO:0010008(endosome membrane)//GO:0000220(vacuolar proton-transporting V-type ATPase, V0 domain)//GO:0033179(proton-transporting V-type ATPase, V0 domain)//GO:0005765(lysosomal membrane)//GO:0005739(mitochondrion)//GO:0030670(phagocytic vesicle membrane)/…	GO:0046961(proton-transporting ATPase activity, rotational mechanism)//GO:0051117(ATPase binding)//GO:0005215(transporter activity)//GO:0015078(hydrogen ion transmembrane transporter activity)	GO:0015986(ATP synthesis coupled proton transport)//GO:0008284(positive regulation of cell proliferation)//GO:0008286(insulin receptor signaling pathway)//GO:0015991(ATP hydrolysis coupled proton transport)//GO:0015992(proton transport)//GO:0033572(transferrin transport)//GO:0045454(cell redox homeostasis)//GO:0006879(cellular iron ion homeostasis)//GO:0007035(vacuolar acidification)//GO:0055085(…
chrX	50602681	50602813	diffreps_peak_4498	8.18386	132	ENST00000289292	SHROOM4	512.1	6.54851e-09	4.22237e-08	up	57477	SHAP	MIM:300579|HGNC:HGNC:29215|Ensembl:ENSG00000158352|HPRD:17209|Vega:OTTHUMG00000021521	shroom family member 4	hsa04530(Tight junction)	GO:0015629(actin cytoskeleton)//GO:0016460(myosin II complex)//GO:0009898(cytoplasmic side of plasma membrane)//GO:0009925(basal plasma membrane)//GO:0001725(stress fiber)//GO:0031941(filamentous actin)//GO:0005737(cytoplasm)//GO:0030864(cortical actin cytoskeleton)//GO:0016324(apical plasma membrane)	GO:0051015(actin filament binding)	GO:0007420(brain development)//GO:0007015(actin filament organization)//GO:0000902(cell morphogenesis)//GO:0030036(actin cytoskeleton organization)//GO:0050890(cognition)
chr19	34377734	34377840	diffreps_peak_2350	7.48225	106	ENST00000356487	GPI	164.487	3.29418e-08	1.38393e-07	up	2821	AMF|GNPI|NLK|PGI|PHI|SA-36|SA36	MIM:172400|HGNC:HGNC:4458|Ensembl:ENSG00000105220|HPRD:01394|Vega:OTTHUMG00000182087	glucose-6-phosphate isomerase	hsa00010(Glycolysis / Gluconeogenesis)//hsa00030(Pentose phosphate pathway)//hsa00500(Starch and sucrose metabolism)//hsa00520(Amino sugar and nucleotide sugar metabolism)//	GO:0005886(plasma membrane)//GO:0070062(extracellular exosome)//GO:0043005(neuron projection)//GO:0016020(membrane)//GO:0005829(cytosol)//GO:0005654(nucleoplasm)//GO:0005615(extracellular space)//GO:0005737(cytoplasm)	GO:0008083(growth factor activity)//GO:0031625(ubiquitin protein ligase binding)//GO:0005125(cytokine activity)//GO:0016866(intramolecular transferase activity)//GO:0004347(glucose-6-phosphate isomerase activity)//GO:0048029(monosaccharide binding)	GO:0051156(glucose 6-phosphate metabolic process)//GO:0044281(small molecule metabolic process)//GO:0046185(aldehyde catabolic process)//GO:0006096(glycolytic process)//GO:0006094(gluconeogenesis)//GO:0010467(gene expression)//GO:0019242(methylglyoxal biosynthetic process)//GO:0006006(glucose metabolic process)//GO:0005975(carbohydrate metabolic process)//GO:0006367(transcription initiation from …
chr19	55669443	55669460	diffreps_peak_2538	8.08126	17	ENST00000308924	U2AF2	531.3	8.29346e-09	5.06214e-08	up	11338	U2AF65	MIM:191318|HGNC:HGNC:23156|Ensembl:ENSG00000063244|HPRD:01872|Vega:OTTHUMG00000180908	U2 small nuclear RNA auxiliary factor 2	hsa03040(Spliceosome)	GO:0089701(U2AF)//GO:0000243(commitment complex)//GO:0071004(U2-type prespliceosome)//GO:0016607(nuclear speck)//GO:0000974(Prp19 complex)//GO:0005654(nucleoplasm)//GO:0005634(nucleus)//GO:0005681(spliceosomal complex)	GO:0003723(RNA binding)//GO:0019899(enzyme binding)//GO:0030628(pre-mRNA 3'-splice site binding)//GO:0000166(nucleotide binding)//GO:0044822(poly(A) RNA binding)//GO:0070742(C2H2 zinc finger domain binding)//GO:0005515(protein binding)//GO:0008187(poly-pyrimidine tract binding)	GO:0006406(mRNA export from nucleus)//GO:1903955(positive regulation of protein targeting to mitochondrion)//GO:0008380(RNA splicing)//GO:0031124(mRNA 3'-end processing)//GO:0000398(mRNA splicing, via spliceosome)//GO:0010467(gene expression)//GO:0006369(termination of RNA polymerase II transcription)//GO:0033120(positive regulation of RNA splicing)//GO:0006366(transcription from RNA polymerase I…
chr3	48567573	48567636	diffreps_peak_3230	8.17158	63	ENST00000328333	COL7A1	1789.6	6.73632e-09	4.22237e-08	up	1294	EBD1|EBDCT|EBR1|NDNC8	MIM:120120|HGNC:HGNC:2214|Ensembl:ENSG00000114270|HPRD:00358|Vega:OTTHUMG00000133541	collagen type VII alpha 1	hsa04974(Protein digestion and absorption)	GO:0005604(basement membrane)//GO:0033116(endoplasmic reticulum-Golgi intermediate compartment membrane)//GO:0005576(extracellular region)//GO:0005590(collagen type VII trimer)//GO:0005788(endoplasmic reticulum lumen)//GO:0000139(Golgi membrane)//GO:0030134(ER to Golgi transport vesicle)//GO:0031012(extracellular matrix)//GO:0005615(extracellular space)	GO:0004867(serine-type endopeptidase inhibitor activity)//GO:0005515(protein binding)//GO:0042802(identical protein binding)	GO:0061024(membrane organization)//GO:0044267(cellular protein metabolic process)//GO:0035987(endodermal cell differentiation)//GO:0022617(extracellular matrix disassembly)//GO:0030198(extracellular matrix organization)//GO:0008544(epidermis development)//GO:0007155(cell adhesion)//GO:0048208(COPII vesicle coating)//GO:0043687(post-translational protein modification)//GO:0030574(collagen cataboli…
chrX	153954621	153954820	diffreps_peak_4576	8.21376	199	ENST00000310441	HCFC1	233.3	6.11284e-09	4.22237e-08	up	3054	CFF|HCF|HCF-1|HCF1|HFC1|MRX3|PPP1R89|VCAF	MIM:300019|HGNC:HGNC:4839|Ensembl:ENSG00000172534|HPRD:02061|Vega:OTTHUMG00000024222	host cell factor C1	hsa05168(Herpes simplex infection)	GO:0005671(Ada2/Gcn5/Ada3 transcription activator complex)//GO:0016020(membrane)//GO:0030425(dendrite)//GO:0070461(SAGA-type complex)//GO:0030424(axon)//GO:0005739(mitochondrion)//GO:0000123(histone acetyltransferase complex)//GO:0070688(MLL5-L complex)//GO:0048188(Set1C/COMPASS complex)//GO:0005654(nucleoplasm)//GO:0005634(nucleus)//GO:0071339(MLL1 complex)//GO:0005737(cytoplasm)//GO:0043025(neu…	GO:0043995(histone acetyltransferase activity (H4-K5 specific))//GO:0003700(transcription factor activity, sequence-specific DNA binding)//GO:0003682(chromatin binding)//GO:0042802(identical protein binding)//GO:0001205(transcriptional activator activity, RNA polymerase II distal enhancer sequence-specific binding)//GO:0046972(histone acetyltransferase activity (H4-K16 specific))//GO:0043996(hist…	GO:0006325(chromatin organization)//GO:0043984(histone H4-K16 acetylation)//GO:0007049(cell cycle)//GO:0010628(positive regulation of gene expression)//GO:0043982(histone H4-K8 acetylation)//GO:0019046(release from viral latency)//GO:0006996(organelle organization)//GO:0007005(mitochondrion organization)//GO:0050821(protein stabilization)//GO:0006366(transcription from RNA polymerase II promoter)…
chr11	12008881	12009082	diffreps_peak_657	10.6418	201	ENST00000396505	DKK3	419	2.28163e-11	1.78183e-08	up	27122	REIC|RIG	MIM:605416|HGNC:HGNC:2893|Ensembl:ENSG00000050165|HPRD:05659|Vega:OTTHUMG00000165709	dickkopf WNT signaling pathway inhibitor 3		GO:0005576(extracellular region)//GO:0005615(extracellular space)		GO:0032348(negative regulation of aldosterone biosynthetic process)//GO:0090090(negative regulation of canonical Wnt signaling pathway)//GO:0016055(Wnt signaling pathway)//GO:0009653(anatomical structure morphogenesis)//GO:1902613(negative regulation of anti-Mullerian hormone signaling pathway)//GO:0017015(regulation of transforming growth factor beta receptor signaling pathway)//GO:2000065(negat…
chr22	41868610	41868780	diffreps_peak_3112	7.76981	170	ENST00000361204	SREBF2	53.3043	1.699e-08	8.54627e-08	up	6721	SREBP-2|SREBP2|bHLHd2	MIM:600481|HGNC:HGNC:11290|Ensembl:ENSG00000198911|HPRD:02726|Vega:OTTHUMG00000151261	sterol regulatory element binding transcription factor 2		GO:0032937(SREBP-SCAP-Insig complex)//GO:0005789(endoplasmic reticulum membrane)//GO:0012507(ER to Golgi transport vesicle membrane)//GO:0005829(cytosol)//GO:0000139(Golgi membrane)//GO:0005783(endoplasmic reticulum)//GO:0005654(nucleoplasm)//GO:0005634(nucleus)//GO:0005737(cytoplasm)	GO:0070888(E-box binding)//GO:0000247(C-8 sterol isomerase activity)//GO:0000978(RNA polymerase II core promoter proximal region sequence-specific DNA binding)//GO:0001078(transcriptional repressor activity, RNA polymerase II core promoter proximal region sequence-specific binding)//GO:0046983(protein dimerization activity)//GO:0005515(protein binding)//GO:0008022(protein C-terminus binding)	GO:1903955(positive regulation of protein targeting to mitochondrion)//GO:0090370(negative regulation of cholesterol efflux)//GO:0044281(small molecule metabolic process)//GO:0006351(transcription, DNA-templated)//GO:1903146(regulation of mitophagy)//GO:2000188(regulation of cholesterol homeostasis)//GO:0072368(regulation of lipid transport by negative regulation of transcription from RNA polymer…
chr1	151993751	151994040	diffreps_peak_300	8.20893	289	ENST00000368811	S100A10	775.6	6.18118e-09	4.22237e-08	up	6281	42C|ANX2L|ANX2LG|CAL1L|CLP11|Ca[1]|GP11|P11|p10	MIM:114085|HGNC:HGNC:10487|Ensembl:ENSG00000197747|HPRD:00232|Vega:OTTHUMG00000013068	S100 calcium binding protein A10		GO:0019897(extrinsic component of plasma membrane)//GO:0070062(extracellular exosome)//GO:0045121(membrane raft)	GO:0008289(lipid binding)//GO:0005515(protein binding)//GO:0044325(ion channel binding)//GO:0005509(calcium ion binding)//GO:0042803(protein homodimerization activity)	GO:0090002(establishment of protein localization to plasma membrane)//GO:0051290(protein heterotetramerization)//GO:0051099(positive regulation of binding)//GO:0001765(membrane raft assembly)//GO:0006900(membrane budding)//GO:0051496(positive regulation of stress fiber assembly)//GO:0043547(positive regulation of GTPase activity)//GO:1900026(positive regulation of substrate adhesion-dependent cel…
chr12	23534361	23534522	diffreps_peak_934	7.12905	161	ENST00000381381	SOX5	924.3	7.4294e-08	2.89214e-07	up	6660	L-SOX5|L-SOX5B|L-SOX5F|LAMSHF	MIM:604975|HGNC:HGNC:11201|Ensembl:ENSG00000134532|HPRD:18086|Vega:OTTHUMG00000169026	SRY-box 5		GO:0044798(nuclear transcription factor complex)	GO:0000981(RNA polymerase II transcription factor activity, sequence-specific DNA binding)//GO:0046982(protein heterodimerization activity)//GO:0005515(protein binding)//GO:0044212(transcription regulatory region DNA binding)//GO:0003700(transcription factor activity, sequence-specific DNA binding)	GO:0051216(cartilage development)//GO:0061036(positive regulation of cartilage development)//GO:0048709(oligodendrocyte differentiation)//GO:0001701(in utero embryonic development)//GO:2000741(positive regulation of mesenchymal stem cell differentiation)//GO:0006366(transcription from RNA polymerase II promoter)//GO:0045892(negative regulation of transcription, DNA-templated)//GO:0045944(positive…
chr1	1300508	1300640	diffreps_peak_9	8.1964	132	ENST00000353662	ACAP3	659	6.36212e-09	4.22237e-08	up	116983	CENTB5	HGNC:HGNC:16754|Ensembl:ENSG00000131584|HPRD:10820|Vega:OTTHUMG00000002235	ArfGAP with coiled-coil, ankyrin repeat and PH domains 3	hsa04144(Endocytosis)		GO:0005096(GTPase activator activity)//GO:0046872(metal ion binding)	GO:0043547(positive regulation of GTPase activity)
chr1	103108461	103108522	diffreps_peak_236	7.58082	61	ENST00000644186	COL11A1	600	2.62528e-08	1.14607e-07	up	1301	CO11A1|COLL6|STL2	MIM:120280|HGNC:HGNC:2186|Ensembl:ENSG00000060718|HPRD:00375|Vega:OTTHUMG00000010872	collagen type XI alpha 1	hsa04974(Protein digestion and absorption)	GO:0005592(collagen type XI trimer)//GO:0005576(extracellular region)//GO:0005788(endoplasmic reticulum lumen)	GO:0005201(extracellular matrix structural constituent)//GO:0050840(extracellular matrix binding)//GO:0046872(metal ion binding)//GO:0030674(protein binding, bridging)	GO:0042472(inner ear morphogenesis)//GO:0035987(endodermal cell differentiation)//GO:0022617(extracellular matrix disassembly)//GO:0030198(extracellular matrix organization)//GO:0006029(proteoglycan metabolic process)//GO:0001502(cartilage condensation)//GO:0050910(detection of mechanical stimulus involved in sensory perception of sound)//GO:0001503(ossification)//GO:0055010(ventricular cardiac m…
chr2	226797801	226798000	diffreps_peak_2774	8.24679	199	ENST00000305123	IRS1	748.1	5.66515e-09	4.22237e-08	up	3667	HIRS-1	MIM:147545|HGNC:HGNC:6125|Ensembl:ENSG00000169047|HPRD:00943|Vega:OTTHUMG00000133179	insulin receptor substrate 1	hsa04022(cGMP-PKG signaling pathway)//hsa04068(FoxO signaling pathway)//hsa04150(mTOR signaling pathway)//hsa04151(PI3K-Akt signaling pathway)//hsa04152(AMPK signaling pathway)//	GO:0005886(plasma membrane)//GO:0005901(caveola)//GO:0005829(cytosol)//GO:0043231(intracellular membrane-bounded organelle)//GO:0005899(insulin receptor complex)//GO:0005634(nucleus)//GO:0036064(ciliary basal body)//GO:0005737(cytoplasm)	GO:0005080(protein kinase C binding)//GO:0004871(signal transducer activity)//GO:0005068(transmembrane receptor protein tyrosine kinase adaptor activity)//GO:0043548(phosphatidylinositol 3-kinase binding)//GO:0042169(SH2 domain binding)//GO:0005159(insulin-like growth factor receptor binding)//GO:0005515(protein binding)//GO:0005158(insulin receptor binding)	GO:0016042(lipid catabolic process)//GO:0032000(positive regulation of fatty acid beta-oxidation)//GO:0048011(neurotrophin TRK receptor signaling pathway)//GO:0045725(positive regulation of glycogen biosynthetic process)//GO:0048009(insulin-like growth factor receptor signaling pathway)//GO:0032868(response to insulin)//GO:0043434(response to peptide hormone)//GO:0014065(phosphatidylinositol 3-ki…
chr3	4983021	4983280	diffreps_peak_3175	5.28365	259	ENST00000256495	BHLHE40	7.0755	5.20419e-06	1.62567e-05	up	8553	BHLHB2|DEC1|HLHB2|SHARP-2|STRA13|Stra14	MIM:604256|HGNC:HGNC:1046|Ensembl:ENSG00000134107|HPRD:16050|Vega:OTTHUMG00000119035	basic helix-loop-helix family member e40	hsa04710(Circadian rhythm)	GO:0005730(nucleolus)//GO:0005634(nucleus)//GO:0005794(Golgi apparatus)	GO:0046982(protein heterodimerization activity)//GO:0019904(protein domain specific binding)//GO:0001102(RNA polymerase II activating transcription factor binding)//GO:0003700(transcription factor activity, sequence-specific DNA binding)//GO:0000981(RNA polymerase II transcription factor activity, sequence-specific DNA binding)//GO:0042803(protein homodimerization activity)//GO:0001078(transcript…	GO:0032922(circadian regulation of gene expression)//GO:0043153(entrainment of circadian clock by photoperiod)//GO:0006351(transcription, DNA-templated)//GO:0045892(negative regulation of transcription, DNA-templated)//GO:0000122(negative regulation of transcription from RNA polymerase II promoter)//GO:0007623(circadian rhythm)//GO:0043433(negative regulation of sequence-specific DNA binding tran…
chr17	17847441	17847760	diffreps_peak_1836	8.2605	319	ENST00000318094	TOM1L2	1402.6	5.48909e-09	4.22237e-08	up	146691	-	MIM:615519|HGNC:HGNC:11984|Ensembl:ENSG00000175662|HPRD:18213|Vega:OTTHUMG00000059353	target of myb1 like 2 membrane trafficking protein		GO:0005622(intracellular)//GO:0070062(extracellular exosome)	GO:0019901(protein kinase binding)//GO:0005515(protein binding)//GO:0030276(clathrin binding)	GO:0045839(negative regulation of mitotic nuclear division)//GO:0006886(intracellular protein transport)//GO:0007165(signal transduction)
chr2	237763281	237763540	diffreps_peak_2797	7.16851	259	ENST00000244815	LRRFIP1	2019.4	6.7841e-08	2.66604e-07	up	9208	FLAP-1|FLAP1|FLIIAP1|GCF-2|GCF2|HUFI-1|TRIP	MIM:603256|HGNC:HGNC:6702|Ensembl:ENSG00000124831|HPRD:04460|Vega:OTTHUMG00000133339	leucine rich repeat (in FLII) interacting protein 1		GO:0005886(plasma membrane)//GO:0005575(cellular_component)//GO:0005829(cytosol)//GO:0005634(nucleus)//GO:0005856(cytoskeleton)//GO:0005737(cytoplasm)	GO:0005515(protein binding)//GO:0003677(DNA binding)//GO:0003725(double-stranded RNA binding)//GO:0042803(protein homodimerization activity)	GO:0045087(innate immune response)//GO:0006351(transcription, DNA-templated)//GO:0032481(positive regulation of type I interferon production)//GO:0045892(negative regulation of transcription, DNA-templated)//GO:0008150(biological_process)//GO:0006357(regulation of transcription from RNA polymerase II promoter)
chr10	62805521	62805760	diffreps_peak_511	8.15549	239	ENST00000373783	ADO	150.3	6.99057e-09	4.34615e-08	up	84890	C10orf22	MIM:611392|HGNC:HGNC:23506|Ensembl:ENSG00000181915|HPRD:12566|Vega:OTTHUMG00000018306	2-aminoethanethiol (cysteamine) dioxygenase	hsa00430(Taurine and hypotaurine metabolism)//	GO:0005739(mitochondrion)	GO:0046872(metal ion binding)//GO:0047800(cysteamine dioxygenase activity)	GO:0055114(oxidation-reduction process)
chrX	153970881	153971340	diffreps_peak_4577	8.20844	459	ENST00000310441	HCFC1	3260.5	6.18812e-09	4.22237e-08	up	3054	CFF|HCF|HCF-1|HCF1|HFC1|MRX3|PPP1R89|VCAF	MIM:300019|HGNC:HGNC:4839|Ensembl:ENSG00000172534|HPRD:02061|Vega:OTTHUMG00000024222	host cell factor C1	hsa05168(Herpes simplex infection)	GO:0005671(Ada2/Gcn5/Ada3 transcription activator complex)//GO:0016020(membrane)//GO:0030425(dendrite)//GO:0070461(SAGA-type complex)//GO:0030424(axon)//GO:0005739(mitochondrion)//GO:0000123(histone acetyltransferase complex)//GO:0070688(MLL5-L complex)//GO:0048188(Set1C/COMPASS complex)//GO:0005654(nucleoplasm)//GO:0005634(nucleus)//GO:0071339(MLL1 complex)//GO:0005737(cytoplasm)//GO:0043025(neu…	GO:0043995(histone acetyltransferase activity (H4-K5 specific))//GO:0003700(transcription factor activity, sequence-specific DNA binding)//GO:0003682(chromatin binding)//GO:0042802(identical protein binding)//GO:0001205(transcriptional activator activity, RNA polymerase II distal enhancer sequence-specific binding)//GO:0046972(histone acetyltransferase activity (H4-K16 specific))//GO:0043996(hist…	GO:0006325(chromatin organization)//GO:0043984(histone H4-K16 acetylation)//GO:0007049(cell cycle)//GO:0010628(positive regulation of gene expression)//GO:0043982(histone H4-K8 acetylation)//GO:0019046(release from viral latency)//GO:0006996(organelle organization)//GO:0007005(mitochondrion organization)//GO:0050821(protein stabilization)//GO:0006366(transcription from RNA polymerase II promoter)…
chr16	22314078	22314128	diffreps_peak_1590	8.27954	50	ENST00000299853	POLR3E	590.2	5.25359e-09	4.22237e-08	up	55718	RPC5|SIN	HGNC:HGNC:30347|Ensembl:ENSG00000058600|HPRD:15155|Vega:OTTHUMG00000094779	polymerase (RNA) III (DNA directed) polypeptide E (80kD)	hsa00230(Purine metabolism)//hsa00240(Pyrimidine metabolism)//hsa03020(RNA polymerase)//hsa04623(Cytosolic DNA-sensing pathway)//hsa05169(Epstein-Barr virus infection)	GO:0005654(nucleoplasm)//GO:0005634(nucleus)//GO:0005666(DNA-directed RNA polymerase III complex)//GO:0005829(cytosol)	GO:0001056(RNA polymerase III activity)//GO:0003899(DNA-directed RNA polymerase activity)	GO:0006385(transcription elongation from RNA polymerase III promoter)//GO:0045087(innate immune response)//GO:0006383(transcription from RNA polymerase III promoter)//GO:0010467(gene expression)//GO:0006351(transcription, DNA-templated)//GO:0032481(positive regulation of type I interferon production)//GO:0051607(defense response to virus)//GO:0006386(termination of RNA polymerase III transcriptio…
chr15	76728594	76728620	diffreps_peak_1421	5.36856	26	ENST00000324767	SCAPER	89.9	4.27997e-06	1.34866e-05	up	49855	MSTP063|ZNF291|Zfp291	MIM:611611|HGNC:HGNC:13081|Ensembl:ENSG00000140386|HPRD:11704|Vega:OTTHUMG00000172655	S-phase cyclin A-associated protein in the ER		GO:0005783(endoplasmic reticulum)//GO:0005634(nucleus)//GO:0005737(cytoplasm)	GO:0046872(metal ion binding)
chr19	13932681	13932900	diffreps_peak_2265	7.82677	219	ENST00000254320	PODNL1	1069.1	1.49014e-08	7.73806e-08	up	79883	SLRR5B	HGNC:HGNC:26275|Ensembl:ENSG00000132000|HPRD:08027|Vega:OTTHUMG00000181853	podocan-like 1		GO:0005578(proteinaceous extracellular matrix)//GO:0005737(cytoplasm)	GO:0004860(protein kinase inhibitor activity)	GO:0006469(negative regulation of protein kinase activity)//GO:1904030(negative regulation of cyclin-dependent protein kinase activity)//GO:0019221(cytokine-mediated signaling pathway)//GO:0046426(negative regulation of JAK-STAT cascade)
chr17	17796341	17796540	diffreps_peak_1831	8.1824	199	ENST00000353383	RAI1	592.7	6.57054e-09	4.22237e-08	up	10743	SMCR|SMS	MIM:607642|HGNC:HGNC:9834|Ensembl:ENSG00000108557|HPRD:07406|Vega:OTTHUMG00000059314	retinoic acid induced 1		GO:0005739(mitochondrion)//GO:0005634(nucleus)//GO:0005654(nucleoplasm)	GO:0035326(enhancer binding)//GO:0008270(zinc ion binding)//GO:0005515(protein binding)//GO:0003700(transcription factor activity, sequence-specific DNA binding)	GO:0045944(positive regulation of transcription from RNA polymerase II promoter)//GO:0001501(skeletal system development)//GO:0032922(circadian regulation of gene expression)//GO:0040015(negative regulation of multicellular organism growth)//GO:0045893(positive regulation of transcription, DNA-templated)
chr1	159918106	159918300	diffreps_peak_338	8.20091	194	ENST00000368096	TAGLN2	1619.1	6.29638e-09	4.22237e-08	up	8407	HA1756	MIM:604634|HGNC:HGNC:11554|Ensembl:ENSG00000158710|HPRD:06864|Vega:OTTHUMG00000022793	transgelin 2		GO:0070062(extracellular exosome)//GO:0031982(vesicle)	GO:0005515(protein binding)	GO:0030855(epithelial cell differentiation)
chr15	73926821	73927500	diffreps_peak_1409	8.21663	679	ENST00000261921	LOXL1	3403.2	6.07249e-09	4.22237e-08	up	4016	LOL|LOXL	MIM:153456|HGNC:HGNC:6665|Ensembl:ENSG00000129038|HPRD:08861|Vega:OTTHUMG00000137595	lysyl oxidase like 1		GO:0005604(basement membrane)//GO:0001669(acrosomal vesicle)//GO:0005576(extracellular region)//GO:0005615(extracellular space)//GO:0031012(extracellular matrix)	GO:0005507(copper ion binding)//GO:0016641(oxidoreductase activity, acting on the CH-NH2 group of donors, oxygen as acceptor)	GO:0055114(oxidation-reduction process)//GO:0018277(protein deamination)//GO:0035904(aorta development)//GO:0032496(response to lipopolysaccharide)//GO:0030198(extracellular matrix organization)
chr17	50658081	50658207	diffreps_peak_1951	8.19693	126	ENST00000285238	ABCC3	198.7	6.3544e-09	4.22237e-08	up	8714	ABC31|EST90757|MLP2|MOAT-D|MRP3|cMOAT2	MIM:604323|HGNC:HGNC:54|Ensembl:ENSG00000108846|HPRD:06826|Vega:OTTHUMG00000162245	ATP binding cassette subfamily C member 3	hsa02010(ABC transporters)//hsa04976(Bile secretion)	GO:0016020(membrane)//GO:0005886(plasma membrane)//GO:0005887(integral component of plasma membrane)	GO:0005524(ATP binding)//GO:0008514(organic anion transmembrane transporter activity)//GO:0042626(ATPase activity, coupled to transmembrane movement of substances)	GO:0055085(transmembrane transport)//GO:0006810(transport)//GO:0044281(small molecule metabolic process)//GO:0008206(bile acid metabolic process)//GO:0015721(bile acid and bile salt transport)
chr16	22535801	22536000	diffreps_peak_1593	6.34219	199	ENST00000424340	NPIPB5	8.35536	4.5479e-07	1.5789e-06	up	100132247	-	HGNC:HGNC:37233|Ensembl:ENSG00000243716|Vega:OTTHUMG00000163573	nuclear pore complex interacting protein family, member B5		GO:0016021(integral component of membrane)
chr1	228288081	228288324	diffreps_peak_419	8.19752	243	ENST00000284548	OBSCN	806.6	6.34575e-09	4.22237e-08	up	84033	ARHGEF30|UNC89	MIM:608616|HGNC:HGNC:15719|Ensembl:ENSG00000154358|HPRD:08594|HPRD:10551|Vega:OTTHUMG00000039772	obscurin, cytoskeletal calmodulin and titin-interacting RhoGEF		GO:0030018(Z disc)//GO:0031430(M band)//GO:0030016(myofibril)//GO:0005829(cytosol)	GO:0030506(ankyrin binding)//GO:0004674(protein serine/threonine kinase activity)//GO:0004672(protein kinase activity)//GO:0005516(calmodulin binding)//GO:0005524(ATP binding)//GO:0031432(titin binding)//GO:0005089(Rho guanyl-nucleotide exchange factor activity)//GO:0008307(structural constituent of muscle)//GO:0046872(metal ion binding)//GO:0005515(protein binding)	GO:0043065(positive regulation of apoptotic process)//GO:0006468(protein phosphorylation)//GO:0098779(mitophagy in response to mitochondrial depolarization)//GO:0007264(small GTPase mediated signal transduction)//GO:0043547(positive regulation of GTPase activity)//GO:0036309(protein localization to M-band)//GO:0007275(multicellular organism development)//GO:0035023(regulation of Rho protein signa…
chr7	2249856	2249980	diffreps_peak_3885	8.26391	124	ENST00000339737	NUDT1	276.6	5.44611e-09	4.22237e-08	up	4521	MTH1	MIM:600312|HGNC:HGNC:8048|Ensembl:ENSG00000106268|HPRD:02634|Vega:OTTHUMG00000023072	nudix hydrolase 1		GO:0070062(extracellular exosome)//GO:0005759(mitochondrial matrix)//GO:0005829(cytosol)//GO:0005739(mitochondrion)//GO:0005634(nucleus)//GO:0005737(cytoplasm)	GO:0008413(8-oxo-7,8-dihydroguanosine triphosphate pyrophosphatase activity)//GO:0003924(GTPase activity)//GO:0035539(8-oxo-7,8-dihydrodeoxyguanosine triphosphate pyrophosphatase activity)//GO:0050072(m7G(5')pppN diphosphatase activity)//GO:0030515(snoRNA binding)//GO:0036219(GTP diphosphatase activity)//GO:0046872(metal ion binding)//GO:0005515(protein binding)//GO:0047693(ATP diphosphatase acti…	GO:0055086(nucleobase-containing small molecule metabolic process)//GO:0044281(small molecule metabolic process)//GO:0006979(response to oxidative stress)//GO:0034656(nucleobase-containing small molecule catabolic process)//GO:0006195(purine nucleotide catabolic process)//GO:0006203(dGTP catabolic process)//GO:0046061(dATP catabolic process)//GO:0006281(DNA repair)//GO:0042262(DNA protection)
chr14	94051141	94051340	diffreps_peak_1280	7.66938	199	ENST00000330836	DDX24	615.8	2.14102e-08	9.81615e-08	up	57062	-	MIM:606181|HGNC:HGNC:13266|Ensembl:ENSG00000089737|HPRD:05860|Vega:OTTHUMG00000171301	DEAD-box helicase 24		GO:0005730(nucleolus)//GO:0016020(membrane)	GO:0003676(nucleic acid binding)//GO:0005524(ATP binding)//GO:0004386(helicase activity)//GO:0003724(RNA helicase activity)//GO:0044822(poly(A) RNA binding)//GO:0004004(ATP-dependent RNA helicase activity)	GO:0010501(RNA secondary structure unwinding)//GO:0008152(metabolic process)//GO:0016070(RNA metabolic process)
chr7	43906561	43906660	diffreps_peak_3942	8.22039	99	ENST00000453200	URGCP	212.7	6.02019e-09	4.22237e-08	up	55665	URG4	MIM:610337|HGNC:HGNC:30890|Ensembl:ENSG00000106608|HPRD:11663|Vega:OTTHUMG00000155245	upregulator of cell proliferation		GO:0005634(nucleus)//GO:0005737(cytoplasm)	GO:0005525(GTP binding)	GO:0007049(cell cycle)
chr1	156595561	156595849	diffreps_peak_329	7.70886	288	ENST00000368232	GPATCH4	1060.8	1.95499e-08	9.28736e-08	up	54865	GPATC4	HGNC:HGNC:25982|Ensembl:ENSG00000160818|HPRD:13596|Vega:OTTHUMG00000033203	G-patch domain containing 4			GO:0044822(poly(A) RNA binding)//GO:0003676(nucleic acid binding)//GO:0005515(protein binding)	GO:0002244(hematopoietic progenitor cell differentiation)
chr19	56836017	56836104	diffreps_peak_2545	8.18875	87	ENST00000326441	PEG3	278.1	6.47508e-09	4.22237e-08	up	5178	PW1|ZKSCAN22|ZNF904|ZSCAN24	MIM:601483|HGNC:HGNC:8826|Ensembl:ENSG00000198300|HPRD:03285|Vega:OTTHUMG00000171953|Vega:OTTHUMG00000171954	paternally expressed 3		GO:0005654(nucleoplasm)//GO:0005634(nucleus)//GO:0005737(cytoplasm)	GO:0000981(RNA polymerase II transcription factor activity, sequence-specific DNA binding)//GO:0003676(nucleic acid binding)//GO:0046872(metal ion binding)//GO:0003700(transcription factor activity, sequence-specific DNA binding)	GO:0006915(apoptotic process)//GO:0006351(transcription, DNA-templated)//GO:0006355(regulation of transcription, DNA-templated)//GO:0000122(negative regulation of transcription from RNA polymerase II promoter)
chr5	142323889	142324000	diffreps_peak_3615	8.18685	111	ENST00000511815	SPRY4	397.5	6.50349e-09	4.22237e-08	up	81848	HH17	MIM:607984|HGNC:HGNC:15533|Ensembl:ENSG00000187678|HPRD:10466|Vega:OTTHUMG00000129663	sprouty RTK signaling antagonist 4		GO:0016020(membrane)//GO:0032587(ruffle membrane)//GO:0005794(Golgi apparatus)//GO:0005925(focal adhesion)//GO:0005737(cytoplasm)	GO:0005515(protein binding)	GO:0070373(negative regulation of ERK1 and ERK2 cascade)//GO:0007275(multicellular organism development)//GO:0043407(negative regulation of MAP kinase activity)
chr19	45039039	45039108	diffreps_peak_2439	6.80267	69	ENST00000221455	CLASRP	122.7	1.57518e-07	5.80553e-07	up	11129	CLASP|SFRS16|SWAP2	HGNC:HGNC:17731|Ensembl:ENSG00000104859|HPRD:11552|Vega:OTTHUMG00000150189	CLK4-associating serine/arginine rich protein		GO:0005634(nucleus)		GO:0006397(mRNA processing)//GO:0008380(RNA splicing)
chr9	133776027	133776080	diffreps_peak_4386	8.22894	53	ENST00000371850	VAV2	202.6	5.90281e-09	4.22237e-08	up	7410	VAV-2	MIM:600428|HGNC:HGNC:12658|Ensembl:ENSG00000160293|HPRD:02694|Vega:OTTHUMG00000020882	vav guanine nucleotide exchange factor 2	hsa04015(Rap1 signaling pathway)//hsa04024(cAMP signaling pathway)//hsa04062(Chemokine signaling pathway)//hsa04510(Focal adhesion)//hsa04650(Natural killer cell mediated cytotoxicity)//hsa04660(T cell receptor signaling pathway)//hsa04662(B cell receptor signaling pathway)//hsa04664(Fc epsilon RI signaling pathway)//hsa04666(Fc gamma R-mediated phagocytosis)//hsa04670(Leukocyte transendothelial …	GO:0005886(plasma membrane)//GO:0005829(cytosol)	GO:0005089(Rho guanyl-nucleotide exchange factor activity)//GO:0046872(metal ion binding)//GO:0005515(protein binding)//GO:0005085(guanyl-nucleotide exchange factor activity)//GO:0005154(epidermal growth factor receptor binding)	GO:0030168(platelet activation)//GO:0048013(ephrin receptor signaling pathway)//GO:0016477(cell migration)//GO:0097190(apoptotic signaling pathway)//GO:0048011(neurotrophin TRK receptor signaling pathway)//GO:0030193(regulation of blood coagulation)//GO:0043065(positive regulation of apoptotic process)//GO:0038096(Fc-gamma receptor signaling pathway involved in phagocytosis)//GO:0048010(vascular …
chr14	39177840	39177916	diffreps_peak_1234	8.87788	76	ENST00000216832	PNN	476.8	1.32469e-09	4.22237e-08	up	5411	DRS|DRSP|SDK3|memA	MIM:603154|HGNC:HGNC:9162|Ensembl:ENSG00000100941|HPRD:04401|Vega:OTTHUMG00000028821	pinin, desmosome associated protein	hsa03013(RNA transport)//hsa03015(mRNA surveillance pathway)	GO:0005886(plasma membrane)//GO:0035145(exon-exon junction complex)//GO:0071013(catalytic step 2 spliceosome)//GO:0016020(membrane)//GO:0030057(desmosome)//GO:0005882(intermediate filament)//GO:0016607(nuclear speck)//GO:0005654(nucleoplasm)//GO:0005911(cell-cell junction)	GO:0044822(poly(A) RNA binding)//GO:0005198(structural molecule activity)//GO:0003677(DNA binding)	GO:0000398(mRNA splicing, via spliceosome)//GO:0006351(transcription, DNA-templated)//GO:0006355(regulation of transcription, DNA-templated)//GO:0007155(cell adhesion)
chr7	75422041	75422280	diffreps_peak_3994	5.96807	239	ENST00000607367	POM121C	34.0513	1.07628e-06	3.59707e-06	up	100101267	POM121-2	MIM:615754|HGNC:HGNC:34005|Ensembl:ENSG00000272391|Vega:OTTHUMG00000156238	POM121 transmembrane nucleoporin C	hsa03013(RNA transport)	GO:0031965(nuclear membrane)//GO:0016021(integral component of membrane)//GO:0005789(endoplasmic reticulum membrane)//GO:0005643(nuclear pore)//GO:0005635(nuclear envelope)	GO:0005515(protein binding)	GO:0044267(cellular protein metabolic process)//GO:0005975(carbohydrate metabolic process)//GO:0015758(glucose transport)//GO:0043687(post-translational protein modification)//GO:0019054(modulation by virus of host process)//GO:0008645(hexose transport)//GO:0008033(tRNA processing)//GO:0031047(gene silencing by RNA)//GO:0015031(protein transport)//GO:0019083(viral transcription)//GO:0019048(modul…
chr2	219483881	219484240	diffreps_peak_2769	8.22377	359	ENST00000312358	SPEG	389.2	5.97348e-09	4.22237e-08	up	10290	APEG-1|APEG1|BPEG|CNM5|SPEGalpha|SPEGbeta	MIM:615950|HGNC:HGNC:16901|Ensembl:ENSG00000072195|HPRD:10653|Vega:OTTHUMG00000058925	SPEG complex locus		GO:0005634(nucleus)	GO:0005524(ATP binding)//GO:0005515(protein binding)//GO:0004674(protein serine/threonine kinase activity)	GO:0007517(muscle organ development)//GO:0006468(protein phosphorylation)//GO:0001701(in utero embryonic development)//GO:0008285(negative regulation of cell proliferation)//GO:0060541(respiratory system development)//GO:0055013(cardiac muscle cell development)
chr8	142735901	142736100	diffreps_peak_4198	8.19014	199	ENST00000336138	THEM6	304.2	6.45448e-09	4.22237e-08	up	51337	C8orf55|DSCD75	HGNC:HGNC:29656|Ensembl:ENSG00000130193|HPRD:14241|Vega:OTTHUMG00000164673	thioesterase superfamily member 6		GO:0005576(extracellular region)
chr18	46968721	46969080	diffreps_peak_2098	7.89434	359	ENST00000620688	ELOA3C	46.359	1.27545e-08	6.95821e-08	up
chr16	75224761	75224924	diffreps_peak_1685	8.17274	163	ENST00000361017	CTRB1	966.5	6.7183e-09	4.22237e-08	up	1504	CTRB	MIM:118890|HGNC:HGNC:2521|Ensembl:ENSG00000168925|HPRD:00345|Vega:OTTHUMG00000159272	chymotrypsinogen B1	hsa04972(Pancreatic secretion)//hsa04974(Protein digestion and absorption)	GO:0005576(extracellular region)//GO:0005615(extracellular space)	GO:0004252(serine-type endopeptidase activity)	GO:0044281(small molecule metabolic process)//GO:0022617(extracellular matrix disassembly)//GO:0030198(extracellular matrix organization)//GO:0007586(digestion)//GO:0006508(proteolysis)//GO:0009235(cobalamin metabolic process)//GO:0006767(water-soluble vitamin metabolic process)//GO:0006766(vitamin metabolic process)
chr5	154813886	154813940	diffreps_peak_3630	8.17746	54	ENST00000336314	LARP1	491.9	6.64576e-09	4.22237e-08	up	23367	LARP	MIM:612059|HGNC:HGNC:29531|Ensembl:ENSG00000155506|HPRD:11225|Vega:OTTHUMG00000130191	La ribonucleoprotein domain family member 1		GO:0005654(nucleoplasm)//GO:0031931(TORC1 complex)//GO:0005737(cytoplasm)//GO:0016020(membrane)	GO:0008190(eukaryotic initiation factor 4E binding)//GO:0031369(translation initiation factor binding)//GO:0000339(RNA cap binding)//GO:0003730(mRNA 3'-UTR binding)//GO:0008494(translation activator activity)//GO:0048027(mRNA 5'-UTR binding)//GO:0044822(poly(A) RNA binding)//GO:0005515(protein binding)	GO:0031929(TOR signaling)//GO:0006413(translational initiation)//GO:0008283(cell proliferation)//GO:0045727(positive regulation of translation)//GO:0016239(positive regulation of macroautophagy)//GO:0045070(positive regulation of viral genome replication)
chrX	71103201	71103535	diffreps_peak_4515	7.51353	334	ENST00000374259	FOXO4	19.8898	3.06529e-08	1.30493e-07	up	4303	AFX|AFX1|MLLT7	MIM:300033|HGNC:HGNC:7139|Ensembl:ENSG00000184481|HPRD:02070|Vega:OTTHUMG00000021789	forkhead box O4	hsa04014(Ras signaling pathway)//hsa04068(FoxO signaling pathway)	GO:0005654(nucleoplasm)//GO:0005634(nucleus)//GO:0005737(cytoplasm)//GO:0005829(cytosol)	GO:0008013(beta-catenin binding)//GO:0000981(RNA polymerase II transcription factor activity, sequence-specific DNA binding)//GO:0019899(enzyme binding)//GO:0003700(transcription factor activity, sequence-specific DNA binding)//GO:0042802(identical protein binding)//GO:0008134(transcription factor binding)//GO:0043565(sequence-specific DNA binding)//GO:0005515(protein binding)//GO:0003677(DNA bin…	GO:0007517(muscle organ development)//GO:0045087(innate immune response)//GO:0008286(insulin receptor signaling pathway)//GO:0007050(cell cycle arrest)//GO:0009653(anatomical structure morphogenesis)//GO:0007173(epidermal growth factor receptor signaling pathway)//GO:0071158(positive regulation of cell cycle arrest)//GO:0038095(Fc-epsilon receptor signaling pathway)//GO:0048863(stem cell differen…
chr16	1769441	1769640	diffreps_peak_1503	8.19954	199	ENST00000250894	MAPK8IP3	265.6	6.31626e-09	4.22237e-08	up	23162	JIP-3|JIP3|JSAP1|SYD2|syd	MIM:605431|HGNC:HGNC:6884|Ensembl:ENSG00000138834|HPRD:12014|Vega:OTTHUMG00000128637	mitogen-activated protein kinase 8 interacting protein 3	hsa04010(MAPK signaling pathway)	GO:0030673(axolemma)//GO:0005790(smooth endoplasmic reticulum)//GO:0030425(dendrite)//GO:0000139(Golgi membrane)//GO:0005737(cytoplasm)	GO:0019894(kinesin binding)//GO:0005078(MAP-kinase scaffold activity)//GO:0031435(mitogen-activated protein kinase kinase kinase binding)//GO:0030159(receptor signaling complex scaffold activity)//GO:0008432(JUN kinase binding)//GO:0031434(mitogen-activated protein kinase kinase binding)	GO:0007411(axon guidance)//GO:0007257(activation of JUN kinase activity)//GO:0009791(post-embryonic development)//GO:0008104(protein localization)//GO:0030900(forebrain development)//GO:0001701(in utero embryonic development)//GO:0007585(respiratory gaseous exchange)//GO:0016192(vesicle-mediated transport)//GO:0010468(regulation of gene expression)//GO:0046328(regulation of JNK cascade)//GO:00604…
chr6	136421700	136421799	diffreps_peak_3789	8.27272	99	ENST00000354570	MAP7	192	5.33685e-09	4.22237e-08	up	9053	E-MAP-115|EMAP115	MIM:604108|HGNC:HGNC:6869|Ensembl:ENSG00000135525|HPRD:04982|Vega:OTTHUMG00000015646	microtubule associated protein 7		GO:0005874(microtubule)//GO:0048471(perinuclear region of cytoplasm)//GO:0016323(basolateral plasma membrane)//GO:0005875(microtubule associated complex)//GO:0015630(microtubule cytoskeleton)//GO:0005737(cytoplasm)	GO:0005102(receptor binding)//GO:0005198(structural molecule activity)	GO:0006970(response to osmotic stress)//GO:0007163(establishment or maintenance of cell polarity)//GO:0000226(microtubule cytoskeleton organization)//GO:0072659(protein localization to plasma membrane)
chr11	67250085	67250260	diffreps_peak_763	5.43455	175	ENST00000308783	KDM2A	12.2362	3.67661e-06	1.16743e-05	up	22992	CXXC8|FBL11|FBL7|FBXL11|JHDM1A|LILINA	MIM:605657|HGNC:HGNC:13606|Ensembl:ENSG00000173120|HPRD:05741|Vega:OTTHUMG00000167103	lysine demethylase 2A		GO:0005730(nucleolus)//GO:0005634(nucleus)//GO:0005654(nucleoplasm)//GO:0000790(nuclear chromatin)	GO:0045322(unmethylated CpG binding)//GO:0051864(histone demethylase activity (H3-K36 specific))//GO:0008270(zinc ion binding)//GO:0008168(methyltransferase activity)//GO:0003677(DNA binding)	GO:0010629(negative regulation of gene expression)//GO:0006325(chromatin organization)//GO:0030182(neuron differentiation)//GO:0055114(oxidation-reduction process)//GO:0035264(multicellular organism growth)//GO:0010628(positive regulation of gene expression)//GO:0006303(double-strand break repair via nonhomologous end joining)//GO:0006351(transcription, DNA-templated)//GO:0070544(histone H3-K36 d…
chr17	38753301	38753334	diffreps_peak_1879	8.17153	33	ENST00000610434	PSMB3	1582.6	6.73707e-09	4.22237e-08	up	5691	HC10-II	MIM:602176|HGNC:HGNC:9540|Ensembl:ENSG00000277791|HPRD:03709|Vega:OTTHUMG00000188503	proteasome subunit beta 3	hsa03050(Proteasome)	GO:0070062(extracellular exosome)//GO:0015629(actin cytoskeleton)//GO:0005794(Golgi apparatus)//GO:0005829(cytosol)//GO:0005739(mitochondrion)//GO:0005839(proteasome core complex)//GO:0000502(proteasome complex)//GO:0005654(nucleoplasm)//GO:0005634(nucleus)//GO:0005737(cytoplasm)	GO:0005515(protein binding)//GO:0004298(threonine-type endopeptidase activity)	GO:0002474(antigen processing and presentation of peptide antigen via MHC class I)//GO:0043488(regulation of mRNA stability)//GO:0034641(cellular nitrogen compound metabolic process)//GO:0007264(small GTPase mediated signal transduction)//GO:0048011(neurotrophin TRK receptor signaling pathway)//GO:0043066(negative regulation of apoptotic process)//GO:0033209(tumor necrosis factor-mediated signali…
chr5	140691214	140691460	diffreps_peak_3610	8.18788	246	ENST00000431330	HARS	328	6.48818e-09	4.22237e-08	up	3035	CMT2W|HRS|USH3B	MIM:142810|HGNC:HGNC:4816|Ensembl:ENSG00000170445|HPRD:00827|Vega:OTTHUMG00000129502	histidyl-tRNA synthetase	hsa00970(Aminoacyl-tRNA biosynthesis)	GO:0005739(mitochondrion)//GO:0005737(cytoplasm)//GO:0005829(cytosol)	GO:0005524(ATP binding)//GO:0004812(aminoacyl-tRNA ligase activity)//GO:0004821(histidine-tRNA ligase activity)	GO:0006412(translation)//GO:0010467(gene expression)//GO:0006427(histidyl-tRNA aminoacylation)//GO:0006418(tRNA aminoacylation for protein translation)//GO:0032543(mitochondrial translation)
chr20	1937561	1938080	diffreps_peak_2816	6.23006	519	ENST00000356025	SIRPA	8.8799	5.8876e-07	2.01908e-06	up	140885	BIT|CD172A|MFR|MYD-1|P84|PTPNS1|SHPS1|SIRP	MIM:602461|HGNC:HGNC:9662|Ensembl:ENSG00000198053|HPRD:03912|Vega:OTTHUMG00000031682	signal regulatory protein alpha	hsa04380(Osteoclast differentiation)	GO:0016020(membrane)//GO:0005886(plasma membrane)//GO:0070062(extracellular exosome)//GO:0016021(integral component of membrane)	GO:0017124(SH3 domain binding)	GO:0050900(leukocyte migration)//GO:0007155(cell adhesion)//GO:0007596(blood coagulation)
chr19	15161381	15161640	diffreps_peak_2279	7.63431	259	ENST00000263388	NOTCH3	97.6566	2.32105e-08	1.04641e-07	up	4854	CADASIL|CADASIL1|CASIL|IMF2|LMNS	MIM:600276|HGNC:HGNC:7883|Ensembl:ENSG00000074181|HPRD:02607|Vega:OTTHUMG00000183217	notch 3	hsa04320(Dorso-ventral axis formation)//hsa04330(Notch signaling pathway)//hsa04919(Thyroid hormone signaling pathway)//hsa05206(MicroRNAs in cancer)	GO:0005886(plasma membrane)//GO:0005576(extracellular region)//GO:0043235(receptor complex)//GO:0015629(actin cytoskeleton)//GO:0005789(endoplasmic reticulum membrane)//GO:0016021(integral component of membrane)//GO:0005829(cytosol)//GO:0000139(Golgi membrane)//GO:0005654(nucleoplasm)//GO:0005737(cytoplasm)	GO:0019899(enzyme binding)//GO:0005515(protein binding)//GO:0005509(calcium ion binding)	GO:0048844(artery morphogenesis)//GO:0048661(positive regulation of smooth muscle cell proliferation)//GO:0048663(neuron fate commitment)//GO:0010467(gene expression)//GO:0030900(forebrain development)//GO:0045665(negative regulation of neuron differentiation)//GO:0007219(Notch signaling pathway)//GO:0007220(Notch receptor processing)//GO:0006367(transcription initiation from RNA polymerase II pr…
chr22	41092321	41092780	diffreps_peak_3105	10.7859	459	ENST00000263253	EP300	112.19	1.6371e-11	1.53419e-08	up	2033	KAT3B|RSTS2|p300	MIM:602700|HGNC:HGNC:3373|Ensembl:ENSG00000100393|HPRD:04078|Vega:OTTHUMG00000150937	E1A binding protein p300	hsa04024(cAMP signaling pathway)//hsa04066(HIF-1 signaling pathway)//hsa04068(FoxO signaling pathway)//hsa04110(Cell cycle)//hsa04310(Wnt signaling pathway)//hsa04330(Notch signaling pathway)//hsa04350(TGF-beta signaling pathway)//hsa04520(Adherens junction)//hsa04630(Jak-STAT signaling pathway)//hsa04720(Long-term potentiation)//hsa04916(Melanogenesis)//hsa04919(Thyroid hormone signaling pathway…	GO:0005654(nucleoplasm)//GO:0005667(transcription factor complex)//GO:0005634(nucleus)//GO:0005737(cytoplasm)//GO:0000123(histone acetyltransferase complex)	GO:0031490(chromatin DNA binding)//GO:0004468(lysine N-acetyltransferase activity, acting on acetyl phosphate as donor)//GO:0003684(damaged DNA binding)//GO:0008134(transcription factor binding)//GO:0001228(transcriptional activator activity, RNA polymerase II transcription regulatory region sequence-specific binding)//GO:0097157(pre-mRNA intronic binding)//GO:0004402(histone acetyltransferase ac…	GO:0043969(histone H2B acetylation)//GO:0001756(somitogenesis)//GO:0018393(internal peptidyl-lysine acetylation)//GO:0000122(negative regulation of transcription from RNA polymerase II promoter)//GO:0034644(cellular response to UV)//GO:0007623(circadian rhythm)//GO:0000086(G2/M transition of mitotic cell cycle)//GO:0007519(skeletal muscle tissue development)//GO:0045444(fat cell differentiation)/…
chr15	32394144	32394233	diffreps_peak_1334	8.1927	89	ENST00000512626	GOLGA8K	506.6	6.4166e-09	4.22237e-08	up	653125	-	HGNC:HGNC:38652	golgin A8 family member K		GO:0005794(Golgi apparatus)
chr17	51166321	51166497	diffreps_peak_1954	7.73728	176	ENST00000512737	NME2	71.3913	1.83112e-08	9.04427e-08	up	4831	NDKB|NDPK-B|NDPKB|NM23-H2|NM23B|PUF	MIM:156491|HGNC:HGNC:7850|Ensembl:ENSG00000011052|Ensembl:ENSG00000243678|HPRD:01132|Vega:OTTHUMG00000154062	NME/NM23 nucleoside diphosphate kinase 2	hsa00230(Purine metabolism)//hsa00240(Pyrimidine metabolism)//	GO:0070062(extracellular exosome)//GO:0030027(lamellipodium)//GO:0071944(cell periphery)//GO:0001726(ruffle)//GO:0005829(cytosol)//GO:0005925(focal adhesion)//GO:0005634(nucleus)//GO:0005737(cytoplasm)	GO:0004673(protein histidine kinase activity)//GO:0003700(transcription factor activity, sequence-specific DNA binding)//GO:0005524(ATP binding)//GO:0003677(DNA binding)//GO:0046872(metal ion binding)//GO:0005515(protein binding)//GO:0004550(nucleoside diphosphate kinase activity)	GO:0006220(pyrimidine nucleotide metabolic process)//GO:0044281(small molecule metabolic process)//GO:0006165(nucleoside diphosphate phosphorylation)//GO:0006163(purine nucleotide metabolic process)//GO:0018106(peptidyl-histidine phosphorylation)//GO:0006228(UTP biosynthetic process)//GO:0006241(CTP biosynthetic process)//GO:0006351(transcription, DNA-templated)//GO:0007155(cell adhesion)//GO:004…
chrX	154776186	154776324	diffreps_peak_4588	6.7043	138	ENST00000369550	DKC1	12.5442	1.97561e-07	7.17415e-07	up	1736	CBF5|DKC|DKCX|NAP57|NOLA4|XAP101	MIM:300126|HGNC:HGNC:2890|Ensembl:ENSG00000130826|HPRD:02129|Vega:OTTHUMG00000024242	dyskerin pseudouridine synthase 1	hsa03008(Ribosome biogenesis in eukaryotes)	GO:0016021(integral component of membrane)//GO:0005697(telomerase holoenzyme complex)//GO:0031429(box H/ACA snoRNP complex)//GO:0072589(box H/ACA scaRNP complex)//GO:0090661(box H/ACA telomerase RNP complex)//GO:0005654(nucleoplasm)//GO:0005730(nucleolus)//GO:0005634(nucleus)//GO:0005737(cytoplasm)	GO:0009982(pseudouridine synthase activity)//GO:0003723(RNA binding)//GO:0034513(box H/ACA snoRNA binding)//GO:0070034(telomerase RNA binding)//GO:0003720(telomerase activity)//GO:0044822(poly(A) RNA binding)//GO:0005515(protein binding)	GO:0000723(telomere maintenance)//GO:0001522(pseudouridine synthesis)//GO:0006396(RNA processing)//GO:0031120(snRNA pseudouridine synthesis)//GO:0032212(positive regulation of telomere maintenance via telomerase)//GO:0007004(telomere maintenance via telomerase)//GO:0008283(cell proliferation)//GO:0000495(box H/ACA snoRNA 3'-end processing)//GO:1904874(positive regulation of telomerase RNA localiz…
chr13	27424641	27424938	diffreps_peak_1133	8.24097	297	ENST00000381140	GTF3A	280.9	5.74161e-09	4.22237e-08	up	2971	AP2|TFIIIA	MIM:600860|HGNC:HGNC:4662|Ensembl:ENSG00000122034|HPRD:02916|Vega:OTTHUMG00000016632	general transcription factor IIIA		GO:0005654(nucleoplasm)//GO:0005634(nucleus)	GO:0003723(RNA binding)//GO:0003676(nucleic acid binding)//GO:0046872(metal ion binding)//GO:0003677(DNA binding)	GO:0006383(transcription from RNA polymerase III promoter)//GO:0009303(rRNA transcription)//GO:0010467(gene expression)//GO:0006355(regulation of transcription, DNA-templated)
chr18	80045941	80046300	diffreps_peak_2123	7.60516	359	ENST00000262197	RBFA	52.7971	2.4822e-08	1.10036e-07	up	79863	C18orf22|HsT169	HGNC:HGNC:26120|HPRD:07959	ribosome binding factor A (putative)		GO:0005739(mitochondrion)//GO:0005575(cellular_component)	GO:0003674(molecular_function)//GO:0005515(protein binding)	GO:0006364(rRNA processing)//GO:0008150(biological_process)
chrX	13767141	13767284	diffreps_peak_4472	8.18927	143	ENST00000340096	OFD1	374.5	6.46743e-09	4.22237e-08	up	8481	71-7A|CXorf5|JBTS10|RP23|SGBS2	MIM:300170|HGNC:HGNC:2567|Ensembl:ENSG00000046651|HPRD:02162|Vega:OTTHUMG00000021159	oral-facial-digital syndrome 1		GO:0005929(cilium)//GO:0034451(centriolar satellite)//GO:0016020(membrane)//GO:0005829(cytosol)//GO:0005813(centrosome)//GO:0005814(centriole)//GO:0015630(microtubule cytoskeleton)//GO:0005634(nucleus)//GO:0036064(ciliary basal body)	GO:0043015(gamma-tubulin binding)//GO:0043014(alpha-tubulin binding)//GO:0005515(protein binding)//GO:0042802(identical protein binding)	GO:0007099(centriole replication)//GO:0060271(cilium morphogenesis)//GO:0090307(mitotic spindle assembly)//GO:0000086(G2/M transition of mitotic cell cycle)//GO:0000278(mitotic cell cycle)//GO:0006996(organelle organization)//GO:0007067(mitotic nuclear division)//GO:0060287(epithelial cilium movement involved in determination of left/right asymmetry)//GO:0035082(axoneme assembly)
chr19	2114747	2114821	diffreps_peak_2154	8.21034	74	ENST00000345016	AP3D1	458.5	6.16111e-09	4.22237e-08	up	8943	ADTD|hBLVR	MIM:607246|HGNC:HGNC:568|Ensembl:ENSG00000065000|HPRD:06260|Vega:OTTHUMG00000180354	adaptor related protein complex 3 delta 1 subunit	hsa04142(Lysosome)	GO:0010008(endosome membrane)//GO:0016020(membrane)//GO:0005794(Golgi apparatus)//GO:0005765(lysosomal membrane)//GO:0030117(membrane coat)//GO:0000139(Golgi membrane)//GO:0005654(nucleoplasm)//GO:0043195(terminal bouton)	GO:0005215(transporter activity)	GO:0033365(protein localization to organelle)//GO:0048007(antigen processing and presentation, exogenous lipid antigen via MHC class Ib)//GO:0032438(melanosome organization)//GO:0035646(endosome to melanosome transport)//GO:0048490(anterograde synaptic vesicle transport)//GO:0051138(positive regulation of NK T cell differentiation)//GO:0006726(eye pigment biosynthetic process)//GO:0016192(vesicle…
chr5	137753181	137753540	diffreps_peak_3601	7.96559	359	ENST00000314940	HNRNPA0	220.9	1.08246e-08	6.27726e-08	up	10949	HNRPA0	MIM:609409|HGNC:HGNC:5030|HPRD:17112	heterogeneous nuclear ribonucleoprotein A0		GO:0030529(intracellular ribonucleoprotein complex)//GO:0005654(nucleoplasm)//GO:0005634(nucleus)	GO:0019901(protein kinase binding)//GO:0000166(nucleotide binding)//GO:0044822(poly(A) RNA binding)//GO:0017091(AU-rich element binding)//GO:0003723(RNA binding)	GO:0008380(RNA splicing)//GO:0000398(mRNA splicing, via spliceosome)//GO:0010467(gene expression)//GO:0006954(inflammatory response)//GO:0032496(response to lipopolysaccharide)//GO:0006397(mRNA processing)//GO:0070935(3'-UTR-mediated mRNA stabilization)
chr19	1127603	1127740	diffreps_peak_2138	7.71737	137	ENST00000361757	SBNO2	748.7	1.91704e-08	9.20461e-08	up	22904	KIAA0963|SNO|STNO	MIM:615729|HGNC:HGNC:29158|Ensembl:ENSG00000064932|HPRD:17203|Vega:OTTHUMG00000181875	strawberry notch homolog 2 (Drosophila)		GO:0005575(cellular_component)		GO:0002281(macrophage activation involved in immune response)//GO:0071348(cellular response to interleukin-11)//GO:0006351(transcription, DNA-templated)//GO:1990830(cellular response to leukemia inhibitory factor)//GO:0050727(regulation of inflammatory response)//GO:0061430(bone trabecula morphogenesis)//GO:0045892(negative regulation of transcription, DNA-templated)//GO:0045944(positive regulati…
chr2	169636801	169637300	diffreps_peak_2731	7.48557	499	ENST00000260970	PPIG	74.3175	3.26914e-08	1.37629e-07	up	9360	CARS-Cyp|CYP|SCAF10|SRCyp	MIM:606093|HGNC:HGNC:14650|Ensembl:ENSG00000138398|HPRD:12083|Vega:OTTHUMG00000132206	peptidylprolyl isomerase G		GO:0005654(nucleoplasm)//GO:0005634(nucleus)//GO:0016607(nuclear speck)//GO:0005737(cytoplasm)//GO:0016363(nuclear matrix)	GO:0044822(poly(A) RNA binding)//GO:0003755(peptidyl-prolyl cis-trans isomerase activity)//GO:0016018(cyclosporin A binding)//GO:0005515(protein binding)	GO:0008380(RNA splicing)//GO:0000413(protein peptidyl-prolyl isomerization)//GO:0006457(protein folding)
chr1	42682426	42682720	diffreps_peak_175	8.18112	294	ENST00000321358	YBX1	1123	6.58997e-09	4.22237e-08	up	4904	BP-8|CBF-A|CSDA2|CSDB|DBPB|EFI-A|MDR-NF1|NSEP-1|NSEP1|YB-1|YB1	MIM:154030|HGNC:HGNC:8014|Ensembl:ENSG00000065978|HPRD:01095|Vega:OTTHUMG00000007523	Y-box binding protein 1		GO:0030529(intracellular ribonucleoprotein complex)//GO:0070062(extracellular exosome)//GO:0070937(CRD-mediated mRNA stability complex)//GO:0031965(nuclear membrane)//GO:0030425(dendrite)//GO:0048471(perinuclear region of cytoplasm)//GO:0005689(U12-type spliceosomal complex)//GO:0043231(intracellular membrane-bounded organelle)//GO:0071204(histone pre-mRNA 3'end processing complex)//GO:0005654(nu…	GO:0000978(RNA polymerase II core promoter proximal region sequence-specific DNA binding)//GO:0003700(transcription factor activity, sequence-specific DNA binding)//GO:0003723(RNA binding)//GO:0003682(chromatin binding)//GO:0002039(p53 binding)//GO:0044822(poly(A) RNA binding)//GO:0008134(transcription factor binding)//GO:0001077(transcriptional activator activity, RNA polymerase II core promoter…	GO:0008284(positive regulation of cell proliferation)//GO:1903608(protein localization to cytoplasmic stress granule)//GO:0008380(RNA splicing)//GO:0043066(negative regulation of apoptotic process)//GO:0000398(mRNA splicing, via spliceosome)//GO:0010467(gene expression)//GO:0001701(in utero embryonic development)//GO:0046627(negative regulation of insulin receptor signaling pathway)//GO:0051154(n…
chr19	5110721	5110818	diffreps_peak_2193	8.52345	97	ENST00000159111	KDM4B	623.2	2.99608e-09	4.22237e-08	up	23030	JMJD2B|TDRD14B	MIM:609765|HGNC:HGNC:29136|Ensembl:ENSG00000127663|HPRD:11056|Vega:OTTHUMG00000180281	lysine demethylase 4B		GO:0031618(nuclear pericentric heterochromatin)//GO:0005634(nucleus)//GO:0005737(cytoplasm)//GO:0005654(nucleoplasm)	GO:0032454(histone demethylase activity (H3-K9 specific))//GO:0008270(zinc ion binding)//GO:0051213(dioxygenase activity)	GO:0055114(oxidation-reduction process)//GO:0006325(chromatin organization)//GO:0033169(histone H3-K9 demethylation)//GO:0016568(chromatin modification)//GO:1900113(negative regulation of histone H3-K9 trimethylation)//GO:0006351(transcription, DNA-templated)//GO:0070544(histone H3-K36 demethylation)//GO:0006302(double-strand break repair)//GO:0006281(DNA repair)//GO:0006355(regulation of transcr…
chr16	89722530	89722660	diffreps_peak_1728	8.05779	130	ENST00000289816	ZNF276	589.5	8.75406e-09	5.30185e-08	up	92822	CENP-Z|CENPZ|ZADT|ZFP276|ZNF477	MIM:608460|HGNC:HGNC:23330|Ensembl:ENSG00000158805|HPRD:12235|Vega:OTTHUMG00000138050	zinc finger protein 276		GO:0005634(nucleus)	GO:0003676(nucleic acid binding)//GO:0008270(zinc ion binding)//GO:0005515(protein binding)//GO:0003677(DNA binding)	GO:0006351(transcription, DNA-templated)//GO:0006355(regulation of transcription, DNA-templated)
chr19	45885741	45886170	diffreps_peak_2450	7.71512	429	ENST00000302165	IRF2BP1	147.13	1.92699e-08	9.23548e-08	up	26145	-	MIM:615331|HGNC:HGNC:21728|Ensembl:ENSG00000170604|HPRD:17159|Vega:OTTHUMG00000182485	interferon regulatory factor 2 binding protein 1		GO:0005654(nucleoplasm)	GO:0016874(ligase activity)//GO:0046872(metal ion binding)//GO:0005515(protein binding)	GO:0006351(transcription, DNA-templated)//GO:0006355(regulation of transcription, DNA-templated)
chr17	17796661	17797040	diffreps_peak_1832	8.19059	379	ENST00000353383	RAI1	553.1	6.44774e-09	4.22237e-08	up	10743	SMCR|SMS	MIM:607642|HGNC:HGNC:9834|Ensembl:ENSG00000108557|HPRD:07406|Vega:OTTHUMG00000059314	retinoic acid induced 1		GO:0005739(mitochondrion)//GO:0005634(nucleus)//GO:0005654(nucleoplasm)	GO:0035326(enhancer binding)//GO:0008270(zinc ion binding)//GO:0005515(protein binding)//GO:0003700(transcription factor activity, sequence-specific DNA binding)	GO:0045944(positive regulation of transcription from RNA polymerase II promoter)//GO:0001501(skeletal system development)//GO:0032922(circadian regulation of gene expression)//GO:0040015(negative regulation of multicellular organism growth)//GO:0045893(positive regulation of transcription, DNA-templated)
chr1	156134804	156134840	diffreps_peak_323	6.78163	36	ENST00000347559	LMNA	35.2877	1.65336e-07	6.06982e-07	up	4000	CDCD1|CDDC|CMD1A|CMT2B1|EMD2|FPL|FPLD|FPLD2|HGPS|IDC|LDP1|LFP|LGMD1B|LMN1|LMNC|LMNL1|PRO1	MIM:150330|HGNC:HGNC:6636|Ensembl:ENSG00000160789|HPRD:01035|Vega:OTTHUMG00000013961	lamin A/C	hsa04210(Apoptosis)//hsa05410(Hypertrophic cardiomyopathy (HCM))//hsa05412(Arrhythmogenic right ventricular cardiomyopathy (ARVC))//hsa05414(Dilated cardiomyopathy)	GO:0005635(nuclear envelope)//GO:0031965(nuclear membrane)//GO:0048471(perinuclear region of cytoplasm)//GO:0005829(cytosol)//GO:0016363(nuclear matrix)//GO:0005882(intermediate filament)//GO:0016607(nuclear speck)//GO:0005737(cytoplasm)//GO:0005654(nucleoplasm)//GO:0005634(nucleus)//GO:0005652(nuclear lamina)//GO:0005638(lamin filament)	GO:0008157(protein phosphatase 1 binding)//GO:0005198(structural molecule activity)//GO:0005515(protein binding)	GO:0007517(muscle organ development)//GO:0007283(spermatogenesis)//GO:0044267(cellular protein metabolic process)//GO:0030334(regulation of cell migration)//GO:2001237(negative regulation of extrinsic apoptotic signaling pathway)//GO:0030968(endoplasmic reticulum unfolded protein response)//GO:1900180(regulation of protein localization to nucleus)//GO:0009612(response to mechanical stimulus)//GO:…
chr16	75234888	75234940	diffreps_peak_1686	8.17449	52	ENST00000162330	BCAR1	410.9	6.69125e-09	4.22237e-08	up	9564	CAS|CAS1|CASS1|CRKAS|P130Cas	MIM:602941|HGNC:HGNC:971|Ensembl:ENSG00000050820|HPRD:04248|Vega:OTTHUMG00000137604	breast cancer anti-estrogen resistance 1	hsa04015(Rap1 signaling pathway)//hsa04062(Chemokine signaling pathway)//hsa04510(Focal adhesion)//hsa04670(Leukocyte transendothelial migration)//hsa04810(Regulation of actin cytoskeleton)//hsa05100(Bacterial invasion of epithelial cells)	GO:0005886(plasma membrane)//GO:0030027(lamellipodium)//GO:0015629(actin cytoskeleton)//GO:0001726(ruffle)//GO:0005829(cytosol)//GO:0005737(cytoplasm)//GO:0005730(nucleolus)//GO:0005925(focal adhesion)	GO:0019901(protein kinase binding)//GO:0004871(signal transducer activity)//GO:0005515(protein binding)//GO:0017124(SH3 domain binding)	GO:0030168(platelet activation)//GO:0007015(actin filament organization)//GO:0016477(cell migration)//GO:0050853(B cell receptor signaling pathway)//GO:0048011(neurotrophin TRK receptor signaling pathway)//GO:0048008(platelet-derived growth factor receptor signaling pathway)//GO:0010595(positive regulation of endothelial cell migration)//GO:0050851(antigen receptor-mediated signaling pathway)//GO…
chr3	37148893	37149038	diffreps_peak_3210	6.90931	145	ENST00000336686	LRRFIP2	11.643	1.23222e-07	4.61901e-07	up	9209	HUFI-2	MIM:614043|HGNC:HGNC:6703|Ensembl:ENSG00000093167|HPRD:10061|Vega:OTTHUMG00000130796	leucine rich repeat (in FLII) interacting protein 2		GO:0005575(cellular_component)	GO:0005515(protein binding)//GO:0030275(LRR domain binding)	GO:0016055(Wnt signaling pathway)//GO:0008150(biological_process)
chr14	21074401	21074680	diffreps_peak_1202	7.0839	279	ENST00000298694	ARHGEF40	2748.1	8.24324e-08	3.17831e-07	up	55701	SOLO	MIM:610018|HGNC:HGNC:25516|Ensembl:ENSG00000165801|HPRD:13335|Vega:OTTHUMG00000171359	Rho guanine nucleotide exchange factor 40		GO:0005737(cytoplasm)	GO:0005089(Rho guanyl-nucleotide exchange factor activity)//GO:0005515(protein binding)	GO:0035023(regulation of Rho protein signal transduction)//GO:0043547(positive regulation of GTPase activity)
chr16	69959459	69959581	diffreps_peak_1669	6.79476	122	ENST00000288040	CLEC18A	31.0905	1.60415e-07	5.90611e-07	up	348174	MRCL|MRCL1|MRLP2	MIM:616571|HGNC:HGNC:30388|Ensembl:ENSG00000157322|HPRD:17360|Vega:OTTHUMG00000137574	C-type lectin domain family 18 member A		GO:0005783(endoplasmic reticulum)//GO:0005768(endosome)//GO:0005794(Golgi apparatus)//GO:0005615(extracellular space)	GO:0005515(protein binding)//GO:0030247(polysaccharide binding)
chr15	25718181	25718260	diffreps_peak_1327	7.88343	79	ENST00000356865	ATP10A	89.6	1.30789e-08	7.01032e-08	up	57194	ATP10C|ATPVA|ATPVC	MIM:605855|HGNC:HGNC:13542|Ensembl:ENSG00000206190|HPRD:05790	ATPase phospholipid transporting 10A (putative)		GO:0005783(endoplasmic reticulum)//GO:0016021(integral component of membrane)//GO:0005789(endoplasmic reticulum membrane)//GO:0005886(plasma membrane)	GO:0005524(ATP binding)//GO:0005515(protein binding)//GO:0000287(magnesium ion binding)//GO:0004012(phospholipid-translocating ATPase activity)	GO:0055085(transmembrane transport)//GO:0008360(regulation of cell shape)//GO:0008152(metabolic process)//GO:0045332(phospholipid translocation)//GO:0034220(ion transmembrane transport)
chr1	19882512	19882720	diffreps_peak_89	7.17718	208	ENST00000375120	OTUD3	1871.1	6.64995e-08	2.62168e-07	up	23252	DUBA4	MIM:611758|HGNC:HGNC:29038|Ensembl:ENSG00000169914|Vega:OTTHUMG00000002696	OTU deubiquitinase 3			GO:0004843(thiol-dependent ubiquitin-specific protease activity)//GO:0008234(cysteine-type peptidase activity)	GO:0035871(protein K11-linked deubiquitination)//GO:0044313(protein K6-linked deubiquitination)
chr19	17572482	17572602	diffreps_peak_2313	5.73853	120	ENST00000252599	COLGALT1	99.5	1.82588e-06	5.98284e-06	up	79709	GLT25D1	HGNC:HGNC:26182|Ensembl:ENSG00000130309|HPRD:07986|Vega:OTTHUMG00000182893	collagen beta(1-O)galactosyltransferase 1	hsa00310(Lysine degradation)//hsa00514(Other types of O-glycan biosynthesis)	GO:0016020(membrane)//GO:0005788(endoplasmic reticulum lumen)	GO:0050211(procollagen galactosyltransferase activity)	GO:0008152(metabolic process)//GO:0030198(extracellular matrix organization)
chr19	35720761	35721000	diffreps_peak_2362	7.48534	239	ENST00000420124	KMT2B	25.0233	3.27084e-08	1.37659e-07	up	9757	CXXC10|HRX2|MLL1B|MLL2|MLL4|TRX2|WBP-7|WBP7	MIM:606834|HGNC:HGNC:15840|Ensembl:ENSG00000272333|HPRD:06017|Vega:OTTHUMG00000048119	lysine methyltransferase 2B	hsa00310(Lysine degradation)	GO:0005654(nucleoplasm)//GO:0005634(nucleus)//GO:0035097(histone methyltransferase complex)	GO:0042800(histone methyltransferase activity (H3-K4 specific))//GO:0008270(zinc ion binding)//GO:0005515(protein binding)//GO:0003677(DNA binding)//GO:0003700(transcription factor activity, sequence-specific DNA binding)	GO:0051569(regulation of histone H3-K4 methylation)//GO:0006325(chromatin organization)//GO:0016458(gene silencing)//GO:0030728(ovulation)//GO:0051568(histone H3-K4 methylation)//GO:0080182(histone H3-K4 trimethylation)//GO:0048096(chromatin-mediated maintenance of transcription)//GO:0006351(transcription, DNA-templated)//GO:0001541(ovarian follicle development)//GO:0007613(memory)//GO:0009994(oo…
chr4	101346781	101347120	diffreps_peak_3473	6.10799	339	ENST00000323055	PPP3CA	6.29287	7.79846e-07	2.64088e-06	up	5530	CALN|CALNA|CALNA1|CCN1|CNA1|PPP2B	MIM:114105|HGNC:HGNC:9314|Ensembl:ENSG00000138814|HPRD:00234|Vega:OTTHUMG00000133839	protein phosphatase 3 catalytic subunit alpha	hsa04010(MAPK signaling pathway)//hsa04020(Calcium signaling pathway)//hsa04022(cGMP-PKG signaling pathway)//hsa04114(Oocyte meiosis)//hsa04310(Wnt signaling pathway)//hsa04360(Axon guidance)//hsa04370(VEGF signaling pathway)//hsa04380(Osteoclast differentiation)//hsa04650(Natural killer cell mediated cytotoxicity)//hsa04660(T cell receptor signaling pathway)//hsa04662(B cell receptor signaling p…	GO:0030018(Z disc)//GO:0005955(calcineurin complex)//GO:0098794(postsynapse)//GO:0005739(mitochondrion)//GO:0042383(sarcolemma)//GO:0005654(nucleoplasm)//GO:0005829(cytosol)//GO:0005737(cytoplasm)	GO:0046982(protein heterodimerization activity)//GO:0033192(calmodulin-dependent protein phosphatase activity)//GO:0019899(enzyme binding)//GO:0005516(calmodulin binding)//GO:0004721(phosphoprotein phosphatase activity)//GO:0004722(protein serine/threonine phosphatase activity)//GO:0046983(protein dimerization activity)//GO:0008144(drug binding)//GO:0005515(protein binding)//GO:0005509(calcium io…	GO:0033555(multicellular organismal response to stress)//GO:0042110(T cell activation)//GO:0001975(response to amphetamine)//GO:0060079(excitatory postsynaptic potential)//GO:0014883(transition between fast and slow fiber)//GO:0000082(G1/S transition of mitotic cell cycle)//GO:0035562(negative regulation of chromatin binding)//GO:0035690(cellular response to drug)//GO:0006816(calcium ion transpor…
chr19	42290601	42290860	diffreps_peak_2423	8.19663	259	ENST00000160740	CIC	264	6.35873e-09	4.22237e-08	up	23152	-	MIM:612082|HGNC:HGNC:14214|Ensembl:ENSG00000079432|HPRD:10831|Vega:OTTHUMG00000182794	capicua transcriptional repressor		GO:0005634(nucleus)	GO:0003682(chromatin binding)//GO:0005515(protein binding)//GO:0003677(DNA binding)	GO:0048286(lung alveolus development)//GO:0006351(transcription, DNA-templated)//GO:0000122(negative regulation of transcription from RNA polymerase II promoter)
chr21	46431881	46432140	diffreps_peak_3026	8.1951	259	ENST00000359568	PCNT	919.4	6.38124e-09	4.22237e-08	up	5116	KEN|MOPD2|PCN|PCNT2|PCNTB|PCTN2|SCKL4	MIM:605925|HGNC:HGNC:16068|Ensembl:ENSG00000160299|HPRD:05804|Vega:OTTHUMG00000090665	pericentrin		GO:0045171(intercellular bridge)//GO:0031514(motile cilium)//GO:0005874(microtubule)//GO:0034451(centriolar satellite)//GO:0016020(membrane)//GO:0005829(cytosol)//GO:0005813(centrosome)//GO:0005814(centriole)//GO:0005737(cytoplasm)//GO:0036064(ciliary basal body)//GO:0000242(pericentriolar material)//GO:0005801(cis-Golgi network)	GO:0005516(calmodulin binding)//GO:0005515(protein binding)	GO:0042384(cilium assembly)//GO:0007052(mitotic spindle organization)//GO:0021772(olfactory bulb development)//GO:0035264(multicellular organism growth)//GO:0061351(neural precursor cell proliferation)//GO:0000278(mitotic cell cycle)//GO:0000226(microtubule cytoskeleton organization)//GO:0006996(organelle organization)//GO:0048854(brain morphogenesis)//GO:0090316(positive regulation of intracellu…
chr2	1662071	1662080	diffreps_peak_2569	5.45236	9	ENST00000252804	PXDN	96.2	3.52893e-06	1.12307e-05	up	7837	COPOA|D2S448|D2S448E|MG50|PRG2|PXN|VPO	MIM:605158|HGNC:HGNC:14966|Ensembl:ENSG00000130508|Vega:OTTHUMG00000059697	peroxidasin		GO:0005578(proteinaceous extracellular matrix)//GO:0005783(endoplasmic reticulum)//GO:0070062(extracellular exosome)//GO:0005615(extracellular space)//GO:0031012(extracellular matrix)	GO:0005201(extracellular matrix structural constituent)//GO:0020037(heme binding)//GO:0046872(metal ion binding)//GO:0005152(interleukin-1 receptor antagonist activity)//GO:0004601(peroxidase activity)	GO:0055114(oxidation-reduction process)//GO:0001960(negative regulation of cytokine-mediated signaling pathway)//GO:0006979(response to oxidative stress)//GO:0030198(extracellular matrix organization)//GO:0042744(hydrogen peroxide catabolic process)//GO:0098869(cellular oxidant detoxification)//GO:0006955(immune response)
chr19	16542353	16542500	diffreps_peak_2299	7.91397	147	ENST00000546361	CHERP	135.3	1.21909e-08	6.82055e-08	up	10523	DAN16|SCAF6|SRA1	HGNC:HGNC:16930|Ensembl:ENSG00000085872|Vega:OTTHUMG00000169304	calcium homeostasis endoplasmic reticulum protein	hsa03040(Spliceosome)	GO:0033017(sarcoplasmic reticulum membrane)//GO:0016020(membrane)//GO:0048471(perinuclear region of cytoplasm)//GO:0005737(cytoplasm)	GO:0044822(poly(A) RNA binding)//GO:0003723(RNA binding)//GO:0005515(protein binding)//GO:0044325(ion channel binding)	GO:0051209(release of sequestered calcium ion into cytosol)//GO:0006396(RNA processing)//GO:0006874(cellular calcium ion homeostasis)//GO:0051533(positive regulation of NFAT protein import into nucleus)//GO:0007399(nervous system development)//GO:0008285(negative regulation of cell proliferation)
chr16	30669068	30669260	diffreps_peak_1612	8.38218	192	ENST00000287468	FBRS	828.3	4.14787e-09	4.22237e-08	up	64319	FBS|FBS1	MIM:608601|HGNC:HGNC:20442|Ensembl:ENSG00000156860|HPRD:16354|Vega:OTTHUMG00000132390	fibrosin
chr8	116849101	116849300	diffreps_peak_4177	8.22516	199	ENST00000517749	RAD21	336.5	5.95438e-09	4.22237e-08	up	5885	CDLS4|HR21|HRAD21|MCD1|NXP1|SCC1|hHR21	MIM:606462|HGNC:HGNC:9811|Ensembl:ENSG00000164754|HPRD:05924|Vega:OTTHUMG00000164959	RAD21 cohesin complex component	hsa04110(Cell cycle)	GO:0034991(nuclear meiotic cohesin complex)//GO:0016020(membrane)//GO:0000228(nuclear chromosome)//GO:0005829(cytosol)//GO:0005694(chromosome)//GO:0000785(chromatin)//GO:0005654(nucleoplasm)//GO:0000775(chromosome, centromeric region)//GO:0008278(cohesin complex)	GO:0005515(protein binding)//GO:0001228(transcriptional activator activity, RNA polymerase II transcription regulatory region sequence-specific binding)	GO:0044267(cellular protein metabolic process)//GO:0007067(mitotic nuclear division)//GO:0043687(post-translational protein modification)//GO:0006310(DNA recombination)//GO:0000278(mitotic cell cycle)//GO:0007131(reciprocal meiotic recombination)//GO:0006302(double-strand break repair)//GO:0016925(protein sumoylation)//GO:0006366(transcription from RNA polymerase II promoter)//GO:0045944(positive…
chr1	149103381	149103561	diffreps_peak_287	7.59682	180	ENST00000621645	NBPF9	126.9	2.53037e-08	1.11713e-07	up	400818	AE01	MIM:613999|HGNC:HGNC:31991|Ensembl:ENSG00000269713|Vega:OTTHUMG00000013845	neuroblastoma breakpoint family member 9		GO:0005737(cytoplasm)
chr1	183635681	183635757	diffreps_peak_359	7.87931	76	ENST00000294742	ARPC5	142.75	1.32034e-08	7.03034e-08	up	10092	ARC16|dJ127C7.3|p16-Arc	MIM:604227|HGNC:HGNC:708|HPRD:11969	actin related protein 2/3 complex subunit 5	hsa04144(Endocytosis)//hsa04666(Fc gamma R-mediated phagocytosis)//hsa04810(Regulation of actin cytoskeleton)//hsa05100(Bacterial invasion of epithelial cells)//hsa05130(Pathogenic Escherichia coli infection)//hsa05131(Shigellosis)//hsa05132(Salmonella infection)	GO:0070062(extracellular exosome)//GO:0015629(actin cytoskeleton)//GO:0042995(cell projection)//GO:0005829(cytosol)//GO:0005885(Arp2/3 protein complex)//GO:0005737(cytoplasm)//GO:0005925(focal adhesion)	GO:0005515(protein binding)//GO:0051015(actin filament binding)//GO:0005200(structural constituent of cytoskeleton)	GO:0007411(axon guidance)//GO:0048013(ephrin receptor signaling pathway)//GO:0045087(innate immune response)//GO:0007264(small GTPase mediated signal transduction)//GO:0016477(cell migration)//GO:0034314(Arp2/3 complex-mediated actin nucleation)//GO:0038096(Fc-gamma receptor signaling pathway involved in phagocytosis)//GO:0030036(actin cytoskeleton organization)//GO:0006928(movement of cell or su…
chr19	11003339	11003397	diffreps_peak_2239	8.05594	58	ENST00000344626	SMARCA4	140	8.79143e-09	5.31989e-08	up	6597	BAF190|BAF190A|BRG1|MRD16|RTPS2|SNF2|SNF2L4|SNF2LB|SWI2|hSNF2b	MIM:603254|HGNC:HGNC:11100|Ensembl:ENSG00000127616|HPRD:04459|Vega:OTTHUMG00000169272	SWI/SNF related, matrix associated, actin dependent regulator of chromatin, subfamily a, member 4		GO:0071565(nBAF complex)//GO:0071564(npBAF complex)//GO:0000790(nuclear chromatin)//GO:0016020(membrane)//GO:0043234(protein complex)//GO:0016514(SWI/SNF complex)//GO:0005654(nucleoplasm)//GO:0005730(nucleolus)//GO:0005634(nucleus)//GO:0005615(extracellular space)	GO:0000978(RNA polymerase II core promoter proximal region sequence-specific DNA binding)//GO:0001105(RNA polymerase II transcription coactivator activity)//GO:0030957(Tat protein binding)//GO:0005524(ATP binding)//GO:0070577(lysine-acetylated histone binding)//GO:0047485(protein N-terminus binding)//GO:0042393(histone binding)//GO:0000980(RNA polymerase II distal enhancer sequence-specific DNA b…	GO:0006337(nucleosome disassembly)//GO:0008152(metabolic process)//GO:0007286(spermatid development)//GO:0060766(negative regulation of androgen receptor signaling pathway)//GO:1902895(positive regulation of pri-miRNA transcription from RNA polymerase II promoter)//GO:0000122(negative regulation of transcription from RNA polymerase II promoter)//GO:0045893(positive regulation of transcription, DN…
chrM	15221	15440	diffreps_peak_4431	5.77813	219	ENST00000361789	MT-CYB	3.94159	1.66674e-06	5.48442e-06	up
chr11	47415461	47415660	diffreps_peak_692	7.76635	199	ENST00000354884	SLC39A13	2337.3	1.71257e-08	8.5977e-08	up	91252	LZT-Hs9	MIM:608735|HGNC:HGNC:20859|Ensembl:ENSG00000165915|Vega:OTTHUMG00000166890	solute carrier family 39 (zinc transporter), member 13		GO:0016021(integral component of membrane)//GO:0048471(perinuclear region of cytoplasm)//GO:0005794(Golgi apparatus)//GO:0030173(integral component of Golgi membrane)	GO:0046873(metal ion transmembrane transporter activity)//GO:0005385(zinc ion transmembrane transporter activity)//GO:0005515(protein binding)//GO:0042803(protein homodimerization activity)	GO:0030001(metal ion transport)//GO:0055085(transmembrane transport)//GO:0071577(zinc II ion transmembrane transport)//GO:0006882(cellular zinc ion homeostasis)//GO:0061448(connective tissue development)
chr5	134525721	134525960	diffreps_peak_3593	8.24447	239	ENST00000361895	JADE2	186.2	5.6955e-09	4.22237e-08	up	23338	JADE-2|PHF15	MIM:610515|HGNC:HGNC:22984|Ensembl:ENSG00000043143|HPRD:15124|Vega:OTTHUMG00000129122	jade family PHD finger 2		GO:0005654(nucleoplasm)//GO:0070062(extracellular exosome)//GO:0000123(histone acetyltransferase complex)	GO:0008270(zinc ion binding)//GO:0005515(protein binding)	GO:0043982(histone H4-K8 acetylation)//GO:0043981(histone H4-K5 acetylation)//GO:0060395(SMAD protein signal transduction)//GO:0043983(histone H4-K12 acetylation)//GO:0043984(histone H4-K16 acetylation)//GO:0043966(histone H3 acetylation)
chr17	18184238	18184440	diffreps_peak_1841	6.89789	202	ENST00000399138	ALKBH5	27.4717	1.26505e-07	4.73578e-07	up	54890	ABH5|OFOXD|OFOXD1	MIM:613303|HGNC:HGNC:25996|Ensembl:ENSG00000091542|HPRD:08621|Vega:OTTHUMG00000059397	alkB homolog 5, RNA demethylase		GO:0005634(nucleus)//GO:0016607(nuclear speck)	GO:0044822(poly(A) RNA binding)//GO:0016706(oxidoreductase activity, acting on paired donors, with incorporation or reduction of molecular oxygen, 2-oxoglutarate as one donor, and incorporation of one atom each of oxygen into both donors)//GO:0035515(oxidative RNA demethylase activity)//GO:0046872(metal ion binding)	GO:0006406(mRNA export from nucleus)//GO:0098792(xenophagy)//GO:0001666(response to hypoxia)//GO:0007283(spermatogenesis)//GO:0035553(oxidative single-stranded RNA demethylation)//GO:0030154(cell differentiation)//GO:0006397(mRNA processing)//GO:0002230(positive regulation of defense response to virus by host)
chr21	26000081	26000182	diffreps_peak_2997	5.45932	101	ENST00000346798	APP	2.5373	3.47279e-06	1.10646e-05	up	351	AAA|ABETA|ABPP|AD1|APPI|CTFgamma|CVAP|PN-II|PN2	MIM:104760|HGNC:HGNC:620|Ensembl:ENSG00000142192|HPRD:00100|Vega:OTTHUMG00000078438	amyloid beta precursor protein	hsa04726(Serotonergic synapse)//hsa05010(Alzheimer's disease)	GO:0030424(axon)//GO:0030134(ER to Golgi transport vesicle)//GO:0005911(cell-cell junction)//GO:0043195(terminal bouton)//GO:0005768(endosome)//GO:0045177(apical part of cell)//GO:0043235(receptor complex)//GO:0031093(platelet alpha granule lumen)//GO:0005794(Golgi apparatus)//GO:0043198(dendritic shaft)//GO:0045202(synapse)//GO:0043231(intracellular membrane-bounded organelle)//GO:0005737(cytopl…	GO:0046914(transition metal ion binding)//GO:0004867(serine-type endopeptidase inhibitor activity)//GO:0005102(receptor binding)//GO:0070851(growth factor receptor binding)//GO:0019899(enzyme binding)//GO:0008201(heparin binding)//GO:0042802(identical protein binding)//GO:0016504(peptidase activator activity)//GO:0051425(PTB domain binding)//GO:0033130(acetylcholine receptor binding)//GO:0005515(…	GO:1990090(cellular response to nerve growth factor stimulus)//GO:0007409(axonogenesis)//GO:0044267(cellular protein metabolic process)//GO:0010288(response to lead ion)//GO:0006979(response to oxidative stress)//GO:0019731(antibacterial humoral response)//GO:0050803(regulation of synapse structure or activity)//GO:0016322(neuron remodeling)//GO:0008542(visual learning)//GO:0050830(defense respon…
chrX	153954065	153954200	diffreps_peak_4575	8.26265	135	ENST00000310441	HCFC1	418.3	5.46192e-09	4.22237e-08	up	3054	CFF|HCF|HCF-1|HCF1|HFC1|MRX3|PPP1R89|VCAF	MIM:300019|HGNC:HGNC:4839|Ensembl:ENSG00000172534|HPRD:02061|Vega:OTTHUMG00000024222	host cell factor C1	hsa05168(Herpes simplex infection)	GO:0005671(Ada2/Gcn5/Ada3 transcription activator complex)//GO:0016020(membrane)//GO:0030425(dendrite)//GO:0070461(SAGA-type complex)//GO:0030424(axon)//GO:0005739(mitochondrion)//GO:0000123(histone acetyltransferase complex)//GO:0070688(MLL5-L complex)//GO:0048188(Set1C/COMPASS complex)//GO:0005654(nucleoplasm)//GO:0005634(nucleus)//GO:0071339(MLL1 complex)//GO:0005737(cytoplasm)//GO:0043025(neu…	GO:0043995(histone acetyltransferase activity (H4-K5 specific))//GO:0003700(transcription factor activity, sequence-specific DNA binding)//GO:0003682(chromatin binding)//GO:0042802(identical protein binding)//GO:0001205(transcriptional activator activity, RNA polymerase II distal enhancer sequence-specific binding)//GO:0046972(histone acetyltransferase activity (H4-K16 specific))//GO:0043996(hist…	GO:0006325(chromatin organization)//GO:0043984(histone H4-K16 acetylation)//GO:0007049(cell cycle)//GO:0010628(positive regulation of gene expression)//GO:0043982(histone H4-K8 acetylation)//GO:0019046(release from viral latency)//GO:0006996(organelle organization)//GO:0007005(mitochondrion organization)//GO:0050821(protein stabilization)//GO:0006366(transcription from RNA polymerase II promoter)…
chr3	48577001	48577027	diffreps_peak_3232	8.20413	26	ENST00000328333	COL7A1	450.8	6.24979e-09	4.22237e-08	up	1294	EBD1|EBDCT|EBR1|NDNC8	MIM:120120|HGNC:HGNC:2214|Ensembl:ENSG00000114270|HPRD:00358|Vega:OTTHUMG00000133541	collagen type VII alpha 1	hsa04974(Protein digestion and absorption)	GO:0005604(basement membrane)//GO:0033116(endoplasmic reticulum-Golgi intermediate compartment membrane)//GO:0005576(extracellular region)//GO:0005590(collagen type VII trimer)//GO:0005788(endoplasmic reticulum lumen)//GO:0000139(Golgi membrane)//GO:0030134(ER to Golgi transport vesicle)//GO:0031012(extracellular matrix)//GO:0005615(extracellular space)	GO:0004867(serine-type endopeptidase inhibitor activity)//GO:0005515(protein binding)//GO:0042802(identical protein binding)	GO:0061024(membrane organization)//GO:0044267(cellular protein metabolic process)//GO:0035987(endodermal cell differentiation)//GO:0022617(extracellular matrix disassembly)//GO:0030198(extracellular matrix organization)//GO:0008544(epidermis development)//GO:0007155(cell adhesion)//GO:0048208(COPII vesicle coating)//GO:0043687(post-translational protein modification)//GO:0030574(collagen cataboli…
chr3	9833181	9833273	diffreps_peak_3179	8.22331	92	ENST00000443148	TTLL3	1586.8	5.9798e-09	4.22237e-08	up	26140	HOTTL	HGNC:HGNC:24483|HPRD:15585	tubulin tyrosine ligase like 3		GO:0005929(cilium)//GO:0005874(microtubule)//GO:0005930(axoneme)//GO:0015630(microtubule cytoskeleton)	GO:0005524(ATP binding)//GO:0070735(protein-glycine ligase activity)//GO:0070736(protein-glycine ligase activity, initiating)	GO:0006464(cellular protein modification process)//GO:0035082(axoneme assembly)//GO:0042384(cilium assembly)//GO:0018094(protein polyglycylation)
chrX	103356517	103356800	diffreps_peak_4525	6.81724	283	ENST00000646896	TCEAL9	22.8624	1.52321e-07	5.63022e-07	up	51186	WBP5|WEX6	HGNC:HGNC:30084|Ensembl:ENSG00000185222|HPRD:06621|Vega:OTTHUMG00000022097	transcription elongation factor A like 9
chr12	6828409	6828600	diffreps_peak_899	8.19025	191	ENST00000290510	P3H3	1492.8	6.45281e-09	4.22237e-08	up	10536	GRCB|HSU47926|LEPREL2	MIM:610342|HGNC:HGNC:19318|Ensembl:ENSG00000110811|HPRD:10039|Vega:OTTHUMG00000168516	prolyl 3-hydroxylase 3		GO:0005788(endoplasmic reticulum lumen)	GO:0005506(iron ion binding)//GO:0031418(L-ascorbic acid binding)//GO:0019797(procollagen-proline 3-dioxygenase activity)	GO:0055114(oxidation-reduction process)//GO:0030198(extracellular matrix organization)//GO:0008285(negative regulation of cell proliferation)//GO:0019511(peptidyl-proline hydroxylation)
chr10	87659612	87659700	diffreps_peak_545	5.35265	88	ENST00000361175	PAPSS2	94	4.43968e-06	1.39617e-05	up	9060	ATPSK2|BCYM4|SK2	MIM:603005|HGNC:HGNC:8604|Ensembl:ENSG00000198682|HPRD:04303|Vega:OTTHUMG00000018683	3'-phosphoadenosine 5'-phosphosulfate synthase 2	hsa00230(Purine metabolism)//hsa00450(Selenocompound metabolism)//hsa00920(Sulfur metabolism)//	GO:0005829(cytosol)	GO:0004781(sulfate adenylyltransferase (ATP) activity)//GO:0005524(ATP binding)//GO:0004020(adenylylsulfate kinase activity)//GO:0016779(nucleotidyltransferase activity)	GO:0000103(sulfate assimilation)//GO:0044281(small molecule metabolic process)//GO:0050428(3'-phosphoadenosine 5'-phosphosulfate biosynthetic process)//GO:0007596(blood coagulation)//GO:0016310(phosphorylation)//GO:0001501(skeletal system development)//GO:0060348(bone development)//GO:0001887(selenium compound metabolic process)//GO:0005975(carbohydrate metabolic process)//GO:0050427(3'-phosphoad…
chr12	49051481	49051840	diffreps_peak_969	7.15804	359	ENST00000301067	KMT2D	11.0217	6.94955e-08	2.7242e-07	up	8085	AAD10|ALR|CAGL114|KABUK1|KMS|MLL2|MLL4|TNRC21	MIM:602113|HGNC:HGNC:7133|Ensembl:ENSG00000167548|HPRD:03664|Vega:OTTHUMG00000166524	lysine methyltransferase 2D	hsa00310(Lysine degradation)	GO:0005654(nucleoplasm)//GO:0005634(nucleus)//GO:0035097(histone methyltransferase complex)	GO:0008270(zinc ion binding)//GO:0042800(histone methyltransferase activity (H3-K4 specific))//GO:0044212(transcription regulatory region DNA binding)//GO:0008168(methyltransferase activity)//GO:0005515(protein binding)//GO:0003677(DNA binding)	GO:0006325(chromatin organization)//GO:0008284(positive regulation of cell proliferation)//GO:0051568(histone H3-K4 methylation)//GO:0006351(transcription, DNA-templated)//GO:0033148(positive regulation of intracellular estrogen receptor signaling pathway)//GO:0001701(in utero embryonic development)//GO:0006355(regulation of transcription, DNA-templated)//GO:0001555(oocyte growth)//GO:0045944(pos…
chr10	69928936	69928999	diffreps_peak_515	8.22	63	ENST00000354547	COL13A1	568	6.02566e-09	4.22237e-08	up	1305	CMS19|COLXIIIA1	MIM:120350|HGNC:HGNC:2190|Ensembl:ENSG00000197467|HPRD:00383|Vega:OTTHUMG00000018394	collagen type XIII alpha 1	hsa04974(Protein digestion and absorption)	GO:0005600(collagen type XIII trimer)//GO:0005788(endoplasmic reticulum lumen)//GO:0005576(extracellular region)//GO:0005886(plasma membrane)//GO:0005911(cell-cell junction)	GO:0008201(heparin binding)//GO:0005515(protein binding)	GO:0022617(extracellular matrix disassembly)//GO:0001958(endochondral ossification)//GO:0030198(extracellular matrix organization)//GO:0001763(morphogenesis of a branching structure)//GO:0030154(cell differentiation)//GO:0016337(single organismal cell-cell adhesion)//GO:0030574(collagen catabolic process)//GO:0007160(cell-matrix adhesion)
chr1	15936121	15936266	diffreps_peak_65	7.70605	145	ENST00000375759	SPEN	72.6522	1.96767e-08	9.29451e-08	up	23013	HIAA0929|MINT|RBM15C|SHARP	MIM:613484|HGNC:HGNC:17575|Ensembl:ENSG00000065526|HPRD:10230|Vega:OTTHUMG00000009376	spen family transcriptional repressor		GO:0005654(nucleoplasm)//GO:0005634(nucleus)//GO:0017053(transcriptional repressor complex)//GO:0070062(extracellular exosome)	GO:0001085(RNA polymerase II transcription factor binding)//GO:0003676(nucleic acid binding)//GO:0003700(transcription factor activity, sequence-specific DNA binding)//GO:0000166(nucleotide binding)//GO:0001191(transcriptional repressor activity, RNA polymerase II transcription factor binding)//GO:0044822(poly(A) RNA binding)//GO:0003697(single-stranded DNA binding)//GO:0003714(transcription core…	GO:0050769(positive regulation of neurogenesis)//GO:0000398(mRNA splicing, via spliceosome)//GO:0006351(transcription, DNA-templated)//GO:0007219(Notch signaling pathway)//GO:0045892(negative regulation of transcription, DNA-templated)//GO:0016032(viral process)//GO:0000122(negative regulation of transcription from RNA polymerase II promoter)//GO:0045893(positive regulation of transcription, DNA-…
chr17	1936101	1936380	diffreps_peak_1777	8.066	279	ENST00000331238	RTN4RL1	273.9	8.59021e-09	5.21835e-08	up	146760	NGRH2|NgR3	MIM:610461|HGNC:HGNC:21329|Ensembl:ENSG00000185924|HPRD:11523|Vega:OTTHUMG00000180184	reticulon 4 receptor-like 1		GO:0009897(external side of plasma membrane)//GO:0070062(extracellular exosome)//GO:0009986(cell surface)//GO:0045121(membrane raft)//GO:0005737(cytoplasm)//GO:0046658(anchored component of plasma membrane)	GO:0004872(receptor activity)//GO:0004860(protein kinase inhibitor activity)//GO:0005515(protein binding)	GO:0006469(negative regulation of protein kinase activity)//GO:1904030(negative regulation of cyclin-dependent protein kinase activity)//GO:0019221(cytokine-mediated signaling pathway)//GO:0031103(axon regeneration)//GO:0046426(negative regulation of JAK-STAT cascade)
chr1	32154587	32154720	diffreps_peak_142	8.21729	133	ENST00000373625	KPNA6	370.8	6.06328e-09	4.22237e-08	up	23633	IPOA7|KPNA7	MIM:610563|HGNC:HGNC:6399|Ensembl:ENSG00000025800|HPRD:09465|Vega:OTTHUMG00000004333	karyopherin subunit alpha 6		GO:0016020(membrane)//GO:0005829(cytosol)//GO:0005643(nuclear pore)//GO:0005654(nucleoplasm)//GO:0005634(nucleus)//GO:0005737(cytoplasm)	GO:0008139(nuclear localization sequence binding)//GO:0005515(protein binding)//GO:0008565(protein transporter activity)	GO:0006607(NLS-bearing protein import into nucleus)//GO:0006606(protein import into nucleus)//GO:0045944(positive regulation of transcription from RNA polymerase II promoter)//GO:0060135(maternal process involved in female pregnancy)
chr10	74090022	74090140	diffreps_peak_522	8.58115	118	ENST00000211998	VCL	571.7	2.62329e-09	4.22237e-08	up	7414	CMD1W|CMH15|HEL114|MV|MVCL	MIM:193065|HGNC:HGNC:12665|Ensembl:ENSG00000035403|HPRD:01900|Vega:OTTHUMG00000018498	vinculin	hsa04510(Focal adhesion)//hsa04520(Adherens junction)//hsa04670(Leukocyte transendothelial migration)//hsa04810(Regulation of actin cytoskeleton)//hsa05100(Bacterial invasion of epithelial cells)//hsa05131(Shigellosis)//hsa05146(Amoebiasis)	GO:0005623(cell)//GO:0090636(outer dense plaque of desmosome)//GO:0005913(cell-cell adherens junction)//GO:0005911(cell-cell junction)//GO:0005916(fascia adherens)//GO:1903561(extracellular vesicle)//GO:0015629(actin cytoskeleton)//GO:0005912(adherens junction)//GO:0045121(membrane raft)//GO:0005915(zonula adherens)//GO:0030055(cell-substrate junction)//GO:0005925(focal adhesion)//GO:0005886(plas…	GO:0031625(ubiquitin protein ligase binding)//GO:0008013(beta-catenin binding)//GO:0002162(dystroglycan binding)//GO:0005515(protein binding)//GO:0005198(structural molecule activity)//GO:0045294(alpha-catenin binding)//GO:0045296(cadherin binding)//GO:0051015(actin filament binding)//GO:0003779(actin binding)	GO:0090136(epithelial cell-cell adhesion)//GO:0030168(platelet activation)//GO:0030336(negative regulation of cell migration)//GO:0002576(platelet degranulation)//GO:0048675(axon extension)//GO:0070527(platelet aggregation)//GO:0007596(blood coagulation)//GO:0006936(muscle contraction)//GO:0007155(cell adhesion)//GO:0034394(protein localization to cell surface)//GO:0002009(morphogenesis of an epi…
chr7	144378761	144378866	diffreps_peak_4080	8.00311	105	ENST00000056217	ARHGEF5	236.3	9.92858e-09	5.91131e-08	up	7984	GEF5|P60|TIM|TIM1	MIM:600888|HGNC:HGNC:13209|Ensembl:ENSG00000050327|HPRD:02932|Vega:OTTHUMG00000158004	Rho guanine nucleotide exchange factor 5		GO:0005886(plasma membrane)//GO:0071944(cell periphery)//GO:0042995(cell projection)//GO:0030054(cell junction)//GO:0005654(nucleoplasm)//GO:0005622(intracellular)//GO:0005634(nucleus)//GO:0002102(podosome)//GO:0005737(cytoplasm)	GO:0005089(Rho guanyl-nucleotide exchange factor activity)//GO:0008289(lipid binding)//GO:0005515(protein binding)//GO:0005085(guanyl-nucleotide exchange factor activity)//GO:0005525(GTP binding)	GO:0071803(positive regulation of podosome assembly)//GO:0043507(positive regulation of JUN kinase activity)//GO:0032956(regulation of actin cytoskeleton organization)//GO:0051496(positive regulation of stress fiber assembly)//GO:0043547(positive regulation of GTPase activity)//GO:0070372(regulation of ERK1 and ERK2 cascade)//GO:0051493(regulation of cytoskeleton organization)//GO:0051091(positiv…
chr17	41897748	41897839	diffreps_peak_1900	8.20047	91	ENST00000352035	ACLY	281.3	6.30278e-09	4.22237e-08	up	47	ACL|ATPCL|CLATP	MIM:108728|HGNC:HGNC:115|Ensembl:ENSG00000131473|HPRD:00155|Vega:OTTHUMG00000133507	ATP citrate lyase	hsa00020(Citrate cycle (TCA cycle))//	GO:0005886(plasma membrane)//GO:0070062(extracellular exosome)//GO:0016020(membrane)//GO:0005829(cytosol)//GO:0005739(mitochondrion)//GO:0005654(nucleoplasm)//GO:0005737(cytoplasm)	GO:0005524(ATP binding)//GO:0048037(cofactor binding)//GO:0003878(ATP citrate synthase activity)//GO:0005515(protein binding)//GO:0046872(metal ion binding)	GO:0044255(cellular lipid metabolic process)//GO:0006107(oxaloacetate metabolic process)//GO:0044281(small molecule metabolic process)//GO:0035338(long-chain fatty-acyl-CoA biosynthetic process)//GO:0006085(acetyl-CoA biosynthetic process)//GO:0019432(triglyceride biosynthetic process)//GO:0006695(cholesterol biosynthetic process)//GO:0006112(energy reserve metabolic process)//GO:0031325(positive…
chr20	32453303	32453495	diffreps_peak_2851	5.57444	192	ENST00000359676	NOL4L	98.4	2.66417e-06	8.5581e-06	up	140688	C20orf112|C20orf113|dJ1184F4.2|dJ1184F4.4	HGNC:HGNC:16106|Ensembl:ENSG00000197183|HPRD:10728|Vega:OTTHUMG00000032219	nucleolar protein 4-like		GO:0005654(nucleoplasm)//GO:0005737(cytoplasm)	GO:0005515(protein binding)
chr5	151028901	151028993	diffreps_peak_3627	7.55788	92	ENST00000388825	GPX3	198.128	2.76768e-08	1.19714e-07	up	2878	GPx-P|GSHPx-3|GSHPx-P	MIM:138321|HGNC:HGNC:4555|Ensembl:ENSG00000211445|HPRD:11750|Vega:OTTHUMG00000163693	glutathione peroxidase 3	hsa00480(Glutathione metabolism)//hsa00590(Arachidonic acid metabolism)//hsa04918(Thyroid hormone synthesis)	GO:0070062(extracellular exosome)//GO:0005576(extracellular region)//GO:0005615(extracellular space)	GO:0008134(transcription factor binding)//GO:0004602(glutathione peroxidase activity)//GO:0005515(protein binding)//GO:0008430(selenium binding)	GO:0055114(oxidation-reduction process)//GO:0006982(response to lipid hydroperoxide)//GO:0051289(protein homotetramerization)//GO:0006979(response to oxidative stress)//GO:0042744(hydrogen peroxide catabolic process)//GO:0098869(cellular oxidant detoxification)//GO:0000302(response to reactive oxygen species)
chr10	122461524	122461980	diffreps_peak_586	6.03926	456	ENST00000368984	HTRA1	12.2284	9.13568e-07	3.07078e-06	up	5654	ARMD7|CADASIL2|CARASIL|HtrA|L56|ORF480|PRSS11	MIM:602194|HGNC:HGNC:9476|Ensembl:ENSG00000166033|HPRD:03725|Vega:OTTHUMG00000019186	HtrA serine peptidase 1		GO:0031012(extracellular matrix)//GO:0005886(plasma membrane)//GO:0070062(extracellular exosome)//GO:0005615(extracellular space)//GO:0005829(cytosol)	GO:0008236(serine-type peptidase activity)//GO:0004252(serine-type endopeptidase activity)//GO:0005520(insulin-like growth factor binding)	GO:0030514(negative regulation of BMP signaling pathway)//GO:0050687(negative regulation of defense response to virus)//GO:0030512(negative regulation of transforming growth factor beta receptor signaling pathway)//GO:0060718(chorionic trophoblast cell differentiation)//GO:0097187(dentinogenesis)//GO:0001558(regulation of cell growth)//GO:0006508(proteolysis)//GO:0001890(placenta development)//GO…
chr19	14117641	14117744	diffreps_peak_2273	7.61734	103	ENST00000308677	PRKACA	568.6	2.41356e-08	1.07857e-07	up	5566	PKACA|PPNAD4	MIM:601639|HGNC:HGNC:9380|Ensembl:ENSG00000072062|HPRD:03382|Vega:OTTHUMG00000182051	protein kinase cAMP-activated catalytic subunit alpha	hsa04010(MAPK signaling pathway)//hsa04014(Ras signaling pathway)//hsa04020(Calcium signaling pathway)//hsa04024(cAMP signaling pathway)//hsa04062(Chemokine signaling pathway)//hsa04114(Oocyte meiosis)//	GO:0031588(nucleotide-activated protein kinase complex)//GO:0044853(plasma membrane raft)//GO:0031514(motile cilium)//GO:0016020(membrane)//GO:0034704(calcium channel complex)//GO:0005829(cytosol)//GO:0005952(cAMP-dependent protein kinase complex)//GO:0005813(centrosome)//GO:0005739(mitochondrion)//GO:0070062(extracellular exosome)//GO:0005654(nucleoplasm)//GO:0005634(nucleus)//GO:0097546(ciliary…	GO:0004674(protein serine/threonine kinase activity)//GO:0031625(ubiquitin protein ligase binding)//GO:0034237(protein kinase A regulatory subunit binding)//GO:0005524(ATP binding)//GO:0004712(protein serine/threonine/tyrosine kinase activity)//GO:0019901(protein kinase binding)//GO:0005515(protein binding)//GO:0004691(cAMP-dependent protein kinase activity)	GO:0086064(cell communication by electrical coupling involved in cardiac conduction)//GO:0002027(regulation of heart rate)//GO:0034199(activation of protein kinase A activity)//GO:0005975(carbohydrate metabolic process)//GO:0006112(energy reserve metabolic process)//GO:0035584(calcium-mediated signaling using intracellular calcium source)//GO:0000086(G2/M transition of mitotic cell cycle)//GO:004…
chr19	43613501	43613720	diffreps_peak_2428	8.19131	219	ENST00000417606	SRRM5	261.8	6.43712e-09	4.22237e-08	up	100170229	ZNF576	HGNC:HGNC:37248|Ensembl:ENSG00000226763|Vega:OTTHUMG00000165480	serine/arginine repetitive matrix 5
chr22	17818721	17818940	diffreps_peak_3039	8.18997	219	ENST00000441493	MICAL3	488.6	6.45695e-09	4.22237e-08	up	57553	MICAL-3	MIM:608882|HGNC:HGNC:24694|Ensembl:ENSG00000243156|Vega:OTTHUMG00000150067	microtubule associated monooxygenase, calponin and LIM domain containing 3		GO:0005654(nucleoplasm)//GO:0005886(plasma membrane)//GO:0005634(nucleus)//GO:0005856(cytoskeleton)//GO:0005737(cytoplasm)	GO:0017137(Rab GTPase binding)//GO:0008270(zinc ion binding)//GO:0016491(oxidoreductase activity)//GO:0016709(oxidoreductase activity, acting on paired donors, with incorporation or reduction of molecular oxygen, NAD(P)H as one donor, and incorporation of one atom of oxygen)//GO:0071949(FAD binding)//GO:0003779(actin binding)	GO:0055114(oxidation-reduction process)//GO:0006887(exocytosis)//GO:0007010(cytoskeleton organization)//GO:0030042(actin filament depolymerization)
chr16	2109881	2110200	diffreps_peak_1514	5.95339	319	ENST00000262304	PKD1	8.97967	1.11329e-06	3.71633e-06	up	5310	PBP|Pc-1|TRPP1	MIM:601313|HGNC:HGNC:9008|Ensembl:ENSG00000008710|HPRD:03203|Vega:OTTHUMG00000155795	polycystin 1, transient receptor potential channel interacting		GO:0016323(basolateral plasma membrane)//GO:0016021(integral component of membrane)//GO:0005887(integral component of plasma membrane)//GO:0016328(lateral plasma membrane)//GO:0009986(cell surface)//GO:0060170(ciliary membrane)//GO:0005886(plasma membrane)//GO:0030660(Golgi-associated vesicle membrane)//GO:0005829(cytosol)//GO:0002133(polycystin complex)//GO:0005929(cilium)//GO:0000139(Golgi memb…	GO:0019904(protein domain specific binding)//GO:0019901(protein kinase binding)//GO:0044325(ion channel binding)//GO:0030246(carbohydrate binding)//GO:0005262(calcium channel activity)//GO:0005515(protein binding)	GO:0060674(placenta blood vessel development)//GO:0021915(neural tube development)//GO:0009653(anatomical structure morphogenesis)//GO:0001502(cartilage condensation)//GO:0007204(positive regulation of cytosolic calcium ion concentration)//GO:0072237(metanephric proximal tubule development)//GO:0048754(branching morphogenesis of an epithelial tube)//GO:0060428(lung epithelium development)//GO:003…
chr9	128420701	128421080	diffreps_peak_4359	7.05786	379	ENST00000372842	CERCAM	88.1095	8.75256e-08	3.35702e-07	up	51148	CEECAM1|GLT25D3	MIM:616626|HGNC:HGNC:23723|Ensembl:ENSG00000167123|HPRD:16705|Vega:OTTHUMG00000020747	cerebral endothelial cell adhesion molecule		GO:0005788(endoplasmic reticulum lumen)//GO:0005886(plasma membrane)		GO:0006928(movement of cell or subcellular component)//GO:0007159(leukocyte cell-cell adhesion)//GO:0007155(cell adhesion)
chr15	70836361	70836505	diffreps_peak_1400	8.19149	144	ENST00000299213	LARP6	281.4	6.43449e-09	4.22237e-08	up	55323	ACHN	MIM:611300|HGNC:HGNC:24012|HPRD:10966	La ribonucleoprotein domain family member 6		GO:0030529(intracellular ribonucleoprotein complex)//GO:0005634(nucleus)//GO:0005737(cytoplasm)	GO:0000166(nucleotide binding)//GO:0003723(RNA binding)	GO:0006417(regulation of translation)//GO:0006396(RNA processing)
chr19	45040001	45040280	diffreps_peak_2440	8.16856	279	ENST00000544944	CLASRP	153.2	6.78321e-09	4.24162e-08	up	11129	CLASP|SFRS16|SWAP2	HGNC:HGNC:17731|Ensembl:ENSG00000104859|HPRD:11552|Vega:OTTHUMG00000150189	CLK4-associating serine/arginine rich protein		GO:0005634(nucleus)		GO:0006397(mRNA processing)//GO:0008380(RNA splicing)
chr16	18561875	18562211	diffreps_peak_1584	7.2787	336	ENST00000330537	NOMO2	57.5569	5.26384e-08	2.1123e-07	up	283820	Nomo|PM5	MIM:609158|HGNC:HGNC:22652|Ensembl:ENSG00000185164|HPRD:12375	NODAL modulator 2		GO:0016021(integral component of membrane)//GO:0005789(endoplasmic reticulum membrane)	GO:0030246(carbohydrate binding)//GO:0005515(protein binding)	GO:0031648(protein destabilization)
chr5	177466771	177466835	diffreps_peak_3657	7.89156	64	ENST00000292385	DBN1	85.85	1.28363e-08	6.96274e-08	up	1627	D0S117E	MIM:126660|HGNC:HGNC:2695|Ensembl:ENSG00000113758|HPRD:00545|Vega:OTTHUMG00000130856	drebrin 1		GO:0005886(plasma membrane)//GO:0005921(gap junction)//GO:0005938(cell cortex)//GO:0030425(dendrite)//GO:0015629(actin cytoskeleton)//GO:0042641(actomyosin)//GO:0030426(growth cone)//GO:0005622(intracellular)//GO:0005737(cytoplasm)	GO:0005515(protein binding)//GO:0003779(actin binding)//GO:0005522(profilin binding)	GO:0050773(regulation of dendrite development)//GO:0010643(cell communication by chemical coupling)//GO:0007015(actin filament organization)//GO:0048168(regulation of neuronal synaptic plasticity)//GO:0010644(cell communication by electrical coupling)//GO:0032507(maintenance of protein location in cell)//GO:0061351(neural precursor cell proliferation)
chr2	231399761	231399960	diffreps_peak_2782	8.24434	199	ENST00000287590	B3GNT7	202.1	5.69712e-09	4.22237e-08	up	93010	beta3GnT7	MIM:615313|HGNC:HGNC:18811|Ensembl:ENSG00000156966|HPRD:12512|Vega:OTTHUMG00000153880	UDP-GlcNAc:betaGal beta-1,3-N-acetylglucosaminyltransferase 7	hsa00533(Glycosaminoglycan biosynthesis - keratan sulfate)	GO:0016021(integral component of membrane)//GO:0000139(Golgi membrane)	GO:0008378(galactosyltransferase activity)	GO:0044267(cellular protein metabolic process)//GO:0044281(small molecule metabolic process)//GO:0016266(O-glycan processing)//GO:0042339(keratan sulfate metabolic process)//GO:0006493(protein O-linked glycosylation)//GO:0018146(keratan sulfate biosynthetic process)//GO:0005975(carbohydrate metabolic process)//GO:0043687(post-translational protein modification)//GO:0030203(glycosaminoglycan metab…
chr19	3198816	3198897	diffreps_peak_2159	8.18543	81	ENST00000246117	NCLN	161.2	6.52478e-09	4.22237e-08	up	56926	NET59	MIM:609156|HGNC:HGNC:26923|Ensembl:ENSG00000125912|HPRD:07126|Vega:OTTHUMG00000180687	nicalin		GO:0016020(membrane)//GO:0016021(integral component of membrane)//GO:0005789(endoplasmic reticulum membrane)	GO:0005515(protein binding)	GO:0009966(regulation of signal transduction)//GO:0031648(protein destabilization)//GO:0043254(regulation of protein complex assembly)
chr3	36993361	36993663	diffreps_peak_3208	8.19395	302	ENST00000231790	MLH1	243.2	6.39812e-09	4.22237e-08	up	4292	COCA2|FCC2|HNPCC|HNPCC2|hMLH1	MIM:120436|HGNC:HGNC:7127|Ensembl:ENSG00000076242|HPRD:00390|Vega:OTTHUMG00000130797	mutL homolog 1	hsa03430(Mismatch repair)//hsa03460(Fanconi anemia pathway)//hsa05200(Pathways in cancer)//hsa05210(Colorectal cancer)//hsa05213(Endometrial cancer)	GO:0000795(synaptonemal complex)//GO:0001673(male germ cell nucleus)//GO:0016020(membrane)//GO:0032389(MutLalpha complex)//GO:0005712(chiasma)//GO:0005654(nucleoplasm)//GO:0005634(nucleus)	GO:0030983(mismatched DNA binding)//GO:0005524(ATP binding)//GO:0043566(structure-specific DNA binding)//GO:0016887(ATPase activity)//GO:0032407(MutSalpha complex binding)//GO:0003697(single-stranded DNA binding)//GO:0005515(protein binding)	GO:0016321(female meiosis chromosome segregation)//GO:0006303(double-strand break repair via nonhomologous end joining)//GO:0016446(somatic hypermutation of immunoglobulin genes)//GO:0051257(meiotic spindle midzone assembly)//GO:0008630(intrinsic apoptotic signaling pathway in response to DNA damage)//GO:0007060(male meiosis chromosome segregation)//GO:0007283(spermatogenesis)//GO:0045190(isotype…
chr11	114059741	114059882	diffreps_peak_824	7.49402	141	ENST00000335953	ZBTB16	20.8351	3.20612e-08	1.35503e-07	up	7704	PLZF|ZNF145	MIM:176797|HGNC:HGNC:12930|Ensembl:ENSG00000109906|HPRD:11762|Vega:OTTHUMG00000168243	zinc finger and BTB domain containing 16	hsa05200(Pathways in cancer)//hsa05202(Transcriptional misregulation in cancer)//hsa05221(Acute myeloid leukemia)	GO:0005886(plasma membrane)//GO:0017053(transcriptional repressor complex)//GO:0005829(cytosol)//GO:0016607(nuclear speck)//GO:0016605(PML body)//GO:0005730(nucleolus)//GO:0005634(nucleus)//GO:0016604(nuclear body)	GO:0019904(protein domain specific binding)//GO:0042803(protein homodimerization activity)//GO:0000980(RNA polymerase II distal enhancer sequence-specific DNA binding)//GO:0042802(identical protein binding)//GO:0001206(transcriptional repressor activity, RNA polymerase II distal enhancer sequence-specific binding)//GO:0046872(metal ion binding)//GO:0005515(protein binding)//GO:0003677(DNA binding…	GO:0009880(embryonic pattern specification)//GO:0045600(positive regulation of fat cell differentiation)//GO:0035136(forelimb morphogenesis)//GO:0051138(positive regulation of NK T cell differentiation)//GO:0045638(negative regulation of myeloid cell differentiation)//GO:0032332(positive regulation of chondrocyte differentiation)//GO:0008285(negative regulation of cell proliferation)//GO:0000122(…
chr5	172339581	172339840	diffreps_peak_3643	7.69543	259	ENST00000311601	SH3PXD2B	616.739	2.01639e-08	9.35565e-08	up	285590	FAD49|FTHS|HOFI|KIAA1295|TKS4|TSK4	MIM:613293|HGNC:HGNC:29242|Ensembl:ENSG00000174705|HPRD:18591|Vega:OTTHUMG00000163280	SH3 and PX domains 2B		GO:0042995(cell projection)//GO:0030054(cell junction)//GO:0002102(podosome)//GO:0005737(cytoplasm)	GO:0070273(phosphatidylinositol-4-phosphate binding)//GO:0035091(phosphatidylinositol binding)//GO:0010314(phosphatidylinositol-5-phosphate binding)//GO:0042169(SH2 domain binding)//GO:0032266(phosphatidylinositol-3-phosphate binding)//GO:0080025(phosphatidylinositol-3,5-bisphosphate binding)//GO:0005515(protein binding)	GO:0060612(adipose tissue development)//GO:0007507(heart development)//GO:0006801(superoxide metabolic process)//GO:0022617(extracellular matrix disassembly)//GO:0045600(positive regulation of fat cell differentiation)//GO:0001501(skeletal system development)//GO:0060348(bone development)//GO:0030154(cell differentiation)//GO:0001654(eye development)//GO:0071800(podosome assembly)//GO:0072657(pro…
chr19	41305701	41305867	diffreps_peak_2412	7.70235	166	ENST00000263367	HNRNPUL1	30.3478	1.98449e-08	9.31466e-08	up	11100	E1B-AP5|E1BAP5|HNRPUL1	MIM:605800|HGNC:HGNC:17011|Ensembl:ENSG00000105323|HPRD:10428|Vega:OTTHUMG00000182740	heterogeneous nuclear ribonucleoprotein U-like 1	hsa05164(Influenza A)	GO:0030529(intracellular ribonucleoprotein complex)//GO:0005654(nucleoplasm)//GO:0005634(nucleus)//GO:0019013(viral nucleocapsid)	GO:0044822(poly(A) RNA binding)//GO:0003723(RNA binding)//GO:0019899(enzyme binding)//GO:0005515(protein binding)	GO:0008380(RNA splicing)//GO:0006396(RNA processing)//GO:0000398(mRNA splicing, via spliceosome)//GO:0010467(gene expression)//GO:0006351(transcription, DNA-templated)//GO:0009615(response to virus)//GO:0006355(regulation of transcription, DNA-templated)
chr17	38705541	38705741	diffreps_peak_1876	6.60069	200	ENST00000620609	MLLT6	15.3572	2.50789e-07	9.0001e-07	up	4302	AF17	MIM:600328|HGNC:HGNC:7138|Ensembl:ENSG00000275023|HPRD:08978|Vega:OTTHUMG00000188498	myeloid/lymphoid or mixed-lineage leukemia; translocated to, 6		GO:0005634(nucleus)	GO:0008270(zinc ion binding)//GO:0005515(protein binding)	GO:0006355(regulation of transcription, DNA-templated)
chr19	4422741	4422795	diffreps_peak_2183	5.44254	54	ENST00000301280	CHAF1A	94.2	3.60959e-06	1.1477e-05	up	10036	CAF-1|CAF1|CAF1B|CAF1P150|P150	MIM:601246|HGNC:HGNC:1910|Ensembl:ENSG00000167670|HPRD:03148|Vega:OTTHUMG00000181922	chromatin assembly factor 1 subunit A		GO:0033186(CAF-1 complex)//GO:0000790(nuclear chromatin)//GO:0043234(protein complex)//GO:0043231(intracellular membrane-bounded organelle)//GO:0005730(nucleolus)//GO:0005634(nucleus)	GO:0070087(chromo shadow domain binding)//GO:0003682(chromatin binding)//GO:0005515(protein binding)//GO:0042802(identical protein binding)//GO:0051082(unfolded protein binding)	GO:0006335(DNA replication-dependent nucleosome assembly)//GO:0031497(chromatin assembly)//GO:0007049(cell cycle)//GO:0006260(DNA replication)//GO:0006461(protein complex assembly)//GO:0006281(DNA repair)
chr15	43420304	43420420	diffreps_peak_1359	7.29908	116	ENST00000263801	TP53BP1	19.5302	5.02248e-08	2.02295e-07	up	7158	53BP1|TDRD30|TP53|p202|p53BP1	MIM:605230|HGNC:HGNC:11999|Ensembl:ENSG00000067369|HPRD:05569|Vega:OTTHUMG00000059757	tumor protein p53 binding protein 1		GO:0005737(cytoplasm)//GO:1990391(DNA repair complex)//GO:0000784(nuclear chromosome, telomeric region)//GO:0000777(condensed chromosome kinetochore)//GO:0005654(nucleoplasm)//GO:0005634(nucleus)//GO:0005657(replication fork)//GO:0000781(chromosome, telomeric region)	GO:0001102(RNA polymerase II activating transcription factor binding)//GO:0003684(damaged DNA binding)//GO:0001104(RNA polymerase II transcription cofactor activity)//GO:0035064(methylated histone binding)//GO:0042162(telomeric DNA binding)//GO:0005515(protein binding)//GO:0002039(p53 binding)	GO:0044267(cellular protein metabolic process)//GO:0006974(cellular response to DNA damage stimulus)//GO:0006303(double-strand break repair via nonhomologous end joining)//GO:0006351(transcription, DNA-templated)//GO:0071481(cellular response to X-ray)//GO:0000724(double-strand break repair via homologous recombination)//GO:0006302(double-strand break repair)//GO:0043687(post-translational protei…
chr1	21841581	21841673	diffreps_peak_97	7.87842	92	ENST00000374695	HSPG2	246.175	1.32306e-08	7.04213e-08	up	3339	HSPG|PLC|PRCAN|SJA|SJS|SJS1	MIM:142461|HGNC:HGNC:5273|Ensembl:ENSG00000142798|HPRD:00804|Vega:OTTHUMG00000002674	heparan sulfate proteoglycan 2	hsa04512(ECM-receptor interaction)//hsa05161(Hepatitis B)//hsa05205(Proteoglycans in cancer)	GO:0005886(plasma membrane)//GO:0070062(extracellular exosome)//GO:0005576(extracellular region)//GO:0005796(Golgi lumen)//GO:0043202(lysosomal lumen)//GO:0005605(basal lamina)//GO:0031012(extracellular matrix)//GO:0005615(extracellular space)//GO:0005925(focal adhesion)	GO:0046872(metal ion binding)//GO:0005515(protein binding)//GO:0008022(protein C-terminus binding)//GO:0005509(calcium ion binding)	GO:0044267(cellular protein metabolic process)//GO:0022617(extracellular matrix disassembly)//GO:0048738(cardiac muscle tissue development)//GO:0005975(carbohydrate metabolic process)//GO:0006766(vitamin metabolic process)//GO:0006024(glycosaminoglycan biosynthetic process)//GO:0006027(glycosaminoglycan catabolic process)//GO:0030198(extracellular matrix organization)//GO:0060351(cartilage develo…
chr2	1660961	1661037	diffreps_peak_2568	5.45236	76	ENST00000252804	PXDN	96.2	3.52893e-06	1.12307e-05	up	7837	COPOA|D2S448|D2S448E|MG50|PRG2|PXN|VPO	MIM:605158|HGNC:HGNC:14966|Ensembl:ENSG00000130508|Vega:OTTHUMG00000059697	peroxidasin		GO:0005578(proteinaceous extracellular matrix)//GO:0005783(endoplasmic reticulum)//GO:0070062(extracellular exosome)//GO:0005615(extracellular space)//GO:0031012(extracellular matrix)	GO:0005201(extracellular matrix structural constituent)//GO:0020037(heme binding)//GO:0046872(metal ion binding)//GO:0005152(interleukin-1 receptor antagonist activity)//GO:0004601(peroxidase activity)	GO:0055114(oxidation-reduction process)//GO:0001960(negative regulation of cytokine-mediated signaling pathway)//GO:0006979(response to oxidative stress)//GO:0030198(extracellular matrix organization)//GO:0042744(hydrogen peroxide catabolic process)//GO:0098869(cellular oxidant detoxification)//GO:0006955(immune response)
chr12	124363678	124363799	diffreps_peak_1098	7.93298	121	ENST00000356219	NCOR2	82.4	1.16686e-08	6.61124e-08	up	9612	CTG26|N-CoR2|SMAP270|SMRT|SMRTE|SMRTE-tau|TNRC14|TRAC|TRAC-1|TRAC1	MIM:600848|HGNC:HGNC:7673|Ensembl:ENSG00000196498|HPRD:02910|Vega:OTTHUMG00000150455	nuclear receptor corepressor 2	hsa04330(Notch signaling pathway)//hsa05169(Epstein-Barr virus infection)	GO:0016020(membrane)//GO:0000118(histone deacetylase complex)//GO:0017053(transcriptional repressor complex)//GO:0016363(nuclear matrix)//GO:0000785(chromatin)//GO:0005654(nucleoplasm)//GO:0005634(nucleus)//GO:0016604(nuclear body)	GO:0042826(histone deacetylase binding)//GO:0005112(Notch binding)//GO:0032403(protein complex binding)//GO:0043565(sequence-specific DNA binding)//GO:0003682(chromatin binding)//GO:0001012(RNA polymerase II regulatory region DNA binding)//GO:0046965(retinoid X receptor binding)//GO:0016922(ligand-dependent nuclear receptor binding)//GO:0008134(transcription factor binding)//GO:0047485(protein N-…	GO:0006351(transcription, DNA-templated)//GO:0000122(negative regulation of transcription from RNA polymerase II promoter)//GO:0072365(regulation of cellular ketone metabolic process by negative regulation of transcription from RNA polymerase II promoter)//GO:0007179(transforming growth factor beta receptor signaling pathway)//GO:0007595(lactation)//GO:0021846(cell proliferation in forebrain)//GO…
chr7	72777415	72777533	diffreps_peak_3974	6.16641	118	ENST00000610600	TYW1B	114	6.81691e-07	2.32191e-06	up	441250	LINC00069|NCRNA00069|RSAFD2	HGNC:HGNC:33908|Ensembl:ENSG00000277149|Vega:OTTHUMG00000157067	tRNA-yW synthesizing protein 1 homolog B		GO:0016021(integral component of membrane)	GO:0016829(lyase activity)//GO:0051539(4 iron, 4 sulfur cluster binding)//GO:0051536(iron-sulfur cluster binding)//GO:0010181(FMN binding)//GO:0005506(iron ion binding)//GO:0003824(catalytic activity)	GO:0055114(oxidation-reduction process)//GO:0008152(metabolic process)//GO:0008033(tRNA processing)
chr17	73387835	73388037	diffreps_peak_1981	7.10279	202	ENST00000392650	SDK2	592.025	7.8925e-08	3.05549e-07	up	54549	-	MIM:607217|HGNC:HGNC:19308|Ensembl:ENSG00000069188|HPRD:06239|Vega:OTTHUMG00000152726	sidekick cell adhesion molecule 2		GO:0045202(synapse)//GO:0016021(integral component of membrane)//GO:0030054(cell junction)//GO:0005886(plasma membrane)		GO:0010842(retina layer formation)//GO:0007156(homophilic cell adhesion via plasma membrane adhesion molecules)//GO:0007416(synapse assembly)//GO:0060219(camera-type eye photoreceptor cell differentiation)
chr19	16529741	16529900	diffreps_peak_2298	8.19677	159	ENST00000198939	CHERP	174.9	6.35662e-09	4.22237e-08	up	10523	DAN16|SCAF6|SRA1	HGNC:HGNC:16930|Ensembl:ENSG00000085872|Vega:OTTHUMG00000169304	calcium homeostasis endoplasmic reticulum protein	hsa03040(Spliceosome)	GO:0033017(sarcoplasmic reticulum membrane)//GO:0016020(membrane)//GO:0048471(perinuclear region of cytoplasm)//GO:0005737(cytoplasm)	GO:0044822(poly(A) RNA binding)//GO:0003723(RNA binding)//GO:0005515(protein binding)//GO:0044325(ion channel binding)	GO:0051209(release of sequestered calcium ion into cytosol)//GO:0006396(RNA processing)//GO:0006874(cellular calcium ion homeostasis)//GO:0051533(positive regulation of NFAT protein import into nucleus)//GO:0007399(nervous system development)//GO:0008285(negative regulation of cell proliferation)
chr2	217801201	217801600	diffreps_peak_2759	8.09514	399	ENST00000171887	TNS1	27.5572	8.03258e-09	4.91144e-08	up	7145	MST091|MST122|MST127|MSTP091|MSTP122|MSTP127|MXRA6|PPP1R155|TNS	MIM:600076|HGNC:HGNC:11973|Ensembl:ENSG00000079308|HPRD:02512|Vega:OTTHUMG00000133056	tensin 1		GO:0009986(cell surface)//GO:0005622(intracellular)//GO:0005925(focal adhesion)//GO:0005856(cytoskeleton)//GO:0005737(cytoplasm)	GO:0044822(poly(A) RNA binding)//GO:0005515(protein binding)//GO:0003779(actin binding)	GO:0035556(intracellular signal transduction)//GO:0010761(fibroblast migration)//GO:0007044(cell-substrate junction assembly)
chr12	21848149	21848246	diffreps_peak_932	5.41363	97	ENST00000261200	ABCC9	94.3	3.8581e-06	1.22014e-05	up	10060	ABC37|ATFB12|CANTU|CMD1O|SUR2	MIM:601439|HGNC:HGNC:60|Ensembl:ENSG00000069431|HPRD:03258|Vega:OTTHUMG00000169094	ATP binding cassette subfamily C member 9	hsa02010(ABC transporters)	GO:0016021(integral component of membrane)//GO:0008076(voltage-gated potassium channel complex)//GO:0005886(plasma membrane)//GO:0030017(sarcomere)//GO:0042383(sarcolemma)//GO:0008282(ATP-sensitive potassium channel complex)	GO:0005267(potassium channel activity)//GO:0008281(sulfonylurea receptor activity)//GO:0015459(potassium channel regulator activity)//GO:0005524(ATP binding)//GO:0005215(transporter activity)//GO:0044325(ion channel binding)//GO:0042626(ATPase activity, coupled to transmembrane movement of substances)	GO:0008152(metabolic process)//GO:0061337(cardiac conduction)//GO:0010107(potassium ion import)//GO:1903779(regulation of cardiac conduction)//GO:0007268(synaptic transmission)//GO:0006813(potassium ion transport)//GO:0051607(defense response to virus)//GO:0055085(transmembrane transport)//GO:0007165(signal transduction)
chr20	40687681	40687940	diffreps_peak_2874	5.98176	259	ENST00000373313	MAFB	6.59511	1.0429e-06	3.48884e-06	up	9935	KRML|MCTO	MIM:608968|HGNC:HGNC:6408|Ensembl:ENSG00000204103|HPRD:07129|Vega:OTTHUMG00000033052	v-maf avian musculoaponeurotic fibrosarcoma oncogene homolog B		GO:0005667(transcription factor complex)//GO:0005634(nucleus)	GO:0001077(transcriptional activator activity, RNA polymerase II core promoter proximal region sequence-specific binding)//GO:0000978(RNA polymerase II core promoter proximal region sequence-specific DNA binding)//GO:0005515(protein binding)//GO:0008134(transcription factor binding)//GO:0001228(transcriptional activator activity, RNA polymerase II transcription regulatory region sequence-specific…	GO:0021572(rhombomere 6 development)//GO:0042472(inner ear morphogenesis)//GO:0035284(brain segmentation)//GO:0045647(negative regulation of erythrocyte differentiation)//GO:0033077(T cell differentiation in thymus)//GO:0021571(rhombomere 5 development)//GO:0045671(negative regulation of osteoclast differentiation)//GO:0048538(thymus development)//GO:0007585(respiratory gaseous exchange)//GO:0006…
chr3	33218881	33219080	diffreps_peak_3206	8.20157	199	ENST00000309558	SUSD5	354.2	6.28674e-09	4.22237e-08	up	26032	-	HGNC:HGNC:29061|Ensembl:ENSG00000173705|Vega:OTTHUMG00000155829	sushi domain containing 5		GO:0016021(integral component of membrane)	GO:0005540(hyaluronic acid binding)	GO:0007219(Notch signaling pathway)//GO:0007155(cell adhesion)
chr16	57055031	57055094	diffreps_peak_1640	7.59017	63	ENST00000262510	NLRC5	24.6377	2.56939e-08	1.13031e-07	up	84166	CLR16.1|NOD27|NOD4	MIM:613537|HGNC:HGNC:29933|Ensembl:ENSG00000140853|HPRD:14831|Vega:OTTHUMG00000133470	NLR family, CARD domain containing 5		GO:0005634(nucleus)//GO:0005737(cytoplasm)//GO:0005829(cytosol)	GO:0005524(ATP binding)//GO:0000979(RNA polymerase II core promoter sequence-specific DNA binding)//GO:0005515(protein binding)	GO:0060339(negative regulation of type I interferon-mediated signaling pathway)//GO:0032088(negative regulation of NF-kappaB transcription factor activity)//GO:0045087(innate immune response)//GO:0032480(negative regulation of type I interferon production)//GO:0060340(positive regulation of type I interferon-mediated signaling pathway)//GO:0043549(regulation of kinase activity)//GO:0051607(defens…
chr1	201648961	201649200	diffreps_peak_367	8.22608	239	ENST00000367296	NAV1	193	5.94189e-09	4.22237e-08	up	89796	POMFIL3|STEERIN1|UNC53H1	MIM:611628|HGNC:HGNC:15989|Ensembl:ENSG00000134369|HPRD:10113|Vega:OTTHUMG00000035766	neuron navigator 1		GO:0005874(microtubule)//GO:0005737(cytoplasm)	GO:0005524(ATP binding)//GO:0005515(protein binding)	GO:0001764(neuron migration)//GO:0001578(microtubule bundle formation)
chr6	167962432	167962600	diffreps_peak_3809	8.25358	168	ENST00000344191	AFDN	627.9	5.5772e-09	4.22237e-08	up
chr12	57094611	57094880	diffreps_peak_1013	8.18843	269	ENST00000300131	NAB2	314.1	6.47994e-09	4.22237e-08	up	4665	MADER	MIM:602381|HGNC:HGNC:7627|Ensembl:ENSG00000166886|HPRD:03854|Vega:OTTHUMG00000171192	NGFI-A binding protein 2 (EGR1 binding protein 2)		GO:0005634(nucleus)	GO:0003714(transcription corepressor activity)//GO:0008134(transcription factor binding)//GO:0005515(protein binding)	GO:0016480(negative regulation of transcription from RNA polymerase III promoter)//GO:0014037(Schwann cell differentiation)//GO:0001958(endochondral ossification)//GO:0006351(transcription, DNA-templated)//GO:0008283(cell proliferation)//GO:0042552(myelination)//GO:0045682(regulation of epidermis development)//GO:0007399(nervous system development)
chr2	219172761	219172960	diffreps_peak_2767	8.24297	199	ENST00000360507	CNPPD1	447.8	5.71525e-09	4.22237e-08	up	27013	C2orf24|CGI-57	HGNC:HGNC:25220|Ensembl:ENSG00000115649|HPRD:10780|Vega:OTTHUMG00000133132	cyclin Pas1/PHO80 domain containing 1		GO:0016021(integral component of membrane)	GO:0019901(protein kinase binding)	GO:0000079(regulation of cyclin-dependent protein serine/threonine kinase activity)
chr11	70326596	70326760	diffreps_peak_774	7.7851	164	ENST00000253925	PPFIA1	62.7685	1.64023e-08	8.34179e-08	up	8500	LIP.1|LIP1|LIPRIN	MIM:611054|HGNC:HGNC:9245|Ensembl:ENSG00000131626|HPRD:11451|Vega:OTTHUMG00000167266	PTPRF interacting protein alpha 1		GO:0048786(presynaptic active zone)//GO:0016021(integral component of membrane)//GO:0005925(focal adhesion)//GO:0005737(cytoplasm)//GO:0005829(cytosol)	GO:0004871(signal transducer activity)//GO:0005515(protein binding)	GO:0007268(synaptic transmission)//GO:0014047(glutamate secretion)//GO:0007165(signal transduction)//GO:0090005(negative regulation of establishment of protein localization to plasma membrane)//GO:0051497(negative regulation of stress fiber assembly)//GO:0007160(cell-matrix adhesion)//GO:0007269(neurotransmitter secretion)
chr12	6774594	6774840	diffreps_peak_896	7.48853	246	ENST00000203629	LAG3	2538.3	3.2469e-08	1.3684e-07	up	3902	CD223	MIM:153337|HGNC:HGNC:6476|Ensembl:ENSG00000089692|HPRD:01077|Vega:OTTHUMG00000169197	lymphocyte activating 3		GO:0009897(external side of plasma membrane)//GO:0016021(integral component of membrane)	GO:0042289(MHC class II protein binding)//GO:0003823(antigen binding)//GO:0004888(transmembrane signaling receptor activity)	GO:0045085(negative regulation of interleukin-2 biosynthetic process)//GO:0050868(negative regulation of T cell activation)//GO:0007166(cell surface receptor signaling pathway)//GO:0045954(positive regulation of natural killer cell mediated cytotoxicity)
chr1	109223977	109224048	diffreps_peak_241	7.2994	71	ENST00000234677	SARS	54.3459	5.01882e-08	2.02206e-07	up	6301	SERRS|SERS	MIM:607529|HGNC:HGNC:10537|Ensembl:ENSG00000031698|HPRD:09605|Vega:OTTHUMG00000011726	seryl-tRNA synthetase	hsa00970(Aminoacyl-tRNA biosynthesis)	GO:0070062(extracellular exosome)//GO:0005739(mitochondrion)//GO:0005737(cytoplasm)//GO:0005829(cytosol)	GO:0004828(serine-tRNA ligase activity)//GO:0003723(RNA binding)//GO:0005524(ATP binding)//GO:0098619(selenocysteine-tRNA ligase activity)	GO:0006412(translation)//GO:0010467(gene expression)//GO:0044281(small molecule metabolic process)//GO:0006434(seryl-tRNA aminoacylation)//GO:0006418(tRNA aminoacylation for protein translation)//GO:0097056(selenocysteinyl-tRNA(Sec) biosynthetic process)//GO:0001887(selenium compound metabolic process)//GO:0016259(selenocysteine metabolic process)//GO:0034641(cellular nitrogen compound metabolic …
chr18	20979909	20980004	diffreps_peak_2088	7.87163	95	ENST00000399799	ROCK1	102.57	1.34392e-08	7.05958e-08	up	6093	P160ROCK|ROCK-I	MIM:601702|HGNC:HGNC:10251|Ensembl:ENSG00000067900|HPRD:03414|Vega:OTTHUMG00000131723	Rho associated coiled-coil containing protein kinase 1	hsa04022(cGMP-PKG signaling pathway)//hsa04024(cAMP signaling pathway)//hsa04062(Chemokine signaling pathway)//hsa04071(Sphingolipid signaling pathway)//hsa04270(Vascular smooth muscle contraction)//hsa04350(TGF-beta signaling pathway)//hsa04360(Axon guidance)//hsa04510(Focal adhesion)//hsa04611(Platelet activation)//hsa04670(Leukocyte transendothelial migration)//hsa04810(Regulation of actin cyt…	GO:0005886(plasma membrane)//GO:0030027(lamellipodium)//GO:0001726(ruffle)//GO:0005829(cytosol)//GO:0005814(centriole)//GO:0000139(Golgi membrane)//GO:0005622(intracellular)//GO:0032059(bleb)//GO:0005856(cytoskeleton)	GO:0017049(GTP-Rho binding)//GO:0004674(protein serine/threonine kinase activity)//GO:0005524(ATP binding)//GO:0004672(protein kinase activity)//GO:0046872(metal ion binding)//GO:0005515(protein binding)	GO:0007249(I-kappaB kinase/NF-kappaB signaling)//GO:0051451(myoblast migration)//GO:0048013(ephrin receptor signaling pathway)//GO:0050901(leukocyte tethering or rolling)//GO:1903140(regulation of establishment of endothelial barrier)//GO:0045616(regulation of keratinocyte differentiation)//GO:0032091(negative regulation of protein binding)//GO:0016525(negative regulation of angiogenesis)//GO:005…
chr12	120221622	120221660	diffreps_peak_1063	8.1708	38	ENST00000228307	PXN	146.5	6.74836e-09	4.22547e-08	up	5829	-	MIM:602505|HGNC:HGNC:9718|Ensembl:ENSG00000089159|Vega:OTTHUMG00000169169	paxillin	hsa04062(Chemokine signaling pathway)//hsa04370(VEGF signaling pathway)//hsa04510(Focal adhesion)//hsa04670(Leukocyte transendothelial migration)//hsa04810(Regulation of actin cytoskeleton)//hsa05100(Bacterial invasion of epithelial cells)//hsa05203(Viral carcinogenesis)//hsa05205(Proteoglycans in cancer)	GO:0005886(plasma membrane)//GO:0030027(lamellipodium)//GO:0005938(cell cortex)//GO:0001725(stress fiber)//GO:0005829(cytosol)//GO:0005875(microtubule associated complex)//GO:0005737(cytoplasm)//GO:0005654(nucleoplasm)//GO:0005856(cytoskeleton)//GO:0005925(focal adhesion)	GO:0008270(zinc ion binding)//GO:0008013(beta-catenin binding)//GO:0019901(protein kinase binding)//GO:0017166(vinculin binding)//GO:0005178(integrin binding)//GO:0051435(BH4 domain binding)//GO:0005515(protein binding)	GO:0008360(regulation of cell shape)//GO:0007010(cytoskeleton organization)//GO:0048041(focal adhesion assembly)//GO:0007173(epidermal growth factor receptor signaling pathway)//GO:0060396(growth hormone receptor signaling pathway)//GO:0018108(peptidyl-tyrosine phosphorylation)//GO:0000187(activation of MAPK activity)//GO:0006936(muscle contraction)//GO:0007155(cell adhesion)//GO:0034614(cellular…
chr19	54457746	54457848	diffreps_peak_2527	8.21637	102	ENST00000326764	LENG8	1370.9	6.07623e-09	4.22237e-08	up	114823	pp13842	MIM:616575|HGNC:HGNC:15500|Ensembl:ENSG00000167615|HPRD:11226|Vega:OTTHUMG00000065548	leukocyte receptor cluster (LRC) member 8			GO:0005515(protein binding)
chr15	84239941	84240300	diffreps_peak_1430	7.34068	359	ENST00000510439	GOLGA6L4	42.6698	4.56373e-08	1.85572e-07	up	643707	-	Ensembl:ENSG00000184206|Vega:OTTHUMG00000163050	golgin A6 family-like 4		GO:0005794(Golgi apparatus)
chr8	47737641	47737940	diffreps_peak_4146	6.86885	299	ENST00000408965	CEBPD	30.9244	1.35253e-07	5.03644e-07	up	1052	C/EBP-delta|CELF|CRP3|NF-IL6-beta	MIM:116898|HGNC:HGNC:1835|HPRD:00297	CCAAT/enhancer binding protein delta		GO:0005634(nucleus)	GO:0001077(transcriptional activator activity, RNA polymerase II core promoter proximal region sequence-specific binding)//GO:0000978(RNA polymerase II core promoter proximal region sequence-specific DNA binding)//GO:0005515(protein binding)	GO:0006366(transcription from RNA polymerase II promoter)//GO:0045944(positive regulation of transcription from RNA polymerase II promoter)
chr13	27621781	27622000	diffreps_peak_1135	8.23531	219	ENST00000302979	POLR1D	1018.4	5.81688e-09	4.22237e-08	up	51082	AC19|POLR1C|RPA16|RPA9|RPAC2|RPC16|RPO1-3|TCS2	MIM:613715|HGNC:HGNC:20422|Ensembl:ENSG00000186184|HPRD:14717|HPRD:17877|Vega:OTTHUMG00000016635	polymerase (RNA) I polypeptide D	hsa00230(Purine metabolism)//hsa00240(Pyrimidine metabolism)//	GO:0005654(nucleoplasm)//GO:0005736(DNA-directed RNA polymerase I complex)//GO:0005666(DNA-directed RNA polymerase III complex)//GO:0005829(cytosol)	GO:0001056(RNA polymerase III activity)//GO:0046983(protein dimerization activity)//GO:0001054(RNA polymerase I activity)//GO:0003899(DNA-directed RNA polymerase activity)//GO:0005515(protein binding)//GO:0003677(DNA binding)	GO:0045815(positive regulation of gene expression, epigenetic)//GO:0006385(transcription elongation from RNA polymerase III promoter)//GO:0045087(innate immune response)//GO:0006362(transcription elongation from RNA polymerase I promoter)//GO:0006360(transcription from RNA polymerase I promoter)//GO:0040029(regulation of gene expression, epigenetic)//GO:0010467(gene expression)//GO:0006351(transc…
chr16	4870843	4870972	diffreps_peak_1536	6.78239	129	ENST00000262376	UBN1	14.1777	1.65047e-07	6.06077e-07	up	29855	VT|VT4	MIM:609771|HGNC:HGNC:12506|Ensembl:ENSG00000118900|HPRD:11660|Vega:OTTHUMG00000129531	ubinuclein 1		GO:0005923(bicellular tight junction)//GO:0005654(nucleoplasm)//GO:0005634(nucleus)//GO:0016605(PML body)	GO:0005515(protein binding)//GO:0003677(DNA binding)//GO:0003700(transcription factor activity, sequence-specific DNA binding)	GO:0016568(chromatin modification)//GO:0006357(regulation of transcription from RNA polymerase II promoter)//GO:0010923(negative regulation of phosphatase activity)//GO:0016032(viral process)//GO:0006336(DNA replication-independent nucleosome assembly)
chr12	2493321	2493386	diffreps_peak_883	8.25175	65	ENST00000327702	CACNA1C	328.7	5.6008e-09	4.22237e-08	up	775	CACH2|CACN2|CACNL1A1|CCHL1A1|CaV1.2|LQT8|TS	MIM:114205|HGNC:HGNC:1390|Ensembl:ENSG00000151067|HPRD:00246|Vega:OTTHUMG00000150243	calcium voltage-gated channel subunit alpha1 C	hsa04010(MAPK signaling pathway)//hsa04020(Calcium signaling pathway)//hsa04022(cGMP-PKG signaling pathway)//hsa04024(cAMP signaling pathway)//hsa04260(Cardiac muscle contraction)//hsa04261(Adrenergic signaling in cardiomyocytes)//hsa04270(Vascular smooth muscle contraction)//hsa04713(Circadian entrainment)//hsa04720(Long-term potentiation)//hsa04723(Retrograde endocannabinoid signaling)//hsa0472…	GO:0030018(Z disc)//GO:0005886(plasma membrane)//GO:0002095(caveolar macromolecular signaling complex)//GO:0016021(integral component of membrane)//GO:0005829(cytosol)//GO:0014069(postsynaptic density)//GO:0005891(voltage-gated calcium channel complex)//GO:0043198(dendritic shaft)//GO:0005737(cytoplasm)//GO:0043025(neuronal cell body)	GO:0005245(voltage-gated calcium channel activity)//GO:0005516(calmodulin binding)//GO:0008331(high voltage-gated calcium channel activity)//GO:0051393(alpha-actinin binding)//GO:0046872(metal ion binding)//GO:0005515(protein binding)	GO:0030073(insulin secretion)//GO:0042593(glucose homeostasis)//GO:0034765(regulation of ion transmembrane transport)//GO:0050796(regulation of insulin secretion)//GO:0007204(positive regulation of cytosolic calcium ion concentration)//GO:0006112(energy reserve metabolic process)//GO:0017156(calcium ion regulated exocytosis)//GO:0007268(synaptic transmission)//GO:0060083(smooth muscle contraction…
chr2	69829821	69830040	diffreps_peak_2641	7.89338	219	ENST00000282570	GMCL1	48.075	1.27826e-08	6.95821e-08	up	64395	BTBD13|GCL|GCL1|SPATA29	HGNC:HGNC:23843|Ensembl:ENSG00000087338|HPRD:13587|Vega:OTTHUMG00000129643	germ cell-less, spermatogenesis associated 1		GO:0016363(nuclear matrix)//GO:0005635(nuclear envelope)		GO:0030154(cell differentiation)//GO:0007275(multicellular organism development)//GO:0006355(regulation of transcription, DNA-templated)//GO:0007283(spermatogenesis)
chr12	49052221	49052424	diffreps_peak_970	7.53312	203	ENST00000301067	KMT2D	63.8981	2.93006e-08	1.2588e-07	up	8085	AAD10|ALR|CAGL114|KABUK1|KMS|MLL2|MLL4|TNRC21	MIM:602113|HGNC:HGNC:7133|Ensembl:ENSG00000167548|HPRD:03664|Vega:OTTHUMG00000166524	lysine methyltransferase 2D	hsa00310(Lysine degradation)	GO:0005654(nucleoplasm)//GO:0005634(nucleus)//GO:0035097(histone methyltransferase complex)	GO:0008270(zinc ion binding)//GO:0042800(histone methyltransferase activity (H3-K4 specific))//GO:0044212(transcription regulatory region DNA binding)//GO:0008168(methyltransferase activity)//GO:0005515(protein binding)//GO:0003677(DNA binding)	GO:0006325(chromatin organization)//GO:0008284(positive regulation of cell proliferation)//GO:0051568(histone H3-K4 methylation)//GO:0006351(transcription, DNA-templated)//GO:0033148(positive regulation of intracellular estrogen receptor signaling pathway)//GO:0001701(in utero embryonic development)//GO:0006355(regulation of transcription, DNA-templated)//GO:0001555(oocyte growth)//GO:0045944(pos…
chr13	40666281	40666500	diffreps_peak_1142	7.11759	219	ENST00000379561	FOXO1	114.574	7.62793e-08	2.96122e-07	up	2308	FKH1|FKHR|FOXO1A	MIM:136533|HGNC:HGNC:3819|Ensembl:ENSG00000150907|HPRD:00645|Vega:OTTHUMG00000016775	forkhead box O1	hsa04068(FoxO signaling pathway)//hsa04152(AMPK signaling pathway)//	GO:0005654(nucleoplasm)//GO:0005634(nucleus)//GO:0005739(mitochondrion)//GO:0005737(cytoplasm)//GO:0005829(cytosol)	GO:0000989(transcription factor activity, transcription factor binding)//GO:0001223(transcription coactivator binding)//GO:0031625(ubiquitin protein ligase binding)//GO:0051721(protein phosphatase 2A binding)//GO:0008013(beta-catenin binding)//GO:0000981(RNA polymerase II transcription factor activity, sequence-specific DNA binding)//GO:0003682(chromatin binding)//GO:0001078(transcriptional repre…	GO:2000377(regulation of reactive oxygen species metabolic process)//GO:0006914(autophagy)//GO:0001678(cellular glucose homeostasis)//GO:0009653(anatomical structure morphogenesis)//GO:0070301(cellular response to hydrogen peroxide)//GO:2000505(regulation of energy homeostasis)//GO:2000177(regulation of neural precursor cell proliferation)//GO:0048011(neurotrophin TRK receptor signaling pathway)/…
chr11	57417747	57417880	diffreps_peak_700	7.9961	133	ENST00000352187	SLC43A3	130.125	1.00903e-08	5.99487e-08	up	29015	EEG1|FOAP-13|PRO1659|SEEEG-1	HGNC:HGNC:17466|Ensembl:ENSG00000134802|HPRD:15391|Vega:OTTHUMG00000167113	solute carrier family 43 member 3		GO:0016021(integral component of membrane)//GO:0005575(cellular_component)	GO:0003674(molecular_function)	GO:0055085(transmembrane transport)//GO:0008150(biological_process)
chr1	6785361	6785575	diffreps_peak_45	8.24195	214	ENST00000303635	CAMTA1	240.6	5.72864e-09	4.22237e-08	up	23261	CANPMR	MIM:611501|HGNC:HGNC:18806|Ensembl:ENSG00000171735|HPRD:16681|Vega:OTTHUMG00000001212	calmodulin binding transcription activator 1		GO:0005634(nucleus)//GO:0005737(cytoplasm)	GO:0001077(transcriptional activator activity, RNA polymerase II core promoter proximal region sequence-specific binding)//GO:0043565(sequence-specific DNA binding)	GO:0006366(transcription from RNA polymerase II promoter)//GO:0045944(positive regulation of transcription from RNA polymerase II promoter)//GO:0050885(neuromuscular process controlling balance)
chr17	17681472	17681793	diffreps_peak_1830	7.87297	321	ENST00000353383	RAI1	86.0506	1.33977e-08	7.05958e-08	up	10743	SMCR|SMS	MIM:607642|HGNC:HGNC:9834|Ensembl:ENSG00000108557|HPRD:07406|Vega:OTTHUMG00000059314	retinoic acid induced 1		GO:0005739(mitochondrion)//GO:0005634(nucleus)//GO:0005654(nucleoplasm)	GO:0035326(enhancer binding)//GO:0008270(zinc ion binding)//GO:0005515(protein binding)//GO:0003700(transcription factor activity, sequence-specific DNA binding)	GO:0045944(positive regulation of transcription from RNA polymerase II promoter)//GO:0001501(skeletal system development)//GO:0032922(circadian regulation of gene expression)//GO:0040015(negative regulation of multicellular organism growth)//GO:0045893(positive regulation of transcription, DNA-templated)
chr16	24539583	24539900	diffreps_peak_1594	7.85203	317	ENST00000319715	RBBP6	970.2	1.40596e-08	7.34159e-08	up	5930	MY038|P2P-R|PACT|RBQ-1|SNAMA	MIM:600938|HGNC:HGNC:9889|Ensembl:ENSG00000122257|HPRD:02964|Vega:OTTHUMG00000096991	retinoblastoma binding protein 6		GO:0005815(microtubule organizing center)//GO:0005694(chromosome)//GO:0005730(nucleolus)//GO:0005654(nucleoplasm)//GO:0005634(nucleus)//GO:0005737(cytoplasm)	GO:0003676(nucleic acid binding)//GO:0008270(zinc ion binding)//GO:0004842(ubiquitin-protein transferase activity)//GO:0061630(ubiquitin protein ligase activity)//GO:0016874(ligase activity)//GO:0044822(poly(A) RNA binding)//GO:0005515(protein binding)	GO:0006974(cellular response to DNA damage stimulus)//GO:0035264(multicellular organism growth)//GO:0048568(embryonic organ development)//GO:0016567(protein ubiquitination)//GO:0001701(in utero embryonic development)//GO:0061053(somite development)//GO:0042787(protein ubiquitination involved in ubiquitin-dependent protein catabolic process)//GO:0006260(DNA replication)//GO:0006275(regulation of D…
chr20	49222956	49223016	diffreps_peak_2901	8.20267	60	ENST00000371764	DDX27	308.8	6.27086e-09	4.22237e-08	up	55661	DRS1|Drs1p|HSPC259|PP3241|RHLP|dJ686N3.1	MIM:616621|HGNC:HGNC:15837|Ensembl:ENSG00000124228|HPRD:10859|Vega:OTTHUMG00000033072	DEAD-box helicase 27		GO:0005730(nucleolus)	GO:0003676(nucleic acid binding)//GO:0005524(ATP binding)//GO:0004386(helicase activity)//GO:0044822(poly(A) RNA binding)//GO:0005515(protein binding)//GO:0004004(ATP-dependent RNA helicase activity)	GO:0010501(RNA secondary structure unwinding)//GO:0006364(rRNA processing)//GO:0008152(metabolic process)
chr7	6402315	6402480	diffreps_peak_3910	8.22717	165	ENST00000348035	RAC1	1992	5.92689e-09	4.22237e-08	up	5879	MIG5|Rac-1|TC-25|p21-Rac1	MIM:602048|HGNC:HGNC:9801|Ensembl:ENSG00000136238|HPRD:03627|Vega:OTTHUMG00000023540	ras-related C3 botulinum toxin substrate 1 (rho family, small GTP binding protein Rac1)	hsa04010(MAPK signaling pathway)//hsa04014(Ras signaling pathway)//hsa04015(Rap1 signaling pathway)//hsa04024(cAMP signaling pathway)//hsa04062(Chemokine signaling pathway)//hsa04071(Sphingolipid signaling pathway)//hsa04145(Phagosome)//hsa04151(PI3K-Akt signaling pathway)//hsa04310(Wnt signaling pathway)//hsa04360(Axon guidance)//hsa04370(VEGF signaling pathway)//hsa04380(Osteoclast differentiat…	GO:0001891(phagocytic cup)//GO:0005886(plasma membrane)//GO:0070062(extracellular exosome)//GO:0030027(lamellipodium)//GO:0005802(trans-Golgi network)//GO:0016020(membrane)//GO:0005789(endoplasmic reticulum membrane)//GO:0005925(focal adhesion)//GO:0005829(cytosol)//GO:0005884(actin filament)//GO:0031901(early endosome membrane)//GO:0036464(cytoplasmic ribonucleoprotein granule)//GO:0000139(Golgi…	GO:0017137(Rab GTPase binding)//GO:0042826(histone deacetylase binding)//GO:0019901(protein kinase binding)//GO:0003924(GTPase activity)//GO:0019899(enzyme binding)//GO:0030742(GTP-dependent protein binding)//GO:0051022(Rho GDP-dissociation inhibitor binding)//GO:0005525(GTP binding)//GO:0031996(thioesterase binding)//GO:0005515(protein binding)	GO:0030168(platelet activation)//GO:0060263(regulation of respiratory burst)//GO:0008152(metabolic process)//GO:0002551(mast cell chemotaxis)//GO:0060071(Wnt signaling pathway, planar cell polarity pathway)//GO:0009653(anatomical structure morphogenesis)//GO:0009611(response to wounding)//GO:0021831(embryonic olfactory bulb interneuron precursor migration)//GO:0045216(cell-cell junction organizat…
chr16	75235501	75235820	diffreps_peak_1687	7.37022	319	ENST00000162330	BCAR1	22.9521	4.26362e-08	1.7453e-07	up	9564	CAS|CAS1|CASS1|CRKAS|P130Cas	MIM:602941|HGNC:HGNC:971|Ensembl:ENSG00000050820|HPRD:04248|Vega:OTTHUMG00000137604	breast cancer anti-estrogen resistance 1	hsa04015(Rap1 signaling pathway)//hsa04062(Chemokine signaling pathway)//hsa04510(Focal adhesion)//hsa04670(Leukocyte transendothelial migration)//hsa04810(Regulation of actin cytoskeleton)//hsa05100(Bacterial invasion of epithelial cells)	GO:0005886(plasma membrane)//GO:0030027(lamellipodium)//GO:0015629(actin cytoskeleton)//GO:0001726(ruffle)//GO:0005829(cytosol)//GO:0005737(cytoplasm)//GO:0005730(nucleolus)//GO:0005925(focal adhesion)	GO:0019901(protein kinase binding)//GO:0004871(signal transducer activity)//GO:0005515(protein binding)//GO:0017124(SH3 domain binding)	GO:0030168(platelet activation)//GO:0007015(actin filament organization)//GO:0016477(cell migration)//GO:0050853(B cell receptor signaling pathway)//GO:0048011(neurotrophin TRK receptor signaling pathway)//GO:0048008(platelet-derived growth factor receptor signaling pathway)//GO:0010595(positive regulation of endothelial cell migration)//GO:0050851(antigen receptor-mediated signaling pathway)//GO…
chr22	41177941	41178280	diffreps_peak_3107	7.66419	339	ENST00000263253	EP300	17.3092	2.16678e-08	9.87947e-08	up	2033	KAT3B|RSTS2|p300	MIM:602700|HGNC:HGNC:3373|Ensembl:ENSG00000100393|HPRD:04078|Vega:OTTHUMG00000150937	E1A binding protein p300	hsa04024(cAMP signaling pathway)//hsa04066(HIF-1 signaling pathway)//hsa04068(FoxO signaling pathway)//hsa04110(Cell cycle)//hsa04310(Wnt signaling pathway)//hsa04330(Notch signaling pathway)//hsa04350(TGF-beta signaling pathway)//hsa04520(Adherens junction)//hsa04630(Jak-STAT signaling pathway)//hsa04720(Long-term potentiation)//hsa04916(Melanogenesis)//hsa04919(Thyroid hormone signaling pathway…	GO:0005654(nucleoplasm)//GO:0005667(transcription factor complex)//GO:0005634(nucleus)//GO:0005737(cytoplasm)//GO:0000123(histone acetyltransferase complex)	GO:0031490(chromatin DNA binding)//GO:0004468(lysine N-acetyltransferase activity, acting on acetyl phosphate as donor)//GO:0003684(damaged DNA binding)//GO:0008134(transcription factor binding)//GO:0001228(transcriptional activator activity, RNA polymerase II transcription regulatory region sequence-specific binding)//GO:0097157(pre-mRNA intronic binding)//GO:0004402(histone acetyltransferase ac…	GO:0043969(histone H2B acetylation)//GO:0001756(somitogenesis)//GO:0018393(internal peptidyl-lysine acetylation)//GO:0000122(negative regulation of transcription from RNA polymerase II promoter)//GO:0034644(cellular response to UV)//GO:0007623(circadian rhythm)//GO:0000086(G2/M transition of mitotic cell cycle)//GO:0007519(skeletal muscle tissue development)//GO:0045444(fat cell differentiation)/…
chr11	2138721	2139389	diffreps_peak_637	7.01	668	ENST00000416167	IGF2	2596.8	9.77244e-08	3.71776e-07	up	3481	C11orf43|GRDF|IGF-II|PP9974	MIM:147470|HGNC:HGNC:5466|Ensembl:ENSG00000167244|HPRD:00939|HPRD:17410|Vega:OTTHUMG00000009395	insulin like growth factor 2	hsa05205(Proteoglycans in cancer)	GO:0005886(plasma membrane)//GO:0070062(extracellular exosome)//GO:0005576(extracellular region)//GO:0005615(extracellular space)//GO:0031093(platelet alpha granule lumen)	GO:0008083(growth factor activity)//GO:0030546(receptor activator activity)//GO:0043539(protein serine/threonine kinase activator activity)//GO:0005159(insulin-like growth factor receptor binding)//GO:0005515(protein binding)//GO:0005179(hormone activity)//GO:0005158(insulin receptor binding)	GO:0030168(platelet activation)//GO:0044267(cellular protein metabolic process)//GO:0042104(positive regulation of activated T cell proliferation)//GO:2000273(positive regulation of receptor activity)//GO:0038028(insulin receptor signaling pathway via phosphatidylinositol 3-kinase)//GO:0071902(positive regulation of protein serine/threonine kinase activity)//GO:0009887(organ morphogenesis)//GO:00…
chrX	67545401	67545620	diffreps_peak_4513	8.18467	219	ENST00000374690	AR	406.1	6.53633e-09	4.22237e-08	up	367	AIS|AR8|DHTR|HUMARA|HYSP1|KD|NR3C4|SBMA|SMAX1|TFM	MIM:313700|HGNC:HGNC:644|Ensembl:ENSG00000169083|HPRD:02437|Vega:OTTHUMG00000021740	androgen receptor	hsa04114(Oocyte meiosis)//hsa05200(Pathways in cancer)//hsa05215(Prostate cancer)	GO:0005886(plasma membrane)//GO:0000790(nuclear chromatin)//GO:0043234(protein complex)//GO:0005829(cytosol)//GO:0005654(nucleoplasm)//GO:0005634(nucleus)//GO:0005737(cytoplasm)	GO:0004879(RNA polymerase II transcription factor activity, ligand-activated sequence-specific DNA binding)//GO:0003682(chromatin binding)//GO:0008270(zinc ion binding)//GO:0003700(transcription factor activity, sequence-specific DNA binding)//GO:0004882(androgen receptor activity)//GO:0043565(sequence-specific DNA binding)//GO:0019899(enzyme binding)//GO:0000978(RNA polymerase II core promoter p…	GO:0010628(positive regulation of gene expression)//GO:0045893(positive regulation of transcription, DNA-templated)//GO:0007283(spermatogenesis)//GO:0008285(negative regulation of cell proliferation)//GO:0060740(prostate gland epithelium morphogenesis)//GO:0045720(negative regulation of integrin biosynthetic process)//GO:2001237(negative regulation of extrinsic apoptotic signaling pathway)//GO:00…
chr1	28736861	28737100	diffreps_peak_132	7.1414	239	ENST00000373812	YTHDF2	10.5602	7.22107e-08	2.81963e-07	up	51441	CAHL|HGRG8|NY-REN-2	MIM:610640|HGNC:HGNC:31675|Ensembl:ENSG00000198492|HPRD:06587|Vega:OTTHUMG00000003648	YTH N(6)-methyladenosine RNA binding protein 2		GO:0000932(cytoplasmic mRNA processing body)//GO:0005634(nucleus)//GO:0005737(cytoplasm)//GO:0005829(cytosol)	GO:0044822(poly(A) RNA binding)//GO:0005515(protein binding)//GO:1990247(N6-methyladenosine-containing RNA binding)	GO:0043488(regulation of mRNA stability)//GO:1903679(positive regulation of cap-independent translational initiation)//GO:0006959(humoral immune response)
chr3	94058981	94059240	diffreps_peak_3276	8.23779	259	ENST00000314636	DHFR2	163	5.7837e-09	4.22237e-08	up
chr2	70087521	70087740	diffreps_peak_2644	7.0477	219	ENST00000303577	PCBP1	38.2739	8.95992e-08	3.4272e-07	up	5093	HEL-S-85|HNRPE1|HNRPX|hnRNP-E1|hnRNP-X	MIM:601209|HGNC:HGNC:8647|Ensembl:ENSG00000169564|HPRD:03128|Vega:OTTHUMG00000129645	poly(rC) binding protein 1	hsa03040(Spliceosome)	GO:0030529(intracellular ribonucleoprotein complex)//GO:0070062(extracellular exosome)//GO:0016020(membrane)//GO:0043231(intracellular membrane-bounded organelle)//GO:0005654(nucleoplasm)//GO:0005737(cytoplasm)	GO:0044822(poly(A) RNA binding)//GO:0003697(single-stranded DNA binding)//GO:0003729(mRNA binding)//GO:0005515(protein binding)//GO:0003723(RNA binding)	GO:0000398(mRNA splicing, via spliceosome)//GO:0010467(gene expression)//GO:0008380(RNA splicing)
chr1	32889001	32889276	diffreps_peak_148	8.20444	275	ENST00000373467	HPCA	334.7	6.24538e-09	4.22237e-08	up	3208	BDR2|DYT2	MIM:142622|HGNC:HGNC:5144|Ensembl:ENSG00000121905|HPRD:00811|Vega:OTTHUMG00000004017	hippocalcin		GO:0044327(dendritic spine head)//GO:0043204(perikaryon)//GO:0032839(dendrite cytoplasm)//GO:0030424(axon)//GO:0032809(neuronal cell body membrane)//GO:0032590(dendrite membrane)	GO:0019900(kinase binding)//GO:0003779(actin binding)//GO:0005509(calcium ion binding)	GO:0048839(inner ear development)//GO:0060041(retina development in camera-type eye)//GO:0031283(negative regulation of guanylate cyclase activity)//GO:0019722(calcium-mediated signaling)//GO:0007420(brain development)//GO:0031584(activation of phospholipase D activity)//GO:0045762(positive regulation of adenylate cyclase activity)//GO:1904010(response to Aroclor 1254)//GO:1904009(cellular respon…
chr17	30477422	30477486	diffreps_peak_1863	8.27278	64	ENST00000467337	GOSR1	422.2	5.336e-09	4.22237e-08	up	9527	GOLIM2|GOS-28|GOS28|GOS28/P28|GS28|P28	MIM:604026|HGNC:HGNC:4430|Ensembl:ENSG00000108587|Vega:OTTHUMG00000132796	golgi SNAP receptor complex member 1	hsa04130(SNARE interactions in vesicular transport)	GO:0031201(SNARE complex)//GO:0016021(integral component of membrane)//GO:0016020(membrane)//GO:0005794(Golgi apparatus)//GO:0005797(Golgi medial cisterna)//GO:0000139(Golgi membrane)//GO:0005801(cis-Golgi network)	GO:0000149(SNARE binding)//GO:0005484(SNAP receptor activity)	GO:0042147(retrograde transport, endosome to Golgi)//GO:0044267(cellular protein metabolic process)//GO:0006906(vesicle fusion)//GO:0048209(regulation of vesicle targeting, to, from or within Golgi)//GO:0061024(membrane organization)//GO:0043687(post-translational protein modification)//GO:0006891(intra-Golgi vesicle-mediated transport)//GO:0015031(protein transport)//GO:0018279(protein N-linked …
chr17	60183221	60183440	diffreps_peak_1965	8.20269	219	ENST00000300896	USP32	785.3	6.27057e-09	4.22237e-08	up	84669	NY-REN-60|USP10	MIM:607740|HGNC:HGNC:19143|HPRD:07612	ubiquitin specific peptidase 32		GO:0016020(membrane)//GO:0005794(Golgi apparatus)//GO:0005737(cytoplasm)	GO:0005515(protein binding)//GO:0004843(thiol-dependent ubiquitin-specific protease activity)//GO:0005509(calcium ion binding)//GO:0008234(cysteine-type peptidase activity)	GO:0016579(protein deubiquitination)//GO:0008152(metabolic process)//GO:0006511(ubiquitin-dependent protein catabolic process)
chr5	132893029	132893118	diffreps_peak_3591	7.55953	89	ENST00000265343	AFF4	26.4718	2.75723e-08	1.19403e-07	up	27125	AF5Q31|CHOPS|MCEF	MIM:604417|HGNC:HGNC:17869|Ensembl:ENSG00000072364|HPRD:09187|Vega:OTTHUMG00000059838	AF4/FMR2 family member 4		GO:0035327(transcriptionally active chromatin)//GO:0008023(transcription elongation factor complex)	GO:0005515(protein binding)//GO:0003700(transcription factor activity, sequence-specific DNA binding)	GO:0006366(transcription from RNA polymerase II promoter)//GO:0006355(regulation of transcription, DNA-templated)//GO:0007286(spermatid development)
chr14	74781581	74781900	diffreps_peak_1263	7.91655	319	ENST00000325680	YLPM1	425.608	1.21186e-08	6.79501e-08	up	56252	C14orf170|PPP1R169|ZAP113|ZAP3	HGNC:HGNC:17798|Ensembl:ENSG00000119596|Vega:OTTHUMG00000172503	YLP motif containing 1		GO:0005654(nucleoplasm)//GO:0005634(nucleus)//GO:0016607(nuclear speck)//GO:0005737(cytoplasm)	GO:0044822(poly(A) RNA binding)//GO:0005515(protein binding)//GO:0001078(transcriptional repressor activity, RNA polymerase II core promoter proximal region sequence-specific binding)	GO:0032204(regulation of telomere maintenance)//GO:0006351(transcription, DNA-templated)//GO:0008150(biological_process)//GO:0000122(negative regulation of transcription from RNA polymerase II promoter)
chr6	81751921	81752178	diffreps_peak_3759	7.54403	257	ENST00000320172	FAM46A	1077.7	2.85738e-08	1.23171e-07	up	55603	C6orf37|XTP11	MIM:611357|HGNC:HGNC:18345|Ensembl:ENSG00000112773|HPRD:13311|Vega:OTTHUMG00000015097	family with sequence similarity 46 member A			GO:0044822(poly(A) RNA binding)//GO:0005515(protein binding)	GO:0010468(regulation of gene expression)//GO:0030193(regulation of blood coagulation)
chr19	38390199	38390360	diffreps_peak_2384	6.17175	161	ENST00000338502	SPRED3	108.6	6.73367e-07	2.29467e-06	up	399473	Eve-3|spred-3	MIM:609293|HGNC:HGNC:31041|Ensembl:ENSG00000188766|Vega:OTTHUMG00000182082	sprouty-related, EVH1 domain containing 3		GO:0016020(membrane)		GO:0009966(regulation of signal transduction)//GO:0007275(multicellular organism development)
chr20	62303561	62303780	diffreps_peak_2921	7.90108	219	ENST00000462554	ADRM1	46.481	1.25579e-08	6.92102e-08	up	11047	ARM-1|ARM1|GP110	MIM:610650|HGNC:HGNC:15759|Ensembl:ENSG00000130706|HPRD:06440|Vega:OTTHUMG00000032904	adhesion regulating molecule 1		GO:0005886(plasma membrane)//GO:0005887(integral component of plasma membrane)//GO:0016020(membrane)//GO:0000502(proteasome complex)//GO:0005654(nucleoplasm)//GO:0005634(nucleus)//GO:0005737(cytoplasm)	GO:0061133(endopeptidase activator activity)//GO:0002020(protease binding)//GO:0005515(protein binding)//GO:0070628(proteasome binding)	GO:0043248(proteasome assembly)//GO:0006368(transcription elongation from RNA polymerase II promoter)//GO:0010950(positive regulation of endopeptidase activity)
chrX	154472589	154472600	diffreps_peak_4586	8.21804	11	ENST00000369682	PLXNA3	391.6	6.05281e-09	4.22237e-08	up	55558	6.3|HSSEXGENE|PLXN3|PLXN4|XAP-6	MIM:300022|HGNC:HGNC:9101|HPRD:02062	plexin A3	hsa04360(Axon guidance)	GO:0005886(plasma membrane)//GO:0005887(integral component of plasma membrane)//GO:0016020(membrane)//GO:0002116(semaphorin receptor complex)//GO:0043231(intracellular membrane-bounded organelle)//GO:0030054(cell junction)//GO:0005634(nucleus)	GO:0005515(protein binding)//GO:0017154(semaphorin receptor activity)//GO:0004888(transmembrane signaling receptor activity)	GO:0021785(branchiomotor neuron axon guidance)//GO:0007411(axon guidance)//GO:0071526(semaphorin-plexin signaling pathway)//GO:1902287(semaphorin-plexin signaling pathway involved in axon guidance)//GO:0051495(positive regulation of cytoskeleton organization)//GO:0048843(negative regulation of axon extension involved in axon guidance)//GO:0050919(negative chemotaxis)//GO:0021766(hippocampus devel…
chr8	143538201	143538420	diffreps_peak_4204	8.21063	219	ENST00000262577	ZC3H3	827.6	6.15695e-09	4.22237e-08	up	23144	ZC3HDC3	HGNC:HGNC:28972|Ensembl:ENSG00000014164|HPRD:15697|Vega:OTTHUMG00000165127	zinc finger CCCH-type containing 3		GO:0005634(nucleus)//GO:0005847(mRNA cleavage and polyadenylation specificity factor complex)	GO:0070412(R-SMAD binding)//GO:0003674(molecular_function)//GO:0046872(metal ion binding)//GO:0003677(DNA binding)	GO:0006378(mRNA polyadenylation)//GO:0010793(regulation of mRNA export from nucleus)//GO:0016973(poly(A)+ mRNA export from nucleus)//GO:0032927(positive regulation of activin receptor signaling pathway)
chr12	116277321	116277338	diffreps_peak_1058	8.20022	17	ENST00000281928	MED13L	486.5	6.3064e-09	4.22237e-08	up	23389	MRFACD|PROSIT240|THRAP2|TRAP240L	MIM:608771|HGNC:HGNC:22962|Ensembl:ENSG00000123066|HPRD:10579|Vega:OTTHUMG00000169404	mediator complex subunit 13-like	hsa04919(Thyroid hormone signaling pathway)	GO:0016592(mediator complex)	GO:0001104(RNA polymerase II transcription cofactor activity)	GO:0006357(regulation of transcription from RNA polymerase II promoter)//GO:0006351(transcription, DNA-templated)
chr22	23787101	23787262	diffreps_peak_3057	6.703	161	ENST00000263121	SMARCB1	10.4031	1.98153e-07	7.1938e-07	up	6598	BAF47|INI1|MRD15|PPP1R144|RDT|RTPS1|SNF5|SNF5L1|SWNTS1|Sfh1p|Snr1|hSNFS	MIM:601607|HGNC:HGNC:11103|Ensembl:ENSG00000099956|HPRD:03364|Vega:OTTHUMG00000150737	SWI/SNF related, matrix associated, actin dependent regulator of chromatin, subfamily b, member 1		GO:0071565(nBAF complex)//GO:0071564(npBAF complex)//GO:0000790(nuclear chromatin)//GO:0001741(XY body)//GO:0043234(protein complex)//GO:0000228(nuclear chromosome)//GO:0016514(SWI/SNF complex)//GO:0005654(nucleoplasm)//GO:0005730(nucleolus)//GO:0005634(nucleus)	GO:0030957(Tat protein binding)//GO:0031492(nucleosomal DNA binding)//GO:0000980(RNA polymerase II distal enhancer sequence-specific DNA binding)//GO:0000978(RNA polymerase II core promoter proximal region sequence-specific DNA binding)//GO:0003677(DNA binding)//GO:0001164(RNA polymerase I CORE element sequence-specific DNA binding)//GO:0005515(protein binding)//GO:0002039(p53 binding)//GO:000371…	GO:0006337(nucleosome disassembly)//GO:2000618(regulation of histone H4-K16 acetylation)//GO:0001835(blastocyst hatching)//GO:1900113(negative regulation of histone H3-K9 trimethylation)//GO:0008285(negative regulation of cell proliferation)//GO:1901838(positive regulation of transcription of nuclear large rRNA transcript from RNA polymerase I promoter)//GO:2000617(positive regulation of histone …
chr1	19655323	19655436	diffreps_peak_86	7.12707	113	ENST00000439278	NBL1	2789	7.46325e-08	2.9026e-07	up	4681	D1S1733E|DAN|DAND1|NB|NO3	MIM:600613|HGNC:HGNC:7650|Ensembl:ENSG00000158747|HPRD:09001|Vega:OTTHUMG00000002700	neuroblastoma 1, DAN family BMP antagonist	hsa04350(TGF-beta signaling pathway)	GO:0005615(extracellular space)	GO:0036122(BMP binding)//GO:0005515(protein binding)//GO:0016015(morphogen activity)//GO:0042803(protein homodimerization activity)	GO:0030514(negative regulation of BMP signaling pathway)//GO:0035582(sequestering of BMP in extracellular matrix)//GO:0048263(determination of dorsal identity)//GO:0090027(negative regulation of monocyte chemotaxis)//GO:0045666(positive regulation of neuron differentiation)//GO:0048812(neuron projection morphogenesis)//GO:0038098(sequestering of BMP from receptor via BMP binding)//GO:0007399(nerv…
chr6	31829421	31829660	diffreps_peak_3720	6.65213	239	ENST00000375650	HSPA1B	18.7639	2.22777e-07	8.04412e-07	up	3304	HSP70-1B|HSP70-2|HSP70.2	MIM:603012|HGNC:HGNC:5233|Ensembl:ENSG00000204388|HPRD:06784|Vega:OTTHUMG00000031202	heat shock protein family A (Hsp70) member 1B	hsa03040(Spliceosome)//hsa04010(MAPK signaling pathway)//hsa04141(Protein processing in endoplasmic reticulum)//hsa04144(Endocytosis)//	GO:0005737(cytoplasm)//GO:0048471(perinuclear region of cytoplasm)//GO:0005829(cytosol)//GO:0005814(centriole)//GO:0016234(inclusion body)//GO:0005654(nucleoplasm)//GO:0072562(blood microparticle)//GO:0005925(focal adhesion)//GO:0000151(ubiquitin ligase complex)	GO:0044183(protein binding involved in protein folding)//GO:0042826(histone deacetylase binding)//GO:0031625(ubiquitin protein ligase binding)//GO:0051082(unfolded protein binding)//GO:0005524(ATP binding)//GO:0019899(enzyme binding)//GO:0001618(virus receptor activity)//GO:0031072(heat shock protein binding)//GO:0055131(C3HC4-type RING finger domain binding)//GO:0016887(ATPase activity)//GO:0001…	GO:1903265(positive regulation of tumor necrosis factor-mediated signaling pathway)//GO:0010941(regulation of cell death)//GO:1900034(regulation of cellular response to heat)//GO:0070434(positive regulation of nucleotide-binding oligomerization domain containing 2 signaling pathway)//GO:0010628(positive regulation of gene expression)//GO:2001240(negative regulation of extrinsic apoptotic signalin…
chr4	13601421	13601640	diffreps_peak_3415	7.95872	219	ENST00000040738	BOD1L1	179.025	1.09971e-08	6.34854e-08	up	259282	BOD1L|FAM44A	MIM:616746|HGNC:HGNC:31792|Ensembl:ENSG00000038219|HPRD:08156|Vega:OTTHUMG00000090659	biorientation of chromosomes in cell division 1 like 1		GO:0005654(nucleoplasm)//GO:0005694(chromosome)	GO:0003677(DNA binding)	GO:0031297(replication fork processing)//GO:0006281(DNA repair)//GO:0006974(cellular response to DNA damage stimulus)
chr19	51716229	51716388	diffreps_peak_2522	8.18612	159	ENST00000601667	HAS1	388.1	6.51443e-09	4.22237e-08	up	3036	HAS	MIM:601463|HGNC:HGNC:4818|Ensembl:ENSG00000105509|HPRD:03271|Vega:OTTHUMG00000183499	hyaluronan synthase 1		GO:0016021(integral component of membrane)//GO:0005887(integral component of plasma membrane)//GO:0005886(plasma membrane)//GO:0005737(cytoplasm)	GO:0050501(hyaluronan synthase activity)	GO:0006024(glycosaminoglycan biosynthetic process)//GO:0036120(cellular response to platelet-derived growth factor stimulus)//GO:0044281(small molecule metabolic process)//GO:0030212(hyaluronan metabolic process)//GO:0045226(extracellular polysaccharide biosynthetic process)//GO:0007155(cell adhesion)//GO:0005975(carbohydrate metabolic process)//GO:0010764(negative regulation of fibroblast migrat…
chr12	123271721	123271920	diffreps_peak_1081	7.59331	199	ENST00000261692	CDK2AP1	17.2963	2.5509e-08	1.12443e-07	up	8099	DOC1|DORC1|ST19|doc-1|p12DOC-1	MIM:602198|HGNC:HGNC:14002|Ensembl:ENSG00000111328|HPRD:03726|Vega:OTTHUMG00000168854	cyclin-dependent kinase 2 associated protein 1		GO:0005634(nucleus)//GO:0048471(perinuclear region of cytoplasm)	GO:0070182(DNA polymerase binding)//GO:0005515(protein binding)	GO:0007049(cell cycle)//GO:0001934(positive regulation of protein phosphorylation)//GO:0006261(DNA-dependent DNA replication)
chr17	28373011	28373091	diffreps_peak_1853	8.18703	80	ENST00000542029	VTN	475.4	6.50086e-09	4.22237e-08	up	7448	V75|VN|VNT	MIM:193190|HGNC:HGNC:12724|HPRD:01902	vitronectin	hsa04151(PI3K-Akt signaling pathway)//hsa04510(Focal adhesion)//hsa04512(ECM-receptor interaction)//hsa04610(Complement and coagulation cascades)//hsa05205(Proteoglycans in cancer)	GO:0070062(extracellular exosome)//GO:0005576(extracellular region)//GO:0071062(alphav-beta3 integrin-vitronectin complex)//GO:0005578(proteinaceous extracellular matrix)//GO:0031012(extracellular matrix)//GO:0072562(blood microparticle)//GO:0005615(extracellular space)	GO:0008201(heparin binding)//GO:0005178(integrin binding)//GO:0050840(extracellular matrix binding)//GO:0005044(scavenger receptor activity)//GO:0005515(protein binding)//GO:0030247(polysaccharide binding)	GO:0045087(innate immune response)//GO:0061302(smooth muscle cell-matrix adhesion)//GO:0090303(positive regulation of wound healing)//GO:0006898(receptor-mediated endocytosis)//GO:0035987(endodermal cell differentiation)//GO:0030198(extracellular matrix organization)//GO:0048260(positive regulation of receptor-mediated endocytosis)//GO:0048709(oligodendrocyte differentiation)//GO:0007155(cell adh…
chr12	124437929	124437996	diffreps_peak_1100	9.42914	67	ENST00000404621	NCOR2	364	3.72269e-10	4.22237e-08	up	9612	CTG26|N-CoR2|SMAP270|SMRT|SMRTE|SMRTE-tau|TNRC14|TRAC|TRAC-1|TRAC1	MIM:600848|HGNC:HGNC:7673|Ensembl:ENSG00000196498|HPRD:02910|Vega:OTTHUMG00000150455	nuclear receptor corepressor 2	hsa04330(Notch signaling pathway)//hsa05169(Epstein-Barr virus infection)	GO:0016020(membrane)//GO:0000118(histone deacetylase complex)//GO:0017053(transcriptional repressor complex)//GO:0016363(nuclear matrix)//GO:0000785(chromatin)//GO:0005654(nucleoplasm)//GO:0005634(nucleus)//GO:0016604(nuclear body)	GO:0042826(histone deacetylase binding)//GO:0005112(Notch binding)//GO:0032403(protein complex binding)//GO:0043565(sequence-specific DNA binding)//GO:0003682(chromatin binding)//GO:0001012(RNA polymerase II regulatory region DNA binding)//GO:0046965(retinoid X receptor binding)//GO:0016922(ligand-dependent nuclear receptor binding)//GO:0008134(transcription factor binding)//GO:0047485(protein N-…	GO:0006351(transcription, DNA-templated)//GO:0000122(negative regulation of transcription from RNA polymerase II promoter)//GO:0072365(regulation of cellular ketone metabolic process by negative regulation of transcription from RNA polymerase II promoter)//GO:0007179(transforming growth factor beta receptor signaling pathway)//GO:0007595(lactation)//GO:0021846(cell proliferation in forebrain)//GO…
chr5	15500281	15500600	diffreps_peak_3519	7.31316	319	ENST00000504595	FBXL7	1581.1	4.86228e-08	1.96406e-07	up	23194	FBL6|FBL7	MIM:605656|HGNC:HGNC:13604|Ensembl:ENSG00000183580|HPRD:05740|Vega:OTTHUMG00000161798	F-box and leucine-rich repeat protein 7		GO:0005813(centrosome)//GO:0019005(SCF ubiquitin ligase complex)//GO:0005737(cytoplasm)//GO:0000151(ubiquitin ligase complex)	GO:0004842(ubiquitin-protein transferase activity)	GO:0016567(protein ubiquitination)//GO:0007067(mitotic nuclear division)//GO:0051301(cell division)//GO:0008283(cell proliferation)//GO:0031146(SCF-dependent proteasomal ubiquitin-dependent protein catabolic process)//GO:0006511(ubiquitin-dependent protein catabolic process)//GO:0000086(G2/M transition of mitotic cell cycle)
chr19	12995741	12995864	diffreps_peak_2259	8.25159	123	ENST00000397661	NFIX	901	5.60281e-09	4.22237e-08	up	4784	MRSHSS|NF1A|SOTOS2	MIM:164005|HGNC:HGNC:7788|Ensembl:ENSG00000008441|HPRD:01234|Vega:OTTHUMG00000180726	nuclear factor I/X (CCAAT-binding transcription factor)		GO:0005634(nucleus)	GO:0005515(protein binding)//GO:0003705(transcription factor activity, RNA polymerase II distal enhancer sequence-specific binding)//GO:0003677(DNA binding)//GO:0003700(transcription factor activity, sequence-specific DNA binding)	GO:0048708(astrocyte differentiation)//GO:0021680(cerebellar Purkinje cell layer development)//GO:0021707(cerebellar granule cell differentiation)//GO:0006351(transcription, DNA-templated)//GO:0006366(transcription from RNA polymerase II promoter)//GO:0045944(positive regulation of transcription from RNA polymerase II promoter)//GO:0000122(negative regulation of transcription from RNA polymerase …
chr22	31944460	31944820	diffreps_peak_3079	7.60983	360	ENST00000248975	YWHAH	1784.8	2.45569e-08	1.09067e-07	up	7533	YWHA1	MIM:113508|HGNC:HGNC:12853|Ensembl:ENSG00000128245|HPRD:00215|Vega:OTTHUMG00000030833	tyrosine 3-monooxygenase/tryptophan 5-monooxygenase activation protein, eta	hsa04110(Cell cycle)//hsa04114(Oocyte meiosis)//hsa04151(PI3K-Akt signaling pathway)//hsa04390(Hippo signaling pathway)//hsa05169(Epstein-Barr virus infection)//hsa05203(Viral carcinogenesis)	GO:0005886(plasma membrane)//GO:0070062(extracellular exosome)//GO:0030659(cytoplasmic vesicle membrane)//GO:0014704(intercalated disc)//GO:0005829(cytosol)//GO:0005739(mitochondrion)//GO:0005737(cytoplasm)	GO:0019904(protein domain specific binding)//GO:0003779(actin binding)//GO:0019899(enzyme binding)//GO:0046982(protein heterodimerization activity)//GO:0044325(ion channel binding)//GO:0017080(sodium channel regulator activity)//GO:0005159(insulin-like growth factor receptor binding)//GO:0005515(protein binding)//GO:0035259(glucocorticoid receptor binding)	GO:0061024(membrane organization)//GO:0048167(regulation of synaptic plasticity)//GO:1900740(positive regulation of protein insertion into mitochondrial membrane involved in apoptotic signaling pathway)//GO:0045664(regulation of neuron differentiation)//GO:2000649(regulation of sodium ion transmembrane transporter activity)//GO:0050774(negative regulation of dendrite morphogenesis)//GO:0010467(ge…
chr6	32097221	32097420	diffreps_peak_3722	6.57682	199	ENST00000375244	TNXB	11.1126	2.64959e-07	9.47477e-07	up	7148	EDS3|HXBL|TENX|TN-X|TNX|TNXB1|TNXB2|TNXBS|VUR8|XB|XBS	MIM:600985|HGNC:HGNC:11976|Ensembl:ENSG00000168477|HPRD:02993|Vega:OTTHUMG00000031088	tenascin XB	hsa04151(PI3K-Akt signaling pathway)//hsa04510(Focal adhesion)//hsa04512(ECM-receptor interaction)//hsa05206(MicroRNAs in cancer)	GO:0070062(extracellular exosome)//GO:0005583(fibrillar collagen trimer)//GO:0031012(extracellular matrix)//GO:0005578(proteinaceous extracellular matrix)//GO:0005622(intracellular)//GO:0005615(extracellular space)	GO:0005518(collagen binding)//GO:0008201(heparin binding)//GO:0005515(protein binding)//GO:0005178(integrin binding)	GO:0048251(elastic fiber assembly)//GO:0006641(triglyceride metabolic process)//GO:0007155(cell adhesion)//GO:0006631(fatty acid metabolic process)//GO:0032963(collagen metabolic process)//GO:0016337(single organismal cell-cell adhesion)//GO:0030199(collagen fibril organization)//GO:0030036(actin cytoskeleton organization)//GO:0043206(extracellular fibril organization)//GO:0043506(regulation of J…
chr11	11377341	11377379	diffreps_peak_653	7.91312	38	ENST00000227756	GALNT18	530.175	1.22146e-08	6.82708e-08	up	374378	GALNACT18|GALNT15|GALNTL4|GalNAc-T15|GalNAc-T18	MIM:615136|HGNC:HGNC:30488|Ensembl:ENSG00000110328|HPRD:13564|Vega:OTTHUMG00000165707	polypeptide N-acetylgalactosaminyltransferase 18	hsa00512(Mucin type O-Glycan biosynthesis)//	GO:0016021(integral component of membrane)//GO:0000139(Golgi membrane)	GO:0004653(polypeptide N-acetylgalactosaminyltransferase activity)//GO:0030246(carbohydrate binding)//GO:0046872(metal ion binding)	GO:0006486(protein glycosylation)
chr20	48953781	48953790	diffreps_peak_2900	8.19008	9	ENST00000371917	ARFGEF2	1155.6	6.4553e-09	4.22237e-08	up	10564	BIG2|PVNH2|dJ1164I10.1	MIM:605371|HGNC:HGNC:15853|Ensembl:ENSG00000124198|HPRD:09250|Vega:OTTHUMG00000032687	ADP ribosylation factor guanine nucleotide exchange factor 2	hsa04144(Endocytosis)	GO:0032280(symmetric synapse)//GO:0032279(asymmetric synapse)//GO:0005802(trans-Golgi network)//GO:0055037(recycling endosome)//GO:0005815(microtubule organizing center)//GO:0048471(perinuclear region of cytoplasm)//GO:0005829(cytosol)//GO:0005879(axonemal microtubule)//GO:0030054(cell junction)//GO:0000139(Golgi membrane)//GO:0031410(cytoplasmic vesicle)//GO:0016020(membrane)//GO:0043197(dendrit…	GO:0034237(protein kinase A regulatory subunit binding)//GO:0005086(ARF guanyl-nucleotide exchange factor activity)//GO:0005085(guanyl-nucleotide exchange factor activity)//GO:0050811(GABA receptor binding)//GO:0017022(myosin binding)//GO:0005515(protein binding)	GO:0006887(exocytosis)//GO:0001881(receptor recycling)//GO:0006893(Golgi to plasma membrane transport)//GO:0007032(endosome organization)//GO:0010256(endomembrane system organization)//GO:0032012(regulation of ARF protein signal transduction)//GO:0035556(intracellular signal transduction)//GO:0043547(positive regulation of GTPase activity)//GO:0015031(protein transport)//GO:0032760(positive regul…
chr1	156114901	156115100	diffreps_peak_322	8.77986	199	ENST00000347559	LMNA	1666.3	1.66013e-09	4.22237e-08	up	4000	CDCD1|CDDC|CMD1A|CMT2B1|EMD2|FPL|FPLD|FPLD2|HGPS|IDC|LDP1|LFP|LGMD1B|LMN1|LMNC|LMNL1|PRO1	MIM:150330|HGNC:HGNC:6636|Ensembl:ENSG00000160789|HPRD:01035|Vega:OTTHUMG00000013961	lamin A/C	hsa04210(Apoptosis)//hsa05410(Hypertrophic cardiomyopathy (HCM))//hsa05412(Arrhythmogenic right ventricular cardiomyopathy (ARVC))//hsa05414(Dilated cardiomyopathy)	GO:0005635(nuclear envelope)//GO:0031965(nuclear membrane)//GO:0048471(perinuclear region of cytoplasm)//GO:0005829(cytosol)//GO:0016363(nuclear matrix)//GO:0005882(intermediate filament)//GO:0016607(nuclear speck)//GO:0005737(cytoplasm)//GO:0005654(nucleoplasm)//GO:0005634(nucleus)//GO:0005652(nuclear lamina)//GO:0005638(lamin filament)	GO:0008157(protein phosphatase 1 binding)//GO:0005198(structural molecule activity)//GO:0005515(protein binding)	GO:0007517(muscle organ development)//GO:0007283(spermatogenesis)//GO:0044267(cellular protein metabolic process)//GO:0030334(regulation of cell migration)//GO:2001237(negative regulation of extrinsic apoptotic signaling pathway)//GO:0030968(endoplasmic reticulum unfolded protein response)//GO:1900180(regulation of protein localization to nucleus)//GO:0009612(response to mechanical stimulus)//GO:…
chr19	47094401	47094608	diffreps_peak_2466	8.01393	207	ENST00000253048	ZC3H4	31.0985	9.68426e-09	5.77808e-08	up	23211	C19orf7	HGNC:HGNC:17808|Ensembl:ENSG00000130749|Vega:OTTHUMG00000183442	zinc finger CCCH-type containing 4			GO:0044822(poly(A) RNA binding)//GO:0046872(metal ion binding)
chr19	4055121	4055247	diffreps_peak_2177	8.16508	126	ENST00000322357	ZBTB7A	146.3	6.83786e-09	4.2596e-08	up	51341	FBI-1|FBI1|LRF|TIP21|ZBTB7|ZNF857A|pokemon	MIM:605878|HGNC:HGNC:18078|Ensembl:ENSG00000178951|HPRD:10433|Vega:OTTHUMG00000181792	zinc finger and BTB domain containing 7A		GO:0005634(nucleus)	GO:0035035(histone acetyltransferase binding)//GO:0000978(RNA polymerase II core promoter proximal region sequence-specific DNA binding)//GO:0001078(transcriptional repressor activity, RNA polymerase II core promoter proximal region sequence-specific binding)//GO:0046872(metal ion binding)//GO:0005515(protein binding)//GO:0003677(DNA binding)	GO:0045670(regulation of osteoclast differentiation)//GO:0006351(transcription, DNA-templated)//GO:0030154(cell differentiation)//GO:0007275(multicellular organism development)//GO:0000122(negative regulation of transcription from RNA polymerase II promoter)//GO:0045892(negative regulation of transcription, DNA-templated)
chr2	105893021	105893340	diffreps_peak_2686	8.19713	319	ENST00000233154	NCK2	2236.8	6.35137e-09	4.22237e-08	up	8440	GRB4|NCKbeta	MIM:604930|HGNC:HGNC:7665|Ensembl:ENSG00000071051|HPRD:05378|Vega:OTTHUMG00000153116	NCK adaptor protein 2	hsa04012(ErbB signaling pathway)//hsa04360(Axon guidance)//hsa04660(T cell receptor signaling pathway)//hsa05130(Pathogenic Escherichia coli infection)	GO:0012506(vesicle membrane)//GO:0005802(trans-Golgi network)//GO:0005829(cytosol)//GO:0097481(neuronal postsynaptic density)//GO:0005783(endoplasmic reticulum)//GO:0005737(cytoplasm)	GO:0032403(protein complex binding)//GO:0008093(cytoskeletal adaptor activity)//GO:0005086(ARF guanyl-nucleotide exchange factor activity)//GO:0030159(receptor signaling complex scaffold activity)//GO:0097110(scaffold protein binding)//GO:0005515(protein binding)//GO:0005070(SH3/SH2 adaptor activity)	GO:1903912(negative regulation of endoplasmic reticulum stress-induced eIF2 alpha phosphorylation)//GO:0036493(positive regulation of translation in response to endoplasmic reticulum stress)//GO:0048013(ephrin receptor signaling pathway)//GO:0007015(actin filament organization)//GO:0016477(cell migration)//GO:0042110(T cell activation)//GO:0016192(vesicle-mediated transport)//GO:0008285(negative …
chr12	6770391	6770952	diffreps_peak_893	6.39714	561	ENST00000619580	PTMS	473.229	4.0074e-07	1.39851e-06	up	5763	ParaT	MIM:168440|HGNC:HGNC:9629|Ensembl:ENSG00000159335|HPRD:01344|Vega:OTTHUMG00000169196	parathymosin		GO:0005634(nucleus)		GO:0002376(immune system process)//GO:0006260(DNA replication)
chr10	29470275	29470480	diffreps_peak_468	8.21323	205	ENST00000355867	SVIL	2166.7	6.12023e-09	4.22237e-08	up	6840	-	MIM:604126|HGNC:HGNC:11480|Ensembl:ENSG00000197321|HPRD:04992|Vega:OTTHUMG00000017882	supervillin		GO:0036449(microtubule minus-end)//GO:0005886(plasma membrane)//GO:0043034(costamere)//GO:0032154(cleavage furrow)//GO:0015629(actin cytoskeleton)//GO:0030496(midbody)//GO:0071437(invadopodium)//GO:0005737(cytoplasm)//GO:0005634(nucleus)//GO:0002102(podosome)//GO:0005925(focal adhesion)	GO:0005515(protein binding)//GO:0051015(actin filament binding)	GO:0032467(positive regulation of cytokinesis)//GO:0007010(cytoskeleton organization)//GO:0007519(skeletal muscle tissue development)
chr19	17245001	17245420	diffreps_peak_2312	8.18288	419	ENST00000291442	NR2F6	3697.3	6.56325e-09	4.22237e-08	up	2063	EAR-2|EAR2|ERBAL2	MIM:132880|HGNC:HGNC:7977|HPRD:00583	nuclear receptor subfamily 2 group F member 6		GO:0005654(nucleoplasm)//GO:0005634(nucleus)	GO:0008270(zinc ion binding)//GO:0001227(transcriptional repressor activity, RNA polymerase II transcription regulatory region sequence-specific binding)//GO:0003700(transcription factor activity, sequence-specific DNA binding)//GO:0005515(protein binding)//GO:0003707(steroid hormone receptor activity)//GO:0004879(RNA polymerase II transcription factor activity, ligand-activated sequence-specific…	GO:0048666(neuron development)//GO:0043401(steroid hormone mediated signaling pathway)//GO:0030522(intracellular receptor signaling pathway)//GO:0010467(gene expression)//GO:0006351(transcription, DNA-templated)//GO:0006367(transcription initiation from RNA polymerase II promoter)//GO:0000122(negative regulation of transcription from RNA polymerase II promoter)//GO:0050965(detection of temperatur…
chr16	985161	985460	diffreps_peak_1491	5.47451	299	ENST00000293894	SOX8	92.8	3.35345e-06	1.06989e-05	up	30812	-	MIM:605923|HGNC:HGNC:11203|Ensembl:ENSG00000005513|HPRD:16175|Vega:OTTHUMG00000122101	SRY-box 8		GO:0044798(nuclear transcription factor complex)//GO:0005634(nucleus)//GO:0005737(cytoplasm)	GO:0000981(RNA polymerase II transcription factor activity, sequence-specific DNA binding)//GO:0000979(RNA polymerase II core promoter sequence-specific DNA binding)//GO:0008134(transcription factor binding)//GO:0046982(protein heterodimerization activity)//GO:0003677(DNA binding)	GO:0008584(male gonad development)//GO:0046533(negative regulation of photoreceptor cell differentiation)//GO:0048709(oligodendrocyte differentiation)//GO:0007283(spermatogenesis)//GO:0072034(renal vesicle induction)//GO:0072197(ureter morphogenesis)//GO:0043066(negative regulation of apoptotic process)//GO:0033690(positive regulation of osteoblast proliferation)//GO:0045444(fat cell differentiat…
chr9	34398781	34399060	diffreps_peak_4257	7.70291	279	ENST00000297620	FAM219A	85.1449	1.98195e-08	9.31466e-08	up	203259	C9orf25	HGNC:HGNC:19920|Ensembl:ENSG00000164970|HPRD:12950|Vega:OTTHUMG00000019822	family with sequence similarity 219 member A
chr11	77667481	77667491	diffreps_peak_800	8.27432	10	ENST00000308488	RSF1	185.5	5.31711e-09	4.22237e-08	up	51773	HBXAP|RSF-1|XAP8|p325	MIM:608522|HGNC:HGNC:18118|Ensembl:ENSG00000048649|HPRD:10537|Vega:OTTHUMG00000150433	remodeling and spacing factor 1		GO:0005634(nucleus)//GO:0031213(RSF complex)//GO:0005654(nucleoplasm)	GO:0042393(histone binding)//GO:0008270(zinc ion binding)//GO:0005515(protein binding)//GO:0016887(ATPase activity)	GO:0016584(nucleosome positioning)//GO:0006338(chromatin remodeling)//GO:0043392(negative regulation of DNA binding)//GO:0034080(CENP-A containing nucleosome assembly)//GO:0006352(DNA-templated transcription, initiation)//GO:0006334(nucleosome assembly)//GO:0050434(positive regulation of viral transcription)//GO:0045892(negative regulation of transcription, DNA-templated)//GO:0006355(regulation o…
chr19	1009647	1009840	diffreps_peak_2130	8.04468	193	ENST00000356663	TMEM259	208.8	9.0223e-09	5.4432e-08	up	91304	ASBABP1|C19orf6|MBRL|MEMBRALIN|R32184_3	MIM:611011|HGNC:HGNC:17039|Ensembl:ENSG00000182087|HPRD:12710|Vega:OTTHUMG00000181905	transmembrane protein 259		GO:0016021(integral component of membrane)//GO:0005789(endoplasmic reticulum membrane)		GO:1904294(positive regulation of ERAD pathway)//GO:1901215(negative regulation of neuron death)//GO:0034976(response to endoplasmic reticulum stress)
[truncated: 1,134 more rows]

## Sheet: down.OA_vs_N
Differentially methylated RNA sites for: down.OA_vs_N Fold change cut-off: 2 P-value cut-off: 0.00001 Column A ~ E: the coordinates of the differentially methylated RNA sites in bed format, please ref http://genome.ucsc.edu/FAQ/FAQformat.html#format1. Column F: the length of the methylated RNA sites Column G ~ H: the transcript id and gene symbol of differentially methylated RNA. Column I ~ L: th…
	down.OA_vs_N differentially methylated RNA sites
bed format information of differentially methylated RNA sites					differentially methylated RNA			comparison information				Annotations
chrom	txStart	txEnd	PeakID	score	Peak_length	transcript_id	GeneName	Foldchange	P_value	FDR	Regulation	GeneID	Synonyms	dbXrefs	description	Pathway	GO_CC	GO_MF	GO_BP
[truncated: 326 more rows]
