# Supplementary material for: Identification and analysis of RNA-5-methylcytosine-related key genes in osteoarthritis
Source: BMC Genomics. 2023 Sep 12;24:539. doi: 10.1186/s12864-023-09651-4 (PMC10496305; doi:10.1186/s12864-023-09651-4)
Supplement: Supplementary file 3 — Supplementary Material 3 [file 12864_2023_9651_MOESM3_ESM.xlsx]

## Sheet: up_OA_vs_N
Table S2. Differentially expressed genes by RNA-seq of input
Differentially expressed genes for: up_OA_vs_N Fold Change cut-off: 2.00 P-value cut-off: 0.05 Column A: gene_id, the gene identifier. Column B ~ G: edgeR results for differentially expressed genes. Column H ~ M: counts of all samples of the gene. Column N ~ S: normalized counts by edgeR. Column S ~ AC: annotation of the genes.
	OA_vs_N up regulated genes
	P-value, Fold change and Regulation						raw counts						Normalized counts						Annotations
gene_id	logFC	logCPM	LR	PValue	FDR	regulation	OA.Input	OA2.Input	OA11.Input	N.Input	N2.Input	N11.Input	OA.Input	OA2.Input	OA11.Input	N.Input	N2.Input	N11.Input	gene_name	gene_biotype	GeneID	Synonyms	dbXrefs	description	Pathway	GO_CC	GO_MF	GO_BP
ENSG00000262621	10.6772	2.83697	22.4372	2.1713e-06	0.00244087	up	156	306	102	0	0	0	3.11854	4.6093	3.23963	-2.92017	-2.92017	-2.92017	AC025283.2	protein_coding
ENSG00000171813	10.5173	2.8447	21.2581	4.01417e-06	0.00322226	up	36	290	191	0	0	0	1.07442	4.53226	4.1352	-2.92017	-2.92017	-2.92017	PWWP2B	protein_coding	170394	PWWP2|bA432J24.1|pp8607	HGNC:HGNC:25150|Ensembl:ENSG00000171813|HPRD:11465|Vega:OTTHUMG00000019286	PWWP domain containing 2B		GO:0005654(nucleoplasm)	GO:0005515(protein binding)
ENSG00000102879	10.2307	2.74252	16.1981	5.70514e-05	0.01806	up	1	361	118	0	0	0	-2.41937	4.84658	3.44711	-2.92017	-2.92017	-2.92017	CORO1A	protein_coding	11151	CLABP|CLIPINA|HCORO1|IMD8|TACO|p57	MIM:605000|HGNC:HGNC:2252|Ensembl:ENSG00000102879|HPRD:05414|Vega:OTTHUMG00000132148	coronin 1A	hsa04145(Phagosome)//hsa05152(Tuberculosis)	GO:0001772(immunological synapse)//GO:0001891(phagocytic cup)//GO:0005886(plasma membrane)//GO:0070062(extracellular exosome)//GO:0045335(phagocytic vesicle)//GO:0030027(lamellipodium)//GO:0016020(membrane)//GO:0043234(protein complex)//GO:0030424(axon)//GO:0005884(actin filament)//GO:0005634(nucleus)//GO:0005911(cell-cell junction)//GO:0030864(cortical actin cytoskeleton)//GO:0005769(early endos…	GO:0003785(actin monomer binding)//GO:0042803(protein homodimerization activity)//GO:0003779(actin binding)//GO:0043548(phosphatidylinositol 3-kinase binding)//GO:0008092(cytoskeletal protein binding)//GO:0051015(actin filament binding)//GO:0044822(poly(A) RNA binding)//GO:0005515(protein binding)//GO:0032036(myosin heavy chain binding)//GO:0008022(protein C-terminus binding)	GO:0051126(negative regulation of actin nucleation)//GO:0061502(early endosome to recycling endosome transport)//GO:0007015(actin filament organization)//GO:0050918(positive chemotaxis)//GO:0030595(leukocyte chemotaxis)//GO:0071353(cellular response to interleukin-4)//GO:0031339(negative regulation of vesicle fusion)//GO:0042102(positive regulation of T cell proliferation)//GO:0006816(calcium ion…
ENSG00000214026	9.99954	2.80693	16.9943	3.7493e-05	0.0152667	up	118	2	380	0	0	0	2.72283	-1.782	5.12222	-2.92017	-2.92017	-2.92017	MRPL23	protein_coding	6150	L23MRP|RPL23|RPL23L	MIM:600789|HGNC:HGNC:10322|Ensembl:ENSG00000214026|HPRD:02876|Vega:OTTHUMG00000012476	mitochondrial ribosomal protein L23	hsa03010(Ribosome)	GO:0005730(nucleolus)//GO:0005743(mitochondrial inner membrane)//GO:0005739(mitochondrion)//GO:0005840(ribosome)//GO:0005762(mitochondrial large ribosomal subunit)	GO:0000166(nucleotide binding)//GO:0005515(protein binding)//GO:0003723(RNA binding)//GO:0003735(structural constituent of ribosome)	GO:0070124(mitochondrial translational initiation)//GO:0006996(organelle organization)//GO:0006412(translation)//GO:0032543(mitochondrial translation)//GO:0070125(mitochondrial translational elongation)//GO:0070126(mitochondrial translational termination)
ENSG00000151014	9.81989	2.24304	12.2346	0.000469117	0.0671179	up	128	260	0	0	0	0	2.83793	4.37566	-2.92017	-2.92017	-2.92017	-2.92017	NOCT	protein_coding	25819	CCR4L|CCRN4L|Ccr4c|NOC	MIM:608468|HGNC:HGNC:14254|Ensembl:ENSG00000151014|HPRD:16337|Vega:OTTHUMG00000161271	nocturnin		GO:0000932(cytoplasmic mRNA processing body)//GO:0005654(nucleoplasm)//GO:0005634(nucleus)//GO:0005737(cytoplasm)//GO:0048471(perinuclear region of cytoplasm)	GO:0003729(mRNA binding)//GO:0046872(metal ion binding)//GO:0004535(poly(A)-specific ribonuclease activity)//GO:0003700(transcription factor activity, sequence-specific DNA binding)	GO:0010629(negative regulation of gene expression)//GO:0000290(deadenylation-dependent decapping of nuclear-transcribed mRNA)//GO:0032922(circadian regulation of gene expression)//GO:0009991(response to extracellular stimulus)//GO:0048255(mRNA stabilization)//GO:0045600(positive regulation of fat cell differentiation)//GO:0033962(cytoplasmic mRNA processing body assembly)//GO:0090503(RNA phosphod…
ENSG00000156970	9.71496	2.06756	13.0243	0.000307474	0.0583562	up	149	202	2	0	0	0	3.05334	4.01414	-1.66783	-2.92017	-2.92017	-2.92017	BUB1B	protein_coding	701	BUB1beta|BUBR1|Bub1A|MAD3L|MVA1|SSK1|hBUBR1	MIM:602860|HGNC:HGNC:1149|Ensembl:ENSG00000156970|HPRD:04176|Vega:OTTHUMG00000129877	BUB1 mitotic checkpoint serine/threonine kinase B	hsa04110(Cell cycle)//hsa05166(HTLV-I infection)	GO:0000940(condensed chromosome outer kinetochore)//GO:0005815(microtubule organizing center)//GO:0051233(spindle midzone)//GO:0000776(kinetochore)//GO:0000777(condensed chromosome kinetochore)//GO:0005829(cytosol)//GO:0048471(perinuclear region of cytoplasm)//GO:0005680(anaphase-promoting complex)//GO:0000778(condensed nuclear chromosome kinetochore)//GO:0005737(cytoplasm)	GO:0004672(protein kinase activity)//GO:0005515(protein binding)//GO:0004674(protein serine/threonine kinase activity)//GO:0005524(ATP binding)	GO:0051439(regulation of ubiquitin-protein ligase activity involved in mitotic cell cycle)//GO:0007067(mitotic nuclear division)//GO:0007091(metaphase/anaphase transition of mitotic cell cycle)//GO:0006468(protein phosphorylation)//GO:0051301(cell division)//GO:0008283(cell proliferation)//GO:0000278(mitotic cell cycle)//GO:0007264(small GTPase mediated signal transduction)//GO:0007094(mitotic sp…
ENSG00000185339	9.70727	2.45084	14.7077	0.000125533	0.0327102	up	130	2	272	0	0	0	2.85989	-1.782	4.642	-2.92017	-2.92017	-2.92017	TCN2	protein_coding	6948	D22S676|D22S750|II|TC|TC II|TC-2|TC2|TCII	MIM:613441|HGNC:HGNC:11653|Ensembl:ENSG00000185339|HPRD:02037|Vega:OTTHUMG00000151095	transcobalamin 2	hsa04977(Vitamin digestion and absorption)	GO:0005768(endosome)//GO:0070062(extracellular exosome)//GO:0005576(extracellular region)//GO:0005615(extracellular space)//GO:0043202(lysosomal lumen)	GO:0031419(cobalamin binding)//GO:0046872(metal ion binding)	GO:0044281(small molecule metabolic process)//GO:0015889(cobalamin transport)//GO:0009235(cobalamin metabolic process)//GO:0006767(water-soluble vitamin metabolic process)//GO:0006824(cobalt ion transport)//GO:0006766(vitamin metabolic process)
ENSG00000203867	9.67546	2.30564	12.4473	0.0004186	0.0643939	up	0	124	210	0	0	0	-2.92017	3.31753	4.27103	-2.92017	-2.92017	-2.92017	RBM20	protein_coding	282996	-	MIM:613171|HGNC:HGNC:27424|Ensembl:ENSG00000203867|Vega:OTTHUMG00000019043	RNA binding motif protein 20		GO:0005634(nucleus)	GO:0000166(nucleotide binding)//GO:0008270(zinc ion binding)//GO:0003723(RNA binding)	GO:0006397(mRNA processing)//GO:0008380(RNA splicing)//GO:0007507(heart development)//GO:0033120(positive regulation of RNA splicing)
ENSG00000144214	9.64598	1.94302	14.5158	0.000138986	0.0332077	up	42	162	79	0	0	0	1.28383	3.69869	2.87684	-2.92017	-2.92017	-2.92017	LYG1	protein_coding	129530	SALW1939	HGNC:HGNC:27014|Ensembl:ENSG00000144214|HPRD:14043|Vega:OTTHUMG00000130639	lysozyme g1		GO:0005576(extracellular region)	GO:0003796(lysozyme activity)	GO:0016998(cell wall macromolecule catabolic process)//GO:0009253(peptidoglycan catabolic process)
ENSG00000040731	9.52724	1.93492	10.8953	0.000964087	0.108704	up	128	191	0	0	0	0	2.83793	3.93404	-2.92017	-2.92017	-2.92017	-2.92017	CDH10	protein_coding	1008	-	MIM:604555|HGNC:HGNC:1749|Ensembl:ENSG00000040731|HPRD:05187|Vega:OTTHUMG00000090667	cadherin 10		GO:0005886(plasma membrane)//GO:0016021(integral component of membrane)	GO:0005509(calcium ion binding)	GO:0007156(homophilic cell adhesion via plasma membrane adhesion molecules)//GO:0034329(cell junction assembly)//GO:0045216(cell-cell junction organization)//GO:0016337(single organismal cell-cell adhesion)//GO:0034332(adherens junction organization)
ENSG00000186510	9.50671	2.10154	11.5569	0.000674966	0.0850341	up	0	139	154	0	0	0	-2.92017	3.48021	3.82716	-2.92017	-2.92017	-2.92017	CLCNKA	protein_coding	1187	CLCK1|ClC-K1|hClC-Ka	MIM:602024|HGNC:HGNC:2026|Ensembl:ENSG00000186510|HPRD:03608|Vega:OTTHUMG00000009529	chloride voltage-gated channel Ka		GO:0034707(chloride channel complex)//GO:0005886(plasma membrane)//GO:0005887(integral component of plasma membrane)	GO:0005247(voltage-gated chloride channel activity)//GO:0046872(metal ion binding)	GO:1902476(chloride transmembrane transport)//GO:0007588(excretion)//GO:0055085(transmembrane transport)//GO:0006810(transport)//GO:1903959(regulation of anion transmembrane transport)//GO:0034220(ion transmembrane transport)
ENSG00000135476	9.49432	2.0701	12.9686	0.00031676	0.0585967	up	218	2	135	0	0	0	3.59507	-1.782	3.63908	-2.92017	-2.92017	-2.92017	ESPL1	protein_coding	9700	ESP1|SEPA	MIM:604143|HGNC:HGNC:16856|Ensembl:ENSG00000135476|HPRD:06825|Vega:OTTHUMG00000169674	extra spindle pole bodies like 1, separase	hsa04110(Cell cycle)//hsa04114(Oocyte meiosis)	GO:0005813(centrosome)//GO:0072686(mitotic spindle)//GO:0005634(nucleus)//GO:0005737(cytoplasm)//GO:0005829(cytosol)	GO:0008233(peptidase activity)//GO:0008234(cysteine-type peptidase activity)//GO:0005515(protein binding)//GO:0004197(cysteine-type endopeptidase activity)//GO:0003824(catalytic activity)	GO:1901970(positive regulation of mitotic sister chromatid separation)//GO:0045842(positive regulation of mitotic metaphase/anaphase transition)//GO:0045143(homologous chromosome segregation)//GO:0051307(meiotic chromosome separation)//GO:0000278(mitotic cell cycle)//GO:0000212(meiotic spindle organization)//GO:0040001(establishment of mitotic spindle localization)//GO:0006508(proteolysis)//GO:00…
ENSG00000189159	9.48655	1.84013	10.5892	0.0011375	0.114609	up	179	137	0	0	0	0	3.31413	3.45955	-2.92017	-2.92017	-2.92017	-2.92017	JPT1	protein_coding
ENSG00000143119	9.46803	1.83073	12.3853	0.000432723	0.0654213	up	124	169	4	0	0	0	2.79299	3.75911	-1.00769	-2.92017	-2.92017	-2.92017	CD53	protein_coding	963	MOX44|TSPAN25	MIM:151525|HGNC:HGNC:1686|Ensembl:ENSG00000143119|HPRD:01054|Vega:OTTHUMG00000048020	CD53 molecule		GO:0001772(immunological synapse)//GO:0005886(plasma membrane)//GO:0005887(integral component of plasma membrane)//GO:0009986(cell surface)//GO:0070062(extracellular exosome)//GO:0005911(cell-cell junction)	GO:0005515(protein binding)	GO:1901741(positive regulation of myoblast fusion)//GO:0007166(cell surface receptor signaling pathway)//GO:0007165(signal transduction)
ENSG00000125898	9.37288	2.13137	12.4719	0.000413112	0.0642257	up	119	1	208	0	0	0	2.73477	-2.24164	4.25732	-2.92017	-2.92017	-2.92017	FAM110A	protein_coding	83541	C20orf55|F10|bA371L19.3	MIM:611393|HGNC:HGNC:16188|Ensembl:ENSG00000125898|HPRD:12775|Vega:OTTHUMG00000031649	family with sequence similarity 110 member A		GO:0005815(microtubule organizing center)//GO:0005737(cytoplasm)//GO:0000922(spindle pole)	GO:0005515(protein binding)
ENSG00000167178	9.37029	1.96152	11.7489	0.000608796	0.079437	up	1	137	129	0	0	0	-2.41937	3.45955	3.5742	-2.92017	-2.92017	-2.92017	ISLR2	protein_coding	57611	LINX	MIM:614179|HGNC:HGNC:29286|Ensembl:ENSG00000167178|HPRD:13865|Vega:OTTHUMG00000137624	immunoglobulin superfamily containing leucine-rich repeat 2		GO:0016021(integral component of membrane)//GO:0005886(plasma membrane)//GO:0009986(cell surface)		GO:0045773(positive regulation of axon extension)
ENSG00000160963	9.33682	1.61318	12.8413	0.000339055	0.0596982	up	46	133	50	0	0	0	1.40825	3.41732	2.23189	-2.92017	-2.92017	-2.92017	COL26A1	protein_coding	136227	EMI6|EMID2|EMU2|SH2B	MIM:608927|HGNC:HGNC:18038|Ensembl:ENSG00000160963|HPRD:16405|Vega:OTTHUMG00000150033	collagen type XXVI alpha 1		GO:0005886(plasma membrane)//GO:0005576(extracellular region)//GO:0005581(collagen trimer)//GO:0005794(Golgi apparatus)//GO:0005788(endoplasmic reticulum lumen)//GO:0005578(proteinaceous extracellular matrix)//GO:0031012(extracellular matrix)		GO:0030574(collagen catabolic process)//GO:0010811(positive regulation of cell-substrate adhesion)//GO:0022617(extracellular matrix disassembly)//GO:0030198(extracellular matrix organization)
ENSG00000175985	9.18851	2.19605	12.2568	0.00046356	0.0671179	up	65	1	254	0	0	0	1.88591	-2.24164	4.54376	-2.92017	-2.92017	-2.92017	PLEKHD1	protein_coding	400224	UPF0639	HGNC:HGNC:20148	pleckstrin homology and coiled-coil domain containing D1
ENSG00000078725	9.17638	2.16183	11.31	0.000770924	0.0923465	up	22	313	1	0	0	0	0.420404	4.64176	-2.16218	-2.92017	-2.92017	-2.92017	BRINP1	protein_coding	1620	DBC1|DBCCR1|FAM5A	MIM:602865|HGNC:HGNC:2687|Ensembl:ENSG00000078725|HPRD:04181|Vega:OTTHUMG00000021020	BMP/retinoic acid inducible neural specific 1		GO:0005737(cytoplasm)	GO:0005515(protein binding)	GO:0008219(cell death)//GO:0045666(positive regulation of neuron differentiation)//GO:0071300(cellular response to retinoic acid)//GO:0007050(cell cycle arrest)//GO:0045930(negative regulation of mitotic cell cycle)//GO:0045786(negative regulation of cell cycle)
ENSG00000180423	9.14511	1.61349	9.58764	0.00195892	0.148329	up	98	154	0	0	0	0	2.46078	3.62639	-2.92017	-2.92017	-2.92017	-2.92017	HARBI1	protein_coding	283254	C11orf77	MIM:615086|HGNC:HGNC:26522|HPRD:08728	harbinger transposase derived 1		GO:0005813(centrosome)//GO:0005634(nucleus)//GO:0005737(cytoplasm)	GO:0004518(nuclease activity)//GO:0046872(metal ion binding)	GO:0090305(nucleic acid phosphodiester bond hydrolysis)
ENSG00000189057	9.13584	1.58272	10.8376	0.000994575	0.109284	up	92	151	2	0	0	0	2.37189	3.59831	-1.66783	-2.92017	-2.92017	-2.92017	FAM111B	protein_coding	374393	CANP|POIKTMP	MIM:615584|HGNC:HGNC:24200|Ensembl:ENSG00000189057|HPRD:07096|Vega:OTTHUMG00000167279	family with sequence similarity 111 member B			GO:0005515(protein binding)
ENSG00000172244	9.12167	2.13567	12.2012	0.000477583	0.0671179	up	2	41	245	0	0	0	-2.04832	1.75908	4.49201	-2.92017	-2.92017	-2.92017	C5orf34	protein_coding	375444	-	HGNC:HGNC:24738|Ensembl:ENSG00000172244|HPRD:13407|Vega:OTTHUMG00000131151	chromosome 5 open reading frame 34
ENSG00000184343	9.00117	1.83181	10.5189	0.00118159	0.117137	up	36	234	1	0	0	0	1.07442	4.22468	-2.16218	-2.92017	-2.92017	-2.92017	SRPK3	protein_coding	26576	MSSK-1|MSSK1|STK23	HGNC:HGNC:11402|Ensembl:ENSG00000184343|HPRD:06731|Vega:OTTHUMG00000024207	SRSF protein kinase 3		GO:0005575(cellular_component)	GO:0005524(ATP binding)//GO:0004672(protein kinase activity)//GO:0004674(protein serine/threonine kinase activity)//GO:0005515(protein binding)	GO:0060537(muscle tissue development)//GO:0006468(protein phosphorylation)//GO:0007519(skeletal muscle tissue development)//GO:0030154(cell differentiation)
ENSG00000205502	8.86983	2.25942	8.08624	0.00446027	0.20486	up	0	352	1	0	0	0	-2.92017	4.81033	-2.16218	-2.92017	-2.92017	-2.92017	C2CD4B	protein_coding	388125	FAM148B|NLF2	MIM:610344|HGNC:HGNC:33628|Ensembl:ENSG00000205502|HPRD:17636|Vega:OTTHUMG00000171959	C2 calcium-dependent domain containing 4B		GO:0005730(nucleolus)//GO:0005925(focal adhesion)	GO:0005544(calcium-dependent phospholipid binding)//GO:0019905(syntaxin binding)//GO:0005509(calcium ion binding)//GO:0030276(clathrin binding)
ENSG00000258818	8.86227	1.67922	9.14297	0.00249675	0.16221	up	39	206	0	0	0	0	1.18292	4.0422	-2.92017	-2.92017	-2.92017	-2.92017	RNASE4	protein_coding	6038	RAB1|RNS4	MIM:601030|HGNC:HGNC:10047|Ensembl:ENSG00000258818|HPRD:03018|Vega:OTTHUMG00000029575	ribonuclease A family member 4		GO:0070062(extracellular exosome)//GO:0005576(extracellular region)	GO:0004540(ribonuclease activity)//GO:0003676(nucleic acid binding)//GO:0004522(ribonuclease A activity)//GO:0004519(endonuclease activity)	GO:0090502(RNA phosphodiester bond hydrolysis, endonucleolytic)//GO:0006379(mRNA cleavage)
ENSG00000066056	8.82083	2.22719	7.9934	0.00469483	0.209966	up	0	344	1	0	0	0	-2.92017	4.77732	-2.16218	-2.92017	-2.92017	-2.92017	TIE1	protein_coding	7075	JTK14|TIE	MIM:600222|HGNC:HGNC:11809|Ensembl:ENSG00000066056|HPRD:02572|Vega:OTTHUMG00000007282	tyrosine kinase with immunoglobulin like and EGF like domains 1		GO:0005887(integral component of plasma membrane)	GO:0005524(ATP binding)//GO:0005515(protein binding)//GO:0004714(transmembrane receptor protein tyrosine kinase activity)	GO:0007498(mesoderm development)//GO:0032526(response to retinoic acid)//GO:0030336(negative regulation of cell migration)//GO:0018108(peptidyl-tyrosine phosphorylation)//GO:0045026(plasma membrane fusion)//GO:0001701(in utero embryonic development)//GO:0016525(negative regulation of angiogenesis)//GO:0001570(vasculogenesis)//GO:0001525(angiogenesis)//GO:0007165(signal transduction)
ENSG00000188818	8.78345	2.56053	8.94386	0.00278404	0.173132	up	0	1	380	0	0	0	-2.92017	-2.24164	5.12222	-2.92017	-2.92017	-2.92017	ZDHHC11	protein_coding	79844	ZNF399	HGNC:HGNC:19158|Ensembl:ENSG00000188818|HPRD:15708|Vega:OTTHUMG00000090319	zinc finger DHHC-type containing 11		GO:0005783(endoplasmic reticulum)//GO:0016021(integral component of membrane)	GO:0008270(zinc ion binding)//GO:0019706(protein-cysteine S-palmitoyltransferase activity)	GO:0008152(metabolic process)
ENSG00000168913	8.70288	2.3944	10.9056	0.000958735	0.108704	up	2	4	334	0	0	0	-2.04832	-1.15377	4.93682	-2.92017	-2.92017	-2.92017	ENHO	protein_coding	375704	C9orf165|UNQ470	HGNC:HGNC:24838|Ensembl:ENSG00000168913|HPRD:18263|Vega:OTTHUMG00000159589	energy homeostasis associated		GO:0005576(extracellular region)
ENSG00000114646	8.69994	1.41852	8.63744	0.00329324	0.184236	up	46	161	0	0	0	0	1.40825	3.68985	-2.92017	-2.92017	-2.92017	-2.92017	CSPG5	protein_coding	10675	NGC	MIM:606775|HGNC:HGNC:2467|Ensembl:ENSG00000114646	chondroitin sulfate proteoglycan 5		GO:0016021(integral component of membrane)//GO:0005887(integral component of plasma membrane)//GO:0005576(extracellular region)//GO:0009986(cell surface)//GO:0005796(Golgi lumen)//GO:0005794(Golgi apparatus)//GO:0005789(endoplasmic reticulum membrane)//GO:0030660(Golgi-associated vesicle membrane)//GO:0043202(lysosomal lumen)//GO:0016020(membrane)	GO:0008083(growth factor activity)//GO:0005515(protein binding)	GO:0044281(small molecule metabolic process)//GO:0030208(dermatan sulfate biosynthetic process)//GO:0098792(xenophagy)//GO:0030207(chondroitin sulfate catabolic process)//GO:0098779(mitophagy in response to mitochondrial depolarization)//GO:0030154(cell differentiation)//GO:0040008(regulation of growth)//GO:0030206(chondroitin sulfate biosynthetic process)//GO:0005975(carbohydrate metabolic proce…
ENSG00000185482	8.69212	1.35445	8.55702	0.00344193	0.186035	up	52	148	0	0	0	0	1.57682	3.56968	-2.92017	-2.92017	-2.92017	-2.92017	STAC3	protein_coding	246329	NAM	MIM:615521|HGNC:HGNC:28423|Ensembl:ENSG00000185482|HPRD:11606|Vega:OTTHUMG00000171271	SH3 and cysteine rich domain 3		GO:0005622(intracellular)	GO:0046872(metal ion binding)//GO:0005515(protein binding)//GO:0042802(identical protein binding)	GO:0035556(intracellular signal transduction)//GO:0003009(skeletal muscle contraction)//GO:0007274(neuromuscular synaptic transmission)//GO:0048741(skeletal muscle fiber development)
ENSG00000197471	8.67954	2.08936	10.8756	0.00097442	0.108704	up	23	1	258	0	0	0	0.478329	-2.24164	4.56618	-2.92017	-2.92017	-2.92017	SPN	protein_coding	6693	CD43|GALGP|GPL115|LSN	MIM:182160|HGNC:HGNC:11249|Ensembl:ENSG00000197471|HPRD:06770	sialophorin	hsa04514(Cell adhesion molecules (CAMs))//hsa05169(Epstein-Barr virus infection)	GO:0005604(basement membrane)//GO:0005886(plasma membrane)//GO:0005887(integral component of plasma membrane)//GO:0009986(cell surface)//GO:0009897(external side of plasma membrane)//GO:0016020(membrane)//GO:0016021(integral component of membrane)//GO:0001931(uropod)//GO:0070062(extracellular exosome)//GO:0005615(extracellular space)	GO:0005515(protein binding)//GO:0004888(transmembrane signaling receptor activity)	GO:0042535(positive regulation of tumor necrosis factor biosynthetic process)//GO:0045060(negative thymic T cell selection)//GO:0007162(negative regulation of cell adhesion)//GO:0042102(positive regulation of T cell proliferation)//GO:0007596(blood coagulation)//GO:0001808(negative regulation of type IV hypersensitivity)//GO:0007163(establishment or maintenance of cell polarity)//GO:0097190(apopt…
ENSG00000168621	8.66745	1.47033	8.63086	0.00330515	0.184236	up	38	174	0	0	0	0	1.14765	3.80077	-2.92017	-2.92017	-2.92017	-2.92017	GDNF	protein_coding	2668	ATF1|ATF2|HFB1-GDNF|HSCR3	MIM:600837|HGNC:HGNC:4232|Ensembl:ENSG00000168621|HPRD:02906|Vega:OTTHUMG00000090809	glial cell derived neurotrophic factor		GO:0005576(extracellular region)	GO:0005102(receptor binding)//GO:0008083(growth factor activity)//GO:0005515(protein binding)//GO:0042803(protein homodimerization activity)	GO:0060676(ureteric bud formation)//GO:0048255(mRNA stabilization)//GO:0060688(regulation of morphogenesis of a branching structure)//GO:0033603(positive regulation of dopamine secretion)//GO:2001240(negative regulation of extrinsic apoptotic signaling pathway in absence of ligand)//GO:0043066(negative regulation of apoptotic process)//GO:0048484(enteric nervous system development)//GO:0001759(or…
ENSG00000176723	8.64973	1.15127	10.3644	0.00128471	0.123518	up	14	108	36	0	0	0	-0.152504	3.12105	1.77365	-2.92017	-2.92017	-2.92017	ZNF843	protein_coding	283933	-	HGNC:HGNC:28710|Ensembl:ENSG00000176723|Vega:OTTHUMG00000176616	zinc finger protein 843			GO:0003676(nucleic acid binding)//GO:0046872(metal ion binding)//GO:0005515(protein binding)
ENSG00000148735	8.63674	2.48768	11.4628	0.000710042	0.0879369	up	382	149	0	1	0	0	4.39753	3.57929	-2.92017	-2.40349	-2.92017	-2.92017	PLEKHS1	protein_coding	79949	C10orf81|HEL185|bA211N11.2	HGNC:HGNC:26285|Ensembl:ENSG00000148735|HPRD:12591|Vega:OTTHUMG00000019074	pleckstrin homology domain containing S1			GO:0005515(protein binding)
ENSG00000280789	8.59355	1.79974	9.30024	0.00229123	0.157764	up	41	0	197	0	0	0	1.25097	-2.92017	4.17949	-2.92017	-2.92017	-2.92017	PAGR1	protein_coding	79447	C16orf53|GAS|PA1	MIM:612033|HGNC:HGNC:28707|HPRD:14647	PAXIP1 associated glutamate-rich protein 1		GO:0005634(nucleus)//GO:0035097(histone methyltransferase complex)	GO:0005515(protein binding)
ENSG00000125538	8.5559	2.40595	9.2284	0.00238289	0.159012	up	1	1	340	0	0	0	-2.41937	-2.24164	4.9624	-2.92017	-2.92017	-2.92017	IL1B	protein_coding	3553	IL-1|IL1-BETA|IL1F2	MIM:147720|HGNC:HGNC:5992|Ensembl:ENSG00000125538|HPRD:00985|Vega:OTTHUMG00000131344	interleukin 1 beta	hsa04010(MAPK signaling pathway)//hsa04060(Cytokine-cytokine receptor interaction)//hsa04064(NF-kappa B signaling pathway)//hsa04380(Osteoclast differentiation)//hsa04620(Toll-like receptor signaling pathway)//hsa04621(NOD-like receptor signaling pathway)//hsa04623(Cytosolic DNA-sensing pathway)//hsa04640(Hematopoietic cell lineage)//hsa04668(TNF signaling pathway)//hsa04750(Inflammatory mediator…	GO:0005764(lysosome)//GO:0070062(extracellular exosome)//GO:0005576(extracellular region)//GO:0005776(autophagosome)//GO:0005829(cytosol)//GO:0005615(extracellular space)//GO:0030141(secretory granule)	GO:0005149(interleukin-1 receptor binding)//GO:0019904(protein domain specific binding)//GO:0005125(cytokine activity)	GO:0033092(positive regulation of immature T cell proliferation in thymus)//GO:0043407(negative regulation of MAP kinase activity)//GO:0032755(positive regulation of interleukin-6 production)//GO:0002437(inflammatory response to antigenic stimulus)//GO:0006955(immune response)//GO:0050995(negative regulation of lipid catabolic process)//GO:0035690(cellular response to drug)//GO:0031663(lipopolysa…
ENSG00000171320	8.54648	0.99877	8.88888	0.00286912	0.174191	up	84	82	1	0	0	0	2.24415	2.73064	-2.16218	-2.92017	-2.92017	-2.92017	ESCO2	protein_coding	157570	2410004I17Rik|EFO2|RBS	MIM:609353|HGNC:HGNC:27230|Ensembl:ENSG00000171320|HPRD:18564|Vega:OTTHUMG00000163901	establishment of sister chromatid cohesion N-acetyltransferase 2		GO:0035861(site of double-strand break)//GO:0001741(XY body)//GO:0031618(nuclear pericentric heterochromatin)//GO:0005794(Golgi apparatus)//GO:0010369(chromocenter)//GO:0000785(chromatin)//GO:0005654(nucleoplasm)//GO:0005634(nucleus)	GO:0004468(lysine N-acetyltransferase activity, acting on acetyl phosphate as donor)//GO:0046872(metal ion binding)	GO:0000278(mitotic cell cycle)//GO:0002244(hematopoietic progenitor cell differentiation)//GO:0006302(double-strand break repair)//GO:0034421(post-translational protein acetylation)//GO:0006275(regulation of DNA replication)//GO:0071168(protein localization to chromatin)//GO:0007059(chromosome segregation)
ENSG00000164077	8.50112	2.78748	14.5419	0.00013708	0.0332077	up	123	2	370	0	0	1	2.78153	-1.782	5.08389	-2.92017	-2.92017	-2.27949	MON1A	protein_coding	84315	SAND1	MIM:611464|HGNC:HGNC:28207|Ensembl:ENSG00000164077|HPRD:17586|Vega:OTTHUMG00000156737	MON1 homolog A, secretory trafficking associated		GO:0005623(cell)		GO:0009306(protein secretion)//GO:0016192(vesicle-mediated transport)
ENSG00000140459	8.47448	2.23654	13.8693	0.000195974	0.0433935	up	75	167	111	0	0	1	2.08547	3.7421	3.35998	-2.92017	-2.92017	-2.27949	CYP11A1	protein_coding	1583	CYP11A|CYPXIA1|P450SCC	MIM:118485|HGNC:HGNC:2590|Ensembl:ENSG00000140459|HPRD:00326|Vega:OTTHUMG00000150716	cytochrome P450 family 11 subfamily A member 1	hsa00140(Steroid hormone biosynthesis)//	GO:0005743(mitochondrial inner membrane)//GO:0005739(mitochondrion)//GO:0005759(mitochondrial matrix)	GO:0004497(monooxygenase activity)//GO:0016709(oxidoreductase activity, acting on paired donors, with incorporation or reduction of molecular oxygen, NAD(P)H as one donor, and incorporation of one atom of oxygen)//GO:0016705(oxidoreductase activity, acting on paired donors, with incorporation or reduction of molecular oxygen)//GO:0020037(heme binding)//GO:0005506(iron ion binding)//GO:0008386(cho…	GO:0055114(oxidation-reduction process)//GO:0016125(sterol metabolic process)//GO:0044281(small molecule metabolic process)//GO:0044550(secondary metabolite biosynthetic process)//GO:0034650(cortisol metabolic process)//GO:0008203(cholesterol metabolic process)//GO:0006704(glucocorticoid biosynthetic process)//GO:0042359(vitamin D metabolic process)//GO:0006805(xenobiotic metabolic process)//GO:0…
ENSG00000104760	8.4556	1.07107	7.93305	0.004854	0.210883	up	54	112	0	0	0	0	1.6289	3.17273	-2.92017	-2.92017	-2.92017	-2.92017	FGL1	protein_coding	2267	HFREP1|HP-041|LFIRE-1|LFIRE1	MIM:605776|HGNC:HGNC:3695|Ensembl:ENSG00000104760|HPRD:09312	fibrinogen like 1		GO:0070062(extracellular exosome)//GO:0005577(fibrinogen complex)
ENSG00000242612	8.44799	1.89751	10.8163	0.00100611	0.109726	up	14	4	226	0	0	0	-0.152504	-1.15377	4.37627	-2.92017	-2.92017	-2.92017	DECR2	protein_coding	26063	PDCR|SDR17C1	MIM:615839|HGNC:HGNC:2754|Ensembl:ENSG00000242612|HPRD:16789|Vega:OTTHUMG00000047846	2,4-dienoyl-CoA reductase 2, peroxisomal	hsa04146(Peroxisome)	GO:0005778(peroxisomal membrane)	GO:0005102(receptor binding)//GO:0019166(trans-2-enoyl-CoA reductase (NADPH) activity)//GO:0016491(oxidoreductase activity)//GO:0008670(2,4-dienoyl-CoA reductase (NADPH) activity)	GO:0055114(oxidation-reduction process)//GO:0044255(cellular lipid metabolic process)//GO:0006636(unsaturated fatty acid biosynthetic process)//GO:0044281(small molecule metabolic process)
ENSG00000168389	8.44623	1.3541	8.98925	0.00271572	0.171067	up	26	165	1	0	0	0	0.639334	3.72489	-2.16218	-2.92017	-2.92017	-2.92017	MFSD2A	protein_coding	84879	MCPH15|MFSD2|NLS1	MIM:614397|HGNC:HGNC:25897|Ensembl:ENSG00000168389|HPRD:07861|Vega:OTTHUMG00000009293	major facilitator superfamily domain containing 2A		GO:0005886(plasma membrane)//GO:0005887(integral component of plasma membrane)//GO:0005789(endoplasmic reticulum membrane)//GO:0016021(integral component of membrane)//GO:0005737(cytoplasm)	GO:0005548(phospholipid transporter activity)//GO:0015293(symporter activity)	GO:0060856(establishment of blood-brain barrier)//GO:1990379(lipid transport across blood brain barrier)//GO:0045056(transcytosis)//GO:0015914(phospholipid transport)//GO:0055085(transmembrane transport)//GO:0015908(fatty acid transport)
ENSG00000169679	8.40977	2.80124	12.5738	0.000391196	0.0635215	up	100	0	390	0	0	1	2.48923	-2.92017	5.15955	-2.92017	-2.92017	-2.27949	BUB1	protein_coding	699	BUB1A|BUB1L|hBUB1	MIM:602452|HGNC:HGNC:1148|Ensembl:ENSG00000169679|HPRD:03907|Vega:OTTHUMG00000153638	BUB1 mitotic checkpoint serine/threonine kinase	hsa04110(Cell cycle)//hsa04114(Oocyte meiosis)//hsa04914(Progesterone-mediated oocyte maturation)	GO:0016020(membrane)//GO:0000776(kinetochore)//GO:0005829(cytosol)//GO:0000777(condensed chromosome kinetochore)//GO:0005654(nucleoplasm)//GO:0000942(condensed nuclear chromosome outer kinetochore)//GO:0005737(cytoplasm)	GO:0004672(protein kinase activity)//GO:0005515(protein binding)//GO:0004674(protein serine/threonine kinase activity)//GO:0005524(ATP binding)	GO:0051983(regulation of chromosome segregation)//GO:0007067(mitotic nuclear division)//GO:0007063(regulation of sister chromatid cohesion)//GO:0006468(protein phosphorylation)//GO:0051301(cell division)//GO:0008283(cell proliferation)//GO:0000278(mitotic cell cycle)//GO:0007264(small GTPase mediated signal transduction)//GO:0007094(mitotic spindle assembly checkpoint)//GO:0016032(viral process)/…
ENSG00000122952	8.39923	1.05937	8.69006	0.00319949	0.182646	up	166	31	1	0	0	0	3.20686	1.37377	-2.16218	-2.92017	-2.92017	-2.92017	ZWINT	protein_coding	11130	HZwint-1|KNTC2AP|SIP30|ZWINT1	MIM:609177|HGNC:HGNC:13195|Ensembl:ENSG00000122952|HPRD:18366|Vega:OTTHUMG00000018261	ZW10 interacting kinetochore protein		GO:0030425(dendrite)//GO:0000776(kinetochore)//GO:0005829(cytosol)//GO:0000777(condensed chromosome kinetochore)//GO:0005634(nucleus)//GO:0005737(cytoplasm)	GO:0047485(protein N-terminus binding)//GO:0005515(protein binding)	GO:0051301(cell division)//GO:0007264(small GTPase mediated signal transduction)//GO:0000278(mitotic cell cycle)//GO:0007093(mitotic cell cycle checkpoint)//GO:0000070(mitotic sister chromatid segregation)//GO:0051649(establishment of localization in cell)
ENSG00000168517	8.39739	0.906191	8.66816	0.00323818	0.183421	up	62	88	1	0	0	0	1.82023	2.83056	-2.16218	-2.92017	-2.92017	-2.92017	HEXIM2	protein_coding	124790	L3	MIM:615695|HGNC:HGNC:28591|Ensembl:ENSG00000168517|HPRD:08129|Vega:OTTHUMG00000180193	hexamethylene bis-acetamide inducible 2		GO:0005654(nucleoplasm)//GO:0005634(nucleus)//GO:0005737(cytoplasm)	GO:0005515(protein binding)//GO:0017069(snRNA binding)//GO:0004861(cyclin-dependent protein serine/threonine kinase inhibitor activity)//GO:0097322(7SK snRNA binding)	GO:0045736(negative regulation of cyclin-dependent protein serine/threonine kinase activity)//GO:0071901(negative regulation of protein serine/threonine kinase activity)//GO:0045892(negative regulation of transcription, DNA-templated)//GO:0006351(transcription, DNA-templated)//GO:0000122(negative regulation of transcription from RNA polymerase II promoter)
ENSG00000173406	8.3567	1.32095	9.22905	0.00238205	0.159012	up	53	1	124	0	0	0	1.60309	-2.24164	3.51781	-2.92017	-2.92017	-2.92017	DAB1	protein_coding	1600	-	MIM:603448|HGNC:HGNC:2661|HPRD:04582	Dab, reelin signal transducer, homolog 1 (Drosophila)		GO:0045177(apical part of cell)//GO:0005903(brush border)//GO:0043005(neuron projection)//GO:0005815(microtubule organizing center)//GO:0048471(perinuclear region of cytoplasm)//GO:0005829(cytosol)//GO:0014069(postsynaptic density)//GO:0043231(intracellular membrane-bounded organelle)//GO:0016020(membrane)//GO:0005730(nucleolus)//GO:0043025(neuronal cell body)	GO:0043548(phosphatidylinositol 3-kinase binding)//GO:0005515(protein binding)	GO:0007628(adult walking behavior)//GO:0045666(positive regulation of neuron differentiation)//GO:0007162(negative regulation of cell adhesion)//GO:0007494(midgut development)//GO:0021517(ventral spinal cord development)//GO:0021813(cell-cell adhesion involved in neuronal-glial interactions involved in cerebral cortex radial glia guided migration)//GO:0048712(negative regulation of astrocyte diff…
ENSG00000171560	8.32342	1.59137	9.49373	0.00206175	0.151409	up	30	1	172	0	0	0	0.829377	-2.24164	3.98523	-2.92017	-2.92017	-2.92017	FGA	protein_coding	2243	Fib2	MIM:134820|HGNC:HGNC:3661|Ensembl:ENSG00000171560|HPRD:00619|Vega:OTTHUMG00000150330	fibrinogen alpha chain	hsa04610(Complement and coagulation cascades)//hsa04611(Platelet activation)	GO:0005886(plasma membrane)//GO:0070062(extracellular exosome)//GO:0005576(extracellular region)//GO:0009986(cell surface)//GO:0005938(cell cortex)//GO:0031093(platelet alpha granule lumen)//GO:0005791(rough endoplasmic reticulum)//GO:1903561(extracellular vesicle)//GO:0009897(external side of plasma membrane)//GO:0005577(fibrinogen complex)//GO:0031091(platelet alpha granule)//GO:0072562(blood m…	GO:0005102(receptor binding)//GO:0005198(structural molecule activity)//GO:0030674(protein binding, bridging)//GO:0050839(cell adhesion molecule binding)//GO:0046872(metal ion binding)//GO:0005515(protein binding)	GO:0030168(platelet activation)//GO:0044267(cellular protein metabolic process)//GO:0050714(positive regulation of protein secretion)//GO:1990643(cellular response to granulocyte colony-stimulating factor)//GO:0045907(positive regulation of vasoconstriction)//GO:1900026(positive regulation of substrate adhesion-dependent cell spreading)//GO:0072378(blood coagulation, fibrin clot formation)//GO:00…
ENSG00000184613	8.28208	2.02072	9.52938	0.00202209	0.150004	up	1	6	254	0	0	0	-2.41937	-0.717581	4.54376	-2.92017	-2.92017	-2.92017	NELL2	protein_coding	4753	NRP2	MIM:602320|HGNC:HGNC:7751|Ensembl:ENSG00000184613|HPRD:11891|Vega:OTTHUMG00000169464	neural EGFL like 2		GO:0016020(membrane)//GO:0030425(dendrite)//GO:0043204(perikaryon)//GO:0005615(extracellular space)//GO:0005737(cytoplasm)	GO:0008201(heparin binding)//GO:0005515(protein binding)//GO:0005080(protein kinase C binding)//GO:0005509(calcium ion binding)//GO:0042802(identical protein binding)	GO:0040008(regulation of growth)//GO:0070050(neuron cellular homeostasis)//GO:0070207(protein homotrimerization)
ENSG00000145020	8.28063	1.68397	7.95638	0.0047918	0.210883	up	0	226	7	0	0	0	-2.92017	4.17486	-0.374701	-2.92017	-2.92017	-2.92017	AMT	protein_coding	275	GCE|GCST|GCVT|NKH	MIM:238310|HGNC:HGNC:473|Ensembl:ENSG00000145020|HPRD:01997|Vega:OTTHUMG00000156847	aminomethyltransferase	hsa00260(Glycine, serine and threonine metabolism)//hsa00630(Glyoxylate and dicarboxylate metabolism)//hsa00670(One carbon pool by folate)//	GO:0005739(mitochondrion)//GO:0005759(mitochondrial matrix)	GO:0004047(aminomethyltransferase activity)//GO:0008483(transaminase activity)	GO:0006546(glycine catabolic process)//GO:0046487(glyoxylate metabolic process)//GO:0044281(small molecule metabolic process)//GO:0032259(methylation)//GO:0034641(cellular nitrogen compound metabolic process)
ENSG00000187908	8.25653	1.007	7.65055	0.00567549	0.215381	up	37	117	0	0	0	0	1.1115	3.23484	-2.92017	-2.92017	-2.92017	-2.92017	DMBT1	protein_coding	1755	GP340|muclin	MIM:601969|HGNC:HGNC:2926|Ensembl:ENSG00000187908|HPRD:03575|Vega:OTTHUMG00000019185	deleted in malignant brain tumors 1	hsa04970(Salivary secretion)	GO:0070062(extracellular exosome)//GO:0005576(extracellular region)//GO:0030670(phagocytic vesicle membrane)//GO:0019898(extrinsic component of membrane)//GO:0005578(proteinaceous extracellular matrix)//GO:0005615(extracellular space)//GO:0005737(cytoplasm)//GO:0042589(zymogen granule membrane)	GO:0005044(scavenger receptor activity)//GO:0005515(protein binding)//GO:0048306(calcium-dependent protein binding)//GO:0008329(signaling pattern recognition receptor activity)//GO:0035375(zymogen binding)	GO:0044267(cellular protein metabolic process)//GO:0006898(receptor-mediated endocytosis)//GO:0045087(innate immune response)//GO:0030858(positive regulation of epithelial cell differentiation)//GO:0001833(inner cell mass cell proliferation)//GO:0043152(induction of bacterial agglutination)//GO:0030855(epithelial cell differentiation)//GO:0051607(defense response to virus)//GO:0016032(viral proce…
ENSG00000184792	8.1869	1.00111	7.80566	0.00520828	0.211703	up	84	0	73	0	0	0	2.24415	-2.92017	2.76502	-2.92017	-2.92017	-2.92017	OSBP2	protein_coding	23762	HLM|ORP-4|ORP4|OSBPL1|OSBPL4	MIM:606729|HGNC:HGNC:8504|Ensembl:ENSG00000184792|HPRD:09471|Vega:OTTHUMG00000151153	oxysterol binding protein 2		GO:0016020(membrane)//GO:0097440(apical dendrite)	GO:0015485(cholesterol binding)//GO:0005515(protein binding)	GO:0006869(lipid transport)//GO:0007286(spermatid development)
ENSG00000163472	8.17916	1.07073	7.82084	0.00516472	0.211703	up	67	0	90	0	0	0	1.92809	-2.92017	3.06174	-2.92017	-2.92017	-2.92017	TMEM79	protein_coding	84283	MATT	MIM:615531|HGNC:HGNC:28196|Ensembl:ENSG00000163472|HPRD:17481|Vega:OTTHUMG00000019788	transmembrane protein 79		GO:0005765(lysosomal membrane)//GO:0032588(trans-Golgi network membrane)//GO:0016021(integral component of membrane)	GO:0005515(protein binding)	GO:0002070(epithelial cell maturation)//GO:0031069(hair follicle morphogenesis)//GO:0070268(cornification)//GO:0061436(establishment of skin barrier)//GO:0045684(positive regulation of epidermis development)//GO:0045055(regulated exocytosis)//GO:0042335(cuticle development)
ENSG00000077327	8.10896	0.693026	7.43253	0.00640553	0.21761	up	50	78	0	0	0	0	1.52279	2.65996	-2.92017	-2.92017	-2.92017	-2.92017	SPAG6	protein_coding	9576	CT141|Repro-SA-1|pf16	MIM:605730|HGNC:HGNC:11215|Ensembl:ENSG00000077327|HPRD:09305|Vega:OTTHUMG00000017808	sperm associated antigen 6		GO:0031514(motile cilium)//GO:0005634(nucleus)//GO:0005874(microtubule)//GO:0005930(axoneme)//GO:0015630(microtubule cytoskeleton)		GO:0007286(spermatid development)//GO:0030030(cell projection organization)
ENSG00000132205	8.10485	1.10778	8.23512	0.00410873	0.19689	up	198	14	1	0	0	0	3.45783	0.313582	-2.16218	-2.92017	-2.92017	-2.92017	EMILIN2	protein_coding	84034	EMILIN-2|FOAP-10	MIM:608928|HGNC:HGNC:19881|HPRD:09937	elastin microfibril interfacer 2		GO:0005578(proteinaceous extracellular matrix)//GO:0031012(extracellular matrix)//GO:0005581(collagen trimer)//GO:0005576(extracellular region)	GO:0030023(extracellular matrix constituent conferring elasticity)//GO:0005515(protein binding)	GO:0007155(cell adhesion)//GO:0008150(biological_process)
ENSG00000128422	8.08584	0.835357	7.40985	0.00648676	0.21873	up	34	102	0	0	0	0	0.997274	3.03987	-2.92017	-2.92017	-2.92017	-2.92017	KRT17	protein_coding	3872	39.1|CK-17|K17|PC|PC2|PCHC1	MIM:148069|HGNC:HGNC:6427|Ensembl:ENSG00000128422|HPRD:01019|Vega:OTTHUMG00000133505	keratin 17, type I		GO:0005882(intermediate filament)//GO:0070062(extracellular exosome)//GO:0071944(cell periphery)//GO:0005737(cytoplasm)	GO:0042289(MHC class II protein binding)//GO:0005198(structural molecule activity)//GO:0005515(protein binding)//GO:0032395(MHC class II receptor activity)//GO:0005200(structural constituent of cytoskeleton)	GO:0045109(intermediate filament organization)//GO:0031424(keratinization)//GO:0030307(positive regulation of cell growth)//GO:0031069(hair follicle morphogenesis)//GO:0045727(positive regulation of translation)//GO:0051798(positive regulation of hair follicle development)//GO:0008544(epidermis development)//GO:0007165(signal transduction)
ENSG00000128917	8.07372	1.29891	7.91813	0.00489418	0.210883	up	34	0	134	0	0	0	0.997274	-2.92017	3.62846	-2.92017	-2.92017	-2.92017	DLL4	protein_coding	54567	AOS6|hdelta2	MIM:605185|HGNC:HGNC:2910|Ensembl:ENSG00000128917|HPRD:05540|Vega:OTTHUMG00000172511	delta-like 4 (Drosophila)	hsa04330(Notch signaling pathway)	GO:0005886(plasma membrane)//GO:0016021(integral component of membrane)	GO:0005515(protein binding)//GO:0005509(calcium ion binding)//GO:0005112(Notch binding)	GO:0035924(cellular response to vascular endothelial growth factor stimulus)//GO:0010628(positive regulation of gene expression)//GO:0003209(cardiac atrium morphogenesis)//GO:0030217(T cell differentiation)//GO:0061074(regulation of neural retina development)//GO:1903588(negative regulation of blood vessel endothelial cell proliferation involved in sprouting angiogenesis)//GO:0090051(negative reg…
ENSG00000172350	8.04989	1.13062	7.67726	0.00559209	0.215381	up	44	0	110	0	0	0	1.34738	-2.92017	3.34709	-2.92017	-2.92017	-2.92017	ABCG4	protein_coding	64137	WHITE2	MIM:607784|HGNC:HGNC:13884|Ensembl:ENSG00000172350|HPRD:12130|Vega:OTTHUMG00000166169	ATP binding cassette subfamily G member 4	hsa02010(ABC transporters)	GO:0005886(plasma membrane)//GO:0016021(integral component of membrane)	GO:0042803(protein homodimerization activity)//GO:0005524(ATP binding)//GO:0034041(sterol-transporting ATPase activity)//GO:0046982(protein heterodimerization activity)//GO:0016887(ATPase activity)//GO:0005515(protein binding)//GO:0017127(cholesterol transporter activity)	GO:0055085(transmembrane transport)//GO:0008152(metabolic process)//GO:0033344(cholesterol efflux)
ENSG00000161594	8.0382	1.78693	5.83046	0.015751	0.311523	up	0	252	0	0	0	0	-2.92017	4.33087	-2.92017	-2.92017	-2.92017	-2.92017	KLHL10	protein_coding	317719	SPGF11	MIM:608778|HGNC:HGNC:18829|Ensembl:ENSG00000161594|HPRD:12296|Vega:OTTHUMG00000152510	kelch like family member 10		GO:0031463(Cul3-RING ubiquitin ligase complex)//GO:0005737(cytoplasm)	GO:0004842(ubiquitin-protein transferase activity)	GO:0048808(male genitalia morphogenesis)//GO:0009566(fertilization)//GO:0007286(spermatid development)//GO:0008584(male gonad development)//GO:0016567(protein ubiquitination)//GO:0000902(cell morphogenesis)//GO:0048873(homeostasis of number of cells within a tissue)
ENSG00000133019	7.98379	1.31375	7.28887	0.0069383	0.226331	up	10	172	0	0	0	0	-0.555587	3.78425	-2.92017	-2.92017	-2.92017	-2.92017	CHRM3	protein_coding	1131	EGBRS|HM3|PBS	MIM:118494|HGNC:HGNC:1952|Ensembl:ENSG00000133019|HPRD:00329	cholinergic receptor, muscarinic 3	hsa04020(Calcium signaling pathway)//hsa04080(Neuroactive ligand-receptor interaction)//hsa04725(Cholinergic synapse)//hsa04742(Taste transduction)//hsa04810(Regulation of actin cytoskeleton)//hsa04911(Insulin secretion)//hsa04970(Salivary secretion)//hsa04971(Gastric acid secretion)//hsa04972(Pancreatic secretion)	GO:0043679(axon terminus)//GO:0045202(synapse)//GO:0005886(plasma membrane)//GO:0005887(integral component of plasma membrane)//GO:0032279(asymmetric synapse)//GO:0030425(dendrite)//GO:0016323(basolateral plasma membrane)//GO:0030054(cell junction)//GO:0045211(postsynaptic membrane)	GO:0004435(phosphatidylinositol phospholipase C activity)//GO:0004872(receptor activity)//GO:0016907(G-protein coupled acetylcholine receptor activity)//GO:0042166(acetylcholine binding)//GO:0008144(drug binding)//GO:0005515(protein binding)	GO:0007207(phospholipase C-activating G-protein coupled acetylcholine receptor signaling pathway)//GO:0007271(synaptic transmission, cholinergic)//GO:0050796(regulation of insulin secretion)//GO:0044281(small molecule metabolic process)//GO:0003056(regulation of vascular smooth muscle contraction)//GO:0045987(positive regulation of smooth muscle contraction)//GO:0007213(G-protein coupled acetylch…
ENSG00000263528	7.96115	2.54991	15.1479	9.94071e-05	0.0294224	up	219	124	136	0	1	1	3.6016	3.31753	3.64961	-2.92017	-2.41186	-2.27949	IKBKE	protein_coding	9641	IKK-E|IKK-i|IKKE|IKKI	MIM:605048|HGNC:HGNC:14552|Ensembl:ENSG00000263528|HPRD:05442|Vega:OTTHUMG00000184613	inhibitor of kappa light polypeptide gene enhancer in B-cells, kinase epsilon	hsa04620(Toll-like receptor signaling pathway)//hsa04622(RIG-I-like receptor signaling pathway)//hsa04623(Cytosolic DNA-sensing pathway)//hsa05160(Hepatitis C)//hsa05161(Hepatitis B)//hsa05162(Measles)//hsa05164(Influenza A)//hsa05168(Herpes simplex infection)	GO:0010008(endosome membrane)//GO:0005829(cytosol)//GO:0016605(PML body)//GO:0031966(mitochondrial membrane)//GO:0005634(nucleus)//GO:0005737(cytoplasm)	GO:0031625(ubiquitin protein ligase binding)//GO:0004672(protein kinase activity)//GO:0004704(NF-kappaB-inducing kinase activity)//GO:0005524(ATP binding)//GO:0070530(K63-linked polyubiquitin binding)//GO:0036435(K48-linked polyubiquitin binding)//GO:0008384(IkappaB kinase activity)//GO:0005515(protein binding)	GO:0034138(toll-like receptor 3 signaling pathway)//GO:0038061(NIK/NF-kappaB signaling)//GO:0051260(protein homooligomerization)//GO:0043123(positive regulation of I-kappaB kinase/NF-kappaB signaling)//GO:0045087(innate immune response)//GO:0008630(intrinsic apoptotic signaling pathway in response to DNA damage)//GO:0032480(negative regulation of type I interferon production)//GO:0006468(protein …
ENSG00000153044	7.9558	0.796014	7.47775	0.0062466	0.215381	up	70	0	64	0	0	0	1.98914	-2.92017	2.57913	-2.92017	-2.92017	-2.92017	CENPH	protein_coding	64946	-	MIM:605607|HGNC:HGNC:17268|Ensembl:ENSG00000153044|HPRD:12029|Vega:OTTHUMG00000097816	centromere protein H		GO:0005829(cytosol)//GO:0005634(nucleus)//GO:0000776(kinetochore)//GO:0000777(condensed chromosome kinetochore)//GO:0005654(nucleoplasm)	GO:0043515(kinetochore binding)//GO:0005515(protein binding)	GO:0034080(CENP-A containing nucleosome assembly)//GO:0051382(kinetochore assembly)//GO:0000278(mitotic cell cycle)//GO:0007264(small GTPase mediated signal transduction)//GO:0051383(kinetochore organization)//GO:0006334(nucleosome assembly)
ENSG00000148584	7.92599	1.72482	5.67682	0.0171905	0.318091	up	0	241	0	0	0	0	-2.92017	4.26691	-2.92017	-2.92017	-2.92017	-2.92017	A1CF	protein_coding	29974	ACF|ACF64|ACF65|APOBEC1CF|ASP	HGNC:HGNC:24086|Ensembl:ENSG00000148584|HPRD:10627|Vega:OTTHUMG00000018240	APOBEC1 complementation factor		GO:0005783(endoplasmic reticulum)//GO:0005654(nucleoplasm)//GO:0030895(apolipoprotein B mRNA editing enzyme complex)//GO:0005737(cytoplasm)	GO:0003676(nucleic acid binding)//GO:0003727(single-stranded RNA binding)//GO:0003723(RNA binding)//GO:0003725(double-stranded RNA binding)//GO:0000166(nucleotide binding)//GO:0005515(protein binding)	GO:0016554(cytidine to uridine editing)//GO:0010467(gene expression)//GO:0050821(protein stabilization)//GO:0016556(mRNA modification)//GO:0010609(mRNA localization resulting in posttranscriptional regulation of gene expression)//GO:0006397(mRNA processing)
ENSG00000064545	7.91881	2.09637	10.7199	0.00105987	0.111431	up	146	2	183	0	0	1	3.02447	-1.782	4.07394	-2.92017	-2.92017	-2.27949	TMEM161A	protein_coding	54929	AROS-29	HGNC:HGNC:26020|Ensembl:ENSG00000064545|HPRD:07905|Vega:OTTHUMG00000182217	transmembrane protein 161A		GO:0016021(integral component of membrane)		GO:0034644(cellular response to UV)//GO:1902230(negative regulation of intrinsic apoptotic signaling pathway in response to DNA damage)//GO:0032526(response to retinoic acid)//GO:0034599(cellular response to oxidative stress)//GO:0045739(positive regulation of DNA repair)
ENSG00000166106	7.91509	1.76629	8.80761	0.00299976	0.177484	up	2	4	212	0	0	0	-2.04832	-1.15377	4.28461	-2.92017	-2.92017	-2.92017	ADAMTS15	protein_coding	170689	-	MIM:607509|HGNC:HGNC:16305|Ensembl:ENSG00000166106|HPRD:06330|Vega:OTTHUMG00000165657	ADAM metallopeptidase with thrombospondin type 1 motif 15		GO:0005578(proteinaceous extracellular matrix)	GO:0008270(zinc ion binding)//GO:0004222(metalloendopeptidase activity)	GO:0006508(proteolysis)
ENSG00000174276	7.89764	1.74896	10.772	0.00103048	0.110731	up	26	192	30	0	1	0	0.639334	3.94151	1.52172	-2.92017	-2.41186	-2.92017	ZNHIT2	protein_coding	741	C11orf5|FON	MIM:604575|HGNC:HGNC:1177|Ensembl:ENSG00000174276|HPRD:05200|Vega:OTTHUMG00000165604	zinc finger HIT-type containing 2			GO:0046872(metal ion binding)
ENSG00000179071	7.89654	0.945694	7.12495	0.00760186	0.236019	up	18	124	0	0	0	0	0.162204	3.31753	-2.92017	-2.92017	-2.92017	-2.92017	CCDC89	protein_coding	220388	-	HGNC:HGNC:26762|HPRD:08234	coiled-coil domain containing 89		GO:0005634(nucleus)//GO:0005737(cytoplasm)
ENSG00000123685	7.89404	1.31016	7.66926	0.00561696	0.215381	up	23	0	142	0	0	0	0.478329	-2.92017	3.71125	-2.92017	-2.92017	-2.92017	BATF3	protein_coding	55509	JDP1|JUNDM1|SNFT	MIM:612470|HGNC:HGNC:28915|Ensembl:ENSG00000123685|HPRD:18081|Vega:OTTHUMG00000036807	basic leucine zipper transcription factor, ATF-like 3		GO:0005634(nucleus)	GO:0003700(transcription factor activity, sequence-specific DNA binding)//GO:0003714(transcription corepressor activity)//GO:0000978(RNA polymerase II core promoter proximal region sequence-specific DNA binding)//GO:0005515(protein binding)//GO:0001078(transcriptional repressor activity, RNA polymerase II core promoter proximal region sequence-specific binding)	GO:0009615(response to virus)//GO:0097028(dendritic cell differentiation)//GO:0043011(myeloid dendritic cell differentiation)//GO:0006366(transcription from RNA polymerase II promoter)//GO:0000122(negative regulation of transcription from RNA polymerase II promoter)
ENSG00000074706	7.88584	1.19116	7.5359	0.00604814	0.215381	up	28	0	126	0	0	0	0.737482	-2.92017	3.54063	-2.92017	-2.92017	-2.92017	IPCEF1	protein_coding	26034	PIP3-E	HGNC:HGNC:21204|Ensembl:ENSG00000074706|HPRD:17851|Vega:OTTHUMG00000015872	interaction protein for cytohesin exchange factors 1		GO:0005886(plasma membrane)//GO:0005829(cytosol)	GO:0005344(oxygen transporter activity)//GO:0019904(protein domain specific binding)//GO:0004601(peroxidase activity)	GO:0098869(cellular oxidant detoxification)//GO:0015671(oxygen transport)//GO:0006979(response to oxidative stress)
ENSG00000102678	7.88129	0.638735	7.13244	0.00757016	0.236019	up	123	22	0	0	0	0	2.78153	0.908784	-2.92017	-2.92017	-2.92017	-2.92017	FGF9	protein_coding	2254	FGF-9|GAF|HBFG-9|HBGF-9|SYNS3	MIM:600921|HGNC:HGNC:3687|Ensembl:ENSG00000102678|HPRD:02951|Vega:OTTHUMG00000017412	fibroblast growth factor 9	hsa04010(MAPK signaling pathway)//hsa04014(Ras signaling pathway)//hsa04015(Rap1 signaling pathway)//hsa04151(PI3K-Akt signaling pathway)//hsa04810(Regulation of actin cytoskeleton)//hsa05200(Pathways in cancer)//hsa05218(Melanoma)	GO:0005604(basement membrane)//GO:0070062(extracellular exosome)//GO:0005576(extracellular region)//GO:0005615(extracellular space)//GO:0005737(cytoplasm)	GO:0008201(heparin binding)//GO:0008083(growth factor activity)//GO:0005104(fibroblast growth factor receptor binding)	GO:0045880(positive regulation of smoothened signaling pathway)//GO:0051781(positive regulation of cell division)//GO:0030326(embryonic limb morphogenesis)//GO:0008584(male gonad development)//GO:0010628(positive regulation of gene expression)//GO:0048011(neurotrophin TRK receptor signaling pathway)//GO:0000122(negative regulation of transcription from RNA polymerase II promoter)//GO:0048706(embr…
ENSG00000168062	7.81949	2.49858	14.5198	0.000138691	0.0332077	up	52	158	194	0	1	1	1.57682	3.66299	4.15751	-2.92017	-2.41186	-2.27949	BATF2	protein_coding	116071	SARI	MIM:614983|HGNC:HGNC:25163|Ensembl:ENSG00000168062|HPRD:14470|Vega:OTTHUMG00000165633	basic leucine zipper transcription factor, ATF-like 2		GO:0005634(nucleus)	GO:0003700(transcription factor activity, sequence-specific DNA binding)//GO:0043565(sequence-specific DNA binding)//GO:0000978(RNA polymerase II core promoter proximal region sequence-specific DNA binding)//GO:0000982(transcription factor activity, RNA polymerase II core promoter proximal region sequence-specific binding)//GO:0005515(protein binding)//GO:0003677(DNA binding)	GO:0006357(regulation of transcription from RNA polymerase II promoter)//GO:0043011(myeloid dendritic cell differentiation)//GO:0006351(transcription, DNA-templated)//GO:0042832(defense response to protozoan)
ENSG00000148291	7.8119	1.41589	6.82112	0.00900862	0.250289	up	4	190	0	0	0	0	-1.50874	3.92653	-2.92017	-2.92017	-2.92017	-2.92017	SURF2	protein_coding	6835	SURF-2	MIM:185630|HGNC:HGNC:11475|Ensembl:ENSG00000148291|HPRD:15948|Vega:OTTHUMG00000020867	surfeit 2		GO:0005634(nucleus)//GO:0005886(plasma membrane)//GO:0005575(cellular_component)//GO:0005730(nucleolus)	GO:0003674(molecular_function)	GO:0008150(biological_process)
ENSG00000160326	7.79682	0.957418	6.96603	0.00830717	0.244192	up	14	128	0	0	0	0	-0.152504	3.36273	-2.92017	-2.92017	-2.92017	-2.92017	SLC2A6	protein_coding	11182	GLUT6|GLUT9|HSA011372	MIM:606813|HGNC:HGNC:11011|Ensembl:ENSG00000160326|HPRD:06010|Vega:OTTHUMG00000020874	solute carrier family 2 member 6		GO:0016020(membrane)//GO:0016021(integral component of membrane)//GO:0005887(integral component of plasma membrane)//GO:0005886(plasma membrane)	GO:0005351(sugar:proton symporter activity)//GO:0005355(glucose transmembrane transporter activity)//GO:0022857(transmembrane transporter activity)	GO:0055085(transmembrane transport)//GO:0015992(proton transport)//GO:0035428(hexose transmembrane transport)//GO:0046323(glucose import)//GO:1904659(glucose transmembrane transport)
ENSG00000242220	7.79582	0.509468	6.99152	0.00818968	0.244135	up	32	76	0	0	0	0	0.915767	2.62328	-2.92017	-2.92017	-2.92017	-2.92017	TCP10L	protein_coding	140290	C21orf77|PRED77|TCP10A-2	MIM:608365|HGNC:HGNC:11657|Ensembl:ENSG00000242220|HPRD:10518|Vega:OTTHUMG00000064901	t-complex 10-like		GO:0005634(nucleus)	GO:0043621(protein self-association)//GO:0001106(RNA polymerase II transcription corepressor activity)//GO:0005515(protein binding)//GO:0042802(identical protein binding)//GO:0070491(repressing transcription factor binding)	GO:0006351(transcription, DNA-templated)//GO:0000122(negative regulation of transcription from RNA polymerase II promoter)
ENSG00000056487	7.75397	1.35591	6.87173	0.00875701	0.248767	up	0	180	4	0	0	0	-2.92017	3.84922	-1.00769	-2.92017	-2.92017	-2.92017	PHF21B	protein_coding	112885	BHC80L|PHF4	MIM:616727|HGNC:HGNC:25161|Ensembl:ENSG00000056487|HPRD:13997|Vega:OTTHUMG00000151199	PHD finger protein 21B		GO:0005634(nucleus)	GO:0003682(chromatin binding)//GO:0008270(zinc ion binding)//GO:0042393(histone binding)//GO:0000977(RNA polymerase II regulatory region sequence-specific DNA binding)//GO:0003712(transcription cofactor activity)	GO:0006355(regulation of transcription, DNA-templated)
ENSG00000171848	7.73468	1.67012	7.75072	0.00536912	0.212066	up	106	157	0	0	1	0	2.57138	3.65393	-2.92017	-2.92017	-2.41186	-2.92017	RRM2	protein_coding	6241	R2|RR2|RR2M	MIM:180390|HGNC:HGNC:10452|Ensembl:ENSG00000171848|HPRD:01587|Vega:OTTHUMG00000090449	ribonucleotide reductase regulatory subunit M2	hsa00230(Purine metabolism)//hsa00240(Pyrimidine metabolism)//hsa00480(Glutathione metabolism)//	GO:0005654(nucleoplasm)//GO:0005971(ribonucleoside-diphosphate reductase complex)//GO:0005634(nucleus)//GO:0005737(cytoplasm)//GO:0005829(cytosol)	GO:0004748(ribonucleoside-diphosphate reductase activity, thioredoxin disulfide as acceptor)//GO:0016491(oxidoreductase activity)//GO:0005515(protein binding)//GO:0046872(metal ion binding)	GO:0055114(oxidation-reduction process)//GO:0051290(protein heterotetramerization)//GO:0044281(small molecule metabolic process)//GO:0000083(regulation of transcription involved in G1/S transition of mitotic cell cycle)//GO:0009186(deoxyribonucleoside diphosphate metabolic process)//GO:0055086(nucleobase-containing small molecule metabolic process)//GO:0000278(mitotic cell cycle)//GO:0000082(G1/S…
ENSG00000122877	7.71933	0.58242	7.09521	0.00772904	0.238296	up	96	0	32	0	0	0	2.43175	-2.92017	1.61068	-2.92017	-2.92017	-2.92017	EGR2	protein_coding	1959	AT591|CMT1D|CMT4E|KROX20	MIM:129010|HGNC:HGNC:3239|Ensembl:ENSG00000122877|HPRD:00551|Vega:OTTHUMG00000018308	early growth response 2	hsa05161(Hepatitis B)//hsa05166(HTLV-I infection)//hsa05203(Viral carcinogenesis)	GO:0005634(nucleus)//GO:0005737(cytoplasm)	GO:0000978(RNA polymerase II core promoter proximal region sequence-specific DNA binding)//GO:0031625(ubiquitin protein ligase binding)//GO:0001102(RNA polymerase II activating transcription factor binding)//GO:0003700(transcription factor activity, sequence-specific DNA binding)//GO:0003682(chromatin binding)//GO:0044212(transcription regulatory region DNA binding)//GO:0016874(ligase activity)//…	GO:0042552(myelination)//GO:0032868(response to insulin)//GO:0045444(fat cell differentiation)//GO:0045893(positive regulation of transcription, DNA-templated)//GO:0030278(regulation of ossification)//GO:0071310(cellular response to organic substance)//GO:0006366(transcription from RNA polymerase II promoter)//GO:0021612(facial nerve structural organization)//GO:0006611(protein export from nucleu…
ENSG00000049249	7.71146	1.44699	7.08407	0.00777722	0.238774	up	279	1	1	0	0	0	3.94755	-2.24164	-2.16218	-2.92017	-2.92017	-2.92017	TNFRSF9	protein_coding	3604	4-1BB|CD137|CDw137|ILA	MIM:602250|HGNC:HGNC:11924|Ensembl:ENSG00000049249|HPRD:03767	tumor necrosis factor receptor superfamily member 9	hsa04060(Cytokine-cytokine receptor interaction)	GO:0009897(external side of plasma membrane)//GO:0016021(integral component of membrane)//GO:0005887(integral component of plasma membrane)//GO:0005615(extracellular space)	GO:0004872(receptor activity)//GO:0019955(cytokine binding)//GO:0005031(tumor necrosis factor-activated receptor activity)	GO:0032496(response to lipopolysaccharide)//GO:0042981(regulation of apoptotic process)//GO:0006954(inflammatory response)//GO:2001183(negative regulation of interleukin-12 secretion)//GO:0007275(multicellular organism development)//GO:0008285(negative regulation of cell proliferation)//GO:2001180(negative regulation of interleukin-10 secretion)//GO:0070207(protein homotrimerization)//GO:0006955(…
ENSG00000180509	7.6863	2.24543	10.1921	0.00141042	0.127632	up	48	1	274	0	0	1	1.46665	-2.24164	4.65251	-2.92017	-2.92017	-2.27949	KCNE1	protein_coding	3753	ISK|JLNS|JLNS2|LQT2/5|LQT5|MinK	MIM:176261|HGNC:HGNC:6240|Ensembl:ENSG00000180509|HPRD:01442|Vega:OTTHUMG00000086236	potassium voltage-gated channel subfamily E regulatory subunit 1	hsa04261(Adrenergic signaling in cardiomyocytes)	GO:0030018(Z disc)//GO:0005764(lysosome)//GO:0008076(voltage-gated potassium channel complex)//GO:0009986(cell surface)//GO:0005886(plasma membrane)//GO:0045121(membrane raft)//GO:0016324(apical plasma membrane)	GO:0015459(potassium channel regulator activity)//GO:0086008(voltage-gated potassium channel activity involved in cardiac muscle cell action potential repolarization)//GO:1902282(voltage-gated potassium channel activity involved in ventricular cardiac muscle cell action potential repolarization)//GO:0031433(telethonin binding)//GO:0005251(delayed rectifier potassium channel activity)//GO:0005249(…	GO:0060307(regulation of ventricular cardiac muscle cell membrane repolarization)//GO:0071805(potassium ion transmembrane transport)//GO:0061337(cardiac conduction)//GO:0090315(negative regulation of protein targeting to membrane)//GO:0086009(membrane repolarization)//GO:0071320(cellular response to cAMP)//GO:0086002(cardiac muscle cell action potential involved in contraction)//GO:0006493(protei…
ENSG00000134539	7.67924	3.34398	5.18441	0.0227904	0.337632	up	155	400	0	0	0	270	3.10941	4.99394	-2.92017	-2.92017	-2.92017	4.32725	KLRD1	protein_coding	3824	CD94	MIM:602894|HGNC:HGNC:6378|Ensembl:ENSG00000134539|HPRD:04204	killer cell lectin like receptor D1	hsa04612(Antigen processing and presentation)//hsa04650(Natural killer cell mediated cytotoxicity)//hsa05332(Graft-versus-host disease)	GO:0009897(external side of plasma membrane)//GO:0016021(integral component of membrane)//GO:0005886(plasma membrane)//GO:0043235(receptor complex)	GO:0023024(MHC class I protein complex binding)//GO:0023030(MHC class Ib protein binding, via antigen binding groove)//GO:0030246(carbohydrate binding)//GO:1990405(protein antigen binding)//GO:0004888(transmembrane signaling receptor activity)//GO:0005515(protein binding)	GO:0050776(regulation of immune response)//GO:0007166(cell surface receptor signaling pathway)//GO:0045087(innate immune response)//GO:0002228(natural killer cell mediated immunity)
ENSG00000229676	7.66777	2.46911	13.6085	0.000225166	0.0485121	up	23	181	184	0	1	1	0.478329	3.85714	4.08174	-2.92017	-2.41186	-2.27949	ZNF492	protein_coding	57615	ZNF115	HGNC:HGNC:23707|Ensembl:ENSG00000229676|Vega:OTTHUMG00000182987	zinc finger protein 492		GO:0005634(nucleus)	GO:0000978(RNA polymerase II core promoter proximal region sequence-specific DNA binding)//GO:0046872(metal ion binding)	GO:0006351(transcription, DNA-templated)//GO:0006355(regulation of transcription, DNA-templated)
ENSG00000188739	7.64071	0.939563	6.71738	0.00954776	0.25494	up	10	129	0	0	0	0	-0.555587	3.37382	-2.92017	-2.92017	-2.92017	-2.92017	RBM34	protein_coding	23029	-	HGNC:HGNC:28965|Ensembl:ENSG00000188739|HPRD:11065|Vega:OTTHUMG00000039620	RNA binding motif protein 34		GO:0005730(nucleolus)//GO:0005634(nucleus)	GO:0044822(poly(A) RNA binding)//GO:0000166(nucleotide binding)//GO:0003676(nucleic acid binding)
ENSG00000150656	7.62696	0.199779	6.7127	0.00957286	0.25494	up	49	43	0	0	0	0	1.49499	1.82517	-2.92017	-2.92017	-2.92017	-2.92017	CNDP1	protein_coding	84735	CN1|CPGL2|HsT2308	MIM:609064|HGNC:HGNC:20675|Ensembl:ENSG00000150656|HPRD:09883|HPRD:09894|Vega:OTTHUMG00000132852	carnosine dipeptidase 1 (metallopeptidase M20 family)	hsa00330(Arginine and proline metabolism)//hsa00340(Histidine metabolism)//hsa00410(beta-Alanine metabolism)//	GO:0005576(extracellular region)	GO:0008237(metallopeptidase activity)//GO:0034701(tripeptidase activity)//GO:0016805(dipeptidase activity)//GO:0004180(carboxypeptidase activity)//GO:0046872(metal ion binding)	GO:0006508(proteolysis)
ENSG00000173261	7.6266	1.52727	5.34647	0.0207642	0.331288	up	0	209	0	0	0	0	-2.92017	4.06289	-2.92017	-2.92017	-2.92017	-2.92017	PLAC8L1	protein_coding	153770	-	HGNC:HGNC:31746|Ensembl:ENSG00000173261|HPRD:18737|Vega:OTTHUMG00000163418	PLAC8-like 1
ENSG00000134256	7.62538	1.79675	7.44196	0.00637205	0.21761	up	1	1	220	0	0	0	-2.41937	-2.24164	4.3377	-2.92017	-2.92017	-2.92017	CD101	protein_coding	9398	EWI-101|IGSF2|V7	MIM:604516|HGNC:HGNC:5949|Ensembl:ENSG00000134256|HPRD:05154|Vega:OTTHUMG00000012029	CD101 molecule		GO:0005886(plasma membrane)//GO:0070062(extracellular exosome)//GO:0016021(integral component of membrane)	GO:0016812(hydrolase activity, acting on carbon-nitrogen (but not peptide) bonds, in cyclic amides)	GO:0008152(metabolic process)//GO:0002763(positive regulation of myeloid leukocyte differentiation)//GO:0007166(cell surface receptor signaling pathway)
ENSG00000149679	7.62461	0.466611	6.9753	0.00826422	0.244192	up	69	0	41	0	0	0	1.96907	-2.92017	1.95447	-2.92017	-2.92017	-2.92017	CABLES2	protein_coding	81928	C20orf150|dJ908M14.2|ik3-2	HGNC:HGNC:16143|Ensembl:ENSG00000149679|HPRD:12994|Vega:OTTHUMG00000032912	Cdk5 and Abl enzyme substrate 2				GO:0007049(cell cycle)//GO:0051301(cell division)//GO:0051726(regulation of cell cycle)
ENSG00000134864	7.58242	0.889086	7.04612	0.00794373	0.240524	up	24	0	100	0	0	0	0.534018	-2.92017	3.21146	-2.92017	-2.92017	-2.92017	GGACT	protein_coding	87769	A2LD1	MIM:613378|HGNC:HGNC:25100|Ensembl:ENSG00000134864	gamma-glutamylamine cyclotransferase		GO:0070062(extracellular exosome)	GO:0005515(protein binding)//GO:0003839(gamma-glutamylcyclotransferase activity)	GO:0042219(cellular modified amino acid catabolic process)
ENSG00000120329	7.57187	0.772008	7.01728	0.0080727	0.242746	up	28	0	88	0	0	0	0.737482	-2.92017	3.02984	-2.92017	-2.92017	-2.92017	SLC25A2	protein_coding	83884	ORC2|ORNT2	MIM:608157|HGNC:HGNC:22921|Ensembl:ENSG00000120329|HPRD:12180|Vega:OTTHUMG00000129604	solute carrier family 25 (mitochondrial carrier; ornithine transporter) member 2		GO:0005743(mitochondrial inner membrane)//GO:0016021(integral component of membrane)	GO:0003735(structural constituent of ribosome)	GO:0044281(small molecule metabolic process)//GO:0006595(polyamine metabolic process)//GO:0000050(urea cycle)//GO:0006412(translation)//GO:0034641(cellular nitrogen compound metabolic process)//GO:0006810(transport)
ENSG00000158528	7.53648	2.5492	5.95321	0.0146905	0.30519	up	0	433	0	0	1	0	-2.92017	5.10785	-2.92017	-2.92017	-2.41186	-2.92017	PPP1R9A	protein_coding	55607	NRB1|NRBI|Neurabin-I	MIM:602468|HGNC:HGNC:14946|Ensembl:ENSG00000158528|Vega:OTTHUMG00000155566	protein phosphatase 1 regulatory subunit 9A		GO:0030425(dendrite)//GO:0015629(actin cytoskeleton)//GO:0044326(dendritic spine neck)//GO:0030175(filopodium)//GO:0005829(cytosol)//GO:0014069(postsynaptic density)//GO:0030054(cell junction)//GO:0031594(neuromuscular junction)//GO:1990761(growth cone lamellipodium)//GO:0030864(cortical actin cytoskeleton)//GO:0005737(cytoplasm)//GO:0043025(neuronal cell body)	GO:0051020(GTPase binding)//GO:0019904(protein domain specific binding)//GO:0042803(protein homodimerization activity)//GO:0019901(protein kinase binding)//GO:0008157(protein phosphatase 1 binding)//GO:0044325(ion channel binding)//GO:0051015(actin filament binding)//GO:0005515(protein binding)//GO:0008022(protein C-terminus binding)	GO:0007568(aging)//GO:0060079(excitatory postsynaptic potential)//GO:0019722(calcium-mediated signaling)//GO:0051963(regulation of synapse assembly)//GO:0007015(actin filament organization)//GO:0030833(regulation of actin filament polymerization)//GO:0051489(regulation of filopodium assembly)//GO:0031175(neuron projection development)//GO:1900272(negative regulation of long-term synaptic potentia…
ENSG00000203852	7.53478	1.46355	7.12466	0.00760306	0.236019	up	0	5	170	0	0	0	-2.92017	-0.919255	3.9685	-2.92017	-2.92017	-2.92017	HIST2H3A	protein_coding	333932	H3/n|H3/o	HGNC:HGNC:20505|HPRD:13626	histone cluster 2, H3a	hsa05034(Alcoholism)//hsa05202(Transcriptional misregulation in cancer)//hsa05322(Systemic lupus erythematosus)	GO:0005576(extracellular region)//GO:0005634(nucleus)//GO:0000786(nucleosome)//GO:0070062(extracellular exosome)//GO:0005654(nucleoplasm)	GO:0042393(histone binding)//GO:0046982(protein heterodimerization activity)//GO:0005515(protein binding)//GO:0003677(DNA binding)	GO:0045814(negative regulation of gene expression, epigenetic)//GO:0000183(chromatin silencing at rDNA)//GO:0044267(cellular protein metabolic process)//GO:0007596(blood coagulation)//GO:0031047(gene silencing by RNA)//GO:0040029(regulation of gene expression, epigenetic)//GO:0010467(gene expression)//GO:0007264(small GTPase mediated signal transduction)//GO:0006334(nucleosome assembly)//GO:00327…
ENSG00000185453	7.51347	0.470227	6.79381	0.00914747	0.25087	up	100	0	22	0	0	0	2.48923	-2.92017	1.0982	-2.92017	-2.92017	-2.92017	ZSWIM9	protein_coding
ENSG00000100526	7.50916	3.29406	7.87083	0.00502386	0.211703	up	95	664	1	0	0	2	2.41702	5.72274	-2.16218	-2.92017	-2.92017	-1.83738	CDKN3	protein_coding	1033	CDI1|CIP2|KAP|KAP1	MIM:123832|HGNC:HGNC:1791|Ensembl:ENSG00000100526|HPRD:00450|Vega:OTTHUMG00000140302	cyclin-dependent kinase inhibitor 3		GO:0005634(nucleus)//GO:0048471(perinuclear region of cytoplasm)//GO:0005737(cytoplasm)	GO:0008138(protein tyrosine/serine/threonine phosphatase activity)//GO:0004722(protein serine/threonine phosphatase activity)//GO:0005515(protein binding)//GO:0004725(protein tyrosine phosphatase activity)	GO:0007050(cell cycle arrest)//GO:0000082(G1/S transition of mitotic cell cycle)//GO:0007049(cell cycle)//GO:0000079(regulation of cyclin-dependent protein serine/threonine kinase activity)//GO:0008285(negative regulation of cell proliferation)//GO:0006470(protein dephosphorylation)//GO:0035335(peptidyl-tyrosine dephosphorylation)
ENSG00000115289	7.50264	1.47313	7.10963	0.0076671	0.237388	up	152	94	0	1	0	0	3.08165	2.92401	-2.92017	-2.40349	-2.92017	-2.92017	PCGF1	protein_coding	84759	2010002K04Rik|NSPC1|RNF3A-2|RNF68	MIM:610231|HGNC:HGNC:17615|HPRD:11404	polycomb group ring finger 1	hsa04550(Signaling pathways regulating pluripotency of stem cells)	GO:0031519(PcG protein complex)//GO:0005634(nucleus)	GO:0008270(zinc ion binding)//GO:0005515(protein binding)//GO:0008022(protein C-terminus binding)	GO:0035518(histone H2A monoubiquitination)//GO:0006351(transcription, DNA-templated)//GO:0006355(regulation of transcription, DNA-templated)
ENSG00000104883	7.50031	0.575858	7.68654	0.00556342	0.215381	up	26	1	74	0	0	0	0.639334	-2.24164	2.78427	-2.92017	-2.92017	-2.92017	PEX11G	protein_coding	92960	-	MIM:607583|HGNC:HGNC:20208|Ensembl:ENSG00000104883|HPRD:16250|Vega:OTTHUMG00000182044	peroxisomal biogenesis factor 11 gamma	hsa04146(Peroxisome)	GO:0005777(peroxisome)//GO:0043234(protein complex)//GO:0005779(integral component of peroxisomal membrane)//GO:0031231(intrinsic component of peroxisomal membrane)	GO:0005515(protein binding)	GO:0016559(peroxisome fission)//GO:0044375(regulation of peroxisome size)
ENSG00000160298	7.49917	0.457838	7.77791	0.00528889	0.211703	up	112	2	12	0	0	0	2.64909	-1.782	0.29608	-2.92017	-2.92017	-2.92017	C21orf58	protein_coding	54058	-	HGNC:HGNC:1300|Ensembl:ENSG00000160298|HPRD:10755|Vega:OTTHUMG00000090634	chromosome 21 open reading frame 58
ENSG00000155026	7.42513	0.498429	6.77697	0.00923415	0.25121	up	32	0	66	0	0	0	0.915767	-2.92017	2.62256	-2.92017	-2.92017	-2.92017	RSPH10B	protein_coding	222967	-	HGNC:HGNC:27362|Ensembl:ENSG00000155026|HPRD:11249|Vega:OTTHUMG00000152378	radial spoke head 10 homolog B (Chlamydomonas)
ENSG00000137507	7.40628	1.33415	5.89913	0.0151484	0.308543	up	258	0	1	0	0	0	3.83567	-2.92017	-2.16218	-2.92017	-2.92017	-2.92017	LRRC32	protein_coding	2615	D11S833E|GARP	MIM:137207|HGNC:HGNC:4161|Ensembl:ENSG00000137507|HPRD:00667|Vega:OTTHUMG00000133687	leucine rich repeat containing 32		GO:0005887(integral component of plasma membrane)
ENSG00000101210	7.39458	1.38119	5.10106	0.0239112	0.339261	up	0	188	0	0	0	0	-2.92017	3.9114	-2.92017	-2.92017	-2.92017	-2.92017	EEF1A2	protein_coding	1917	EEF1AL|EF-1-alpha-2|EF1A|EIEE33|HS1|MRD38|STN|STNL	MIM:602959|HGNC:HGNC:3192|Ensembl:ENSG00000101210|HPRD:04265|Vega:OTTHUMG00000033076	eukaryotic translation elongation factor 1 alpha 2	hsa03013(RNA transport)//hsa05134(Legionellosis)	GO:0043209(myelin sheath)//GO:0098574(cytoplasmic side of lysosomal membrane)//GO:0005634(nucleus)//GO:0005853(eukaryotic translation elongation factor 1 complex)//GO:0005737(cytoplasm)//GO:0043025(neuronal cell body)	GO:0008135(translation factor activity, RNA binding)//GO:0019901(protein kinase binding)//GO:0003924(GTPase activity)//GO:0005525(GTP binding)//GO:0003746(translation elongation factor activity)//GO:0005515(protein binding)	GO:1904714(regulation of chaperone-mediated autophagy)//GO:0043065(positive regulation of apoptotic process)//GO:0051602(response to electrical stimulus)//GO:0006414(translational elongation)//GO:0010035(response to inorganic substance)//GO:0090218(positive regulation of lipid kinase activity)
ENSG00000130479	7.38616	1.87518	6.01155	0.0142125	0.303215	up	132	170	4	0	0	2	2.88152	3.76754	-1.00769	-2.92017	-2.92017	-1.83738	MAP1S	protein_coding	55201	BPY2IP1|C19orf5|MAP8|VCY2IP-1|VCY2IP1	MIM:607573|HGNC:HGNC:15715|Ensembl:ENSG00000130479|HPRD:10461|Vega:OTTHUMG00000183292	microtubule associated protein 1S		GO:0005874(microtubule)//GO:0030425(dendrite)//GO:0048471(perinuclear region of cytoplasm)//GO:0042995(cell projection)//GO:0005829(cytosol)//GO:0045202(synapse)//GO:0005819(spindle)//GO:0030054(cell junction)//GO:0005730(nucleolus)//GO:0005634(nucleus)//GO:0005737(cytoplasm)//GO:0043025(neuronal cell body)	GO:0048487(beta-tubulin binding)//GO:0004536(deoxyribonuclease activity)//GO:0042802(identical protein binding)//GO:0003677(DNA binding)//GO:0051015(actin filament binding)//GO:0015631(tubulin binding)//GO:0005515(protein binding)//GO:0008017(microtubule binding)	GO:0001578(microtubule bundle formation)//GO:0007420(brain development)//GO:0048812(neuron projection morphogenesis)//GO:0000226(microtubule cytoskeleton organization)//GO:0047497(mitochondrion transport along microtubule)//GO:0006914(autophagy)//GO:0010848(regulation of chromatin disassembly)//GO:0007399(nervous system development)//GO:0006915(apoptotic process)
ENSG00000101074	7.37773	2.59507	5.9868	0.0144133	0.303511	up	92	379	2	0	0	3	2.37189	4.91646	-1.66783	-2.92017	-2.92017	-1.49945	R3HDML	protein_coding	140902	dJ881L22.3	HGNC:HGNC:16249|HPRD:17945	R3H domain containing-like		GO:0005576(extracellular region)	GO:0030414(peptidase inhibitor activity)	GO:0010466(negative regulation of peptidase activity)
ENSG00000103174	7.33417	1.41244	6.7441	0.00940583	0.252678	up	5	0	165	0	0	0	-1.29958	-2.92017	3.9258	-2.92017	-2.92017	-2.92017	NAGPA	protein_coding	51172	APAA|UCE	MIM:607985|HGNC:HGNC:17378|Ensembl:ENSG00000103174|HPRD:12145|Vega:OTTHUMG00000090515	N-acetylglucosamine-1-phosphodiester alpha-N-acetylglucosaminidase	hsa04142(Lysosome)	GO:0016021(integral component of membrane)//GO:0032580(Golgi cisterna membrane)	GO:0003944(N-acetylglucosamine-1-phosphodiester alpha-N-acetylglucosaminidase activity)	GO:0005975(carbohydrate metabolic process)//GO:0006622(protein targeting to lysosome)//GO:0006464(cellular protein modification process)//GO:0006486(protein glycosylation)//GO:0007040(lysosome organization)
ENSG00000144031	7.32757	0.330916	6.36455	0.0116422	0.280418	up	106	11	0	0	0	0	2.57138	0.00688949	-2.92017	-2.92017	-2.92017	-2.92017	ANKRD53	protein_coding	79998	-	HGNC:HGNC:25691|Ensembl:ENSG00000144031|HPRD:07762|Vega:OTTHUMG00000129712	ankyrin repeat domain 53
ENSG00000183784	7.29122	1.22437	5.61709	0.0177861	0.319712	up	1	167	0	0	0	0	-2.41937	3.7421	-2.92017	-2.92017	-2.92017	-2.92017	C9orf66	protein_coding	157983	-	HGNC:HGNC:26436|Ensembl:ENSG00000183784|HPRD:12971|Vega:OTTHUMG00000021017	chromosome 9 open reading frame 66
ENSG00000103044	7.2693	0.409959	7.33738	0.00675351	0.222919	up	20	1	67	0	0	0	0.297073	-2.24164	2.64379	-2.92017	-2.92017	-2.92017	HAS3	protein_coding	3038	-	MIM:602428|HGNC:HGNC:4820|Ensembl:ENSG00000103044|HPRD:03889|Vega:OTTHUMG00000137562	hyaluronan synthase 3		GO:0016021(integral component of membrane)//GO:0005887(integral component of plasma membrane)//GO:0036117(hyaluranon cable)//GO:0005886(plasma membrane)//GO:0005737(cytoplasm)	GO:0050501(hyaluronan synthase activity)	GO:0044281(small molecule metabolic process)//GO:0030212(hyaluronan metabolic process)//GO:0045226(extracellular polysaccharide biosynthetic process)//GO:0007155(cell adhesion)//GO:0005975(carbohydrate metabolic process)//GO:1900106(positive regulation of hyaluranon cable assembly)//GO:0030203(glycosaminoglycan metabolic process)//GO:0085029(extracellular matrix assembly)//GO:0030213(hyaluronan b…
ENSG00000164756	7.24553	1.43281	8.24655	0.00408295	0.19689	up	108	2	102	0	0	1	2.59775	-1.782	3.23963	-2.92017	-2.92017	-2.27949	SLC30A8	protein_coding	169026	ZNT8|ZnT-8	MIM:611145|HGNC:HGNC:20303|Ensembl:ENSG00000164756|HPRD:15370|Vega:OTTHUMG00000164962	solute carrier family 30 (zinc transporter), member 8		GO:0030658(transport vesicle membrane)//GO:0016021(integral component of membrane)//GO:0005794(Golgi apparatus)//GO:0005886(plasma membrane)//GO:0030667(secretory granule membrane)//GO:0016023(cytoplasmic, membrane-bounded vesicle)//GO:0030141(secretory granule)	GO:0008270(zinc ion binding)//GO:0042803(protein homodimerization activity)//GO:0005385(zinc ion transmembrane transporter activity)//GO:0005515(protein binding)//GO:0008324(cation transmembrane transporter activity)	GO:0006829(zinc II ion transport)//GO:0044267(cellular protein metabolic process)//GO:0030073(insulin secretion)//GO:0070555(response to interleukin-1)//GO:0032024(positive regulation of insulin secretion)//GO:0009749(response to glucose)//GO:0042593(glucose homeostasis)//GO:0034341(response to interferon-gamma)//GO:0032119(sequestering of zinc ion)//GO:0006882(cellular zinc ion homeostasis)//GO:…
ENSG00000137880	7.24354	0.787682	6.10369	0.01349	0.296009	up	5	118	0	0	0	0	-1.29958	3.24695	-2.92017	-2.92017	-2.92017	-2.92017	GCHFR	protein_coding	2644	GFRP|HsT16933|P35	MIM:602437|HGNC:HGNC:4194|Ensembl:ENSG00000137880|HPRD:03895|Vega:OTTHUMG00000130069	GTP cyclohydrolase I feedback regulator		GO:0031965(nuclear membrane)//GO:0030425(dendrite)//GO:0043234(protein complex)//GO:0005829(cytosol)//GO:0042470(melanosome)//GO:0005634(nucleus)//GO:0005737(cytoplasm)	GO:0030742(GTP-dependent protein binding)//GO:0004857(enzyme inhibitor activity)//GO:0044549(GTP cyclohydrolase binding)//GO:0005515(protein binding)//GO:0016787(hydrolase activity)//GO:0016597(amino acid binding)	GO:0008152(metabolic process)//GO:0044281(small molecule metabolic process)//GO:0046209(nitric oxide metabolic process)//GO:0009890(negative regulation of biosynthetic process)//GO:0051291(protein heterooligomerization)//GO:0042133(neurotransmitter metabolic process)//GO:0043105(negative regulation of GTP cyclohydrolase I activity)//GO:0006809(nitric oxide biosynthetic process)//GO:0050999(regula…
ENSG00000168421	7.21066	1.57456	6.1811	0.0129122	0.293728	up	0	1	188	0	0	0	-2.92017	-2.24164	4.11253	-2.92017	-2.92017	-2.92017	RHOH	protein_coding	399	ARHH|TTF	MIM:602037|HGNC:HGNC:686|Ensembl:ENSG00000168421|HPRD:03616	ras homolog family member H	hsa04670(Leukocyte transendothelial migration)	GO:0001772(immunological synapse)//GO:0005622(intracellular)//GO:0005886(plasma membrane)//GO:0005737(cytoplasm)//GO:0005829(cytosol)	GO:0005515(protein binding)//GO:0019210(kinase inhibitor activity)//GO:0005095(GTPase inhibitor activity)//GO:0005525(GTP binding)//GO:0017048(Rho GTPase binding)	GO:0045576(mast cell activation)//GO:0042326(negative regulation of phosphorylation)//GO:0007264(small GTPase mediated signal transduction)//GO:0034260(negative regulation of GTPase activity)//GO:0043124(negative regulation of I-kappaB kinase/NF-kappaB signaling)//GO:0030217(T cell differentiation)//GO:0051056(regulation of small GTPase mediated signal transduction)//GO:0006355(regulation of tran…
ENSG00000197070	7.20315	2.10952	10.9315	0.000945441	0.108704	up	16	206	86	0	1	1	0.0134142	4.0422	2.99721	-2.92017	-2.41186	-2.27949	ARRDC1	protein_coding	92714	-	HGNC:HGNC:28633|Ensembl:ENSG00000197070|HPRD:12491|Vega:OTTHUMG00000020993	arrestin domain containing 1		GO:0005886(plasma membrane)//GO:0070062(extracellular exosome)//GO:0031410(cytoplasmic vesicle)
ENSG00000183397	7.18755	0.124972	6.1386	0.0132262	0.294418	up	16	62	0	0	0	0	0.0134142	2.33652	-2.92017	-2.92017	-2.92017	-2.92017	C19orf71	protein_coding	100128569	-	HGNC:HGNC:34496|Ensembl:ENSG00000183397|Vega:OTTHUMG00000180764	chromosome 19 open reading frame 71
ENSG00000058404	7.16911	2.18277	9.36926	0.00220655	0.157024	up	7	4	283	0	0	1	-0.954838	-1.15377	4.6989	-2.92017	-2.92017	-2.27949	CAMK2B	protein_coding	816	CAM2|CAMK2|CAMKB	MIM:607707|HGNC:HGNC:1461|Ensembl:ENSG00000058404|HPRD:12127|Vega:OTTHUMG00000023491	calcium/calmodulin-dependent protein kinase II beta	hsa04012(ErbB signaling pathway)//hsa04020(Calcium signaling pathway)//hsa04024(cAMP signaling pathway)//hsa04066(HIF-1 signaling pathway)//hsa04114(Oocyte meiosis)//hsa04261(Adrenergic signaling in cardiomyocytes)//hsa04310(Wnt signaling pathway)//hsa04713(Circadian entrainment)//hsa04720(Long-term potentiation)//hsa04722(Neurotrophin signaling pathway)//hsa04725(Cholinergic synapse)//hsa04728(D…	GO:0005886(plasma membrane)//GO:0043204(perikaryon)//GO:0005815(microtubule organizing center)//GO:0030425(dendrite)//GO:0005829(cytosol)//GO:0033017(sarcoplasmic reticulum membrane)//GO:0097481(neuronal postsynaptic density)//GO:0030666(endocytic vesicle membrane)//GO:0005654(nucleoplasm)//GO:0051233(spindle midzone)	GO:0004674(protein serine/threonine kinase activity)//GO:0019901(protein kinase binding)//GO:0042803(protein homodimerization activity)//GO:0005524(ATP binding)//GO:0005515(protein binding)//GO:0005516(calmodulin binding)//GO:0004683(calmodulin-dependent protein kinase activity)//GO:0004672(protein kinase activity)//GO:0043274(phospholipase binding)//GO:0003779(actin binding)	GO:0010976(positive regulation of neuron projection development)//GO:0060466(activation of meiosis involved in egg activation)//GO:0051823(regulation of synapse structural plasticity)//GO:0090129(positive regulation of synapse maturation)//GO:0000082(G1/S transition of mitotic cell cycle)//GO:0002030(inhibitory G-protein coupled receptor phosphorylation)//GO:0032430(positive regulation of phospho…
ENSG00000197415	7.16858	0.533819	6.79477	0.00914253	0.25087	up	135	4	1	0	0	0	2.91337	-1.15377	-2.16218	-2.92017	-2.92017	-2.92017	VEPH1	protein_coding	79674	MELT|VEPH	MIM:609594|HGNC:HGNC:25735|Ensembl:ENSG00000197415|HPRD:07782|Vega:OTTHUMG00000158711	ventricular zone expressed PH domain containing 1		GO:0005886(plasma membrane)
ENSG00000126603	7.16221	1.29728	6.4251	0.0112518	0.276054	up	0	3	152	0	0	0	-2.92017	-1.43396	3.80848	-2.92017	-2.92017	-2.92017	GLIS2	protein_coding	84662	NKL|NPHP7	MIM:608539|HGNC:HGNC:29450|Ensembl:ENSG00000126603|HPRD:12256|Vega:OTTHUMG00000129467	GLIS family zinc finger 2		GO:0005634(nucleus)//GO:0016607(nuclear speck)//GO:0005737(cytoplasm)	GO:0001077(transcriptional activator activity, RNA polymerase II core promoter proximal region sequence-specific binding)//GO:0046872(metal ion binding)//GO:0005515(protein binding)//GO:0044212(transcription regulatory region DNA binding)	GO:0045879(negative regulation of smoothened signaling pathway)//GO:0030154(cell differentiation)//GO:0006366(transcription from RNA polymerase II promoter)//GO:0045892(negative regulation of transcription, DNA-templated)//GO:0045944(positive regulation of transcription from RNA polymerase II promoter)//GO:0000122(negative regulation of transcription from RNA polymerase II promoter)//GO:0007399(n…
ENSG00000011677	7.15171	1.23494	4.85449	0.0275742	0.351606	up	0	169	0	0	0	0	-2.92017	3.75911	-2.92017	-2.92017	-2.92017	-2.92017	GABRA3	protein_coding	2556	-	MIM:305660|HGNC:HGNC:4077|Ensembl:ENSG00000011677|HPRD:02375|Vega:OTTHUMG00000024183	gamma-aminobutyric acid type A receptor alpha3 subunit	hsa04080(Neuroactive ligand-receptor interaction)//hsa04723(Retrograde endocannabinoid signaling)//hsa04727(GABAergic synapse)//hsa04742(Taste transduction)//hsa05032(Morphine addiction)//hsa05033(Nicotine addiction)	GO:0005886(plasma membrane)//GO:0005887(integral component of plasma membrane)//GO:1902711(GABA-A receptor complex)//GO:0034707(chloride channel complex)//GO:0030054(cell junction)//GO:0045211(postsynaptic membrane)	GO:0004890(GABA-A receptor activity)//GO:0008503(benzodiazepine receptor activity)//GO:0005254(chloride channel activity)//GO:0005515(protein binding)//GO:0005230(extracellular ligand-gated ion channel activity)	GO:1902476(chloride transmembrane transport)//GO:0099565(chemical synaptic transmission, postsynaptic)//GO:0007268(synaptic transmission)//GO:0007214(gamma-aminobutyric acid signaling pathway)//GO:0055085(transmembrane transport)//GO:0006810(transport)//GO:0034220(ion transmembrane transport)
ENSG00000182223	7.10343	0.600473	6.39867	0.0114206	0.278962	up	14	0	84	0	0	0	-0.152504	-2.92017	2.96384	-2.92017	-2.92017	-2.92017	ZAR1	protein_coding	326340	Z3CXXC6	MIM:607520|HGNC:HGNC:20436|Ensembl:ENSG00000182223|HPRD:09599|Vega:OTTHUMG00000102093	zygote arrest 1		GO:0005737(cytoplasm)		GO:0007275(multicellular organism development)
ENSG00000206172	7.09898	2.17371	9.56341	0.00198494	0.148759	up	10	317	6	0	2	0	-0.555587	4.65998	-0.556484	-2.92017	-2.03674	-2.92017	HBA1	protein_coding	3039	HBA-T3|HBH	MIM:141800|HGNC:HGNC:4823|Ensembl:ENSG00000206172|HPRD:00784|Vega:OTTHUMG00000060138	hemoglobin subunit alpha 1	hsa05143(African trypanosomiasis)//hsa05144(Malaria)	GO:0005833(hemoglobin complex)//GO:0070062(extracellular exosome)//GO:0005576(extracellular region)//GO:0031838(haptoglobin-hemoglobin complex)//GO:0016020(membrane)//GO:0005829(cytosol)//GO:0022627(cytosolic small ribosomal subunit)//GO:0071682(endocytic vesicle lumen)//GO:0072562(blood microparticle)	GO:0005344(oxygen transporter activity)//GO:0004601(peroxidase activity)//GO:0020037(heme binding)//GO:0005506(iron ion binding)//GO:0019825(oxygen binding)//GO:0005515(protein binding)//GO:0031720(haptoglobin binding)	GO:0015701(bicarbonate transport)//GO:0015671(oxygen transport)//GO:0006898(receptor-mediated endocytosis)//GO:0051291(protein heterooligomerization)//GO:0010942(positive regulation of cell death)//GO:0042744(hydrogen peroxide catabolic process)//GO:0098869(cellular oxidant detoxification)//GO:0042542(response to hydrogen peroxide)//GO:0044281(small molecule metabolic process)
ENSG00000128342	7.08104	1.22758	4.81598	0.028197	0.353538	up	240	0	0	0	0	0	3.73233	-2.92017	-2.92017	-2.92017	-2.92017	-2.92017	LIF	protein_coding	3976	CDF|DIA|HILDA|MLPLI	MIM:159540|HGNC:HGNC:6596|Ensembl:ENSG00000128342|HPRD:08869|Vega:OTTHUMG00000150910	leukemia inhibitory factor	hsa04060(Cytokine-cytokine receptor interaction)//hsa04550(Signaling pathways regulating pluripotency of stem cells)//hsa04630(Jak-STAT signaling pathway)//hsa04668(TNF signaling pathway)	GO:0005576(extracellular region)//GO:0005615(extracellular space)//GO:0005737(cytoplasm)	GO:0005102(receptor binding)//GO:0005146(leukemia inhibitory factor receptor binding)//GO:0008083(growth factor activity)//GO:0005125(cytokine activity)//GO:0001135(transcription factor activity, RNA polymerase II transcription factor recruiting)	GO:0010976(positive regulation of neuron projection development)//GO:0048711(positive regulation of astrocyte differentiation)//GO:0001974(blood vessel remodeling)//GO:0046697(decidualization)//GO:0048644(muscle organ morphogenesis)//GO:0060708(spongiotrophoblast differentiation)//GO:0008285(negative regulation of cell proliferation)//GO:0072108(positive regulation of mesenchymal to epithelial tr…
ENSG00000131019	7.07815	0.843956	7.98658	0.00471253	0.209966	up	27	60	41	0	0	1	0.689243	2.29047	1.95447	-2.92017	-2.92017	-2.27949	ULBP3	protein_coding	79465	N2DL-3|NKG2DL3|RAET1N	MIM:605699|HGNC:HGNC:14895|Ensembl:ENSG00000131019|HPRD:16144	UL16 binding protein 3	hsa04650(Natural killer cell mediated cytotoxicity)	GO:0005886(plasma membrane)//GO:0046658(anchored component of plasma membrane)	GO:0003823(antigen binding)//GO:0046703(natural killer cell lectin-like receptor binding)	GO:0030101(natural killer cell activation)//GO:0042267(natural killer cell mediated cytotoxicity)//GO:0016032(viral process)//GO:0019882(antigen processing and presentation)//GO:0050776(regulation of immune response)
ENSG00000154451	7.06747	2.38434	7.50803	0.00614246	0.215381	up	0	4	332	0	0	1	-2.92017	-1.15377	4.92819	-2.92017	-2.92017	-2.27949	GBP5	protein_coding	115362	GBP-5	MIM:611467|HGNC:HGNC:19895|HPRD:13571	guanylate binding protein 5		GO:0016020(membrane)//GO:0000139(Golgi membrane)//GO:0031410(cytoplasmic vesicle)	GO:0003924(GTPase activity)//GO:0005515(protein binding)//GO:0005525(GTP binding)//GO:0042802(identical protein binding)	GO:1900017(positive regulation of cytokine production involved in inflammatory response)//GO:0045089(positive regulation of innate immune response)//GO:0008152(metabolic process)//GO:0051289(protein homotetramerization)//GO:0006954(inflammatory response)//GO:0072616(interleukin-18 secretion)//GO:1900227(positive regulation of NLRP3 inflammasome complex assembly)//GO:0050702(interleukin-1 beta sec…
ENSG00000146950	7.06679	1.61299	6.62463	0.0100578	0.25929	up	156	112	0	0	2	0	3.11854	3.17273	-2.92017	-2.92017	-2.03674	-2.92017	SHROOM2	protein_coding	357	APXL|HSAPXL	MIM:300103|HGNC:HGNC:630|Ensembl:ENSG00000146950|HPRD:02113|Vega:OTTHUMG00000021121	shroom family member 2	hsa04530(Tight junction)	GO:0005923(bicellular tight junction)//GO:0005886(plasma membrane)//GO:0070062(extracellular exosome)//GO:0005874(microtubule)//GO:0031941(filamentous actin)//GO:0005913(cell-cell adherens junction)//GO:0030864(cortical actin cytoskeleton)//GO:0005856(cytoskeleton)//GO:0016324(apical plasma membrane)//GO:0043025(neuronal cell body)	GO:0019904(protein domain specific binding)//GO:0008013(beta-catenin binding)//GO:0003779(actin binding)//GO:0015280(ligand-gated sodium channel activity)//GO:0051015(actin filament binding)//GO:0005515(protein binding)	GO:0035725(sodium ion transmembrane transport)//GO:0032401(establishment of melanosome localization)//GO:0032438(melanosome organization)//GO:0043583(ear development)//GO:0002089(lens morphogenesis in camera-type eye)//GO:0048593(camera-type eye morphogenesis)//GO:0016477(cell migration)//GO:0007420(brain development)//GO:0030835(negative regulation of actin filament depolymerization)//GO:0000902…
ENSG00000005844	7.05614	0.881353	5.74724	0.0165145	0.313616	up	0	128	2	0	0	0	-2.92017	3.36273	-1.66783	-2.92017	-2.92017	-2.92017	ITGAL	protein_coding	3683	CD11A|LFA-1|LFA1A	MIM:153370|HGNC:HGNC:6148|Ensembl:ENSG00000005844|HPRD:01079|Vega:OTTHUMG00000176964	integrin subunit alpha L	hsa04015(Rap1 signaling pathway)//hsa04514(Cell adhesion molecules (CAMs))//hsa04650(Natural killer cell mediated cytotoxicity)//hsa04670(Leukocyte transendothelial migration)//hsa04810(Regulation of actin cytoskeleton)//hsa05144(Malaria)//hsa05150(Staphylococcus aureus infection)//hsa05166(HTLV-I infection)//hsa05169(Epstein-Barr virus infection)//hsa05323(Rheumatoid arthritis)//hsa05416(Viral m…	GO:0001772(immunological synapse)//GO:0016021(integral component of membrane)//GO:0070062(extracellular exosome)//GO:0005886(plasma membrane)//GO:0009986(cell surface)//GO:0016020(membrane)//GO:0009897(external side of plasma membrane)//GO:0008305(integrin complex)//GO:0034687(integrin alphaL-beta2 complex)//GO:0005911(cell-cell junction)	GO:0032403(protein complex binding)//GO:0030369(ICAM-3 receptor activity)//GO:0046982(protein heterodimerization activity)//GO:0050839(cell adhesion molecule binding)//GO:0046872(metal ion binding)//GO:0005515(protein binding)	GO:0050798(activated T cell proliferation)//GO:0007159(leukocyte cell-cell adhesion)//GO:0042102(positive regulation of T cell proliferation)//GO:0007157(heterophilic cell-cell adhesion via plasma membrane cell adhesion molecules)//GO:0050850(positive regulation of calcium-mediated signaling)//GO:0007596(blood coagulation)//GO:0007155(cell adhesion)//GO:0050900(leukocyte migration)//GO:0006954(in…
ENSG00000186281	6.97748	-0.358202	5.91338	0.0150263	0.306857	up	36	24	0	0	0	0	1.07442	1.02583	-2.92017	-2.92017	-2.92017	-2.92017	GPAT2	protein_coding	150763	CT123	MIM:616431|HGNC:HGNC:27168|Ensembl:ENSG00000186281|HPRD:14089|Vega:OTTHUMG00000155208	glycerol-3-phosphate acyltransferase 2, mitochondrial	hsa00561(Glycerolipid metabolism)//hsa00564(Glycerophospholipid metabolism)//	GO:0016021(integral component of membrane)//GO:0005739(mitochondrion)//GO:0005741(mitochondrial outer membrane)	GO:0004366(glycerol-3-phosphate O-acyltransferase activity)//GO:0008374(O-acyltransferase activity)	GO:0044255(cellular lipid metabolic process)//GO:0006644(phospholipid metabolic process)//GO:0044281(small molecule metabolic process)//GO:0016024(CDP-diacylglycerol biosynthetic process)//GO:0006654(phosphatidic acid biosynthetic process)//GO:0006072(glycerol-3-phosphate metabolic process)//GO:0019432(triglyceride biosynthetic process)//GO:0046474(glycerophospholipid biosynthetic process)
ENSG00000144407	6.97347	0.956151	5.30298	0.021289	0.332624	up	1	137	0	0	0	0	-2.41937	3.45955	-2.92017	-2.92017	-2.92017	-2.92017	PTH2R	protein_coding	5746	PTHR2	MIM:601469|HGNC:HGNC:9609|Ensembl:ENSG00000144407|HPRD:03276|Vega:OTTHUMG00000132960	parathyroid hormone 2 receptor	hsa04080(Neuroactive ligand-receptor interaction)	GO:0016020(membrane)//GO:0016021(integral component of membrane)//GO:0005887(integral component of plasma membrane)//GO:0005886(plasma membrane)	GO:0005515(protein binding)//GO:0004930(G-protein coupled receptor activity)//GO:0004991(parathyroid hormone receptor activity)	GO:0007186(G-protein coupled receptor signaling pathway)//GO:0007166(cell surface receptor signaling pathway)
ENSG00000186891	6.96629	-0.0171482	6.06169	0.0138146	0.299091	up	30	0	39	0	0	0	0.829377	-2.92017	1.88484	-2.92017	-2.92017	-2.92017	TNFRSF18	protein_coding	8784	AITR|CD357|GITR|GITR-D	MIM:603905|HGNC:HGNC:11914|Ensembl:ENSG00000186891|HPRD:04879|Vega:OTTHUMG00000001414	tumor necrosis factor receptor superfamily member 18	hsa04060(Cytokine-cytokine receptor interaction)	GO:0005886(plasma membrane)//GO:0005887(integral component of plasma membrane)//GO:0005576(extracellular region)//GO:0009897(external side of plasma membrane)	GO:0005031(tumor necrosis factor-activated receptor activity)	GO:0032496(response to lipopolysaccharide)//GO:0002687(positive regulation of leukocyte migration)//GO:0042127(regulation of cell proliferation)//GO:0045785(positive regulation of cell adhesion)//GO:0006954(inflammatory response)//GO:0007275(multicellular organism development)//GO:0043066(negative regulation of apoptotic process)//GO:0006955(immune response)//GO:0033209(tumor necrosis factor-medi…
ENSG00000166823	6.96346	0.946292	5.29464	0.0213912	0.332624	up	1	136	0	0	0	0	-2.41937	3.44911	-2.92017	-2.92017	-2.92017	-2.92017	MESP1	protein_coding	55897	bHLHc5	MIM:608689|HGNC:HGNC:29658|HPRD:10070	mesoderm posterior bHLH transcription factor 1		GO:0005634(nucleus)	GO:0035326(enhancer binding)//GO:0003700(transcription factor activity, sequence-specific DNA binding)//GO:0000978(RNA polymerase II core promoter proximal region sequence-specific DNA binding)//GO:0044212(transcription regulatory region DNA binding)//GO:0001077(transcriptional activator activity, RNA polymerase II core promoter proximal region sequence-specific binding)//GO:0046983(protein dimer…	GO:0003259(cardioblast anterior-lateral migration)//GO:0055007(cardiac muscle cell differentiation)//GO:0022008(neurogenesis)//GO:0035481(positive regulation of Notch signaling pathway involved in heart induction)//GO:0023019(signal transduction involved in regulation of gene expression)//GO:0045893(positive regulation of transcription, DNA-templated)//GO:0048368(lateral mesoderm development)//GO…
ENSG00000109072	6.93608	1.53821	5.12539	0.0235783	0.338743	up	0	0	184	0	0	0	-2.92017	-2.92017	4.08174	-2.92017	-2.92017	-2.92017	VTN	protein_coding	7448	V75|VN|VNT	MIM:193190|HGNC:HGNC:12724|HPRD:01902	vitronectin	hsa04151(PI3K-Akt signaling pathway)//hsa04510(Focal adhesion)//hsa04512(ECM-receptor interaction)//hsa04610(Complement and coagulation cascades)//hsa05205(Proteoglycans in cancer)	GO:0070062(extracellular exosome)//GO:0005576(extracellular region)//GO:0071062(alphav-beta3 integrin-vitronectin complex)//GO:0005578(proteinaceous extracellular matrix)//GO:0031012(extracellular matrix)//GO:0072562(blood microparticle)//GO:0005615(extracellular space)	GO:0008201(heparin binding)//GO:0005178(integrin binding)//GO:0050840(extracellular matrix binding)//GO:0005044(scavenger receptor activity)//GO:0005515(protein binding)//GO:0030247(polysaccharide binding)	GO:0045087(innate immune response)//GO:0061302(smooth muscle cell-matrix adhesion)//GO:0090303(positive regulation of wound healing)//GO:0006898(receptor-mediated endocytosis)//GO:0035987(endodermal cell differentiation)//GO:0030198(extracellular matrix organization)//GO:0048260(positive regulation of receptor-mediated endocytosis)//GO:0048709(oligodendrocyte differentiation)//GO:0007155(cell adh…
ENSG00000099849	6.93441	1.3691	5.8287	0.0157667	0.311523	up	0	1	162	0	0	0	-2.92017	-2.24164	3.89956	-2.92017	-2.92017	-2.92017	RASSF7	protein_coding	8045	C11orf13|HRAS1|HRC1	MIM:143023|HGNC:HGNC:1166|Ensembl:ENSG00000099849|HPRD:00878|Vega:OTTHUMG00000132004	Ras association domain family member 7		GO:0005815(microtubule organizing center)//GO:0005737(cytoplasm)	GO:0005515(protein binding)	GO:0006915(apoptotic process)//GO:0007165(signal transduction)
ENSG00000172410	6.92388	1.09021	4.64353	0.0311707	0.360652	up	0	152	0	0	0	0	-2.92017	3.60773	-2.92017	-2.92017	-2.92017	-2.92017	INSL5	protein_coding	10022	PRO182|UNQ156	MIM:606413|HGNC:HGNC:6088|Ensembl:ENSG00000172410|HPRD:08400|Vega:OTTHUMG00000009164	insulin like 5		GO:0005575(cellular_component)//GO:0005576(extracellular region)	GO:0005179(hormone activity)	GO:2000253(positive regulation of feeding behavior)//GO:0008150(biological_process)
ENSG00000112984	6.9133	0.939299	5.37107	0.0204734	0.330809	up	192	0	1	0	0	0	3.41398	-2.92017	-2.16218	-2.92017	-2.92017	-2.92017	KIF20A	protein_coding	10112	MKLP2|RAB6KIFL	MIM:605664|HGNC:HGNC:9787|Ensembl:ENSG00000112984|HPRD:09292|Vega:OTTHUMG00000129195	kinesin family member 20A		GO:0005871(kinesin complex)//GO:0005874(microtubule)//GO:0005794(Golgi apparatus)//GO:0005819(spindle)//GO:0030496(midbody)//GO:0005654(nucleoplasm)	GO:0003777(microtubule motor activity)//GO:0005524(ATP binding)//GO:0005215(transporter activity)//GO:0019901(protein kinase binding)//GO:0016887(ATPase activity)//GO:0008017(microtubule binding)//GO:0005515(protein binding)	GO:0008152(metabolic process)//GO:0007018(microtubule-based movement)//GO:0000281(mitotic cytokinesis)//GO:0000278(mitotic cell cycle)//GO:0016192(vesicle-mediated transport)//GO:0001578(microtubule bundle formation)//GO:0015031(protein transport)//GO:0000910(cytokinesis)//GO:0000920(cell separation after cytokinesis)
ENSG00000154485	6.89443	0.869491	5.33838	0.0208609	0.331371	up	0	128	1	0	0	0	-2.92017	3.36273	-2.16218	-2.92017	-2.92017	-2.92017	MMP21	protein_coding	118856	HTX7|MMP-21	MIM:608416|HGNC:HGNC:14357|Ensembl:ENSG00000154485|HPRD:07003|Vega:OTTHUMG00000019235	matrix metallopeptidase 21		GO:0031012(extracellular matrix)//GO:0005576(extracellular region)	GO:0008270(zinc ion binding)//GO:0004222(metalloendopeptidase activity)//GO:0005509(calcium ion binding)	GO:0006508(proteolysis)//GO:0060976(coronary vasculature development)//GO:0002244(hematopoietic progenitor cell differentiation)//GO:0007368(determination of left/right symmetry)
ENSG00000198821	6.89229	2.29829	6.9485	0.00838894	0.24437	up	0	3	313	0	0	1	-2.92017	-1.43396	4.84355	-2.92017	-2.92017	-2.27949	CD247	protein_coding	919	CD3-ZETA|CD3H|CD3Q|CD3Z|IMD25|T3Z|TCRZ	MIM:186780|HGNC:HGNC:1677|Ensembl:ENSG00000198821|HPRD:01729|Vega:OTTHUMG00000034593	CD247 molecule	hsa04650(Natural killer cell mediated cytotoxicity)//hsa04660(T cell receptor signaling pathway)//hsa05142(Chagas disease (American trypanosomiasis))	GO:0042105(alpha-beta T cell receptor complex)//GO:0005886(plasma membrane)//GO:0042101(T cell receptor complex)//GO:0016021(integral component of membrane)//GO:0005737(cytoplasm)	GO:0005515(protein binding)//GO:0042802(identical protein binding)//GO:0004888(transmembrane signaling receptor activity)//GO:0042803(protein homodimerization activity)	GO:0045087(innate immune response)//GO:0050690(regulation of defense response to virus by virus)//GO:0031295(T cell costimulation)//GO:0050852(T cell receptor signaling pathway)//GO:0016032(viral process)//GO:0050776(regulation of immune response)//GO:0038096(Fc-gamma receptor signaling pathway involved in phagocytosis)
ENSG00000274750	6.88082	0.864908	5.22536	0.0222599	0.336407	up	1	128	0	0	0	0	-2.41937	3.36273	-2.92017	-2.92017	-2.92017	-2.92017	HIST1H3E	protein_coding	8353	H3.1|H3/d|H3FD	MIM:602813|HGNC:HGNC:4769|Ensembl:ENSG00000274750|HPRD:11907	histone cluster 1, H3e	hsa05034(Alcoholism)//hsa05202(Transcriptional misregulation in cancer)//hsa05322(Systemic lupus erythematosus)
ENSG00000172179	6.87322	0.848472	5.32024	0.0210791	0.332479	up	0	126	1	0	0	0	-2.92017	3.34031	-2.16218	-2.92017	-2.92017	-2.92017	PRL	protein_coding	5617	GHA1	MIM:176760|HGNC:HGNC:9445|Ensembl:ENSG00000172179|HPRD:07180|Vega:OTTHUMG00000016111	prolactin	hsa04060(Cytokine-cytokine receptor interaction)//hsa04080(Neuroactive ligand-receptor interaction)//hsa04151(PI3K-Akt signaling pathway)//hsa04630(Jak-STAT signaling pathway)//hsa04917(Prolactin signaling pathway)	GO:0005622(intracellular)//GO:0005576(extracellular region)	GO:0005515(protein binding)//GO:0005148(prolactin receptor binding)//GO:0005179(hormone activity)	GO:0044267(cellular protein metabolic process)//GO:0007595(lactation)//GO:0008283(cell proliferation)//GO:0007565(female pregnancy)//GO:0040014(regulation of multicellular organism growth)//GO:0060397(JAK-STAT cascade involved in growth hormone signaling pathway)//GO:0007166(cell surface receptor signaling pathway)//GO:0046427(positive regulation of JAK-STAT cascade)
ENSG00000184389	6.86376	-0.450252	5.8019	0.0160088	0.311523	up	35	21	0	0	0	0	1.03636	0.846496	-2.92017	-2.92017	-2.92017	-2.92017	A3GALT2	protein_coding	127550	A3GALT2P|IGB3S|IGBS3S	HGNC:HGNC:30005|Ensembl:ENSG00000184389|Vega:OTTHUMG00000004125	alpha 1,3-galactosyltransferase 2		GO:0016021(integral component of membrane)//GO:0005794(Golgi apparatus)//GO:0031982(vesicle)	GO:0016758(transferase activity, transferring hexosyl groups)	GO:0006688(glycosphingolipid biosynthetic process)//GO:0030259(lipid glycosylation)
ENSG00000261308	6.86164	1.49216	5.05088	0.0246134	0.342654	up	0	0	178	0	0	0	-2.92017	-2.92017	4.03429	-2.92017	-2.92017	-2.92017	FIGNL2	protein_coding	401720	-	HGNC:HGNC:13287|HPRD:18433	fidgetin like 2			GO:0005524(ATP binding)//GO:0008568(microtubule-severing ATPase activity)	GO:0010569(regulation of double-strand break repair via homologous recombination)
ENSG00000186765	6.85931	1.36687	5.63926	0.0175626	0.318418	up	1	0	162	0	0	0	-2.41937	-2.92017	3.89956	-2.92017	-2.92017	-2.92017	FSCN2	protein_coding	25794	RFSN|RP30	MIM:607643|HGNC:HGNC:3960|Ensembl:ENSG00000186765|HPRD:06366|Vega:OTTHUMG00000167477	fascin actin-bundling protein 2, retinal		GO:0015629(actin cytoskeleton)//GO:0005737(cytoplasm)//GO:0032420(stereocilium)	GO:0030674(protein binding, bridging)//GO:0003779(actin binding)//GO:0051015(actin filament binding)	GO:0030036(actin cytoskeleton organization)//GO:0009653(anatomical structure morphogenesis)//GO:0042462(eye photoreceptor cell development)//GO:0007601(visual perception)//GO:0051017(actin filament bundle assembly)
ENSG00000179528	6.84642	-0.16316	5.91246	0.0150342	0.306857	up	31	0	32	0	0	0	0.873218	-2.92017	1.61068	-2.92017	-2.92017	-2.92017	LBX2	protein_coding	85474	LP3727	MIM:607164|HGNC:HGNC:15525|Ensembl:ENSG00000179528|HPRD:16235|Vega:OTTHUMG00000170595	ladybird homeobox 2		GO:0005634(nucleus)	GO:0003677(DNA binding)	GO:0006351(transcription, DNA-templated)//GO:0006355(regulation of transcription, DNA-templated)
ENSG00000173137	6.84365	-0.0113012	6.48358	0.0108876	0.27245	up	80	1	7	0	0	0	2.17577	-2.24164	-0.374701	-2.92017	-2.92017	-2.92017	ADCK5	protein_coding	203054	-	HGNC:HGNC:21738|Ensembl:ENSG00000173137|HPRD:12427|Vega:OTTHUMG00000165190	aarF domain containing kinase 5		GO:0016021(integral component of membrane)//GO:0005739(mitochondrion)	GO:0005515(protein binding)//GO:0004674(protein serine/threonine kinase activity)	GO:0006468(protein phosphorylation)
ENSG00000187642	6.81835	0.997772	4.56815	0.0325717	0.363361	up	0	142	0	0	0	0	-2.92017	3.51065	-2.92017	-2.92017	-2.92017	-2.92017	PERM1	protein_coding	84808	C1orf170	MIM:615921|HGNC:HGNC:28208|Ensembl:ENSG00000187642|Vega:OTTHUMG00000040757	PPARGC1 and ESRR induced regulator, muscle 1		GO:0005634(nucleus)//GO:0005737(cytoplasm)		GO:0014850(response to muscle activity)//GO:0006351(transcription, DNA-templated)//GO:0006355(regulation of transcription, DNA-templated)
ENSG00000171931	6.81015	1.46062	4.99983	0.0253498	0.345243	up	0	0	174	0	0	0	-2.92017	-2.92017	4.00177	-2.92017	-2.92017	-2.92017	FBXW10	protein_coding	10517	Fbw10|HREP|SM25H2|SM2SH2	MIM:611679|HGNC:HGNC:1211|Ensembl:ENSG00000171931|HPRD:06851|Vega:OTTHUMG00000059048	F-box and WD repeat domain containing 10
ENSG00000076864	6.80907	1.96885	7.53928	0.00603682	0.215381	up	41	1	224	1	0	0	1.25097	-2.24164	4.36352	-2.40349	-2.92017	-2.92017	RAP1GAP	protein_coding	5909	RAP1GA1|RAP1GAP1|RAP1GAPII|RAPGAP	MIM:600278|HGNC:HGNC:9858|Ensembl:ENSG00000076864|HPRD:02609|Vega:OTTHUMG00000007513	RAP1 GTPase activating protein	hsa04015(Rap1 signaling pathway)	GO:0016020(membrane)//GO:0030425(dendrite)//GO:0030424(axon)//GO:0005829(cytosol)//GO:0000139(Golgi membrane)//GO:0005769(early endosome)//GO:0043025(neuronal cell body)	GO:0042803(protein homodimerization activity)//GO:0003924(GTPase activity)//GO:0030695(GTPase regulator activity)//GO:0005096(GTPase activator activity)//GO:0017016(Ras GTPase binding)//GO:0005515(protein binding)	GO:0050790(regulation of catalytic activity)//GO:0022409(positive regulation of cell-cell adhesion)//GO:1903697(negative regulation of microvillus assembly)//GO:1990792(cellular response to glial cell derived neurotrophic factor)//GO:0045665(negative regulation of neuron differentiation)//GO:0043547(positive regulation of GTPase activity)//GO:1904425(negative regulation of GTP binding)//GO:190444…
ENSG00000250120	6.78046	0.767513	5.1414	0.0233618	0.338743	up	1	119	0	0	0	0	-2.41937	3.25895	-2.92017	-2.92017	-2.92017	-2.92017	PCDHA10	protein_coding	56139	CNR8|CNRN8|CNRS8|CRNR8|PCDH-ALPHA10	MIM:606316|HGNC:HGNC:8664|Ensembl:ENSG00000250120|HPRD:07328|Vega:OTTHUMG00000163372	protocadherin alpha 10		GO:0005887(integral component of plasma membrane)//GO:0005576(extracellular region)	GO:0005509(calcium ion binding)	GO:0007399(nervous system development)//GO:0007156(homophilic cell adhesion via plasma membrane adhesion molecules)//GO:0007155(cell adhesion)
ENSG00000179909	6.78042	0.340291	6.15235	0.0131238	0.293728	up	118	2	1	0	0	0	2.72283	-1.782	-2.16218	-2.92017	-2.92017	-2.92017	ZNF154	protein_coding	7710	pHZ-92	MIM:604085|HGNC:HGNC:12939|Ensembl:ENSG00000179909|HPRD:07245|Vega:OTTHUMG00000140375	zinc finger protein 154		GO:0005634(nucleus)	GO:0046872(metal ion binding)//GO:0000977(RNA polymerase II regulatory region sequence-specific DNA binding)//GO:0003700(transcription factor activity, sequence-specific DNA binding)	GO:0045892(negative regulation of transcription, DNA-templated)//GO:0006351(transcription, DNA-templated)//GO:0006355(regulation of transcription, DNA-templated)
ENSG00000165376	6.77396	0.959073	4.53636	0.0331821	0.366811	up	0	138	0	0	0	0	-2.92017	3.46991	-2.92017	-2.92017	-2.92017	-2.92017	CLDN2	protein_coding	9075	-	MIM:300520|HGNC:HGNC:2041|Ensembl:ENSG00000165376|HPRD:06471|Vega:OTTHUMG00000022154	claudin 2	hsa04514(Cell adhesion molecules (CAMs))//hsa04530(Tight junction)//hsa04670(Leukocyte transendothelial migration)//hsa05160(Hepatitis C)	GO:0005923(bicellular tight junction)//GO:0005886(plasma membrane)//GO:0070062(extracellular exosome)//GO:0016021(integral component of membrane)	GO:0005198(structural molecule activity)//GO:0005515(protein binding)//GO:0042802(identical protein binding)	GO:0016338(calcium-independent cell-cell adhesion via plasma membrane cell-adhesion molecules)
ENSG00000104953	6.76261	1.4929	6.11589	0.0133972	0.295397	up	63	0	139	1	0	0	1.84246	-2.92017	3.68076	-2.40349	-2.92017	-2.92017	TLE6	protein_coding	79816	GRG6|PREMBL	MIM:612399|HGNC:HGNC:30788|Ensembl:ENSG00000104953|HPRD:18195|Vega:OTTHUMG00000156793	transducin like enhancer of split 6		GO:0043234(protein complex)//GO:0005634(nucleus)//GO:0005938(cell cortex)		GO:0045666(positive regulation of neuron differentiation)//GO:0006355(regulation of transcription, DNA-templated)
ENSG00000121211	6.75127	0.939328	4.52008	0.0334993	0.368344	up	0	136	0	0	0	0	-2.92017	3.44911	-2.92017	-2.92017	-2.92017	-2.92017	MND1	protein_coding	84057	GAJ	MIM:611422|HGNC:HGNC:24839|Ensembl:ENSG00000121211|HPRD:17025|Vega:OTTHUMG00000161523	meiotic nuclear divisions 1		GO:0005634(nucleus)	GO:0003677(DNA binding)	GO:0051321(meiotic cell cycle)//GO:0006310(DNA recombination)
ENSG00000179603	6.75127	0.939328	4.52008	0.0334993	0.368344	up	0	136	0	0	0	0	-2.92017	3.44911	-2.92017	-2.92017	-2.92017	-2.92017	GRM8	protein_coding	2918	GLUR8|GPRC1H|MGLUR8|mGlu8	MIM:601116|HGNC:HGNC:4600|Ensembl:ENSG00000179603|HPRD:03071|Vega:OTTHUMG00000022888	glutamate receptor, metabotropic 8		GO:0016021(integral component of membrane)//GO:0005887(integral component of plasma membrane)//GO:0042734(presynaptic membrane)//GO:0005886(plasma membrane)	GO:0001642(group III metabotropic glutamate receptor activity)//GO:0008066(glutamate receptor activity)//GO:0004930(G-protein coupled receptor activity)	GO:0030818(negative regulation of cAMP biosynthetic process)//GO:0007608(sensory perception of smell)//GO:0007196(adenylate cyclase-inhibiting G-protein coupled glutamate receptor signaling pathway)//GO:0007186(G-protein coupled receptor signaling pathway)//GO:0007601(visual perception)
ENSG00000127586	6.74357	1.42021	4.93436	0.0263278	0.346314	up	0	0	169	0	0	0	-2.92017	-2.92017	3.96006	-2.92017	-2.92017	-2.92017	CHTF18	protein_coding	63922	C16orf41|C321D2.2|C321D2.3|C321D2.4|CHL12|Ctf18|RUVBL	MIM:613201|HGNC:HGNC:18435|Ensembl:ENSG00000127586|HPRD:13059|Vega:OTTHUMG00000047838	chromosome transmission fidelity factor 18		GO:0005654(nucleoplasm)//GO:0005737(cytoplasm)//GO:0016020(membrane)	GO:0005524(ATP binding)//GO:0003677(DNA binding)	GO:0007049(cell cycle)//GO:0006260(DNA replication)
ENSG00000166166	6.73205	2.87984	12.783	0.000349777	0.0608528	up	64	193	262	0	12	1	1.86435	3.94894	4.58825	-2.92017	-0.318815	-2.27949	TRMT61A	protein_coding	115708	C14orf172|GCD14|Gcd14p|TRM61|hTRM61	HGNC:HGNC:23790|Ensembl:ENSG00000166166|HPRD:08810|Vega:OTTHUMG00000171762	tRNA methyltransferase 61A		GO:0005654(nucleoplasm)//GO:0031515(tRNA (m1A) methyltransferase complex)//GO:0005634(nucleus)	GO:0016429(tRNA (adenine-N1-)-methyltransferase activity)	GO:0030488(tRNA methylation)//GO:0010467(gene expression)//GO:0006400(tRNA modification)//GO:0008033(tRNA processing)
ENSG00000155846	6.72889	0.969093	4.51761	0.0335477	0.368344	up	198	0	0	0	0	0	3.45783	-2.92017	-2.92017	-2.92017	-2.92017	-2.92017	PPARGC1B	protein_coding	133522	ERRL1|PERC|PGC-1(beta)|PGC1B	MIM:608886|HGNC:HGNC:30022|Ensembl:ENSG00000155846|HPRD:10594|Vega:OTTHUMG00000130055	PPARG coactivator 1 beta		GO:0016592(mediator complex)//GO:0005654(nucleoplasm)//GO:0005634(nucleus)//GO:0005739(mitochondrion)	GO:0003676(nucleic acid binding)//GO:0003723(RNA binding)//GO:0030546(receptor activator activity)//GO:0030374(ligand-dependent nuclear receptor transcription coactivator activity)//GO:0001104(RNA polymerase II transcription cofactor activity)//GO:0030331(estrogen receptor binding)//GO:0000166(nucleotide binding)//GO:0008134(transcription factor binding)//GO:0050682(AF-2 domain binding)	GO:0045780(positive regulation of bone resorption)//GO:0030520(intracellular estrogen receptor signaling pathway)//GO:0060346(bone trabecula formation)//GO:0042327(positive regulation of phosphorylation)//GO:0007005(mitochondrion organization)//GO:0007015(actin filament organization)//GO:2000273(positive regulation of receptor activity)//GO:0051591(response to cAMP)//GO:0034614(cellular response …
ENSG00000123496	6.72823	0.919309	4.50354	0.0338248	0.368617	up	0	134	0	0	0	0	-2.92017	3.42799	-2.92017	-2.92017	-2.92017	-2.92017	IL13RA2	protein_coding	3598	CD213A2|CT19|IL-13R|IL13BP	MIM:300130|HGNC:HGNC:5975|Ensembl:ENSG00000123496|HPRD:02132|Vega:OTTHUMG00000022229	interleukin 13 receptor subunit alpha 2	hsa04630(Jak-STAT signaling pathway)	GO:0016021(integral component of membrane)//GO:0005615(extracellular space)	GO:0004871(signal transducer activity)//GO:0004896(cytokine receptor activity)	GO:0002638(negative regulation of immunoglobulin production)//GO:0019221(cytokine-mediated signaling pathway)//GO:0016064(immunoglobulin mediated immune response)//GO:0071260(cellular response to mechanical stimulus)//GO:0043305(negative regulation of mast cell degranulation)//GO:0007165(signal transduction)
ENSG00000203760	6.68106	0.878419	4.46963	0.0345025	0.370522	up	0	130	0	0	0	0	-2.92017	3.38482	-2.92017	-2.92017	-2.92017	-2.92017	CENPW	protein_coding	387103	C6orf173|CENP-W|CUG2	MIM:611264|HGNC:HGNC:21488|HPRD:16660	centromere protein W		GO:0000776(kinetochore)//GO:0016363(nuclear matrix)//GO:0005730(nucleolus)//GO:0005654(nucleoplasm)//GO:0000775(chromosome, centromeric region)//GO:0000777(condensed chromosome kinetochore)	GO:0046982(protein heterodimerization activity)//GO:0005515(protein binding)//GO:0003677(DNA binding)	GO:0007067(mitotic nuclear division)//GO:0034080(CENP-A containing nucleosome assembly)//GO:0051276(chromosome organization)//GO:0051382(kinetochore assembly)//GO:0051301(cell division)//GO:0000278(mitotic cell cycle)//GO:0006334(nucleosome assembly)//GO:0007059(chromosome segregation)
ENSG00000049247	6.68078	1.11291	5.59664	0.0179949	0.319712	up	2	0	134	0	0	0	-2.04832	-2.92017	3.62846	-2.92017	-2.92017	-2.92017	UTS2	protein_coding	10911	PRO1068|U-II|UCN2|UII	MIM:604097|HGNC:HGNC:12636|Ensembl:ENSG00000049247|HPRD:04976|Vega:OTTHUMG00000001218	urotensin 2		GO:0005576(extracellular region)//GO:0005615(extracellular space)//GO:0005829(cytosol)	GO:0005102(receptor binding)//GO:0005179(hormone activity)	GO:0010459(negative regulation of heart rate)//GO:0007268(synaptic transmission)//GO:0007204(positive regulation of cytosolic calcium ion concentration)//GO:0010460(positive regulation of heart rate)//GO:0033574(response to testosterone)//GO:0045766(positive regulation of angiogenesis)//GO:0045777(positive regulation of blood pressure)//GO:0006936(muscle contraction)//GO:0045776(negative regulati…
ENSG00000161888	6.6569	0.857532	4.45224	0.0348555	0.37215	up	0	128	0	0	0	0	-2.92017	3.36273	-2.92017	-2.92017	-2.92017	-2.92017	SPC24	protein_coding	147841	SPBC24	MIM:609394|HGNC:HGNC:26913|HPRD:15464	SPC24, NDC80 kinetochore complex component		GO:0005730(nucleolus)//GO:0005634(nucleus)//GO:0031262(Ndc80 complex)//GO:0000777(condensed chromosome kinetochore)//GO:0005829(cytosol)	GO:0005515(protein binding)	GO:0007067(mitotic nuclear division)//GO:0051301(cell division)//GO:0000278(mitotic cell cycle)//GO:0007264(small GTPase mediated signal transduction)
ENSG00000219200	6.65675	1.45008	6.27993	0.0122113	0.287212	up	34	172	1	1	0	0	0.997274	3.78425	-2.16218	-2.40349	-2.92017	-2.92017	RNASEK	protein_coding	440400	-	HGNC:HGNC:33911|Ensembl:ENSG00000219200|HPRD:17568|Vega:OTTHUMG00000170145	ribonuclease K		GO:0016021(integral component of membrane)//GO:0005575(cellular_component)	GO:0004521(endoribonuclease activity)	GO:0090502(RNA phosphodiester bond hydrolysis, endonucleolytic)//GO:0009303(rRNA transcription)
ENSG00000120949	6.6358	1.14942	5.44833	0.019587	0.324864	up	0	1	138	0	0	0	-2.92017	-2.24164	3.67045	-2.92017	-2.92017	-2.92017	TNFRSF8	protein_coding	943	CD30|D1S166E|Ki-1	MIM:153243|HGNC:HGNC:11923|Ensembl:ENSG00000120949|HPRD:01074|Vega:OTTHUMG00000001827	tumor necrosis factor receptor superfamily member 8	hsa04060(Cytokine-cytokine receptor interaction)	GO:0005887(integral component of plasma membrane)//GO:0005737(cytoplasm)//GO:0070062(extracellular exosome)	GO:0005031(tumor necrosis factor-activated receptor activity)//GO:0004888(transmembrane signaling receptor activity)	GO:0045556(positive regulation of TRAIL biosynthetic process)//GO:0042535(positive regulation of tumor necrosis factor biosynthetic process)//GO:0007275(multicellular organism development)//GO:0043065(positive regulation of apoptotic process)//GO:0097190(apoptotic signaling pathway)//GO:0006954(inflammatory response)//GO:0032496(response to lipopolysaccharide)//GO:0008285(negative regulation of c…
ENSG00000108106	6.63	0.914025	5.37158	0.0204674	0.330809	up	58	92	0	1	0	0	1.72773	2.89353	-2.92017	-2.40349	-2.92017	-2.92017	UBE2S	protein_coding	27338	E2-EPF|E2EPF|EPF5	MIM:610309|HGNC:HGNC:17895|HPRD:15603	ubiquitin conjugating enzyme E2S	hsa04120(Ubiquitin mediated proteolysis)	GO:0005680(anaphase-promoting complex)//GO:0005737(cytoplasm)	GO:0005524(ATP binding)//GO:0004842(ubiquitin-protein transferase activity)//GO:0061631(ubiquitin conjugating enzyme activity)//GO:0031625(ubiquitin protein ligase binding)//GO:0061630(ubiquitin protein ligase activity)	GO:0035519(protein K29-linked ubiquitination)//GO:0070534(protein K63-linked ubiquitination)//GO:0051301(cell division)//GO:0085020(protein K6-linked ubiquitination)//GO:0010994(free ubiquitin chain polymerization)//GO:0070979(protein K11-linked ubiquitination)//GO:0044314(protein K27-linked ubiquitination)//GO:0010458(exit from mitosis)//GO:0051488(activation of anaphase-promoting complex activi…
ENSG00000141738	6.61993	0.825624	4.42559	0.0354039	0.374042	up	0	125	0	0	0	0	-2.92017	3.32896	-2.92017	-2.92017	-2.92017	-2.92017	GRB7	protein_coding	2886	-	MIM:601522|HGNC:HGNC:4567|Ensembl:ENSG00000141738|HPRD:03311|Vega:OTTHUMG00000133253	growth factor receptor bound protein 7		GO:0005886(plasma membrane)//GO:0010494(cytoplasmic stress granule)//GO:0042995(cell projection)//GO:0005925(focal adhesion)//GO:0005829(cytosol)	GO:0019901(protein kinase binding)//GO:0003723(RNA binding)//GO:0035091(phosphatidylinositol binding)//GO:0042802(identical protein binding)//GO:0005515(protein binding)//GO:0005070(SH3/SH2 adaptor activity)	GO:0034063(stress granule assembly)//GO:0007596(blood coagulation)//GO:0007173(epidermal growth factor receptor signaling pathway)//GO:0017148(negative regulation of translation)//GO:0009967(positive regulation of signal transduction)//GO:0030335(positive regulation of cell migration)//GO:0050900(leukocyte migration)
ENSG00000278463	6.61699	0.909276	5.99815	0.0143209	0.303251	up	1	1	115	0	0	0	-2.41937	-2.24164	3.41041	-2.92017	-2.92017	-2.92017	HIST1H2AB	protein_coding	8335	H2A/m|H2AFM	MIM:602795|HGNC:HGNC:4734|Ensembl:ENSG00000278463|HPRD:09105|Vega:OTTHUMG00000014420	histone cluster 1, H2ab	hsa05034(Alcoholism)//hsa05322(Systemic lupus erythematosus)	GO:0005634(nucleus)//GO:0000786(nucleosome)//GO:0070062(extracellular exosome)//GO:0000790(nuclear chromatin)	GO:0046982(protein heterodimerization activity)//GO:0003677(DNA binding)	GO:0008285(negative regulation of cell proliferation)//GO:0006342(chromatin silencing)
ENSG00000149564	6.61693	1.34449	4.81158	0.0282692	0.353538	up	0	0	160	0	0	0	-2.92017	-2.92017	3.8818	-2.92017	-2.92017	-2.92017	ESAM	protein_coding	90952	W117m	MIM:614281|HGNC:HGNC:17474|Ensembl:ENSG00000149564|HPRD:13280|Vega:OTTHUMG00000151986	endothelial cell adhesion molecule	hsa04514(Cell adhesion molecules (CAMs))//hsa04670(Leukocyte transendothelial migration)	GO:0005923(bicellular tight junction)//GO:0005912(adherens junction)//GO:0016021(integral component of membrane)//GO:0070062(extracellular exosome)//GO:0005886(plasma membrane)		GO:0007156(homophilic cell adhesion via plasma membrane adhesion molecules)//GO:0050900(leukocyte migration)//GO:0016337(single organismal cell-cell adhesion)//GO:0007596(blood coagulation)
ENSG00000173114	6.59154	3.59926	19.7188	8.97136e-06	0.00540864	up	84	424	364	2	4	3	2.24415	5.07766	5.0604	-2.02385	-1.49282	-1.49945	LRRN3	protein_coding	54674	FIGLER5|NLRR-3|NLRR3	HGNC:HGNC:17200|Ensembl:ENSG00000173114|HPRD:14321|Vega:OTTHUMG00000155039	leucine rich repeat neuronal 3		GO:0016021(integral component of membrane)		GO:0051965(positive regulation of synapse assembly)
ENSG00000100739	6.55101	-0.464918	5.61082	0.0178499	0.319712	up	32	0	20	0	0	0	0.915767	-2.92017	0.969576	-2.92017	-2.92017	-2.92017	BDKRB1	protein_coding	623	B1BKR|B1R|BDKRB2|BKB1R|BKR1|BRADYB1	MIM:600337|HGNC:HGNC:1029|HPRD:02639	bradykinin receptor B1	hsa04020(Calcium signaling pathway)//hsa04080(Neuroactive ligand-receptor interaction)//hsa04610(Complement and coagulation cascades)//hsa04750(Inflammatory mediator regulation of TRP channels)//hsa04810(Regulation of actin cytoskeleton)//hsa05200(Pathways in cancer)	GO:0016021(integral component of membrane)//GO:0005887(integral component of plasma membrane)//GO:0043005(neuron projection)//GO:0005886(plasma membrane)//GO:0005829(cytosol)//GO:0005783(endoplasmic reticulum)	GO:0042277(peptide binding)//GO:0004947(bradykinin receptor activity)//GO:0005515(protein binding)	GO:0030308(negative regulation of cell growth)//GO:0051281(positive regulation of release of sequestered calcium ion into cytosol)//GO:0019233(sensory perception of pain)//GO:0002687(positive regulation of leukocyte migration)//GO:0007204(positive regulation of cytosolic calcium ion concentration)//GO:0006954(inflammatory response)//GO:0001933(negative regulation of protein phosphorylation)//GO:0…
ENSG00000185681	6.53471	1.04703	5.34492	0.0207828	0.331288	up	0	1	128	0	0	0	-2.92017	-2.24164	3.5631	-2.92017	-2.92017	-2.92017	MORN5	protein_coding	254956	C9orf113|C9orf18	HGNC:HGNC:17841|Ensembl:ENSG00000185681|HPRD:12947|Vega:OTTHUMG00000020599	MORN repeat containing 5
ENSG00000178199	6.52719	1.29171	4.72591	0.0297114	0.358253	up	0	0	154	0	0	0	-2.92017	-2.92017	3.82716	-2.92017	-2.92017	-2.92017	ZC3H12D	protein_coding	340152	C6orf95|MCPIP4|TFL|dJ281H8.1|p34	MIM:611106|HGNC:HGNC:21175|Ensembl:ENSG00000178199|Vega:OTTHUMG00000015786	zinc finger CCCH-type containing 12D		GO:0000932(cytoplasmic mRNA processing body)//GO:0005634(nucleus)//GO:0005737(cytoplasm)	GO:0004519(endonuclease activity)//GO:0046872(metal ion binding)//GO:0005515(protein binding)	GO:0006402(mRNA catabolic process)//GO:2000134(negative regulation of G1/S transition of mitotic cell cycle)//GO:0090305(nucleic acid phosphodiester bond hydrolysis)//GO:0061158(3'-UTR-mediated mRNA destabilization)//GO:0042130(negative regulation of T cell proliferation)//GO:0030308(negative regulation of cell growth)
ENSG00000171017	6.52594	0.479292	5.02787	0.0249425	0.344853	up	135	1	0	0	0	0	2.91337	-2.24164	-2.92017	-2.92017	-2.92017	-2.92017	LRRC8E	protein_coding	80131	-	MIM:612891|HGNC:HGNC:26272|Ensembl:ENSG00000171017|HPRD:08670|Vega:OTTHUMG00000182455	leucine-rich repeat containing 8 family member E		GO:0016021(integral component of membrane)//GO:0005887(integral component of plasma membrane)//GO:0005886(plasma membrane)//GO:0005737(cytoplasm)	GO:0005225(volume-sensitive anion channel activity)//GO:0005515(protein binding)	GO:0044070(regulation of anion transport)//GO:0098656(anion transmembrane transport)
ENSG00000124839	6.51662	0.469784	5.01903	0.0250702	0.345074	up	134	1	0	0	0	0	2.90283	-2.24164	-2.92017	-2.92017	-2.92017	-2.92017	RAB17	protein_coding	64284	-	MIM:602206|HGNC:HGNC:16523|Ensembl:ENSG00000124839|HPRD:11468|Vega:OTTHUMG00000133299	RAB17, member RAS oncogene family		GO:0030139(endocytic vesicle)//GO:0005886(plasma membrane)//GO:0070062(extracellular exosome)//GO:0055038(recycling endosome membrane)//GO:0055037(recycling endosome)//GO:0016020(membrane)//GO:0030425(dendrite)//GO:0016323(basolateral plasma membrane)//GO:0042470(melanosome)//GO:0005622(intracellular)//GO:0005769(early endosome)//GO:0016324(apical plasma membrane)//GO:0043025(neuronal cell body)	GO:0003924(GTPase activity)//GO:0005515(protein binding)//GO:0005525(GTP binding)//GO:0019003(GDP binding)	GO:0032401(establishment of melanosome localization)//GO:0045056(transcytosis)//GO:0002415(immunoglobulin transcytosis in epithelial cells mediated by polymeric immunoglobulin receptor)//GO:0030100(regulation of endocytosis)//GO:0051963(regulation of synapse assembly)//GO:0051489(regulation of filopodium assembly)//GO:0007264(small GTPase mediated signal transduction)//GO:0032402(melanosome trans…
ENSG00000123485	6.51122	1.85134	8.2924	0.00398113	0.19689	up	65	4	184	0	0	4	1.88591	-1.15377	4.08174	-2.92017	-2.92017	-1.22585	HJURP	protein_coding	55355	FAKTS|URLC9|hFLEG1	MIM:612667|HGNC:HGNC:25444|Ensembl:ENSG00000123485|Vega:OTTHUMG00000059125	Holliday junction recognition protein		GO:0000777(condensed chromosome kinetochore)//GO:0005654(nucleoplasm)//GO:0005730(nucleolus)//GO:0005634(nucleus)//GO:0000775(chromosome, centromeric region)//GO:0005737(cytoplasm)	GO:0005515(protein binding)//GO:0042393(histone binding)//GO:0003677(DNA binding)//GO:0042802(identical protein binding)	GO:0051101(regulation of DNA binding)//GO:0034080(CENP-A containing nucleosome assembly)//GO:0007049(cell cycle)//GO:0006334(nucleosome assembly)//GO:0043254(regulation of protein complex assembly)//GO:0007059(chromosome segregation)
ENSG00000203907	6.48118	0.462454	4.97621	0.0256983	0.345243	up	0	94	1	0	0	0	-2.92017	2.92401	-2.16218	-2.92017	-2.92017	-2.92017	OOEP	protein_coding	441161	C6orf156|FLOPED|HOEP19|KHDC2	MIM:611689|HGNC:HGNC:21382	oocyte expressed protein		GO:0043234(protein complex)//GO:0045177(apical part of cell)//GO:0005938(cell cortex)	GO:0003723(RNA binding)	GO:0009880(embryonic pattern specification)//GO:0035088(establishment or maintenance of apical/basal cell polarity)//GO:0043623(cellular protein complex assembly)//GO:0006468(protein phosphorylation)//GO:0001701(in utero embryonic development)//GO:0007566(embryo implantation)//GO:0009566(fertilization)
ENSG00000104967	6.46377	0.456468	4.86455	0.0274139	0.351119	up	1	94	0	0	0	0	-2.41937	2.92401	-2.92017	-2.92017	-2.92017	-2.92017	NOVA2	protein_coding	4858	ANOVA|NOVA3	MIM:601991|HGNC:HGNC:7887|Ensembl:ENSG00000104967|HPRD:03588|Vega:OTTHUMG00000177499	neuro-oncological ventral antigen 2		GO:0005634(nucleus)	GO:0044822(poly(A) RNA binding)//GO:0003723(RNA binding)
ENSG00000179715	6.43965	0.391362	4.94551	0.0261585	0.346314	up	126	1	0	0	0	0	2.81564	-2.24164	-2.92017	-2.92017	-2.92017	-2.92017	PCED1B	protein_coding	91523	FAM113B	HGNC:HGNC:28255|Ensembl:ENSG00000179715|HPRD:17513|Vega:OTTHUMG00000169617	PC-esterase domain containing 1B			GO:0005515(protein binding)
ENSG00000176842	6.40276	-0.738915	6.15518	0.0131028	0.293728	up	22	1	17	0	0	0	0.420404	-2.24164	0.752185	-2.92017	-2.92017	-2.92017	IRX5	protein_coding	10265	HMMS|IRX-2a|IRXB2	MIM:606195|HGNC:HGNC:14361|Ensembl:ENSG00000176842|HPRD:08395|Vega:OTTHUMG00000133201	iroquois homeobox 5		GO:0005634(nucleus)	GO:0043565(sequence-specific DNA binding)//GO:0005499(vitamin D binding)	GO:0048701(embryonic cranial skeleton morphogenesis)//GO:0002027(regulation of heart rate)//GO:0006351(transcription, DNA-templated)//GO:0060040(retinal bipolar neuron differentiation)//GO:0050896(response to stimulus)//GO:0042551(neuron maturation)//GO:0008406(gonad development)//GO:0007601(visual perception)//GO:0006355(regulation of transcription, DNA-templated)
ENSG00000152402	6.40252	0.240618	5.11306	0.0237463	0.338743	up	110	0	2	0	0	0	2.62365	-2.92017	-1.66783	-2.92017	-2.92017	-2.92017	GUCY1A2	protein_coding	2977	GC-SA2|GUC1A2	MIM:601244|HGNC:HGNC:4684|Ensembl:ENSG00000152402|HPRD:03146|Vega:OTTHUMG00000166296	guanylate cyclase 1, soluble, alpha 2	hsa00230(Purine metabolism)//hsa04022(cGMP-PKG signaling pathway)//hsa04270(Vascular smooth muscle contraction)//hsa04540(Gap junction)//hsa04611(Platelet activation)//hsa04713(Circadian entrainment)//hsa04730(Long-term depression)//hsa04921(Oxytocin signaling pathway)//	GO:0005886(plasma membrane)//GO:0008074(guanylate cyclase complex, soluble)	GO:0020037(heme binding)//GO:0004016(adenylate cyclase activity)//GO:0005525(GTP binding)//GO:0004383(guanylate cyclase activity)	GO:0030828(positive regulation of cGMP biosynthetic process)//GO:0006182(cGMP biosynthetic process)//GO:0007596(blood coagulation)//GO:0035556(intracellular signal transduction)//GO:0007165(signal transduction)
ENSG00000161405	6.38981	0.630158	4.25984	0.0390237	0.385854	up	0	108	0	0	0	0	-2.92017	3.12105	-2.92017	-2.92017	-2.92017	-2.92017	IKZF3	protein_coding	22806	AIO|AIOLOS|ZNFN1A3	MIM:606221|HGNC:HGNC:13178|Ensembl:ENSG00000161405|HPRD:05869|Vega:OTTHUMG00000133250	IKAROS family zinc finger 3		GO:0005886(plasma membrane)//GO:0005634(nucleus)//GO:0005737(cytoplasm)	GO:0003676(nucleic acid binding)//GO:0046982(protein heterodimerization activity)//GO:0003700(transcription factor activity, sequence-specific DNA binding)//GO:0043565(sequence-specific DNA binding)//GO:0042803(protein homodimerization activity)//GO:0000977(RNA polymerase II regulatory region sequence-specific DNA binding)//GO:0044212(transcription regulatory region DNA binding)//GO:0001228(trans…	GO:0007498(mesoderm development)//GO:0045577(regulation of B cell differentiation)//GO:0006366(transcription from RNA polymerase II promoter)//GO:0045619(regulation of lymphocyte differentiation)//GO:0045944(positive regulation of transcription from RNA polymerase II promoter)//GO:0006357(regulation of transcription from RNA polymerase II promoter)//GO:0042113(B cell activation)//GO:0042981(regul…
ENSG00000278272	6.36347	0.0722016	5.47789	0.0192585	0.324538	up	96	1	1	0	0	0	2.43175	-2.24164	-2.16218	-2.92017	-2.92017	-2.92017	HIST1H3C	protein_coding	8352	H3.1|H3/c|H3FC	MIM:602812|HGNC:HGNC:4768|Ensembl:ENSG00000278272|HPRD:11906|Vega:OTTHUMG00000014416	histone cluster 1, H3c	hsa05034(Alcoholism)//hsa05202(Transcriptional misregulation in cancer)//hsa05322(Systemic lupus erythematosus)
ENSG00000152049	6.36188	2.84024	4.4328	0.0352547	0.373072	up	301	1	272	0	12	2	4.05615	-2.24164	4.642	-2.92017	-0.318815	-1.83738	KCNE4	protein_coding	23704	MIRP3	MIM:607775|HGNC:HGNC:6244|Ensembl:ENSG00000152049|HPRD:09689|Vega:OTTHUMG00000133161	potassium voltage-gated channel subfamily E regulatory subunit 4		GO:0016021(integral component of membrane)//GO:0016324(apical plasma membrane)	GO:0005515(protein binding)//GO:0005249(voltage-gated potassium channel activity)//GO:0044325(ion channel binding)	GO:0034765(regulation of ion transmembrane transport)//GO:0071805(potassium ion transmembrane transport)
ENSG00000160949	6.36051	0.605323	4.23845	0.0395183	0.387478	up	0	106	0	0	0	0	-2.92017	3.09449	-2.92017	-2.92017	-2.92017	-2.92017	TONSL	protein_coding	4796	IKBR|NFKBIL2	MIM:604546|HGNC:HGNC:7801|Ensembl:ENSG00000160949|HPRD:05180|Vega:OTTHUMG00000153122	tonsoku-like, DNA repair protein		GO:0043596(nuclear replication fork)//GO:0005662(DNA replication factor A complex)//GO:0042555(MCM complex)//GO:0005654(nucleoplasm)//GO:0035101(FACT complex)//GO:0005737(cytoplasm)	GO:0042393(histone binding)//GO:0003714(transcription corepressor activity)//GO:0005515(protein binding)	GO:0031297(replication fork processing)//GO:0042994(cytoplasmic sequestering of transcription factor)//GO:1903507(negative regulation of nucleic acid-templated transcription)//GO:0000724(double-strand break repair via homologous recombination)
ENSG00000161277	6.3604	1.81815	4.0672	0.0437237	0.39821	up	0	257	0	0	1	0	-2.92017	4.35903	-2.92017	-2.92017	-2.41186	-2.92017	THAP8	protein_coding	199745	-	MIM:612536|HGNC:HGNC:23191|Ensembl:ENSG00000161277|HPRD:15501|Vega:OTTHUMG00000048138	THAP domain containing 8			GO:0046872(metal ion binding)//GO:0005515(protein binding)//GO:0003677(DNA binding)
ENSG00000029993	6.33177	2.12355	4.13174	0.042086	0.393589	up	216	0	147	0	1	1	3.58192	-2.92017	3.76068	-2.92017	-2.41186	-2.27949	HMGB3	protein_coding	3149	HMG-2a|HMG-4|HMG2A|HMG4	MIM:300193|HGNC:HGNC:5004|Ensembl:ENSG00000029993|HPRD:02181|Vega:OTTHUMG00000024162	high mobility group box 3		GO:0005634(nucleus)//GO:0005694(chromosome)//GO:0005737(cytoplasm)	GO:0003677(DNA binding)//GO:0044822(poly(A) RNA binding)//GO:0008301(DNA binding, bending)//GO:0005515(protein binding)//GO:0000400(four-way junction DNA binding)//GO:0003690(double-stranded DNA binding)	GO:0045087(innate immune response)//GO:0006310(DNA recombination)//GO:0006351(transcription, DNA-templated)//GO:0032392(DNA geometric change)//GO:0007275(multicellular organism development)//GO:0045596(negative regulation of cell differentiation)//GO:0006355(regulation of transcription, DNA-templated)
ENSG00000258484	6.33064	0.580053	4.2166	0.0400302	0.388964	up	0	104	0	0	0	0	-2.92017	3.06744	-2.92017	-2.92017	-2.92017	-2.92017	SPESP1	protein_coding	246777	ESP|SP-ESP	MIM:609399|HGNC:HGNC:15570|Ensembl:ENSG00000258484|HPRD:15436|Vega:OTTHUMG00000133321	sperm equatorial segment protein 1		GO:0001669(acrosomal vesicle)		GO:0007340(acrosome reaction)//GO:0007342(fusion of sperm to egg plasma membrane)//GO:0007275(multicellular organism development)
ENSG00000010438	6.31548	0.567251	4.20551	0.040293	0.389188	up	0	103	0	0	0	0	-2.92017	3.05372	-2.92017	-2.92017	-2.92017	-2.92017	PRSS3	protein_coding	5646	MTG|PRSS4|T9|TRY3|TRY4	MIM:613578|HGNC:HGNC:9486|Ensembl:ENSG00000010438|HPRD:06685|Vega:OTTHUMG00000019798	protease, serine 3	hsa04080(Neuroactive ligand-receptor interaction)//hsa04972(Pancreatic secretion)//hsa04974(Protein digestion and absorption)//hsa05164(Influenza A)	GO:0070062(extracellular exosome)//GO:0005576(extracellular region)//GO:0005615(extracellular space)	GO:0008236(serine-type peptidase activity)//GO:0005515(protein binding)//GO:0004252(serine-type endopeptidase activity)//GO:0005509(calcium ion binding)	GO:0031638(zymogen activation)//GO:0043542(endothelial cell migration)//GO:0045087(innate immune response)//GO:0007586(digestion)//GO:0006508(proteolysis)//GO:0044281(small molecule metabolic process)//GO:0009235(cobalamin metabolic process)//GO:0006767(water-soluble vitamin metabolic process)//GO:0006766(vitamin metabolic process)
ENSG00000158113	6.30016	0.554334	4.19429	0.0405604	0.39007	up	0	102	0	0	0	0	-2.92017	3.03987	-2.92017	-2.92017	-2.92017	-2.92017	LRRC43	protein_coding	254050	-	HGNC:HGNC:28562|Ensembl:ENSG00000158113|HPRD:14601|Vega:OTTHUMG00000168915	leucine rich repeat containing 43
ENSG00000133433	6.30001	2.9798	12.9356	0.000322396	0.0588937	up	113	215	250	5	1	3	2.66165	4.10341	4.52099	-1.26331	-2.41186	-1.49945	GSTT2B	protein_coding	653689	GSTT2P	HGNC:HGNC:33437|Ensembl:ENSG00000133433|Vega:OTTHUMG00000150774	glutathione S-transferase theta 2B (gene/pseudogene)	hsa00480(Glutathione metabolism)//hsa00980(Metabolism of xenobiotics by cytochrome P450)//hsa00982(Drug metabolism - cytochrome P450)//hsa05204(Chemical carcinogenesis)	GO:0070062(extracellular exosome)//GO:0005737(cytoplasm)//GO:0005829(cytosol)	GO:0004364(glutathione transferase activity)	GO:0006805(xenobiotic metabolic process)//GO:0044281(small molecule metabolic process)//GO:1901687(glutathione derivative biosynthetic process)//GO:0006749(glutathione metabolic process)
ENSG00000147166	6.28468	0.541301	4.18294	0.0408327	0.390193	up	0	101	0	0	0	0	-2.92017	3.02589	-2.92017	-2.92017	-2.92017	-2.92017	ITGB1BP2	protein_coding	26548	CHORDC3|ITGB1BP|MELUSIN|MSTP015	MIM:300332|HGNC:HGNC:6154|Ensembl:ENSG00000147166|HPRD:02271|Vega:OTTHUMG00000021793	integrin subunit beta 1 binding protein 2		GO:0030018(Z disc)	GO:0017124(SH3 domain binding)//GO:0008270(zinc ion binding)//GO:0005515(protein binding)//GO:0005178(integrin binding)//GO:0005509(calcium ion binding)	GO:0007517(muscle organ development)//GO:0007165(signal transduction)
ENSG00000276368	6.28286	0.585068	4.19141	0.0406293	0.39007	up	148	0	0	0	0	0	3.04378	-2.92017	-2.92017	-2.92017	-2.92017	-2.92017	HIST1H2AJ	protein_coding	8331	H2A/E|H2AFE|dJ160A22.4	MIM:602791|HGNC:HGNC:4727|Ensembl:ENSG00000276368|HPRD:09102|Vega:OTTHUMG00000014486	histone cluster 1, H2aj	hsa05034(Alcoholism)//hsa05322(Systemic lupus erythematosus)	GO:0005634(nucleus)//GO:0000786(nucleosome)//GO:0070062(extracellular exosome)//GO:0000790(nuclear chromatin)	GO:0003674(molecular_function)//GO:0046982(protein heterodimerization activity)//GO:0003677(DNA binding)	GO:0008150(biological_process)//GO:0006342(chromatin silencing)
ENSG00000110448	6.28115	0.231676	4.79211	0.0285904	0.354064	up	111	1	0	0	0	0	2.63643	-2.24164	-2.92017	-2.92017	-2.92017	-2.92017	CD5	protein_coding	921	LEU1|T1	MIM:153340|HGNC:HGNC:1685|Ensembl:ENSG00000110448|HPRD:01078|Vega:OTTHUMG00000167825	CD5 molecule	hsa04640(Hematopoietic cell lineage)	GO:0016020(membrane)//GO:0005886(plasma membrane)//GO:0005887(integral component of plasma membrane)//GO:0009897(external side of plasma membrane)	GO:0004872(receptor activity)//GO:0005044(scavenger receptor activity)//GO:0005515(protein binding)//GO:0004888(transmembrane signaling receptor activity)	GO:0008037(cell recognition)//GO:0008283(cell proliferation)//GO:0006898(receptor-mediated endocytosis)//GO:0031295(T cell costimulation)//GO:0097190(apoptotic signaling pathway)
ENSG00000187726	6.25325	0.514877	4.15987	0.0413925	0.391867	up	0	99	0	0	0	0	-2.92017	2.99751	-2.92017	-2.92017	-2.92017	-2.92017	DNAJB13	protein_coding	374407	RSPH16A|TSARG5|TSARG6	MIM:610263|HGNC:HGNC:30718|Ensembl:ENSG00000187726|HPRD:15573|Vega:OTTHUMG00000168093	DnaJ heat shock protein family (Hsp40) member B13		GO:0005575(cellular_component)//GO:0036126(sperm flagellum)//GO:0005930(axoneme)	GO:0003674(molecular_function)//GO:0051082(unfolded protein binding)	GO:0006457(protein folding)
ENSG00000172243	6.2516	-0.263886	4.98797	0.0255242	0.345243	up	71	3	0	0	0	0	2.00892	-1.43396	-2.92017	-2.92017	-2.92017	-2.92017	CLEC7A	protein_coding	64581	BGR|CANDF4|CD369|CLECSF12|DECTIN1	MIM:606264|HGNC:HGNC:14558|Ensembl:ENSG00000172243|HPRD:08396|Vega:OTTHUMG00000133597	C-type lectin domain family 7 member A	hsa04145(Phagosome)//hsa05152(Tuberculosis)	GO:0005654(nucleoplasm)//GO:0005886(plasma membrane)//GO:0016021(integral component of membrane)//GO:0005737(cytoplasm)//GO:0043231(intracellular membrane-bounded organelle)	GO:0030246(carbohydrate binding)//GO:0005515(protein binding)//GO:0046872(metal ion binding)//GO:0008329(signaling pattern recognition receptor activity)//GO:0042287(MHC protein binding)	GO:0042110(T cell activation)//GO:0045087(innate immune response)//GO:0002223(stimulatory C-type lectin receptor signaling pathway)//GO:0008037(cell recognition)//GO:0002366(leukocyte activation involved in immune response)//GO:0006954(inflammatory response)//GO:0006910(phagocytosis, recognition)//GO:0042832(defense response to protozoan)//GO:0009756(carbohydrate mediated signaling)//GO:0002221(p…
ENSG00000020633	6.25071	-0.663425	5.3195	0.021088	0.332479	up	19	0	22	0	0	0	0.231214	-2.92017	1.0982	-2.92017	-2.92017	-2.92017	RUNX3	protein_coding	864	AML2|CBFA3|PEBP2aC	MIM:600210|HGNC:HGNC:10473|Ensembl:ENSG00000020633|HPRD:02565|Vega:OTTHUMG00000003316	runt related transcription factor 3		GO:0005634(nucleus)//GO:0005737(cytoplasm)//GO:0000790(nuclear chromatin)	GO:0005524(ATP binding)//GO:0000981(RNA polymerase II transcription factor activity, sequence-specific DNA binding)//GO:0005515(protein binding)//GO:0000977(RNA polymerase II regulatory region sequence-specific DNA binding)//GO:0003700(transcription factor activity, sequence-specific DNA binding)	GO:0007411(axon guidance)//GO:2001238(positive regulation of extrinsic apoptotic signaling pathway)//GO:0032609(interferon-gamma production)//GO:0006468(protein phosphorylation)//GO:0048935(peripheral nervous system neuron development)//GO:0071559(response to transforming growth factor beta)//GO:0045595(regulation of cell differentiation)//GO:0031069(hair follicle morphogenesis)//GO:0001503(ossif…
ENSG00000143107	6.24002	-0.443799	5.04407	0.0247103	0.343267	up	59	4	0	0	0	0	1.75142	-1.15377	-2.92017	-2.92017	-2.92017	-2.92017	FNDC7	protein_coding	163479	-	HGNC:HGNC:26668|Ensembl:ENSG00000143107|HPRD:08195|Vega:OTTHUMG00000011120	fibronectin type III domain containing 7		GO:0005576(extracellular region)
ENSG00000127241	6.23466	0.267193	4.7609	0.0291133	0.354454	up	114	0	1	0	0	0	2.67409	-2.92017	-2.16218	-2.92017	-2.92017	-2.92017	MASP1	protein_coding	5648	3MC1|CRARF|CRARF1|MAP1|MASP|MASP3|MAp44|PRSS5|RaRF	MIM:600521|HGNC:HGNC:6901|Ensembl:ENSG00000127241|HPRD:02749|Vega:OTTHUMG00000156461	mannan-binding lectin serine peptidase 1 (C4/C2 activating component of Ra-reactive factor)	hsa04610(Complement and coagulation cascades)//hsa05150(Staphylococcus aureus infection)	GO:0005576(extracellular region)//GO:0005615(extracellular space)	GO:0008233(peptidase activity)//GO:0048306(calcium-dependent protein binding)//GO:0042803(protein homodimerization activity)//GO:0004252(serine-type endopeptidase activity)//GO:0005515(protein binding)//GO:0005509(calcium ion binding)	GO:0006898(receptor-mediated endocytosis)//GO:0045087(innate immune response)//GO:0045916(negative regulation of complement activation)//GO:0001867(complement activation, lectin pathway)//GO:0006508(proteolysis)//GO:0006956(complement activation)
ENSG00000274618	6.23387	-0.953262	5.18483	0.0227849	0.337632	up	23	13	0	0	0	0	0.478329	0.218416	-2.92017	-2.92017	-2.92017	-2.92017	HIST1H4F	protein_coding	8361	H4|H4/c|H4FC	MIM:602824|HGNC:HGNC:4783|Ensembl:ENSG00000274618|HPRD:11915|Vega:OTTHUMG00000014443	histone cluster 1, H4f	hsa05034(Alcoholism)//hsa05203(Viral carcinogenesis)//hsa05322(Systemic lupus erythematosus)
ENSG00000196421	6.21201	1.10041	4.43836	0.0351399	0.372396	up	0	0	134	0	0	0	-2.92017	-2.92017	3.62846	-2.92017	-2.92017	-2.92017	C20orf204	protein_coding
ENSG00000167723	6.19974	-0.93032	5.14076	0.0233705	0.338743	up	28	10	0	0	0	0	0.737482	-0.111769	-2.92017	-2.92017	-2.92017	-2.92017	TRPV3	protein_coding	162514	FNEPPK2|OLMS|VRL3	MIM:607066|HGNC:HGNC:18084|Ensembl:ENSG00000167723|HPRD:06141|Vega:OTTHUMG00000090695	transient receptor potential cation channel subfamily V member 3	hsa04750(Inflammatory mediator regulation of TRP channels)	GO:0016021(integral component of membrane)//GO:0005886(plasma membrane)//GO:0043235(receptor complex)	GO:0005262(calcium channel activity)//GO:0005216(ion channel activity)	GO:0009408(response to heat)//GO:0070588(calcium ion transmembrane transport)//GO:0009266(response to temperature stimulus)//GO:0090280(positive regulation of calcium ion import)//GO:0055085(transmembrane transport)//GO:0042636(negative regulation of hair cycle)//GO:0034220(ion transmembrane transport)
ENSG00000130270	6.18919	0.138639	4.70022	0.0301587	0.358908	up	103	1	0	0	0	0	2.53089	-2.24164	-2.92017	-2.92017	-2.92017	-2.92017	ATP8B3	protein_coding	148229	ATPIK	MIM:605866|HGNC:HGNC:13535|Ensembl:ENSG00000130270|HPRD:05793|Vega:OTTHUMG00000166189	ATPase phospholipid transporting 8B3		GO:0005794(Golgi apparatus)//GO:0016021(integral component of membrane)//GO:0005789(endoplasmic reticulum membrane)//GO:0005886(plasma membrane)//GO:0002080(acrosomal membrane)	GO:0005524(ATP binding)//GO:0000287(magnesium ion binding)//GO:0004012(phospholipid-translocating ATPase activity)	GO:0007339(binding of sperm to zona pellucida)//GO:0007030(Golgi organization)//GO:0008152(metabolic process)//GO:0045332(phospholipid translocation)
ENSG00000155749	6.18697	1.68914	7.53849	0.00603945	0.215381	up	40	52	132	0	4	1	1.21735	2.09	3.607	-2.92017	-1.49282	-2.27949	ALS2CR12	protein_coding	130540	-	HGNC:HGNC:14439|Ensembl:ENSG00000155749|HPRD:12444|Vega:OTTHUMG00000132824	amyotrophic lateral sclerosis 2 chromosome region candidate 12		GO:0005575(cellular_component)//GO:0035686(sperm fibrous sheath)//GO:0036126(sperm flagellum)//GO:0001520(outer dense fiber)	GO:0003674(molecular_function)//GO:0005515(protein binding)	GO:0043087(regulation of GTPase activity)
ENSG00000075884	6.18133	-0.518058	4.99554	0.0254128	0.345243	up	55	4	0	0	0	0	1.65425	-1.15377	-2.92017	-2.92017	-2.92017	-2.92017	ARHGAP15	protein_coding	55843	BM046	MIM:610578|HGNC:HGNC:21030|Ensembl:ENSG00000075884|HPRD:06447|Vega:OTTHUMG00000131845	Rho GTPase activating protein 15		GO:0016020(membrane)//GO:0005829(cytosol)	GO:0005096(GTPase activator activity)	GO:0008360(regulation of cell shape)//GO:0043547(positive regulation of GTPase activity)//GO:0051056(regulation of small GTPase mediated signal transduction)//GO:0007264(small GTPase mediated signal transduction)//GO:0007165(signal transduction)
ENSG00000137198	6.1778	0.993031	5.32068	0.0210738	0.332479	up	18	0	112	0	0	1	0.162204	-2.92017	3.37275	-2.92017	-2.92017	-2.27949	GMPR	protein_coding	2766	GMPR 1|GMPR1	MIM:139265|HGNC:HGNC:4376|Ensembl:ENSG00000137198|HPRD:00754|Vega:OTTHUMG00000014302	guanosine monophosphate reductase	hsa00230(Purine metabolism)	GO:1902560(GMP reductase complex)//GO:0005829(cytosol)	GO:0003920(GMP reductase activity)//GO:0046872(metal ion binding)	GO:0055114(oxidation-reduction process)//GO:0044281(small molecule metabolic process)//GO:0006163(purine nucleotide metabolic process)//GO:0055086(nucleobase-containing small molecule metabolic process)//GO:0043101(purine-containing compound salvage)//GO:0009409(response to cold)//GO:0006144(purine nucleobase metabolic process)
ENSG00000135111	6.1657	3.35501	8.53706	0.00347988	0.186282	up	152	656	1	2	0	1	3.08165	5.7053	-2.16218	-2.02385	-2.92017	-2.27949	TBX3	protein_coding	6926	TBX3-ISO|UMS|XHL	MIM:601621|HGNC:HGNC:11602|Ensembl:ENSG00000135111|HPRD:03373|Vega:OTTHUMG00000169586	T-box 3	hsa04550(Signaling pathways regulating pluripotency of stem cells)	GO:0005634(nucleus)	GO:0001102(RNA polymerase II activating transcription factor binding)//GO:0003700(transcription factor activity, sequence-specific DNA binding)//GO:0043565(sequence-specific DNA binding)//GO:0000978(RNA polymerase II core promoter proximal region sequence-specific DNA binding)//GO:0001078(transcriptional repressor activity, RNA polymerase II core promoter proximal region sequence-specific binding…	GO:0060021(palate development)//GO:0043066(negative regulation of apoptotic process)//GO:0032275(luteinizing hormone secretion)//GO:0007569(cell aging)//GO:0090398(cellular senescence)//GO:0035136(forelimb morphogenesis)//GO:0060923(cardiac muscle cell fate commitment)//GO:0060412(ventricular septum morphogenesis)//GO:0000122(negative regulation of transcription from RNA polymerase II promoter)//…
ENSG00000078589	6.14535	1.03772	4.38847	0.0361828	0.375816	up	0	0	128	0	0	0	-2.92017	-2.92017	3.5631	-2.92017	-2.92017	-2.92017	P2RY10	protein_coding	27334	LYPSR2|P2Y10	MIM:300529|HGNC:HGNC:19906|Ensembl:ENSG00000078589|HPRD:06670|Vega:OTTHUMG00000021896	purinergic receptor P2Y10	hsa04080(Neuroactive ligand-receptor interaction)	GO:0005886(plasma membrane)//GO:0016021(integral component of membrane)	GO:0045028(G-protein coupled purinergic nucleotide receptor activity)	GO:0035589(G-protein coupled purinergic nucleotide receptor signaling pathway)
ENSG00000133661	6.14535	1.03772	4.38847	0.0361828	0.375816	up	0	0	128	0	0	0	-2.92017	-2.92017	3.5631	-2.92017	-2.92017	-2.92017	SFTPD	protein_coding	6441	COLEC7|PSP-D|SFTP4|SP-D	MIM:178635|HGNC:HGNC:10803|Ensembl:ENSG00000133661|HPRD:01522|Vega:OTTHUMG00000018590	surfactant protein D	hsa04145(Phagosome)	GO:0030139(endocytic vesicle)//GO:0005764(lysosome)//GO:0005576(extracellular region)//GO:0042599(lamellar body)//GO:0005581(collagen trimer)//GO:0005789(endoplasmic reticulum membrane)//GO:0045334(clathrin-coated endocytic vesicle)//GO:0005578(proteinaceous extracellular matrix)//GO:0005615(extracellular space)	GO:0030246(carbohydrate binding)//GO:0005515(protein binding)	GO:0072593(reactive oxygen species metabolic process)//GO:0044267(cellular protein metabolic process)//GO:0001817(regulation of cytokine production)//GO:0006898(receptor-mediated endocytosis)//GO:0045087(innate immune response)//GO:0048246(macrophage chemotaxis)//GO:0007585(respiratory gaseous exchange)//GO:0045085(negative regulation of interleukin-2 biosynthetic process)//GO:0050776(regulation …
ENSG00000261341	6.14535	1.03772	4.38847	0.0361828	0.375816	up	0	0	128	0	0	0	-2.92017	-2.92017	3.5631	-2.92017	-2.92017	-2.92017	AC010325.1	protein_coding
ENSG00000187186	6.12078	1.0162	4.37127	0.0365497	0.377215	up	0	0	126	0	0	0	-2.92017	-2.92017	3.54063	-2.92017	-2.92017	-2.92017	AL162231.1	protein_coding
ENSG00000154914	6.1205	0.404071	4.06206	0.0438569	0.39861	up	0	91	0	0	0	0	-2.92017	2.87804	-2.92017	-2.92017	-2.92017	-2.92017	USP43	protein_coding	124739	-	HGNC:HGNC:20072|Ensembl:ENSG00000154914|Vega:OTTHUMG00000177942	ubiquitin specific peptidase 43		GO:0005654(nucleoplasm)	GO:0008234(cysteine-type peptidase activity)//GO:0036459(thiol-dependent ubiquitinyl hydrolase activity)	GO:0019985(translesion synthesis)//GO:0016579(protein deubiquitination)//GO:0006281(DNA repair)//GO:0006511(ubiquitin-dependent protein catabolic process)
ENSG00000067836	6.1185	3.40757	13.4407	0.000246224	0.0510227	up	188	5	566	7	0	3	3.38399	-0.919255	5.69522	-0.914909	-2.92017	-1.49945	ROGDI	protein_coding	79641	KTZS	MIM:614574|HGNC:HGNC:29478|Ensembl:ENSG00000067836|HPRD:13388|Vega:OTTHUMG00000129479	rogdi homolog		GO:0005622(intracellular)//GO:0005635(nuclear envelope)		GO:0007420(brain development)//GO:0042475(odontogenesis of dentin-containing tooth)//GO:0008284(positive regulation of cell proliferation)//GO:0022008(neurogenesis)//GO:0030097(hemopoiesis)
ENSG00000130300	6.10305	0.389604	4.04916	0.0441934	0.398915	up	0	90	0	0	0	0	-2.92017	2.86239	-2.92017	-2.92017	-2.92017	-2.92017	PLVAP	protein_coding	83483	FELS|PV-1|PV1|gp68	MIM:607647|HGNC:HGNC:13635|Ensembl:ENSG00000130300|HPRD:09626|Vega:OTTHUMG00000182784	plasmalemma vesicle associated protein		GO:0016021(integral component of membrane)//GO:0048471(perinuclear region of cytoplasm)//GO:0009986(cell surface)//GO:0005901(caveola)//GO:0070062(extracellular exosome)	GO:0005515(protein binding)//GO:0042803(protein homodimerization activity)	GO:0002693(positive regulation of cellular extravasation)//GO:0000165(MAPK cascade)//GO:0033209(tumor necrosis factor-mediated signaling pathway)//GO:0070528(protein kinase C signaling)
ENSG00000198208	6.09757	0.994357	4.35378	0.0369269	0.378307	up	0	0	124	0	0	0	-2.92017	-2.92017	3.51781	-2.92017	-2.92017	-2.92017	RPS6KL1	protein_coding	83694	RSKL2	HGNC:HGNC:20222|Ensembl:ENSG00000198208|HPRD:18004|Vega:OTTHUMG00000171484	ribosomal protein S6 kinase like 1		GO:0043231(intracellular membrane-bounded organelle)//GO:0005840(ribosome)//GO:0005737(cytoplasm)	GO:0004672(protein kinase activity)//GO:0005524(ATP binding)//GO:0004674(protein serine/threonine kinase activity)	GO:0006468(protein phosphorylation)//GO:0007165(signal transduction)
ENSG00000153446	6.08847	0.544749	4.91585	0.0266114	0.346893	up	0	1	88	0	0	0	-2.92017	-2.24164	3.02984	-2.92017	-2.92017	-2.92017	C16orf89	protein_coding	146556	-	HGNC:HGNC:28687|Ensembl:ENSG00000153446|HPRD:11353|Vega:OTTHUMG00000159314	chromosome 16 open reading frame 89		GO:0016020(membrane)//GO:0070062(extracellular exosome)//GO:0005829(cytosol)	GO:0042803(protein homodimerization activity)	GO:0048741(skeletal muscle fiber development)
ENSG00000176101	6.06474	1.98016	6.855	0.00883935	0.248767	up	8	104	155	1	2	0	-0.809129	3.06744	3.83641	-2.40349	-2.03674	-2.92017	SSNA1	protein_coding	8636	N14|NA-14|NA14	MIM:610882|HGNC:HGNC:11321|Ensembl:ENSG00000176101|HPRD:10251|Vega:OTTHUMG00000020982	Sjogren syndrome nuclear autoantigen 1		GO:0005813(centrosome)//GO:0005634(nucleus)//GO:0036064(ciliary basal body)//GO:0005829(cytosol)	GO:0005515(protein binding)//GO:0042802(identical protein binding)	GO:0042073(intraciliary transport)//GO:0060830(ciliary receptor clustering involved in smoothened signaling pathway)//GO:0000086(G2/M transition of mitotic cell cycle)//GO:0000278(mitotic cell cycle)//GO:0006996(organelle organization)
ENSG00000147231	6.0605	0.397255	4.02506	0.044829	0.401675	up	128	0	0	0	0	0	2.83793	-2.92017	-2.92017	-2.92017	-2.92017	-2.92017	CXorf57	protein_coding	55086	-	HGNC:HGNC:25486|Ensembl:ENSG00000147231|HPRD:06513|Vega:OTTHUMG00000022150	chromosome X open reading frame 57			GO:0044822(poly(A) RNA binding)//GO:0005515(protein binding)
ENSG00000173917	6.05533	0.092123	4.58843	0.0321886	0.363246	up	99	0	1	0	0	0	2.47508	-2.92017	-2.16218	-2.92017	-2.92017	-2.92017	HOXB2	protein_coding	3212	HOX2|HOX2H|Hox-2.8|K8	MIM:142967|HGNC:HGNC:5113|Ensembl:ENSG00000173917|HPRD:00854|Vega:OTTHUMG00000159930	homeobox B2		GO:0005654(nucleoplasm)//GO:0005634(nucleus)//GO:0005737(cytoplasm)	GO:0043565(sequence-specific DNA binding)//GO:0003700(transcription factor activity, sequence-specific DNA binding)	GO:0002011(morphogenesis of an epithelial sheet)//GO:0021569(rhombomere 3 development)//GO:0021570(rhombomere 4 development)//GO:0006351(transcription, DNA-templated)//GO:0008015(blood circulation)//GO:0009952(anterior/posterior pattern specification)//GO:0007275(multicellular organism development)//GO:0021612(facial nerve structural organization)//GO:0009953(dorsal/ventral pattern formation)//GO…
ENSG00000170312	6.04847	0.387188	4.016	0.0450706	0.401788	up	127	0	0	0	0	0	2.82683	-2.92017	-2.92017	-2.92017	-2.92017	-2.92017	CDK1	protein_coding	983	CDC2|CDC28A|P34CDC2	MIM:116940|HGNC:HGNC:1722|Ensembl:ENSG00000170312|HPRD:00302|Vega:OTTHUMG00000018290	cyclin-dependent kinase 1	hsa04110(Cell cycle)//hsa04114(Oocyte meiosis)//hsa04115(p53 signaling pathway)//hsa04540(Gap junction)//hsa04914(Progesterone-mediated oocyte maturation)//hsa05168(Herpes simplex infection)//hsa05169(Epstein-Barr virus infection)//hsa05203(Viral carcinogenesis)	GO:0070062(extracellular exosome)//GO:0016020(membrane)//GO:0030496(midbody)//GO:0005829(cytosol)//GO:0005813(centrosome)//GO:0000784(nuclear chromosome, telomeric region)//GO:0005739(mitochondrion)//GO:0005876(spindle microtubule)//GO:0005654(nucleoplasm)//GO:0005634(nucleus)//GO:0005737(cytoplasm)//GO:0072686(mitotic spindle)	GO:0004674(protein serine/threonine kinase activity)//GO:0004672(protein kinase activity)//GO:0035173(histone kinase activity)//GO:0004693(cyclin-dependent protein serine/threonine kinase activity)//GO:0008353(RNA polymerase II carboxy-terminal domain kinase activity)//GO:0030544(Hsp70 protein binding)//GO:0005524(ATP binding)//GO:0030332(cyclin binding)//GO:0005515(protein binding)	GO:0000083(regulation of transcription involved in G1/S transition of mitotic cell cycle)//GO:0010628(positive regulation of gene expression)//GO:0090166(Golgi disassembly)//GO:0018107(peptidyl-threonine phosphorylation)//GO:0070301(cellular response to hydrogen peroxide)//GO:0016477(cell migration)//GO:0043066(negative regulation of apoptotic process)//GO:0006260(DNA replication)//GO:0006461(pro…
ENSG00000172031	6.02291	1.79805	4.86887	0.0273454	0.350999	up	0	1	220	0	0	1	-2.92017	-2.24164	4.3377	-2.92017	-2.92017	-2.27949	EPHX4	protein_coding	253152	ABHD7|EH4|EPHXRP	HGNC:HGNC:23758|Ensembl:ENSG00000172031|HPRD:12408|Vega:OTTHUMG00000010114	epoxide hydrolase 4		GO:0016021(integral component of membrane)	GO:0016787(hydrolase activity)	GO:0008152(metabolic process)
ENSG00000051341	6.00369	0.0415866	4.5373	0.0331639	0.366811	up	95	0	1	0	0	0	2.41702	-2.92017	-2.16218	-2.92017	-2.92017	-2.92017	POLQ	protein_coding	10721	PRO0327	MIM:604419|HGNC:HGNC:9186|Ensembl:ENSG00000051341|HPRD:10375|Vega:OTTHUMG00000159396	polymerase (DNA directed), theta		GO:0005654(nucleoplasm)//GO:0005694(chromosome)	GO:0003887(DNA-directed DNA polymerase activity)//GO:0043142(single-stranded DNA-dependent ATPase activity)//GO:0005524(ATP binding)//GO:0003682(chromatin binding)//GO:0003684(damaged DNA binding)//GO:0051575(5'-deoxyribose-5-phosphate lyase activity)//GO:0005515(protein binding)//GO:0003677(DNA binding)	GO:0097681(double-strand break repair via alternative nonhomologous end joining)//GO:0016446(somatic hypermutation of immunoglobulin genes)//GO:0006974(cellular response to DNA damage stimulus)//GO:0006284(base-excision repair)//GO:0000724(double-strand break repair via homologous recombination)//GO:0006302(double-strand break repair)//GO:0071897(DNA biosynthetic process)//GO:0006261(DNA-dependen…
ENSG00000132639	5.98336	-0.0677778	4.48877	0.0341183	0.370186	up	87	1	0	0	0	0	2.29339	-2.24164	-2.92017	-2.92017	-2.92017	-2.92017	SNAP25	protein_coding	6616	CMS18|RIC-4|RIC4|SEC9|SNAP|SNAP-25|bA416N4.2|dJ1068F16.2	MIM:600322|HGNC:HGNC:11132|Ensembl:ENSG00000132639|HPRD:02637|Vega:OTTHUMG00000031863	synaptosome associated protein 25kDa	hsa04721(Synaptic vesicle cycle)//hsa04911(Insulin secretion)	GO:0031982(vesicle)//GO:0005886(plasma membrane)//GO:0043209(myelin sheath)//GO:0070032(synaptobrevin 2-SNAP-25-syntaxin-1a-complexin I complex)//GO:0005802(trans-Golgi network)//GO:0043005(neuron projection)//GO:0016020(membrane)//GO:0031083(BLOC-1 complex)//GO:0048471(perinuclear region of cytoplasm)//GO:0031201(SNARE complex)//GO:0005829(cytosol)//GO:0008076(voltage-gated potassium channel com…	GO:0005484(SNAP receptor activity)//GO:0005515(protein binding)//GO:0048306(calcium-dependent protein binding)//GO:0017075(syntaxin-1 binding)	GO:0010975(regulation of neuron projection development)//GO:0044281(small molecule metabolic process)//GO:0001504(neurotransmitter uptake)//GO:0060291(long-term synaptic potentiation)//GO:0007268(synaptic transmission)//GO:0050796(regulation of insulin secretion)//GO:0016082(synaptic vesicle priming)//GO:0014047(glutamate secretion)//GO:0006112(energy reserve metabolic process)//GO:0016081(synapt…
ENSG00000196616	5.97711	0.0156337	4.51079	0.0336816	0.368589	up	93	0	1	0	0	0	2.38709	-2.92017	-2.16218	-2.92017	-2.92017	-2.92017	ADH1B	protein_coding	125	ADH2|HEL-S-117	MIM:103720|HGNC:HGNC:250|HPRD:00065	alcohol dehydrogenase 1B (class I), beta polypeptide	hsa00010(Glycolysis / Gluconeogenesis)//hsa00071(Fatty acid degradation)//hsa00350(Tyrosine metabolism)//hsa00830(Retinol metabolism)//hsa00980(Metabolism of xenobiotics by cytochrome P450)//hsa00982(Drug metabolism - cytochrome P450)//	GO:0005829(cytosol)	GO:0016491(oxidoreductase activity)//GO:0008270(zinc ion binding)//GO:0004024(alcohol dehydrogenase activity, zinc-dependent)	GO:0055114(oxidation-reduction process)//GO:0006805(xenobiotic metabolic process)//GO:0044281(small molecule metabolic process)//GO:0006069(ethanol oxidation)
ENSG00000224940	5.97573	0.879906	4.26144	0.0389869	0.385795	up	0	0	114	0	0	0	-2.92017	-2.92017	3.39797	-2.92017	-2.92017	-2.92017	PRRT4	protein_coding	401399	-	HGNC:HGNC:37280|Ensembl:ENSG00000224940|Vega:OTTHUMG00000157714	proline rich transmembrane protein 4		GO:0016021(integral component of membrane)
ENSG00000140534	5.95995	0.314672	3.95023	0.046865	0.406219	up	120	0	0	0	0	0	2.7466	-2.92017	-2.92017	-2.92017	-2.92017	-2.92017	TICRR	protein_coding	90381	C15orf42|SLD3|Treslin	MIM:613298|HGNC:HGNC:28704|Ensembl:ENSG00000140534|HPRD:11357|Vega:OTTHUMG00000149648	TOPBP1 interacting checkpoint and replication regulator		GO:0005654(nucleoplasm)//GO:0005634(nucleus)	GO:0003682(chromatin binding)//GO:0005515(protein binding)	GO:0033314(mitotic DNA replication checkpoint)//GO:0010212(response to ionizing radiation)//GO:0000075(cell cycle checkpoint)//GO:0001731(formation of translation preinitiation complex)//GO:0006260(DNA replication)//GO:0006281(DNA repair)//GO:0030174(regulation of DNA-dependent DNA replication initiation)
ENSG00000165197	5.95012	0.855888	4.24191	0.0394377	0.387478	up	0	0	112	0	0	0	-2.92017	-2.92017	3.37275	-2.92017	-2.92017	-2.92017	VEGFD	protein_coding
ENSG00000135451	5.95	-0.0107982	4.48362	0.0342212	0.370186	up	91	0	1	0	0	0	2.35653	-2.92017	-2.16218	-2.92017	-2.92017	-2.92017	TROAP	protein_coding	10024	TASTIN	MIM:603872|HGNC:HGNC:12327|Ensembl:ENSG00000135451|HPRD:04849|Vega:OTTHUMG00000169486	trophinin associated protein		GO:0005737(cytoplasm)	GO:0005515(protein binding)	GO:0007155(cell adhesion)
ENSG00000215187	5.93941	1.5779	5.82016	0.0158435	0.311523	up	40	4	160	0	1	1	1.21735	-1.15377	3.8818	-2.92017	-2.41186	-2.27949	FAM166B	protein_coding	730112	-	HGNC:HGNC:34242|Ensembl:ENSG00000215187|Vega:OTTHUMG00000019858	family with sequence similarity 166 member B
ENSG00000150893	5.93623	-0.0241994	4.46977	0.0344997	0.370522	up	90	0	1	0	0	0	2.341	-2.92017	-2.16218	-2.92017	-2.92017	-2.92017	FREM2	protein_coding	341640	-	MIM:608945|HGNC:HGNC:25396|Ensembl:ENSG00000150893|HPRD:10602|Vega:OTTHUMG00000016759	FRAS1 related extracellular matrix protein 2		GO:0005604(basement membrane)//GO:0005886(plasma membrane)//GO:0070062(extracellular exosome)//GO:0016021(integral component of membrane)	GO:0005509(calcium ion binding)	GO:0007507(heart development)//GO:0007156(homophilic cell adhesion via plasma membrane adhesion molecules)//GO:0007154(cell communication)//GO:0048839(inner ear development)//GO:0002009(morphogenesis of an epithelium)
ENSG00000146094	5.93417	0.293263	3.93065	0.0474137	0.40783	up	118	0	0	0	0	0	2.72283	-2.92017	-2.92017	-2.92017	-2.92017	-2.92017	DOK3	protein_coding	79930	DOKL	MIM:611435|HGNC:HGNC:24583|Ensembl:ENSG00000146094|HPRD:16834|Vega:OTTHUMG00000130850	docking protein 3		GO:0005886(plasma membrane)//GO:0005737(cytoplasm)	GO:0005515(protein binding)//GO:0005158(insulin receptor binding)	GO:0007265(Ras protein signal transduction)
ENSG00000140254	5.92501	-0.1389	4.44666	0.0349696	0.37215	up	82	1	0	0	0	0	2.21036	-2.24164	-2.92017	-2.92017	-2.92017	-2.92017	DUOXA1	protein_coding	90527	NIP|NUMBIP|mol	MIM:612771|HGNC:HGNC:26507|Ensembl:ENSG00000140254|HPRD:14829|Vega:OTTHUMG00000131352	dual oxidase maturation factor 1		GO:0016021(integral component of membrane)//GO:0005789(endoplasmic reticulum membrane)//GO:0005886(plasma membrane)		GO:0045666(positive regulation of neuron differentiation)//GO:0050727(regulation of inflammatory response)//GO:2000379(positive regulation of reactive oxygen species metabolic process)//GO:0042743(hydrogen peroxide metabolic process)//GO:0015031(protein transport)//GO:2000609(regulation of thyroid hormone generation)
ENSG00000131495	5.9249	2.29598	7.81001	0.00519576	0.211703	up	68	193	100	8	1	1	1.94873	3.94894	3.21146	-0.767899	-2.41186	-2.27949	NDUFA2	protein_coding	4695	B8|CD14|CIB8	MIM:602137|HGNC:HGNC:7685|Ensembl:ENSG00000131495|HPRD:11883|Vega:OTTHUMG00000129505	NADH:ubiquinone oxidoreductase subunit A2	hsa00190(Oxidative phosphorylation)//	GO:0005743(mitochondrial inner membrane)//GO:0005747(mitochondrial respiratory chain complex I)//GO:0031966(mitochondrial membrane)	GO:0008137(NADH dehydrogenase (ubiquinone) activity)	GO:0006120(mitochondrial electron transport, NADH to ubiquinone)//GO:0022904(respiratory electron transport chain)//GO:0044281(small molecule metabolic process)//GO:0044237(cellular metabolic process)//GO:0032981(mitochondrial respiratory chain complex I assembly)
ENSG00000128203	5.91969	-0.952643	4.95163	0.0260661	0.345872	up	27	0	9	0	0	0	0.689243	-2.92017	-0.0681196	-2.92017	-2.92017	-2.92017	ASPHD2	protein_coding	57168	-	HGNC:HGNC:30437|Ensembl:ENSG00000128203|HPRD:14255|Vega:OTTHUMG00000150884	aspartate beta-hydroxylase domain containing 2		GO:0016020(membrane)//GO:0016021(integral component of membrane)	GO:0046872(metal ion binding)//GO:0051213(dioxygenase activity)	GO:0055114(oxidation-reduction process)//GO:0018193(peptidyl-amino acid modification)
ENSG00000205209	5.91836	2.11887	6.6834	0.0097315	0.256282	up	7	210	89	1	0	2	-0.954838	4.06973	3.04588	-2.40349	-2.92017	-1.83738	SCGB2B2	protein_coding	284402	SCGB4A2|SCGBL	MIM:615063|HGNC:HGNC:27616|Ensembl:ENSG00000205209|HPRD:18770	secretoglobin family 2B member 2		GO:0005576(extracellular region)
ENSG00000013297	5.91487	0.236374	3.91041	0.0479878	0.410113	up	0	80	0	0	0	0	-2.92017	2.69574	-2.92017	-2.92017	-2.92017	-2.92017	CLDN11	protein_coding	5010	OSP|OTM	MIM:601326|HGNC:HGNC:8514|HPRD:03207	claudin 11	hsa04514(Cell adhesion molecules (CAMs))//hsa04530(Tight junction)//hsa04670(Leukocyte transendothelial migration)//hsa05160(Hepatitis C)	GO:0005923(bicellular tight junction)//GO:0005886(plasma membrane)//GO:0043209(myelin sheath)//GO:0016021(integral component of membrane)//GO:0045178(basal part of cell)//GO:0070062(extracellular exosome)	GO:0005198(structural molecule activity)//GO:0042802(identical protein binding)	GO:0008366(axon ensheathment)//GO:0007283(spermatogenesis)//GO:0016338(calcium-independent cell-cell adhesion via plasma membrane cell-adhesion molecules)
ENSG00000121068	5.90795	0.271529	3.91069	0.0479799	0.410113	up	116	0	0	0	0	0	2.69867	-2.92017	-2.92017	-2.92017	-2.92017	-2.92017	TBX2	protein_coding	6909	-	MIM:600747|HGNC:HGNC:11597|Ensembl:ENSG00000121068|HPRD:02850|Vega:OTTHUMG00000156986	T-box 2		GO:0005667(transcription factor complex)//GO:0005634(nucleus)	GO:0003700(transcription factor activity, sequence-specific DNA binding)//GO:0043565(sequence-specific DNA binding)//GO:0000978(RNA polymerase II core promoter proximal region sequence-specific DNA binding)//GO:0001078(transcriptional repressor activity, RNA polymerase II core promoter proximal region sequence-specific binding)//GO:0005515(protein binding)//GO:0003677(DNA binding)	GO:0060021(palate development)//GO:1901208(negative regulation of heart looping)//GO:0048738(cardiac muscle tissue development)//GO:0006351(transcription, DNA-templated)//GO:0003256(regulation of transcription from RNA polymerase II promoter involved in myocardial precursor cell differentiation)//GO:0090398(cellular senescence)//GO:0048596(embryonic camera-type eye morphogenesis)//GO:0035050(embr…
ENSG00000162004	5.88855	1.78324	4.62835	0.0314477	0.360802	up	51	1	186	0	1	1	1.55005	-2.24164	4.09722	-2.92017	-2.41186	-2.27949	CCDC78	protein_coding	124093	C16orf25|CNM4|JFP10|hsCCDC78	MIM:614666|HGNC:HGNC:14153|Ensembl:ENSG00000162004|HPRD:08174|Vega:OTTHUMG00000121176	coiled-coil domain containing 78		GO:0016529(sarcoplasmic reticulum)//GO:0098536(deuterosome)//GO:0005814(centriole)//GO:0042383(sarcolemma)//GO:0048471(perinuclear region of cytoplasm)		GO:0003009(skeletal muscle contraction)//GO:0098535(de novo centriole assembly)//GO:0030030(cell projection organization)
ENSG00000148339	5.88177	2.32909	7.17899	0.00737624	0.23434	up	44	42	226	0	0	42	1.34738	1.7925	4.37627	-2.92017	-2.92017	1.6934	SLC25A25	protein_coding	114789	MCSC|PCSCL|SCAMC-2	MIM:608745|HGNC:HGNC:20663|Ensembl:ENSG00000148339|HPRD:10573|Vega:OTTHUMG00000020736	solute carrier family 25 (mitochondrial carrier; phosphate carrier), member 25		GO:0016021(integral component of membrane)//GO:0005739(mitochondrion)//GO:0005743(mitochondrial inner membrane)//GO:0070062(extracellular exosome)//GO:0043231(intracellular membrane-bounded organelle)	GO:0003735(structural constituent of ribosome)//GO:0005509(calcium ion binding)	GO:0045333(cellular respiration)//GO:0032094(response to food)//GO:0035264(multicellular organism growth)//GO:0070588(calcium ion transmembrane transport)//GO:0006412(translation)//GO:0014823(response to activity)//GO:0060612(adipose tissue development)//GO:0002021(response to dietary excess)//GO:0055085(transmembrane transport)//GO:0043010(camera-type eye development)//GO:0046034(ATP metabolic p…
ENSG00000117154	5.87763	-0.885971	4.74046	0.0294613	0.356413	up	38	4	0	0	0	0	1.14765	-1.15377	-2.92017	-2.92017	-2.92017	-2.92017	IGSF21	protein_coding	84966	-	HGNC:HGNC:28246|Ensembl:ENSG00000117154|HPRD:11309|Vega:OTTHUMG00000002432	immunoglobin superfamily member 21		GO:0005576(extracellular region)
ENSG00000101323	5.87468	0.20368	3.88029	0.048856	0.413423	up	0	78	0	0	0	0	-2.92017	2.65996	-2.92017	-2.92017	-2.92017	-2.92017	HAO1	protein_coding	54363	GOX|GOX1|HAOX1	MIM:605023|HGNC:HGNC:4809|Ensembl:ENSG00000101323|HPRD:05429|Vega:OTTHUMG00000031841	hydroxyacid oxidase (glycolate oxidase) 1	hsa00630(Glyoxylate and dicarboxylate metabolism)//	GO:0005777(peroxisome)//GO:0005782(peroxisomal matrix)	GO:0005102(receptor binding)//GO:0010181(FMN binding)//GO:0052854(medium-chain-(S)-2-hydroxy-acid oxidase activity)//GO:0008891(glycolate oxidase activity)//GO:0052853(long-chain-(S)-2-hydroxy-long-chain-acid oxidase activity)//GO:0052852(very-long-chain-(S)-2-hydroxy-acid oxidase activity)//GO:0003973((S)-2-hydroxy-acid oxidase activity)//GO:0047969(glyoxylate oxidase activity)	GO:0044281(small molecule metabolic process)//GO:0006979(response to oxidative stress)//GO:0046487(glyoxylate metabolic process)//GO:0001561(fatty acid alpha-oxidation)//GO:0034641(cellular nitrogen compound metabolic process)//GO:0046296(glycolate catabolic process)
ENSG00000170075	5.8705	0.781348	4.18096	0.0408805	0.390193	up	0	0	106	0	0	0	-2.92017	-2.92017	3.29436	-2.92017	-2.92017	-2.92017	GPR37L1	protein_coding	9283	ET(B)R-LP-2|ETBR-LP-2	HGNC:HGNC:14923|HPRD:13603	G protein-coupled receptor 37 like 1		GO:0005886(plasma membrane)//GO:0016021(integral component of membrane)//GO:0043235(receptor complex)	GO:0008528(G-protein coupled peptide receptor activity)//GO:0036505(prosaposin receptor activity)//GO:0042277(peptide binding)//GO:0005515(protein binding)	GO:1903206(negative regulation of hydrogen peroxide-induced cell death)//GO:0045665(negative regulation of neuron differentiation)//GO:0043410(positive regulation of MAPK cascade)//GO:0045879(negative regulation of smoothened signaling pathway)//GO:0007193(adenylate cyclase-inhibiting G-protein coupled receptor signaling pathway)//GO:0048712(negative regulation of astrocyte differentiation)//GO:0…
ENSG00000129204	5.85498	1.47883	5.18364	0.0228005	0.337632	up	1	1	174	0	0	1	-2.41937	-2.24164	4.00177	-2.92017	-2.92017	-2.27949	USP6	protein_coding	9098	HRP1|TRE17|TRE2|TRESMCR|Tre-2|USP6-short	MIM:604334|HGNC:HGNC:12629|Ensembl:ENSG00000129204|HPRD:06827|Vega:OTTHUMG00000099449	ubiquitin specific peptidase 6		GO:0005764(lysosome)//GO:0005886(plasma membrane)//GO:0005737(cytoplasm)//GO:0055037(recycling endosome)	GO:0003676(nucleic acid binding)//GO:0005516(calmodulin binding)//GO:0005515(protein binding)//GO:0004197(cysteine-type endopeptidase activity)//GO:0004843(thiol-dependent ubiquitin-specific protease activity)	GO:0006464(cellular protein modification process)//GO:0060627(regulation of vesicle-mediated transport)//GO:0016579(protein deubiquitination)//GO:0006511(ubiquitin-dependent protein catabolic process)
ENSG00000177098	5.85408	0.22705	3.86959	0.0491685	0.414774	up	112	0	0	0	0	0	2.64909	-2.92017	-2.92017	-2.92017	-2.92017	-2.92017	SCN4B	protein_coding	6330	ATFB17|LQT10|Navbeta4	MIM:608256|HGNC:HGNC:10592|Ensembl:ENSG00000177098|HPRD:09749|Vega:OTTHUMG00000166994	sodium voltage-gated channel beta subunit 4	hsa04261(Adrenergic signaling in cardiomyocytes)	GO:0014704(intercalated disc)//GO:0031226(intrinsic component of plasma membrane)//GO:0001518(voltage-gated sodium channel complex)	GO:0086006(voltage-gated sodium channel activity involved in cardiac muscle cell action potential)//GO:0017080(sodium channel regulator activity)//GO:0005248(voltage-gated sodium channel activity)//GO:0044325(ion channel binding)	GO:0035725(sodium ion transmembrane transport)//GO:0086012(membrane depolarization during cardiac muscle cell action potential)//GO:2000649(regulation of sodium ion transmembrane transporter activity)//GO:0086091(regulation of heart rate by cardiac conduction)//GO:0086002(cardiac muscle cell action potential involved in contraction)//GO:0060307(regulation of ventricular cardiac muscle cell membra…
ENSG00000152056	5.8264	0.204282	3.84842	0.049793	0.41489	up	110	0	0	0	0	0	2.62365	-2.92017	-2.92017	-2.92017	-2.92017	-2.92017	AP1S3	protein_coding	130340	PSORS15	MIM:615781|HGNC:HGNC:18971|HPRD:16495	adaptor related protein complex 1 sigma 3 subunit	hsa04142(Lysosome)	GO:0030659(cytoplasmic vesicle membrane)//GO:0030669(clathrin-coated endocytic vesicle membrane)//GO:0005829(cytosol)//GO:0005765(lysosomal membrane)//GO:0030117(membrane coat)//GO:0000139(Golgi membrane)//GO:0032588(trans-Golgi network membrane)//GO:0005905(coated pit)	GO:0005515(protein binding)//GO:0008565(protein transporter activity)	GO:0061024(membrane organization)//GO:0006886(intracellular protein transport)//GO:0050690(regulation of defense response to virus by virus)//GO:0006605(protein targeting)//GO:0016192(vesicle-mediated transport)//GO:0016032(viral process)//GO:0006892(post-Golgi vesicle-mediated transport)//GO:0015031(protein transport)//GO:0019886(antigen processing and presentation of exogenous peptide antigen v…
ENSG00000155465	5.8264	0.204282	3.84842	0.049793	0.41489	up	110	0	0	0	0	0	2.62365	-2.92017	-2.92017	-2.92017	-2.92017	-2.92017	SLC7A7	protein_coding	9056	LAT3|LPI|MOP-2|Y+LAT1|y+LAT-1	MIM:603593|HGNC:HGNC:11065|Ensembl:ENSG00000155465|HPRD:04667|Vega:OTTHUMG00000028692	solute carrier family 7 (amino acid transporter light chain, y+L system), member 7	hsa04974(Protein digestion and absorption)	GO:0016323(basolateral plasma membrane)//GO:0016021(integral component of membrane)//GO:0005887(integral component of plasma membrane)//GO:0005886(plasma membrane)	GO:0015174(basic amino acid transmembrane transporter activity)//GO:0015297(antiporter activity)//GO:0015171(amino acid transmembrane transporter activity)//GO:0015179(L-amino acid transmembrane transporter activity)	GO:0000821(regulation of arginine metabolic process)//GO:1902475(L-alpha-amino acid transmembrane transport)//GO:0007596(blood coagulation)//GO:0015807(L-amino acid transport)//GO:0050900(leukocyte migration)//GO:1990822(basic amino acid transmembrane transport)//GO:0006865(amino acid transport)//GO:0006520(cellular amino acid metabolic process)//GO:0055085(transmembrane transport)//GO:0006461(pr…
ENSG00000099625	5.78561	0.26892	4.69421	0.0302644	0.359288	up	31	0	52	0	0	1	0.873218	-2.92017	2.28691	-2.92017	-2.92017	-2.27949	CBARP	protein_coding	255057	BARP|C19orf26|DOS	HGNC:HGNC:28617|HPRD:16627	CACN beta subunit associated regulatory protein		GO:0016021(integral component of membrane)//GO:0030141(secretory granule)		GO:1901386(negative regulation of voltage-gated calcium channel activity)
ENSG00000160606	5.7772	-0.243766	4.25763	0.0390744	0.386043	up	1	54	0	0	0	0	-2.41937	2.14279	-2.92017	-2.92017	-2.92017	-2.92017	TLCD1	protein_coding	116238	-	HGNC:HGNC:25177|Ensembl:ENSG00000160606|HPRD:14015|Vega:OTTHUMG00000132683	TLC domain containing 1		GO:0016021(integral component of membrane)//GO:0005886(plasma membrane)
ENSG00000183386	5.76032	1.86128	4.67322	0.0306365	0.360291	up	141	161	0	9	0	0	2.97502	3.68985	-2.92017	-0.634493	-2.92017	-2.92017	FHL3	protein_coding	2275	SLIM2	MIM:602790|HGNC:HGNC:3704|Ensembl:ENSG00000183386|HPRD:09101|Vega:OTTHUMG00000004434	four and a half LIM domains 3		GO:0030018(Z disc)//GO:0005634(nucleus)//GO:0001725(stress fiber)//GO:0005925(focal adhesion)	GO:0005515(protein binding)//GO:0008270(zinc ion binding)//GO:0003779(actin binding)	GO:0030036(actin cytoskeleton organization)//GO:0007517(muscle organ development)
ENSG00000248712	5.75562	0.675589	4.09353	0.0430477	0.395987	up	0	0	98	0	0	0	-2.92017	-2.92017	3.18273	-2.92017	-2.92017	-2.92017	CCDC153	protein_coding	283152	-	HGNC:HGNC:27446|HPRD:18762	coiled-coil domain containing 153			GO:0005515(protein binding)
ENSG00000140323	5.74086	0.661809	4.08205	0.0433411	0.397238	up	0	0	97	0	0	0	-2.92017	-2.92017	3.16815	-2.92017	-2.92017	-2.92017	DISP2	protein_coding	85455	DISPB|HsT16908	MIM:607503|HGNC:HGNC:19712|HPRD:06327	dispatched RND transporter family member 2		GO:0005886(plasma membrane)//GO:0005575(cellular_component)//GO:0016021(integral component of membrane)	GO:0003674(molecular_function)	GO:0007224(smoothened signaling pathway)
ENSG00000175697	5.74023	1.76088	6.30576	0.0120346	0.283669	up	16	1	202	0	0	4	0.0134142	-2.24164	4.21539	-2.92017	-2.92017	-1.22585	GPR156	protein_coding	165829	GABABL|PGR28	MIM:610464|HGNC:HGNC:20844|Ensembl:ENSG00000175697|HPRD:17067|Vega:OTTHUMG00000159406	G protein-coupled receptor 156	hsa04080(Neuroactive ligand-receptor interaction)	GO:0016021(integral component of membrane)//GO:0005886(plasma membrane)	GO:0004965(G-protein coupled GABA receptor activity)	GO:0007186(G-protein coupled receptor signaling pathway)
ENSG00000135248	5.73121	-0.123554	4.38116	0.0363383	0.37583	up	26	41	0	0	1	0	0.639334	1.75908	-2.92017	-2.92017	-2.41186	-2.92017	FAM71F1	protein_coding	84691	FAM137A|NYD-SP18	HGNC:HGNC:30704|Ensembl:ENSG00000135248|HPRD:14861|Vega:OTTHUMG00000158276	family with sequence similarity 71 member F1		GO:0005634(nucleus)
ENSG00000255508	5.71653	-0.717508	4.46691	0.0345573	0.370522	up	48	2	0	0	0	0	1.46665	-1.782	-2.92017	-2.92017	-2.92017	-2.92017	AP002990.1	protein_coding
ENSG00000000005	5.71089	0.63385	4.05869	0.0439445	0.39861	up	0	0	95	0	0	0	-2.92017	-2.92017	3.13854	-2.92017	-2.92017	-2.92017	TNMD	protein_coding	64102	BRICD4|CHM1L|TEM	MIM:300459|HGNC:HGNC:17757|Ensembl:ENSG00000000005|HPRD:02352|Vega:OTTHUMG00000022001	tenomodulin		GO:0016021(integral component of membrane)//GO:0005737(cytoplasm)//GO:0005635(nuclear envelope)	GO:0005515(protein binding)	GO:0071773(cellular response to BMP stimulus)//GO:0001937(negative regulation of endothelial cell proliferation)//GO:0035990(tendon cell differentiation)//GO:0001886(endothelial cell morphogenesis)//GO:0016525(negative regulation of angiogenesis)
ENSG00000099889	5.66111	1.77123	6.7452	0.00940001	0.252678	up	86	178	6	4	2	0	2.27716	3.83325	-0.556484	-1.47517	-2.03674	-2.92017	ARVCF	protein_coding	421	-	MIM:602269|HGNC:HGNC:728|Ensembl:ENSG00000099889|HPRD:03778|Vega:OTTHUMG00000030426	armadillo repeat gene deleted in velocardiofacial syndrome		GO:0005622(intracellular)//GO:0005886(plasma membrane)//GO:0005634(nucleus)//GO:0005737(cytoplasm)	GO:0005515(protein binding)	GO:0007275(multicellular organism development)//GO:0016339(calcium-dependent cell-cell adhesion via plasma membrane cell adhesion molecules)//GO:0016337(single organismal cell-cell adhesion)//GO:0007155(cell adhesion)
ENSG00000095970	5.63013	-0.502272	4.2302	0.0397107	0.387478	up	60	1	0	0	0	0	1.77472	-2.24164	-2.92017	-2.92017	-2.92017	-2.92017	TREM2	protein_coding	54209	TREM-2|Trem2a|Trem2b|Trem2c	MIM:605086|HGNC:HGNC:17761|Ensembl:ENSG00000095970|HPRD:05473|Vega:OTTHUMG00000014671	triggering receptor expressed on myeloid cells 2	hsa04380(Osteoclast differentiation)	GO:0005886(plasma membrane)//GO:0005576(extracellular region)//GO:0016021(integral component of membrane)//GO:0043231(intracellular membrane-bounded organelle)	GO:0004872(receptor activity)//GO:0042834(peptidoglycan binding)//GO:0070891(lipoteichoic acid binding)//GO:0001530(lipopolysaccharide binding)//GO:0097110(scaffold protein binding)	GO:0097028(dendritic cell differentiation)//GO:0007411(axon guidance)//GO:0050850(positive regulation of calcium-mediated signaling)//GO:0045087(innate immune response)//GO:0032497(detection of lipopolysaccharide)//GO:1903082(positive regulation of C-C chemokine receptor CCR7 signaling pathway)//GO:0071224(cellular response to peptidoglycan)//GO:1903078(positive regulation of protein localization…
ENSG00000257065	5.61711	0.546584	3.98522	0.0459012	0.404572	up	0	0	89	0	0	0	-2.92017	-2.92017	3.04588	-2.92017	-2.92017	-2.92017	AL049844.1	protein_coding
ENSG00000197620	5.60963	3.01571	9.57285	0.00197476	0.148758	up	132	251	212	14	0	7	2.88152	4.32517	4.28461	-0.106804	-2.92017	-0.623438	CXorf40A	protein_coding	91966	CXorf40|EOLA1	MIM:300954|HGNC:HGNC:28089|Ensembl:ENSG00000197620|HPRD:06625|Vega:OTTHUMG00000022622	chromosome X open reading frame 40A			GO:0005515(protein binding)
ENSG00000160223	5.60462	-1.25081	4.51136	0.0336705	0.368589	up	6	18	0	0	0	0	-1.11693	0.641662	-2.92017	-2.92017	-2.92017	-2.92017	ICOSLG	protein_coding	23308	B7-H2|B7H2|B7RP-1|B7RP1|CD275|GL50|ICOS-L|ICOSL|LICOS	MIM:605717|HGNC:HGNC:17087|Ensembl:ENSG00000160223|HPRD:05757|Vega:OTTHUMG00000086920	inducible T-cell co-stimulator ligand	hsa04514(Cell adhesion molecules (CAMs))//hsa04672(Intestinal immune network for IgA production)	GO:0016021(integral component of membrane)//GO:0070062(extracellular exosome)//GO:0005886(plasma membrane)	GO:0005102(receptor binding)	GO:0006952(defense response)//GO:0042104(positive regulation of activated T cell proliferation)//GO:0031295(T cell costimulation)//GO:0042110(T cell activation)//GO:0006972(hyperosmotic response)//GO:0002250(adaptive immune response)//GO:0042113(B cell activation)//GO:0007165(signal transduction)
ENSG00000198937	5.60088	0.531515	3.97244	0.0462507	0.404572	up	0	0	88	0	0	0	-2.92017	-2.92017	3.02984	-2.92017	-2.92017	-2.92017	CCDC167	protein_coding	154467	C6orf129|HSPC265	HGNC:HGNC:21239|Ensembl:ENSG00000198937|HPRD:18561|Vega:OTTHUMG00000014625	coiled-coil domain containing 167		GO:0016021(integral component of membrane)
ENSG00000167653	5.59882	-0.540399	4.20674	0.0402637	0.389162	up	58	1	0	0	0	0	1.72773	-2.24164	-2.92017	-2.92017	-2.92017	-2.92017	PSCA	protein_coding	8000	PRO232	MIM:602470|HGNC:HGNC:9500|Ensembl:ENSG00000167653|HPRD:03919|Vega:OTTHUMG00000162077	prostate stem cell antigen		GO:0005886(plasma membrane)//GO:0031225(anchored component of membrane)//GO:0070062(extracellular exosome)
ENSG00000154545	5.59039	-1.53535	5.28818	0.0214707	0.332726	up	14	4	2	0	0	0	-0.152504	-1.15377	-1.66783	-2.92017	-2.92017	-2.92017	MAGED4	protein_coding	728239	MAGE-E1|MAGE1|MAGEE1	MIM:300702|HGNC:HGNC:23793|Ensembl:ENSG00000154545|Vega:OTTHUMG00000042235	melanoma antigen family D4
ENSG00000196497	5.58406	-1.22593	4.64911	0.0310697	0.360652	up	13	0	12	0	0	0	-0.243214	-2.92017	0.29608	-2.92017	-2.92017	-2.92017	IPO4	protein_coding	79711	Imp4	HGNC:HGNC:19426|Ensembl:ENSG00000196497|HPRD:07022|Vega:OTTHUMG00000028801	importin 4		GO:0034399(nuclear periphery)//GO:0000790(nuclear chromatin)//GO:0031965(nuclear membrane)//GO:0016020(membrane)//GO:0043234(protein complex)//GO:0005643(nuclear pore)//GO:0005622(intracellular)//GO:0005737(cytoplasm)	GO:0008139(nuclear localization sequence binding)//GO:0005515(protein binding)//GO:0008565(protein transporter activity)//GO:0008536(Ran GTPase binding)	GO:0000060(protein import into nucleus, translocation)//GO:0006335(DNA replication-dependent nucleosome assembly)//GO:0006336(DNA replication-independent nucleosome assembly)//GO:0015031(protein transport)//GO:0006886(intracellular protein transport)//GO:0006607(NLS-bearing protein import into nucleus)//GO:0006610(ribosomal protein import into nucleus)//GO:0000059(protein import into nucleus, doc…
ENSG00000099282	5.56881	-0.461846	4.19002	0.0406626	0.39007	up	62	0	1	0	0	0	1.82023	-2.92017	-2.16218	-2.92017	-2.92017	-2.92017	TSPAN15	protein_coding	23555	2700063A19Rik|NET-7|NET7|TM4SF15	MIM:613140|HGNC:HGNC:23298|Ensembl:ENSG00000099282|HPRD:15511|Vega:OTTHUMG00000018381	tetraspanin 15		GO:0016021(integral component of membrane)//GO:0005887(integral component of plasma membrane)//GO:0009986(cell surface)//GO:0097197(tetraspanin-enriched microdomain)//GO:0005886(plasma membrane)//GO:0070062(extracellular exosome)	GO:0019899(enzyme binding)//GO:0005515(protein binding)	GO:0090002(establishment of protein localization to plasma membrane)//GO:0045747(positive regulation of Notch signaling pathway)//GO:0051604(protein maturation)//GO:0007166(cell surface receptor signaling pathway)//GO:0008593(regulation of Notch signaling pathway)
ENSG00000276903	5.5665	-0.579575	4.18246	0.0408444	0.390193	up	56	1	0	0	0	0	1.67916	-2.24164	-2.92017	-2.92017	-2.92017	-2.92017	HIST1H2AL	protein_coding	8332	H2A.i|H2A/i|H2AFI|dJ193B12.9	MIM:602793|HGNC:HGNC:4730|Ensembl:ENSG00000276903|HPRD:09103|Vega:OTTHUMG00000014492	histone cluster 1, H2al	hsa05034(Alcoholism)//hsa05322(Systemic lupus erythematosus)
ENSG00000100146	5.5665	-0.579575	4.18246	0.0408444	0.390193	up	56	1	0	0	0	0	1.67916	-2.24164	-2.92017	-2.92017	-2.92017	-2.92017	SOX10	protein_coding	6663	DOM|PCWH|WS2E|WS4|WS4C	MIM:602229|HGNC:HGNC:11190|Ensembl:ENSG00000100146|HPRD:03752|Vega:OTTHUMG00000149913	SRY-box 10		GO:0005654(nucleoplasm)//GO:0005634(nucleus)//GO:0031315(extrinsic component of mitochondrial outer membrane)	GO:0000978(RNA polymerase II core promoter proximal region sequence-specific DNA binding)//GO:0005515(protein binding)//GO:0003682(chromatin binding)//GO:0042802(identical protein binding)//GO:0001190(transcriptional activator activity, RNA polymerase II transcription factor binding)//GO:0008134(transcription factor binding)//GO:0003705(transcription factor activity, RNA polymerase II distal enha…	GO:0061138(morphogenesis of a branching epithelium)//GO:0090090(negative regulation of canonical Wnt signaling pathway)//GO:0007422(peripheral nervous system development)//GO:0032808(lacrimal gland development)//GO:0009653(anatomical structure morphogenesis)//GO:0002052(positive regulation of neuroblast proliferation)//GO:0048589(developmental growth)//GO:0001701(in utero embryonic development)//…
ENSG00000173918	5.53969	2.80441	8.18825	0.00421625	0.198123	up	617	62	17	8	0	4	5.08578	2.33652	0.752185	-0.767899	-2.92017	-1.22585	C1QTNF1	protein_coding	114897	CTRP1|GIP|ZSIG37	MIM:610365|HGNC:HGNC:14324|Ensembl:ENSG00000173918|Vega:OTTHUMG00000177533	C1q and tumor necrosis factor related protein 1		GO:0005887(integral component of plasma membrane)//GO:0005581(collagen trimer)//GO:0005576(extracellular region)//GO:0005615(extracellular space)//GO:0005829(cytosol)	GO:0005518(collagen binding)//GO:0005515(protein binding)	GO:0051260(protein homooligomerization)//GO:0010906(regulation of glucose metabolic process)//GO:0051897(positive regulation of protein kinase B signaling)//GO:0010628(positive regulation of gene expression)//GO:2000860(positive regulation of aldosterone secretion)//GO:0010544(negative regulation of platelet activation)//GO:0043410(positive regulation of MAPK cascade)//GO:0007204(positive regulat…
ENSG00000214376	5.53312	-0.619861	4.15731	0.0414552	0.391867	up	54	1	0	0	0	0	1.6289	-2.24164	-2.92017	-2.92017	-2.92017	-2.92017	VSTM5	protein_coding	387804	C11orf90	HGNC:HGNC:34443	V-set and transmembrane domain containing 5		GO:0016021(integral component of membrane)
ENSG00000228594	5.53312	-0.619861	4.15731	0.0414552	0.391867	up	54	1	0	0	0	0	1.6289	-2.24164	-2.92017	-2.92017	-2.92017	-2.92017	FNDC10	protein_coding
ENSG00000167136	5.53247	1.82473	5.02794	0.0249415	0.344853	up	42	1	197	4	0	0	1.28383	-2.24164	4.17949	-1.47517	-2.92017	-2.92017	ENDOG	protein_coding	2021	-	MIM:600440|HGNC:HGNC:3346|Ensembl:ENSG00000167136|HPRD:02704|Vega:OTTHUMG00000020763	endonuclease G	hsa04210(Apoptosis)	GO:0005739(mitochondrion)//GO:0005634(nucleus)//GO:0043204(perikaryon)//GO:0005829(cytosol)	GO:0003676(nucleic acid binding)//GO:0046872(metal ion binding)//GO:0005515(protein binding)//GO:0004519(endonuclease activity)//GO:0004536(deoxyribonuclease activity)	GO:0007568(aging)//GO:0006309(apoptotic DNA fragmentation)//GO:0032355(response to estradiol)//GO:0071456(cellular response to hypoxia)//GO:0006310(DNA recombination)//GO:0001701(in utero embryonic development)//GO:1902512(positive regulation of apoptotic DNA fragmentation)//GO:0009612(response to mechanical stimulus)//GO:0046677(response to antibiotic)//GO:1901300(positive regulation of hydrogen…
ENSG00000100311	5.51837	-0.177446	4.18829	0.0407042	0.39007	up	14	47	0	0	1	0	-0.152504	1.94891	-2.92017	-2.92017	-2.41186	-2.92017	PDGFB	protein_coding	5155	IBGC5|PDGF-2|PDGF2|SIS|SSV|c-sis	MIM:190040|HGNC:HGNC:8800|Ensembl:ENSG00000100311|HPRD:01815|Vega:OTTHUMG00000151029	platelet derived growth factor subunit B	hsa04010(MAPK signaling pathway)//hsa04014(Ras signaling pathway)//hsa04015(Rap1 signaling pathway)//hsa04060(Cytokine-cytokine receptor interaction)//	GO:0005576(extracellular region)//GO:0009986(cell surface)//GO:0031093(platelet alpha granule lumen)//GO:0016020(membrane)//GO:0016323(basolateral plasma membrane)//GO:0005788(endoplasmic reticulum lumen)//GO:0000139(Golgi membrane)//GO:0005615(extracellular space)//GO:0005737(cytoplasm)	GO:0008083(growth factor activity)//GO:0042803(protein homodimerization activity)//GO:0005518(collagen binding)//GO:0005161(platelet-derived growth factor receptor binding)//GO:0046982(protein heterodimerization activity)//GO:0042802(identical protein binding)//GO:0048407(platelet-derived growth factor binding)//GO:0016176(superoxide-generating NADPH oxidase activator activity)//GO:0005515(protei…	GO:0071363(cellular response to growth factor stimulus)//GO:0030168(platelet activation)//GO:0071506(cellular response to mycophenolic acid)//GO:2000573(positive regulation of DNA biosynthetic process)//GO:0043536(positive regulation of blood vessel endothelial cell migration)//GO:0045840(positive regulation of mitotic nuclear division)//GO:0010628(positive regulation of gene expression)//GO:0031…
ENSG00000158402	5.51626	-1.0038	4.72712	0.0296905	0.358253	up	36	1	1	0	0	0	1.07442	-2.24164	-2.16218	-2.92017	-2.92017	-2.92017	CDC25C	protein_coding	995	CDC25|PPP1R60	MIM:157680|HGNC:HGNC:1727|Ensembl:ENSG00000158402|HPRD:01146|Vega:OTTHUMG00000129203	cell division cycle 25C	hsa04110(Cell cycle)//hsa04114(Oocyte meiosis)//hsa04914(Progesterone-mediated oocyte maturation)//hsa05206(MicroRNAs in cancer)	GO:0005622(intracellular)//GO:0005634(nucleus)//GO:0048471(perinuclear region of cytoplasm)//GO:0005829(cytosol)//GO:0005654(nucleoplasm)	GO:0019901(protein kinase binding)//GO:0050699(WW domain binding)//GO:0005515(protein binding)//GO:0004725(protein tyrosine phosphatase activity)	GO:0007283(spermatogenesis)//GO:0007067(mitotic nuclear division)//GO:0051301(cell division)//GO:0008283(cell proliferation)//GO:0000278(mitotic cell cycle)//GO:0007264(small GTPase mediated signal transduction)//GO:0000079(regulation of cyclin-dependent protein serine/threonine kinase activity)//GO:0016032(viral process)//GO:0007088(regulation of mitotic nuclear division)//GO:0006260(DNA replica…
ENSG00000106246	5.50832	1.36669	4.29739	0.038171	0.383518	up	86	118	4	0	2	2	2.27716	3.24695	-1.00769	-2.92017	-2.03674	-1.83738	PTCD1	protein_coding	26024	-	MIM:614774|HGNC:HGNC:22198|Ensembl:ENSG00000106246|HPRD:11463|Vega:OTTHUMG00000154600	pentatricopeptide repeat domain 1		GO:0005739(mitochondrion)//GO:0005759(mitochondrial matrix)	GO:0044822(poly(A) RNA binding)//GO:0000049(tRNA binding)	GO:0042780(tRNA 3'-end processing)
ENSG00000170396	5.49859	-0.661321	4.13121	0.0420991	0.393589	up	52	1	0	0	0	0	1.57682	-2.24164	-2.92017	-2.92017	-2.92017	-2.92017	ZNF804A	protein_coding	91752	C2orf10	MIM:612282|HGNC:HGNC:21711|Ensembl:ENSG00000170396|HPRD:12804|Vega:OTTHUMG00000132625	zinc finger protein 804A			GO:0046872(metal ion binding)
ENSG00000105376	5.49398	-1.0309	4.70774	0.0300271	0.358908	up	35	1	1	0	0	0	1.03636	-2.24164	-2.16218	-2.92017	-2.92017	-2.92017	ICAM5	protein_coding	7087	TLCN|TLN	MIM:601852|HGNC:HGNC:5348|Ensembl:ENSG00000105376|HPRD:03509|Vega:OTTHUMG00000180406	intercellular adhesion molecule 5		GO:0016020(membrane)//GO:0005886(plasma membrane)//GO:0005887(integral component of plasma membrane)	GO:0005515(protein binding)//GO:0005178(integrin binding)	GO:0006909(phagocytosis)//GO:0007155(cell adhesion)//GO:0016337(single organismal cell-cell adhesion)
ENSG00000133135	5.4746	-0.576059	4.11958	0.0423897	0.394684	up	56	0	1	0	0	0	1.67916	-2.92017	-2.16218	-2.92017	-2.92017	-2.92017	RNF128	protein_coding	79589	GRAIL	MIM:300439|HGNC:HGNC:21153|Ensembl:ENSG00000133135|HPRD:02340|Vega:OTTHUMG00000022151	ring finger protein 128, E3 ubiquitin protein ligase		GO:0016021(integral component of membrane)//GO:0048471(perinuclear region of cytoplasm)//GO:0005794(Golgi apparatus)//GO:0005770(late endosome)//GO:0005783(endoplasmic reticulum)//GO:0005856(cytoskeleton)	GO:0016874(ligase activity)//GO:0008270(zinc ion binding)//GO:0005515(protein binding)//GO:0061630(ubiquitin protein ligase activity)	GO:0061462(protein localization to lysosome)//GO:1904352(positive regulation of protein catabolic process in the vacuole)//GO:0031647(regulation of protein stability)//GO:0042787(protein ubiquitination involved in ubiquitin-dependent protein catabolic process)//GO:0042036(negative regulation of cytokine biosynthetic process)
ENSG00000215375	5.4706	2.79098	5.79726	0.0160512	0.311523	up	37	198	236	21	0	5	1.1115	3.98552	4.43834	0.408069	-2.92017	-0.995952	MYL5	protein_coding	4636	-	MIM:160782|HGNC:HGNC:7586|Ensembl:ENSG00000215375|HPRD:01182|Vega:OTTHUMG00000159971	myosin light chain 5	hsa04510(Focal adhesion)//hsa04530(Tight junction)//hsa04670(Leukocyte transendothelial migration)//hsa04810(Regulation of actin cytoskeleton)	GO:0005859(muscle myosin complex)//GO:0005829(cytosol)	GO:0008307(structural constituent of muscle)//GO:0005509(calcium ion binding)	GO:0006937(regulation of muscle contraction)//GO:0006936(muscle contraction)
ENSG00000065328	5.46283	-0.704027	4.10411	0.0427792	0.395072	up	50	1	0	0	0	0	1.52279	-2.24164	-2.92017	-2.92017	-2.92017	-2.92017	MCM10	protein_coding	55388	CNA43|DNA43|PRO2249	MIM:609357|HGNC:HGNC:18043|Ensembl:ENSG00000065328|HPRD:11297|Vega:OTTHUMG00000017694	minichromosome maintenance 10 replication initiation factor		GO:0005730(nucleolus)//GO:0005634(nucleus)//GO:0031298(replication fork protection complex)//GO:0005737(cytoplasm)//GO:0005654(nucleoplasm)	GO:0003697(single-stranded DNA binding)//GO:0046872(metal ion binding)//GO:0005515(protein binding)//GO:0042802(identical protein binding)//GO:0003688(DNA replication origin binding)	GO:0006974(cellular response to DNA damage stimulus)//GO:0008283(cell proliferation)//GO:0000278(mitotic cell cycle)//GO:0000082(G1/S transition of mitotic cell cycle)//GO:0006260(DNA replication)//GO:0006270(DNA replication initiation)
ENSG00000174669	5.46283	-0.704027	4.10411	0.0427792	0.395072	up	50	1	0	0	0	0	1.52279	-2.24164	-2.92017	-2.92017	-2.92017	-2.92017	SLC29A2	protein_coding	3177	DER12|ENT2|HNP36	MIM:602110|HGNC:HGNC:11004|Ensembl:ENSG00000174669|HPRD:03662|Vega:OTTHUMG00000169056	solute carrier family 29 member 2		GO:0016323(basolateral plasma membrane)//GO:0005730(nucleolus)//GO:0005886(plasma membrane)//GO:0005887(integral component of plasma membrane)//GO:0031965(nuclear membrane)	GO:0005337(nucleoside transmembrane transporter activity)	GO:0015858(nucleoside transport)//GO:0055085(transmembrane transport)//GO:0008283(cell proliferation)//GO:1901642(nucleoside transmembrane transport)//GO:0006139(nucleobase-containing compound metabolic process)
ENSG00000221843	5.46283	-0.704027	4.10411	0.0427792	0.395072	up	50	1	0	0	0	0	1.52279	-2.24164	-2.92017	-2.92017	-2.92017	-2.92017	C2orf16	protein_coding	84226	-	HGNC:HGNC:25275|Ensembl:ENSG00000221843|HPRD:09849|Vega:OTTHUMG00000159099	chromosome 2 open reading frame 16		GO:0005634(nucleus)//GO:0070062(extracellular exosome)
ENSG00000093009	5.46267	1.14663	4.52709	0.0333623	0.368246	up	41	0	112	1	0	1	1.25097	-2.92017	3.37275	-2.40349	-2.92017	-2.27949	CDC45	protein_coding	8318	CDC45L|CDC45L2|PORC-PI-1	MIM:603465|HGNC:HGNC:1739|Ensembl:ENSG00000093009|HPRD:09145|Vega:OTTHUMG00000150386	cell division cycle 45	hsa04110(Cell cycle)	GO:0031261(DNA replication preinitiation complex)//GO:0005813(centrosome)//GO:0005654(nucleoplasm)//GO:0005656(nuclear pre-replicative complex)//GO:0005634(nucleus)//GO:0031298(replication fork protection complex)//GO:0005737(cytoplasm)	GO:0003697(single-stranded DNA binding)//GO:0043138(3'-5' DNA helicase activity)//GO:0003682(chromatin binding)//GO:0005515(protein binding)//GO:0003688(DNA replication origin binding)	GO:0006267(pre-replicative complex assembly involved in nuclear cell cycle DNA replication)//GO:0000083(regulation of transcription involved in G1/S transition of mitotic cell cycle)//GO:1902977(mitotic DNA replication preinitiation complex assembly)//GO:0031938(regulation of chromatin silencing at telomere)//GO:0032508(DNA duplex unwinding)//GO:0000278(mitotic cell cycle)//GO:0006271(DNA strand …
ENSG00000110169	5.44447	0.388349	3.84959	0.0497581	0.41489	up	0	0	79	0	0	0	-2.92017	-2.92017	2.87684	-2.92017	-2.92017	-2.92017	HPX	protein_coding	3263	HX	MIM:142290|HGNC:HGNC:5171|Ensembl:ENSG00000110169|HPRD:00793|Vega:OTTHUMG00000133399	hemopexin		GO:0071682(endocytic vesicle lumen)//GO:0072562(blood microparticle)//GO:0070062(extracellular exosome)//GO:0005576(extracellular region)//GO:0005615(extracellular space)	GO:0046872(metal ion binding)//GO:0005515(protein binding)//GO:0015232(heme transporter activity)	GO:0042168(heme metabolic process)//GO:0015886(heme transport)//GO:0006898(receptor-mediated endocytosis)//GO:0002639(positive regulation of immunoglobulin production)//GO:0006879(cellular iron ion homeostasis)//GO:0016032(viral process)//GO:0020027(hemoglobin metabolic process)//GO:0002925(positive regulation of humoral immune response mediated by circulating immunoglobulin)//GO:0042511(positive…
ENSG00000027869	5.42402	-0.6368	4.08149	0.0433553	0.397238	up	53	0	1	0	0	0	1.60309	-2.92017	-2.16218	-2.92017	-2.92017	-2.92017	SH2D2A	protein_coding	9047	F2771|SCAP|TSAD|VRAP	MIM:604514|HGNC:HGNC:10821|Ensembl:ENSG00000027869|HPRD:05152|Vega:OTTHUMG00000041305	SH2 domain containing 2A	hsa04370(VEGF signaling pathway)	GO:0005737(cytoplasm)//GO:0005829(cytosol)	GO:0017124(SH3 domain binding)//GO:0005515(protein binding)//GO:0005070(SH3/SH2 adaptor activity)	GO:0008283(cell proliferation)//GO:0030154(cell differentiation)//GO:0009967(positive regulation of signal transduction)//GO:0048010(vascular endothelial growth factor receptor signaling pathway)//GO:0001525(angiogenesis)//GO:0007165(signal transduction)
ENSG00000152760	5.39884	0.480167	3.85695	0.0495402	0.41489	up	111	0	15	0	0	1	2.63643	-2.92017	0.586622	-2.92017	-2.92017	-2.27949	TCTEX1D1	protein_coding	200132	-	HGNC:HGNC:26882|Ensembl:ENSG00000152760|HPRD:08287|Vega:OTTHUMG00000009162	Tctex1 domain containing 1			GO:0005515(protein binding)
ENSG00000125434	5.395	-0.946789	4.22875	0.0397447	0.387478	up	38	0	2	0	0	0	1.14765	-2.92017	-1.66783	-2.92017	-2.92017	-2.92017	SLC25A35	protein_coding	399512	-	MIM:610818|HGNC:HGNC:31921|Ensembl:ENSG00000125434|HPRD:13444|Vega:OTTHUMG00000178480	solute carrier family 25 member 35		GO:0005743(mitochondrial inner membrane)//GO:0016021(integral component of membrane)	GO:0003735(structural constituent of ribosome)	GO:0006412(translation)//GO:0006810(transport)
ENSG00000131095	5.36365	-1.26274	4.33858	0.037258	0.379964	up	24	0	4	0	0	0	0.534018	-2.92017	-1.00769	-2.92017	-2.92017	-2.92017	GFAP	protein_coding	2670	ALXDRD	MIM:137780|HGNC:HGNC:4235|Ensembl:ENSG00000131095|HPRD:00675|Vega:OTTHUMG00000179866	glial fibrillary acidic protein	hsa04630(Jak-STAT signaling pathway)	GO:0005764(lysosome)//GO:0043209(myelin sheath)//GO:0097450(astrocyte end-foot)//GO:0016020(membrane)//GO:0045111(intermediate filament cytoskeleton)//GO:0005829(cytosol)//GO:0005882(intermediate filament)//GO:0044297(cell body)//GO:0005737(cytoplasm)	GO:0019900(kinase binding)//GO:0005198(structural molecule activity)//GO:0005515(protein binding)//GO:0005178(integrin binding)//GO:0005200(structural constituent of cytoskeleton)	GO:0014002(astrocyte development)//GO:0010625(positive regulation of Schwann cell proliferation)//GO:0045109(intermediate filament organization)//GO:0030198(extracellular matrix organization)//GO:0010977(negative regulation of neuron projection development)//GO:1904714(regulation of chaperone-mediated autophagy)//GO:0009611(response to wounding)//GO:0031102(neuron projection regeneration)//GO:006…
ENSG00000104863	5.35642	-0.95032	4.35723	0.0368521	0.378307	up	4	0	24	0	0	0	-1.50874	-2.92017	1.2163	-2.92017	-2.92017	-2.92017	LIN7B	protein_coding	64130	LIN-7B|MALS-2|MALS2|VELI2	MIM:612331|HGNC:HGNC:17788|Ensembl:ENSG00000104863|HPRD:10040|Vega:OTTHUMG00000134288	lin-7 homolog B, crumbs cell polarity complex component		GO:0005923(bicellular tight junction)//GO:0016323(basolateral plasma membrane)//GO:0005886(plasma membrane)//GO:0043005(neuron projection)//GO:0045202(synapse)//GO:0014069(postsynaptic density)//GO:0045211(postsynaptic membrane)//GO:0005911(cell-cell junction)	GO:0030165(PDZ domain binding)//GO:0019904(protein domain specific binding)	GO:0045199(maintenance of epithelial cell apical/basal polarity)//GO:0006887(exocytosis)//GO:0007268(synaptic transmission)//GO:0007264(small GTPase mediated signal transduction)//GO:1903361(protein localization to basolateral plasma membrane)//GO:0015031(protein transport)//GO:0007269(neurotransmitter secretion)
ENSG00000090534	5.33258	-0.744191	4.01301	0.0451505	0.401788	up	48	0	1	0	0	0	1.46665	-2.92017	-2.16218	-2.92017	-2.92017	-2.92017	THPO	protein_coding	7066	MGDF|MKCSF|ML|MPLLG|THCYT1|TPO	MIM:600044|HGNC:HGNC:11795|Ensembl:ENSG00000090534|HPRD:02500|Vega:OTTHUMG00000156745	thrombopoietin	hsa04060(Cytokine-cytokine receptor interaction)//hsa04630(Jak-STAT signaling pathway)//hsa04640(Hematopoietic cell lineage)	GO:0005576(extracellular region)//GO:0005615(extracellular space)	GO:0008083(growth factor activity)//GO:0005179(hormone activity)//GO:0005125(cytokine activity)	GO:0030168(platelet activation)//GO:0007596(blood coagulation)//GO:0045654(positive regulation of megakaryocyte differentiation)//GO:0008283(cell proliferation)//GO:0051897(positive regulation of protein kinase B signaling)//GO:0030099(myeloid cell differentiation)//GO:0007275(multicellular organism development)//GO:0001934(positive regulation of protein phosphorylation)//GO:0070374(positive regu…
ENSG00000163545	5.33258	-0.744191	4.01301	0.0451505	0.401788	up	48	0	1	0	0	0	1.46665	-2.92017	-2.16218	-2.92017	-2.92017	-2.92017	NUAK2	protein_coding	81788	SNARK	MIM:608131|HGNC:HGNC:29558|Ensembl:ENSG00000163545|HPRD:12172|Vega:OTTHUMG00000037196	NUAK family, SNF1-like kinase, 2		GO:0005737(cytoplasm)	GO:0005524(ATP binding)//GO:0004674(protein serine/threonine kinase activity)//GO:0000287(magnesium ion binding)//GO:0005515(protein binding)	GO:0042149(cellular response to glucose starvation)//GO:0006468(protein phosphorylation)//GO:0043066(negative regulation of apoptotic process)//GO:0030036(actin cytoskeleton organization)//GO:0035556(intracellular signal transduction)//GO:0006915(apoptotic process)
ENSG00000157881	5.30314	2.20447	5.59084	0.0180547	0.319712	up	168	209	6	0	7	2	3.22389	4.06289	-0.556484	-2.92017	-0.935887	-1.83738	PANK4	protein_coding	55229	-	MIM:606162|HGNC:HGNC:19366|Ensembl:ENSG00000157881|HPRD:07313|Vega:OTTHUMG00000000791	pantothenate kinase 4	hsa00770(Pantothenate and CoA biosynthesis)//	GO:0005737(cytoplasm)	GO:0005524(ATP binding)//GO:0004594(pantothenate kinase activity)	GO:0016310(phosphorylation)//GO:0015937(coenzyme A biosynthetic process)
ENSG00000101307	5.29418	-0.789533	3.98362	0.0459449	0.404572	up	46	0	1	0	0	0	1.40825	-2.92017	-2.16218	-2.92017	-2.92017	-2.92017	SIRPB1	protein_coding	10326	CD172b|SIRP-BETA-1	MIM:603889|HGNC:HGNC:15928|Ensembl:ENSG00000101307|HPRD:04866|Vega:OTTHUMG00000031676	signal regulatory protein beta 1	hsa04380(Osteoclast differentiation)	GO:0016021(integral component of membrane)//GO:0005887(integral component of plasma membrane)//GO:0005886(plasma membrane)//GO:0070062(extracellular exosome)	GO:0005515(protein binding)	GO:0007166(cell surface receptor signaling pathway)//GO:0045087(innate immune response)//GO:0007165(signal transduction)
ENSG00000143867	5.26295	-1.30169	4.50396	0.0338165	0.368617	up	26	1	1	0	0	0	0.639334	-2.24164	-2.16218	-2.92017	-2.92017	-2.92017	OSR1	protein_coding	130497	ODD	MIM:608891|HGNC:HGNC:8111|Ensembl:ENSG00000143867|HPRD:16401|Vega:OTTHUMG00000088793	odd-skipped related transciption factor 1		GO:0005634(nucleus)	GO:0003676(nucleic acid binding)//GO:0046872(metal ion binding)	GO:0060021(palate development)//GO:0000122(negative regulation of transcription from RNA polymerase II promoter)//GO:0060272(embryonic skeletal joint morphogenesis)//GO:0010628(positive regulation of gene expression)//GO:0072168(specification of anterior mesonephric tubule identity)//GO:0072162(metanephric mesenchymal cell differentiation)//GO:0043066(negative regulation of apoptotic process)//GO…
ENSG00000187243	5.25677	-1.62952	4.2248	0.0398374	0.387606	up	12	6	0	0	0	0	-0.340014	-0.717581	-2.92017	-2.92017	-2.92017	-2.92017	MAGED4B	protein_coding	81557	-	MIM:300765|HGNC:HGNC:22880|Ensembl:ENSG00000187243|HPRD:06631|Vega:OTTHUMG00000021546	melanoma antigen family D4B
ENSG00000198794	5.24787	2.83152	5.89694	0.0151672	0.308543	up	42	340	125	18	0	4	1.28383	4.76053	3.52927	0.20942	-2.92017	-1.22585	SCAMP5	protein_coding	192683	-	MIM:613766|HGNC:HGNC:30386|Ensembl:ENSG00000198794|HPRD:18020|Vega:OTTHUMG00000172704	secretory carrier membrane protein 5		GO:0005886(plasma membrane)//GO:0055038(recycling endosome membrane)//GO:0032588(trans-Golgi network membrane)//GO:0031201(SNARE complex)//GO:0016021(integral component of membrane)//GO:0030054(cell junction)//GO:0000139(Golgi membrane)//GO:0030672(synaptic vesicle membrane)	GO:0005515(protein binding)	GO:0050715(positive regulation of cytokine secretion)//GO:0006887(exocytosis)//GO:0045806(negative regulation of endocytosis)//GO:0034976(response to endoplasmic reticulum stress)//GO:0015031(protein transport)//GO:0045956(positive regulation of calcium ion-dependent exocytosis)
ENSG00000106336	5.21572	-0.991414	3.91474	0.0478644	0.409778	up	38	1	0	0	0	0	1.14765	-2.24164	-2.92017	-2.92017	-2.92017	-2.92017	FBXO24	protein_coding	26261	FBX24	MIM:609097|HGNC:HGNC:13595|Ensembl:ENSG00000106336|HPRD:16438|Vega:OTTHUMG00000159543	F-box protein 24		GO:0000151(ubiquitin ligase complex)	GO:0004842(ubiquitin-protein transferase activity)//GO:0005515(protein binding)	GO:0016567(protein ubiquitination)
ENSG00000151023	5.20547	-1.66515	4.78236	0.0287526	0.354064	up	6	1	8	0	0	0	-1.11693	-2.24164	-0.213282	-2.92017	-2.92017	-2.92017	ENKUR	protein_coding	219670	C10orf63|CFAP106	MIM:611025|HGNC:HGNC:28388|Ensembl:ENSG00000151023|HPRD:12583|Vega:OTTHUMG00000017827	enkurin, TRPC channel interacting protein		GO:0001669(acrosomal vesicle)//GO:0097228(sperm principal piece)	GO:0017124(SH3 domain binding)//GO:0005516(calmodulin binding)
ENSG00000160446	5.18924	-0.573695	4.0479	0.0442263	0.398965	up	0	1	36	0	0	0	-2.92017	-2.24164	1.77365	-2.92017	-2.92017	-2.92017	ZDHHC12	protein_coding	84885	DHHC-12|ZNF400	HGNC:HGNC:19159|Ensembl:ENSG00000160446|HPRD:15709|Vega:OTTHUMG00000020756	zinc finger DHHC-type containing 12		GO:0005783(endoplasmic reticulum)//GO:0016021(integral component of membrane)//GO:0005794(Golgi apparatus)	GO:0016409(palmitoyltransferase activity)//GO:0008270(zinc ion binding)//GO:0019706(protein-cysteine S-palmitoyltransferase activity)	GO:0018345(protein palmitoylation)//GO:0008152(metabolic process)
ENSG00000100116	5.18455	2.66847	7.79903	0.00522744	0.211703	up	80	90	272	12	1	5	2.17577	2.86239	4.642	-0.295389	-2.41186	-0.995952	GCAT	protein_coding	23464	KBL	MIM:607422|HGNC:HGNC:4188|Ensembl:ENSG00000100116|HPRD:07602|Vega:OTTHUMG00000150664	glycine C-acetyltransferase	hsa00260(Glycine, serine and threonine metabolism)	GO:0005654(nucleoplasm)//GO:0005739(mitochondrion)	GO:0030170(pyridoxal phosphate binding)//GO:0003824(catalytic activity)//GO:0008890(glycine C-acetyltransferase activity)	GO:0009058(biosynthetic process)//GO:0006520(cellular amino acid metabolic process)//GO:0019518(L-threonine catabolic process to glycine)
ENSG00000185290	5.16916	-0.934982	3.88718	0.0486559	0.412745	up	40	0	1	0	0	0	1.21735	-2.92017	-2.16218	-2.92017	-2.92017	-2.92017	NUPR2	protein_coding	389493	NUPR1L	HGNC:HGNC:44164|Ensembl:ENSG00000185290|Vega:OTTHUMG00000156224	nuclear protein 2, transcriptional regulator		GO:0005634(nucleus)		GO:0071157(negative regulation of cell cycle arrest)//GO:0006974(cellular response to DNA damage stimulus)//GO:0007050(cell cycle arrest)//GO:0006351(transcription, DNA-templated)//GO:0008285(negative regulation of cell proliferation)//GO:0000122(negative regulation of transcription from RNA polymerase II promoter)//GO:0009267(cellular response to starvation)
ENSG00000169607	5.09578	3.50737	9.54267	0.0020075	0.149681	up	180	208	413	40	0	16	3.32206	4.05603	5.24192	1.26778	-2.92017	0.393801	CKAP2L	protein_coding	150468	-	MIM:616174|HGNC:HGNC:26877|Ensembl:ENSG00000169607|HPRD:08285|Vega:OTTHUMG00000131313	cytoskeleton associated protein 2 like		GO:0005813(centrosome)//GO:0005737(cytoplasm)//GO:0000922(spindle pole)
ENSG00000165995	5.08228	-0.14741	4.23289	0.039648	0.387478	up	24	2	34	2	0	0	0.534018	-1.782	1.69447	-2.02385	-2.92017	-2.92017	CACNB2	protein_coding	783	CACNLB2|CAVB2|MYSB	MIM:600003|HGNC:HGNC:1402|Ensembl:ENSG00000165995|HPRD:02473|Vega:OTTHUMG00000017764	calcium voltage-gated channel auxiliary subunit beta 2	hsa04010(MAPK signaling pathway)//hsa04260(Cardiac muscle contraction)//hsa04261(Adrenergic signaling in cardiomyocytes)//hsa04921(Oxytocin signaling pathway)//hsa05410(Hypertrophic cardiomyopathy (HCM))//hsa05412(Arrhythmogenic right ventricular cardiomyopathy (ARVC))//hsa05414(Dilated cardiomyopathy)	GO:0005891(voltage-gated calcium channel complex)//GO:0005886(plasma membrane)//GO:0005887(integral component of plasma membrane)//GO:1990454(L-type voltage-gated calcium channel complex)	GO:0005245(voltage-gated calcium channel activity)//GO:0019904(protein domain specific binding)//GO:0019901(protein kinase binding)//GO:0005246(calcium channel regulator activity)//GO:0051219(phosphoprotein binding)//GO:0008331(high voltage-gated calcium channel activity)//GO:0005262(calcium channel activity)//GO:0005515(protein binding)	GO:0070509(calcium ion import)//GO:0007411(axon guidance)//GO:0061337(cardiac conduction)//GO:0051928(positive regulation of calcium ion transport)//GO:0070588(calcium ion transmembrane transport)//GO:0007268(synaptic transmission)//GO:1901385(regulation of voltage-gated calcium channel activity)//GO:0007528(neuromuscular junction development)//GO:0007601(visual perception)//GO:0006810(transport)
ENSG00000167747	5.06853	3.49771	9.58855	0.00195794	0.148329	up	68	270	437	17	1	14	1.94873	4.42977	5.32314	0.136622	-2.41186	0.221733	C19orf48	protein_coding	84798	-	HGNC:HGNC:29667|Ensembl:ENSG00000167747|HPRD:14437|Vega:OTTHUMG00000182875	chromosome 19 open reading frame 48
ENSG00000186479	5.05899	-1.64802	4.11911	0.0424013	0.394684	up	0	8	6	0	0	0	-2.92017	-0.383107	-0.556484	-2.92017	-2.92017	-2.92017	RGS7BP	protein_coding	401190	R7BP	MIM:610890|HGNC:HGNC:23271|Ensembl:ENSG00000186479|Vega:OTTHUMG00000162293	regulator of G-protein signaling 7 binding protein		GO:0005886(plasma membrane)//GO:0005634(nucleus)//GO:0005737(cytoplasm)		GO:0009968(negative regulation of signal transduction)//GO:0007186(G-protein coupled receptor signaling pathway)
ENSG00000171790	5.03717	1.48806	5.17824	0.0228715	0.337632	up	20	5	158	2	0	2	0.297073	-0.919255	3.86381	-2.02385	-2.92017	-1.83738	SLFNL1	protein_coding	200172	-	HGNC:HGNC:26313|Ensembl:ENSG00000171790|HPRD:08044|Vega:OTTHUMG00000005719	schlafen like 1			GO:0005524(ATP binding)
ENSG00000177721	4.98245	2.49774	5.81828	0.0158604	0.311523	up	79	1	309	8	0	2	2.15815	-2.24164	4.82508	-0.767899	-2.92017	-1.83738	ANXA2R	protein_coding	389289	AX2R|AXIIR|C5orf39	MIM:611296|HGNC:HGNC:33463|Ensembl:ENSG00000177721|HPRD:18393	annexin A2 receptor			GO:0004872(receptor activity)
ENSG00000187066	4.94661	1.15421	4.00273	0.0454266	0.402669	up	0	100	49	0	2	2	-2.92017	3.01177	2.20357	-2.92017	-2.03674	-1.83738	TMEM262	protein_coding	100130348	-	HGNC:HGNC:49389|Ensembl:ENSG00000187066|Vega:OTTHUMG00000165598	transmembrane protein 262		GO:0016021(integral component of membrane)
ENSG00000171631	4.93808	3.31289	11.5901	0.000663035	0.0842627	up	235	461	82	4	24	5	3.70226	5.19791	2.92967	-1.47517	0.557135	-0.995952	P2RY6	protein_coding	5031	P2Y6	MIM:602451|HGNC:HGNC:8543|Ensembl:ENSG00000171631|HPRD:03906|Vega:OTTHUMG00000167969	pyrimidinergic receptor P2Y6	hsa04080(Neuroactive ligand-receptor interaction)	GO:0016323(basolateral plasma membrane)//GO:0016021(integral component of membrane)//GO:0005887(integral component of plasma membrane)//GO:0005886(plasma membrane)//GO:0016324(apical plasma membrane)	GO:0005515(protein binding)//GO:0045029(UDP-activated nucleotide receptor activity)//GO:0004930(G-protein coupled receptor activity)//GO:0045028(G-protein coupled purinergic nucleotide receptor activity)	GO:0007200(phospholipase C-activating G-protein coupled receptor signaling pathway)//GO:0030321(transepithelial chloride transport)//GO:0071380(cellular response to prostaglandin E stimulus)//GO:0071407(cellular response to organic cyclic compound)//GO:0035589(G-protein coupled purinergic nucleotide receptor signaling pathway)//GO:0014911(positive regulation of smooth muscle cell migration)
ENSG00000176732	4.89091	1.76882	3.87577	0.0489877	0.414116	up	40	1	188	0	1	4	1.21735	-2.24164	4.11253	-2.92017	-2.41186	-1.22585	PFN4	protein_coding	375189	-	HGNC:HGNC:31103|HPRD:15120	profilin family member 4	hsa04015(Rap1 signaling pathway)//hsa04810(Regulation of actin cytoskeleton)//hsa05131(Shigellosis)//hsa05132(Salmonella infection)	GO:0015629(actin cytoskeleton)//GO:0005938(cell cortex)	GO:0008289(lipid binding)//GO:0003785(actin monomer binding)	GO:0042989(sequestering of actin monomers)
ENSG00000167447	4.87718	2.77697	7.61194	0.00579832	0.215381	up	203	42	261	31	1	4	3.49339	1.7925	4.58276	0.922852	-2.41186	-1.22585	SMG8	protein_coding	55181	C17orf71	MIM:613175|HGNC:HGNC:25551|Ensembl:ENSG00000167447|HPRD:08551|Vega:OTTHUMG00000179365	SMG8 nonsense mediated mRNA decay factor		GO:0005575(cellular_component)//GO:0005829(cytosol)	GO:0005515(protein binding)	GO:0010467(gene expression)//GO:0000184(nuclear-transcribed mRNA catabolic process, nonsense-mediated decay)//GO:0045859(regulation of protein kinase activity)
ENSG00000121207	4.84841	-1.5536	3.88564	0.0487006	0.412745	up	4	0	12	0	0	0	-1.50874	-2.92017	0.29608	-2.92017	-2.92017	-2.92017	LRAT	protein_coding	9227	LCA14	MIM:604863|HGNC:HGNC:6685|Ensembl:ENSG00000121207|HPRD:05332|Vega:OTTHUMG00000161418	lecithin retinol acyltransferase (phosphatidylcholine--retinol O-acyltransferase)	hsa00830(Retinol metabolism)//hsa04977(Vitamin digestion and absorption)	GO:0005791(rough endoplasmic reticulum)//GO:0016021(integral component of membrane)//GO:0005771(multivesicular body)//GO:0005789(endoplasmic reticulum membrane)//GO:0048471(perinuclear region of cytoplasm)	GO:0047173(phosphatidylcholine-retinol O-acyltransferase activity)//GO:0016746(transferase activity, transferring acyl groups)//GO:0001972(retinoic acid binding)//GO:0019841(retinol binding)	GO:0044281(small molecule metabolic process)//GO:0006775(fat-soluble vitamin metabolic process)//GO:0042572(retinol metabolic process)//GO:0032370(positive regulation of lipid transport)//GO:0006776(vitamin A metabolic process)//GO:0007601(visual perception)//GO:0007603(phototransduction, visible light)//GO:0042573(retinoic acid metabolic process)//GO:0001523(retinoid metabolic process)//GO:00067…
ENSG00000196358	4.80216	2.42253	4.15327	0.0415543	0.392	up	34	185	145	22	0	6	0.997274	3.8884	3.74111	0.468639	-2.92017	-0.797705	NTNG2	protein_coding	84628	LHLL9381|Lmnt2|NTNG1|bA479K20.1	HGNC:HGNC:14288|Ensembl:ENSG00000196358|HPRD:17650|Vega:OTTHUMG00000020835	netrin G2	hsa04360(Axon guidance)//hsa04514(Cell adhesion molecules (CAMs))	GO:0030424(axon)//GO:0046658(anchored component of plasma membrane)	GO:0003674(molecular_function)//GO:0005515(protein binding)	GO:0007409(axonogenesis)
ENSG00000185000	4.75914	2.92036	5.71602	0.0168108	0.315322	up	76	178	260	32	0	12	2.10399	3.83325	4.57725	0.965511	-2.92017	0.0263267	DGAT1	protein_coding	8694	ARAT|ARGP1|DGAT|DIAR7	MIM:604900|HGNC:HGNC:2843|Ensembl:ENSG00000185000|HPRD:05360|Vega:OTTHUMG00000174606	diacylglycerol O-acyltransferase 1	hsa00561(Glycerolipid metabolism)//hsa00830(Retinol metabolism)//	GO:0016021(integral component of membrane)//GO:0005789(endoplasmic reticulum membrane)	GO:0004144(diacylglycerol O-acyltransferase activity)//GO:0005515(protein binding)//GO:0003846(2-acylglycerol O-acyltransferase activity)//GO:0050252(retinol O-fatty-acyltransferase activity)//GO:0016746(transferase activity, transferring acyl groups)//GO:0008374(O-acyltransferase activity)	GO:0044255(cellular lipid metabolic process)//GO:0006644(phospholipid metabolic process)//GO:0046339(diacylglycerol metabolic process)//GO:0008152(metabolic process)//GO:0044281(small molecule metabolic process)//GO:0006641(triglyceride metabolic process)//GO:0019915(lipid storage)//GO:0035336(long-chain fatty-acyl-CoA metabolic process)//GO:0042572(retinol metabolic process)//GO:0036155(acylglyc…
ENSG00000063761	4.75903	3.409	8.40574	0.00374037	0.194851	up	172	346	249	42	1	13	3.25736	4.78564	4.51524	1.3344	-2.41186	0.127335	ADCK1	protein_coding	57143	-	HGNC:HGNC:19038|Ensembl:ENSG00000063761|HPRD:10630|Vega:OTTHUMG00000171520	aarF domain containing kinase 1		GO:0005739(mitochondrion)//GO:0005576(extracellular region)	GO:0005524(ATP binding)//GO:0004674(protein serine/threonine kinase activity)	GO:0006468(protein phosphorylation)
ENSG00000272196	4.75855	2.84666	6.76497	0.00929647	0.25121	up	14	232	246	4	6	4	-0.152504	4.21238	4.49785	-1.47517	-1.09875	-1.22585	HIST2H2AA4	protein_coding	723790	H2A/R	HGNC:HGNC:29668|Ensembl:ENSG00000272196|Vega:OTTHUMG00000012097	histone cluster 2, H2aa4	hsa05034(Alcoholism)//hsa05322(Systemic lupus erythematosus)
ENSG00000174791	4.75755	3.64624	10.5771	0.00114499	0.114609	up	302	435	204	0	51	25	4.0609	5.11447	4.2295	-2.92017	1.57433	0.984465	RIN1	protein_coding	9610	-	MIM:605965|HGNC:HGNC:18749|Ensembl:ENSG00000174791|HPRD:05813|Vega:OTTHUMG00000167085	Ras and Rab interactor 1	hsa04014(Ras signaling pathway)	GO:0030425(dendrite)//GO:0005886(plasma membrane)//GO:0005856(cytoskeleton)//GO:0005737(cytoplasm)//GO:0043025(neuronal cell body)	GO:0017016(Ras GTPase binding)//GO:0005096(GTPase activator activity)//GO:0005515(protein binding)	GO:0006897(endocytosis)//GO:0043547(positive regulation of GTPase activity)//GO:0031914(negative regulation of synaptic plasticity)//GO:0007165(signal transduction)//GO:0007613(memory)//GO:0008306(associative learning)
ENSG00000280071	4.61065	0.29299	4.01952	0.0449766	0.401788	up	3	7	64	0	1	1	-1.75345	-0.540673	2.57913	-2.92017	-2.41186	-2.27949	FP565260.6	protein_coding
ENSG00000063241	4.60791	2.72857	6.03352	0.0140367	0.300781	up	189	86	210	4	40	3	3.39155	2.79802	4.27103	-1.47517	1.24133	-1.49945	ISOC2	protein_coding	79763	-	MIM:612928|HGNC:HGNC:26278|Ensembl:ENSG00000063241|HPRD:08030|Vega:OTTHUMG00000180830	isochorismatase domain containing 2		GO:0005634(nucleus)//GO:0005737(cytoplasm)	GO:0003824(catalytic activity)//GO:0005515(protein binding)	GO:0008152(metabolic process)//GO:0031648(protein destabilization)
ENSG00000000938	4.59733	2.03936	4.62203	0.0315639	0.360802	up	92	1	198	11	0	2	2.37189	-2.24164	4.18674	-0.399811	-2.92017	-1.83738	FGR	protein_coding	2268	SRC2|c-fgr|c-src2|p55-Fgr|p55c-fgr|p58-Fgr|p58c-fgr	MIM:164940|HGNC:HGNC:3697|Ensembl:ENSG00000000938|HPRD:01288|Vega:OTTHUMG00000003516	FGR proto-oncogene, Src family tyrosine kinase	hsa04062(Chemokine signaling pathway)//hsa05169(Epstein-Barr virus infection)	GO:0005743(mitochondrial inner membrane)//GO:0070062(extracellular exosome)//GO:0032587(ruffle membrane)//GO:0015629(actin cytoskeleton)//GO:0005886(plasma membrane)//GO:0005829(cytosol)//GO:0005758(mitochondrial intermembrane space)//GO:0031234(extrinsic component of cytoplasmic side of plasma membrane)//GO:0005856(cytoskeleton)	GO:0001784(phosphotyrosine binding)//GO:0034988(Fc-gamma receptor I complex binding)//GO:0004713(protein tyrosine kinase activity)//GO:0004715(non-membrane spanning protein tyrosine kinase activity)//GO:0005524(ATP binding)//GO:0034987(immunoglobulin receptor binding)//GO:0019901(protein kinase binding)//GO:0005515(protein binding)	GO:0050715(positive regulation of cytokine secretion)//GO:0007169(transmembrane receptor protein tyrosine kinase signaling pathway)//GO:0050830(defense response to Gram-positive bacterium)//GO:0009615(response to virus)//GO:0050764(regulation of phagocytosis)//GO:0014068(positive regulation of phosphatidylinositol 3-kinase signaling)//GO:0038096(Fc-gamma receptor signaling pathway involved in pha…
ENSG00000114251	4.58803	2.19702	4.27394	0.038701	0.384574	up	466	5	6	0	1	1	4.68265	-0.919255	-0.556484	-2.92017	-2.41186	-2.27949	WNT5A	protein_coding	7474	hWNT5A	MIM:164975|HGNC:HGNC:12784|Ensembl:ENSG00000114251|HPRD:01293|Vega:OTTHUMG00000158361	wingless-type MMTV integration site family member 5A	hsa04310(Wnt signaling pathway)//hsa04340(Hedgehog signaling pathway)//hsa04390(Hippo signaling pathway)//hsa04550(Signaling pathways regulating pluripotency of stem cells)//hsa04916(Melanogenesis)//hsa05166(HTLV-I infection)//hsa05200(Pathways in cancer)//hsa05205(Proteoglycans in cancer)//hsa05217(Basal cell carcinoma)	GO:0016021(integral component of membrane)//GO:0070062(extracellular exosome)//GO:0005576(extracellular region)//GO:0009986(cell surface)//GO:0005796(Golgi lumen)//GO:0030669(clathrin-coated endocytic vesicle membrane)//GO:0005886(plasma membrane)//GO:0005788(endoplasmic reticulum lumen)//GO:0030666(endocytic vesicle membrane)//GO:0005578(proteinaceous extracellular matrix)//GO:0005615(extracellu…	GO:0005115(receptor tyrosine kinase-like orphan receptor binding)//GO:0019904(protein domain specific binding)//GO:0005125(cytokine activity)//GO:0003700(transcription factor activity, sequence-specific DNA binding)//GO:0005102(receptor binding)//GO:0044212(transcription regulatory region DNA binding)//GO:0005110(frizzled-2 binding)//GO:0048018(receptor agonist activity)//GO:0005515(protein bindi…	GO:0008584(male gonad development)//GO:0048843(negative regulation of axon extension involved in axon guidance)//GO:0060750(epithelial cell proliferation involved in mammary gland duct elongation)//GO:0032755(positive regulation of interleukin-6 production)//GO:0048706(embryonic skeletal system development)//GO:1904861(excitatory synapse assembly)//GO:0090103(cochlea morphogenesis)//GO:0010595(po…
ENSG00000165244	4.539	2.67452	5.93213	0.0148672	0.30519	up	328	151	58	24	0	12	4.17914	3.59831	2.44041	0.582646	-2.92017	0.0263267	ZNF367	protein_coding	195828	AFF29|CDC14B|ZFF29	MIM:610160|HGNC:HGNC:18320|Ensembl:ENSG00000165244|HPRD:18330|Vega:OTTHUMG00000020295	zinc finger protein 367		GO:0005654(nucleoplasm)//GO:0005634(nucleus)	GO:0046872(metal ion binding)//GO:0003677(DNA binding)//GO:0003700(transcription factor activity, sequence-specific DNA binding)	GO:0006357(regulation of transcription from RNA polymerase II promoter)//GO:0006351(transcription, DNA-templated)
ENSG00000114767	4.53059	3.09408	5.75541	0.016438	0.313616	up	64	48	438	0	40	14	1.86435	1.97825	5.32642	-2.92017	1.24133	0.221733	RRP9	protein_coding	9136	RNU3IP2|U3-55K	HGNC:HGNC:16829|Ensembl:ENSG00000114767|HPRD:08827|Vega:OTTHUMG00000156930	ribosomal RNA processing 9, small subunit (SSU) processome component, homolog (yeast)		GO:0005730(nucleolus)//GO:0032040(small-subunit processome)//GO:0005634(nucleus)//GO:0031428(box C/D snoRNP complex)	GO:0044822(poly(A) RNA binding)//GO:0034511(U3 snoRNA binding)	GO:0006364(rRNA processing)
ENSG00000143801	4.52054	2.99294	6.76436	0.0092996	0.25121	up	290	155	164	48	0	15	4.00287	3.63563	3.9171	1.51757	-2.92017	0.310331	PSEN2	protein_coding	5664	AD3L|AD4|CMD1V|PS2|STM2	MIM:600759|HGNC:HGNC:9509|Ensembl:ENSG00000143801|HPRD:02860|Vega:OTTHUMG00000037563	presenilin 2	hsa04330(Notch signaling pathway)//hsa04722(Neurotrophin signaling pathway)//hsa05010(Alzheimer's disease)	GO:0030018(Z disc)//GO:0016021(integral component of membrane)//GO:0005887(integral component of plasma membrane)//GO:0005938(cell cortex)//GO:0043234(protein complex)//GO:0005794(Golgi apparatus)//GO:0000776(kinetochore)//GO:0005789(endoplasmic reticulum membrane)//GO:0005886(plasma membrane)//GO:0005829(cytosol)//GO:0005813(centrosome)//GO:0048471(perinuclear region of cytoplasm)//GO:0000139(Go…	GO:0005515(protein binding)//GO:0004175(endopeptidase activity)//GO:0004190(aspartic-type endopeptidase activity)	GO:0030326(embryonic limb morphogenesis)//GO:0048854(brain morphogenesis)//GO:0001708(cell fate specification)//GO:0001756(somitogenesis)//GO:0002244(hematopoietic progenitor cell differentiation)//GO:0032091(negative regulation of protein binding)//GO:0048011(neurotrophin TRK receptor signaling pathway)//GO:0043066(negative regulation of apoptotic process)//GO:0006508(proteolysis)//GO:0031333(ne…
ENSG00000196876	4.50516	2.76928	5.91419	0.0150194	0.306857	up	125	160	195	36	1	10	2.80436	3.68095	4.16488	1.12455	-2.41186	-0.199755	SCN8A	protein_coding	6334	CERIII|CIAT|EIEE13|MED|NaCh6|Nav1.6|PN4	MIM:600702|HGNC:HGNC:10596|Ensembl:ENSG00000196876|HPRD:09006|Vega:OTTHUMG00000169490	sodium voltage-gated channel alpha subunit 8		GO:0030018(Z disc)//GO:0005886(plasma membrane)//GO:0030425(dendrite)//GO:0016021(integral component of membrane)//GO:0033268(node of Ranvier)//GO:0043194(axon initial segment)//GO:0016023(cytoplasmic, membrane-bounded vesicle)//GO:0001518(voltage-gated sodium channel complex)//GO:0043025(neuronal cell body)	GO:0005524(ATP binding)//GO:0005248(voltage-gated sodium channel activity)	GO:0035725(sodium ion transmembrane transport)//GO:0007628(adult walking behavior)//GO:0007517(muscle organ development)//GO:0050905(neuromuscular process)//GO:0007422(peripheral nervous system development)//GO:0034765(regulation of ion transmembrane transport)//GO:0042552(myelination)//GO:0009636(response to toxic substance)//GO:0006814(sodium ion transport)//GO:0007399(nervous system developmen…
ENSG00000160221	4.48838	3.19426	7.5206	0.00609974	0.215381	up	81	340	226	20	4	11	2.19317	4.76053	4.37627	0.344844	-1.49282	-0.0822901	C21orf33	protein_coding	8209	ES1|GT335|HES1|KNPH|KNPI	MIM:601659|HGNC:HGNC:1273|Ensembl:ENSG00000160221|HPRD:09044|Vega:OTTHUMG00000086916	chromosome 21 open reading frame 33		GO:0005739(mitochondrion)
ENSG00000244734	4.471	3.94551	11.9773	0.000538513	0.0742437	up	76	334	599	7	2	80	2.10399	4.73496	5.77677	-0.914909	-2.03674	2.59474	HBB	protein_coding	3043	CD113t-C|beta-globin	MIM:141900|HGNC:HGNC:4827|Ensembl:ENSG00000244734|HPRD:00786|Vega:OTTHUMG00000066678	hemoglobin subunit beta	hsa05143(African trypanosomiasis)//hsa05144(Malaria)	GO:0005833(hemoglobin complex)//GO:0070062(extracellular exosome)//GO:0005576(extracellular region)//GO:0031838(haptoglobin-hemoglobin complex)//GO:0005829(cytosol)//GO:0071682(endocytic vesicle lumen)//GO:0072562(blood microparticle)	GO:0005344(oxygen transporter activity)//GO:0030492(hemoglobin binding)//GO:0004601(peroxidase activity)//GO:0020037(heme binding)//GO:0005506(iron ion binding)//GO:0019825(oxygen binding)//GO:0005515(protein binding)//GO:0031720(haptoglobin binding)	GO:0015701(bicarbonate transport)//GO:0050880(regulation of blood vessel size)//GO:0015671(oxygen transport)//GO:0006898(receptor-mediated endocytosis)//GO:0007596(blood coagulation)//GO:0051291(protein heterooligomerization)//GO:0010942(positive regulation of cell death)//GO:0042744(hydrogen peroxide catabolic process)//GO:0070293(renal absorption)//GO:0008217(regulation of blood pressure)//GO:0…
ENSG00000133250	4.4347	1.3029	4.32112	0.0376422	0.38107	up	3	83	73	0	10	2	-1.75345	2.74778	2.76502	-2.92017	-0.53507	-1.83738	ZNF414	protein_coding	84330	ZFP414	HGNC:HGNC:20630|Ensembl:ENSG00000133250|HPRD:17511|Vega:OTTHUMG00000182240	zinc finger protein 414		GO:0005634(nucleus)	GO:0046872(metal ion binding)//GO:0005515(protein binding)//GO:0003677(DNA binding)	GO:0006351(transcription, DNA-templated)//GO:0006355(regulation of transcription, DNA-templated)
ENSG00000188807	4.41181	3.34312	6.89849	0.00862684	0.246718	up	135	87	452	49	0	25	2.91337	2.81438	5.37167	1.54595	-2.92017	0.984465	TMEM201	protein_coding	199953	NET5	HGNC:HGNC:33719|Ensembl:ENSG00000188807|HPRD:17991|Vega:OTTHUMG00000057457	transmembrane protein 201		GO:0016021(integral component of membrane)//GO:0005637(nuclear inner membrane)	GO:0051015(actin filament binding)//GO:0005521(lamin binding)	GO:0010761(fibroblast migration)//GO:0007097(nuclear migration)
ENSG00000284672	4.349	2.41848	4.84391	0.027744	0.352566	up	78	138	154	24	1	9	2.14032	3.46991	3.82716	0.582646	-2.41186	-0.327639	AC109583.3	protein_coding
ENSG00000170340	4.3442	3.33451	9.03671	0.00264611	0.168132	up	395	115	272	52	3	14	4.44551	3.21032	4.642	1.62791	-1.7393	0.221733	B3GNT2	protein_coding	10678	3-Gn-T1|3-Gn-T2|B3GN-T2|B3GNT|B3GNT-2|B3GNT1|BETA3GNT|BGNT2|BGnT-2|beta-1|beta3Gn-T1|beta3Gn-T2	MIM:605581|HGNC:HGNC:15629|Ensembl:ENSG00000170340|HPRD:09279|Vega:OTTHUMG00000129444	UDP-GlcNAc:betaGal beta-1,3-N-acetylglucosaminyltransferase 2	hsa00533(Glycosaminoglycan biosynthesis - keratan sulfate)//hsa00601(Glycosphingolipid biosynthesis - lacto and neolacto series)//	GO:0016021(integral component of membrane)//GO:0070062(extracellular exosome)//GO:0000139(Golgi membrane)	GO:0008378(galactosyltransferase activity)//GO:0008532(N-acetyllactosaminide beta-1,3-N-acetylglucosaminyltransferase activity)	GO:0030311(poly-N-acetyllactosamine biosynthetic process)//GO:0044267(cellular protein metabolic process)//GO:0007411(axon guidance)//GO:0044281(small molecule metabolic process)//GO:0016266(O-glycan processing)//GO:0042339(keratan sulfate metabolic process)//GO:0006493(protein O-linked glycosylation)//GO:0018146(keratan sulfate biosynthetic process)//GO:0005975(carbohydrate metabolic process)//G…
ENSG00000165886	4.33305	2.85752	5.21807	0.0223534	0.337123	up	105	153	235	37	0	18	2.55801	3.61709	4.43225	1.16171	-2.92017	0.547517	UBTD1	protein_coding	80019	-	MIM:616388|HGNC:HGNC:25683|Ensembl:ENSG00000165886|HPRD:08568|Vega:OTTHUMG00000018856	ubiquitin domain containing 1			GO:0043130(ubiquitin binding)//GO:0005515(protein binding)
ENSG00000141391	4.26484	2.84995	6.12641	0.0133177	0.294815	up	80	209	188	0	58	16	2.17577	4.06289	4.11253	-2.92017	1.75215	0.393801	PRELID3A	protein_coding	10650	C18orf43|HFL-EDDG1|SLMO1	MIM:616545|HGNC:HGNC:24639|Ensembl:ENSG00000141391|HPRD:09981|Vega:OTTHUMG00000131694	PRELI domain containing 3A		GO:0005758(mitochondrial intermembrane space)	GO:1990050(phosphatidic acid transporter activity)	GO:1903955(positive regulation of protein targeting to mitochondrion)//GO:0015914(phospholipid transport)
ENSG00000187957	4.17047	5.51507	38.3831	5.81345e-10	2.83193e-06	up	1178	1558	782	106	63	61	6.0161	6.95111	6.16057	2.62363	1.86695	2.21334	DNER	protein_coding	92737	UNQ26|bet	MIM:607299|HGNC:HGNC:24456|Ensembl:ENSG00000187957|HPRD:09531|Vega:OTTHUMG00000153637	delta/notch like EGF repeat containing		GO:0030425(dendrite)//GO:0005886(plasma membrane)//GO:0005769(early endosome)//GO:0016021(integral component of membrane)//GO:0043025(neuronal cell body)	GO:0030276(clathrin binding)//GO:0005515(protein binding)//GO:0005112(Notch binding)//GO:0004888(transmembrane signaling receptor activity)//GO:0005509(calcium ion binding)	GO:0006897(endocytosis)//GO:0007416(synapse assembly)//GO:0010001(glial cell differentiation)//GO:0007219(Notch signaling pathway)//GO:0007220(Notch receptor processing)//GO:0001764(neuron migration)//GO:0048741(skeletal muscle fiber development)//GO:0007417(central nervous system development)
ENSG00000162882	4.16771	1.7956	4.03287	0.0446219	0.400801	up	45	50	134	1	20	4	1.37813	2.03521	3.62846	-2.40349	0.319778	-1.22585	HAAO	protein_coding	23498	3-HAO|HAO	MIM:604521|HGNC:HGNC:4796|Ensembl:ENSG00000162882|HPRD:05158|Vega:OTTHUMG00000152348	3-hydroxyanthranilate 3,4-dioxygenase	hsa00380(Tryptophan metabolism)//	GO:0070062(extracellular exosome)//GO:0005829(cytosol)	GO:0005506(iron ion binding)//GO:0005515(protein binding)//GO:0000334(3-hydroxyanthranilate 3,4-dioxygenase activity)//GO:0009055(electron carrier activity)//GO:0008198(ferrous iron binding)	GO:0055114(oxidation-reduction process)//GO:0043420(anthranilate metabolic process)//GO:0046874(quinolinate metabolic process)//GO:0010043(response to zinc ion)//GO:0070050(neuron cellular homeostasis)//GO:0034354('de novo' NAD biosynthetic process from tryptophan)//GO:0034641(cellular nitrogen compound metabolic process)//GO:0044281(small molecule metabolic process)//GO:0046686(response to cadmi…
ENSG00000115325	4.12288	4.73251	14.9498	0.000110411	0.0310298	up	946	498	568	116	1	120	5.70039	5.3089	5.7003	2.75102	-2.41186	3.16915	DOK1	protein_coding	1796	P62DOK|pp62	MIM:602919|HGNC:HGNC:2990|Ensembl:ENSG00000115325|HPRD:04228|Vega:OTTHUMG00000129956	docking protein 1	hsa05162(Measles)	GO:0005634(nucleus)//GO:0005737(cytoplasm)//GO:0048471(perinuclear region of cytoplasm)	GO:0005158(insulin receptor binding)//GO:0005515(protein binding)//GO:0005057(receptor signaling protein activity)	GO:0007265(Ras protein signal transduction)//GO:0007169(transmembrane receptor protein tyrosine kinase signaling pathway)//GO:0007166(cell surface receptor signaling pathway)//GO:0007165(signal transduction)
ENSG00000141577	4.08665	2.43984	4.10076	0.0428639	0.395342	up	204	0	210	18	0	6	3.50039	-2.92017	4.27103	0.20942	-2.92017	-0.797705	CEP131	protein_coding	22994	AZ1|AZI1|ZA1	MIM:613479|HGNC:HGNC:29511|Ensembl:ENSG00000141577|HPRD:16532|Vega:OTTHUMG00000132728	centrosomal protein 131kDa		GO:0045171(intercellular bridge)//GO:0005929(cilium)//GO:0034451(centriolar satellite)//GO:0031965(nuclear membrane)//GO:0005815(microtubule organizing center)//GO:0001669(acrosomal vesicle)//GO:0005829(cytosol)//GO:0005813(centrosome)//GO:0043231(intracellular membrane-bounded organelle)//GO:0015630(microtubule cytoskeleton)//GO:0005634(nucleus)	GO:0003674(molecular_function)//GO:0005515(protein binding)//GO:0032403(protein complex binding)//GO:0042803(protein homodimerization activity)	GO:0035735(intraciliary transport involved in cilium morphogenesis)//GO:0008284(positive regulation of cell proliferation)//GO:0007283(spermatogenesis)//GO:0000278(mitotic cell cycle)//GO:0071539(protein localization to centrosome)//GO:0090316(positive regulation of intracellular protein transport)//GO:0007275(multicellular organism development)//GO:0030154(cell differentiation)//GO:0010824(regul…
ENSG00000043462	4.08305	3.2323	4.02016	0.0449593	0.401788	up	57	300	259	64	0	20	1.70365	4.58089	4.57173	1.91586	-2.92017	0.68642	LCP2	protein_coding	3937	SLP-76|SLP76	MIM:601603|HGNC:HGNC:6529|Ensembl:ENSG00000043462|HPRD:03362	lymphocyte cytosolic protein 2	hsa04015(Rap1 signaling pathway)//hsa04380(Osteoclast differentiation)//hsa04611(Platelet activation)//hsa04650(Natural killer cell mediated cytotoxicity)//hsa04660(T cell receptor signaling pathway)//hsa04664(Fc epsilon RI signaling pathway)	GO:0036398(TCR signalosome)//GO:0044853(plasma membrane raft)//GO:0005911(cell-cell junction)//GO:0005829(cytosol)	GO:0005515(protein binding)	GO:0030168(platelet activation)//GO:0007169(transmembrane receptor protein tyrosine kinase signaling pathway)//GO:0045087(innate immune response)//GO:0007596(blood coagulation)//GO:0045576(mast cell activation)//GO:0045860(positive regulation of protein kinase activity)//GO:0050852(T cell receptor signaling pathway)//GO:0006955(immune response)//GO:0035556(intracellular signal transduction)//GO:0…
ENSG00000179271	4.0547	2.86692	5.60776	0.0178811	0.319712	up	61	175	229	0	62	20	1.79766	3.80896	4.39517	-2.92017	1.84471	0.68642	GADD45GIP1	protein_coding	90480	CKBBP2|CKbetaBP2|CRIF1|MRP-L59|PLINP|PLINP-1|PRG6|Plinp1	MIM:605162|HGNC:HGNC:29996|HPRD:05519	GADD45G interacting protein 1		GO:0005739(mitochondrion)//GO:0005634(nucleus)//GO:0005759(mitochondrial matrix)//GO:0005761(mitochondrial ribosome)	GO:0005515(protein binding)	GO:0008284(positive regulation of cell proliferation)//GO:1903862(positive regulation of oxidative phosphorylation)//GO:0071850(mitotic cell cycle arrest)//GO:0070124(mitochondrial translational initiation)//GO:0006996(organelle organization)//GO:0032543(mitochondrial translation)//GO:0070125(mitochondrial translational elongation)//GO:0016032(viral process)//GO:0070126(mitochondrial translationa…
ENSG00000100075	4.01197	3.46144	6.36634	0.0116305	0.280418	up	307	418	115	54	0	24	4.0844	5.05718	3.41041	1.68008	-2.92017	0.929579	SLC25A1	protein_coding	6576	CTP|D2L2AD|SEA|SLC20A3	MIM:190315|HGNC:HGNC:10979|Ensembl:ENSG00000100075|HPRD:01832|Vega:OTTHUMG00000150123	solute carrier family 25 (mitochondrial carrier; citrate transporter), member 1		GO:0016021(integral component of membrane)//GO:0005634(nucleus)//GO:0005743(mitochondrial inner membrane)//GO:0070062(extracellular exosome)	GO:0003735(structural constituent of ribosome)//GO:0015137(citrate transmembrane transporter activity)	GO:0044255(cellular lipid metabolic process)//GO:0044281(small molecule metabolic process)//GO:0035338(long-chain fatty-acyl-CoA biosynthetic process)//GO:0006094(gluconeogenesis)//GO:0015746(citrate transport)//GO:0006006(glucose metabolic process)//GO:0006412(translation)//GO:0005975(carbohydrate metabolic process)//GO:0019432(triglyceride biosynthetic process)//GO:0055085(transmembrane transpo…
ENSG00000131043	4.00966	3.52831	7.6286	0.00574499	0.215381	up	354	101	367	93	1	30	4.28842	3.02589	5.07219	2.43919	-2.41186	1.23135	AAR2	protein_coding	25980	C20orf4|CGI-23	HGNC:HGNC:15886|Ensembl:ENSG00000131043|HPRD:12767|Vega:OTTHUMG00000032380	AAR2 splicing factor homolog				GO:0000244(spliceosomal tri-snRNP complex assembly)
ENSG00000147144	3.99519	3.70466	5.42525	0.0198476	0.325537	up	58	172	596	77	3	24	1.72773	3.78425	5.76955	2.1741	-1.7393	0.929579	CCDC120	protein_coding	90060	JM11	MIM:300947|HGNC:HGNC:28910|Ensembl:ENSG00000147144|HPRD:06595|Vega:OTTHUMG00000021509	coiled-coil domain containing 120		GO:0005768(endosome)//GO:0030426(growth cone)	GO:0005515(protein binding)	GO:0007275(multicellular organism development)
ENSG00000141837	3.96447	3.06843	6.47601	0.010934	0.273144	up	591	4	159	30	1	7	5.02391	-1.15377	3.87283	0.878894	-2.41186	-0.623438	CACNA1A	protein_coding	773	APCA|BI|CACNL1A4|CAV2.1|EA2|FHM|HPCA|MHP|MHP1|SCA6	MIM:601011|HGNC:HGNC:1388|Ensembl:ENSG00000141837|HPRD:03004|Vega:OTTHUMG00000044590	calcium voltage-gated channel subunit alpha1 A	hsa04010(MAPK signaling pathway)//hsa04020(Calcium signaling pathway)//hsa04721(Synaptic vesicle cycle)//hsa04723(Retrograde endocannabinoid signaling)//hsa04724(Glutamatergic synapse)//hsa04725(Cholinergic synapse)//hsa04726(Serotonergic synapse)//hsa04727(GABAergic synapse)//hsa04728(Dopaminergic synapse)//hsa04730(Long-term depression)//hsa04742(Taste transduction)//hsa04930(Type II diabetes m…	GO:0016021(integral component of membrane)//GO:0098793(presynapse)//GO:0030425(dendrite)//GO:0042995(cell projection)//GO:0005886(plasma membrane)//GO:0005829(cytosol)//GO:0005891(voltage-gated calcium channel complex)//GO:0005634(nucleus)//GO:0005737(cytoplasm)//GO:0043025(neuronal cell body)	GO:0005245(voltage-gated calcium channel activity)//GO:0005244(voltage-gated ion channel activity)//GO:0019905(syntaxin binding)//GO:0008331(high voltage-gated calcium channel activity)//GO:0046872(metal ion binding)//GO:0005515(protein binding)	GO:0050883(musculoskeletal movement, spinal reflex action)//GO:0043113(receptor clustering)//GO:0019226(transmission of nerve impulse)//GO:0034765(regulation of ion transmembrane transport)//GO:0007204(positive regulation of cytosolic calcium ion concentration)//GO:0014056(regulation of acetylcholine secretion, neurotransmission)//GO:0006112(energy reserve metabolic process)//GO:0051899(membrane …
ENSG00000168061	3.95962	2.56499	5.41485	0.0199662	0.326464	up	48	179	160	1	46	10	1.46665	3.84126	3.8818	-2.40349	1.43241	-0.199755	SAC3D1	protein_coding	29901	HSU79266|SHD1	HGNC:HGNC:30179|Ensembl:ENSG00000168061|HPRD:11558	SAC3 domain containing 1		GO:0005815(microtubule organizing center)//GO:0005819(spindle)//GO:0005737(cytoplasm)	GO:0005515(protein binding)	GO:0007067(mitotic nuclear division)//GO:0051301(cell division)
ENSG00000077092	3.90833	4.08238	11.8568	0.000574513	0.0770269	up	439	726	150	50	19	22	4.597	5.85122	3.78955	1.57379	0.253793	0.813116	RARB	protein_coding	5915	HAP|MCOPS12|NR1B2|RRB2	MIM:180220|HGNC:HGNC:9865|Ensembl:ENSG00000077092|HPRD:07183|Vega:OTTHUMG00000130480	retinoic acid receptor beta	hsa05200(Pathways in cancer)//hsa05222(Small cell lung cancer)//hsa05223(Non-small cell lung cancer)	GO:0005654(nucleoplasm)//GO:0005634(nucleus)//GO:0005737(cytoplasm)	GO:0008270(zinc ion binding)//GO:0032403(protein complex binding)//GO:0003708(retinoic acid receptor activity)//GO:0043565(sequence-specific DNA binding)//GO:0003707(steroid hormone receptor activity)//GO:0000977(RNA polymerase II regulatory region sequence-specific DNA binding)//GO:0046965(retinoid X receptor binding)//GO:0008144(drug binding)//GO:0005515(protein binding)//GO:0003677(DNA binding)	GO:0000122(negative regulation of transcription from RNA polymerase II promoter)//GO:0002068(glandular epithelial cell development)//GO:0055012(ventricular cardiac muscle cell differentiation)//GO:0003406(retinal pigment epithelium development)//GO:0021756(striatum development)//GO:0008285(negative regulation of cell proliferation)//GO:0043066(negative regulation of apoptotic process)//GO:0043401…
ENSG00000164484	3.90168	3.22407	6.76731	0.00928424	0.25121	up	399	206	135	48	3	25	4.45996	4.0422	3.63908	1.51757	-1.7393	0.984465	TMEM200A	protein_coding	114801	KIAA1913|TTMA|TTMC	HGNC:HGNC:21075|Ensembl:ENSG00000164484|HPRD:13901|Vega:OTTHUMG00000015557	transmembrane protein 200A		GO:0016021(integral component of membrane)
ENSG00000125534	3.7904	3.94626	6.9929	0.00818337	0.244135	up	234	340	450	131	2	45	3.69617	4.76053	5.36529	2.92322	-2.03674	1.789	PPDPF	protein_coding	79144	C20orf149|dJ697K14.9|exdpf	HGNC:HGNC:16142|Ensembl:ENSG00000125534|HPRD:12750|Vega:OTTHUMG00000032978	pancreatic progenitor cell differentiation and proliferation factor				GO:0030154(cell differentiation)//GO:0007275(multicellular organism development)//GO:0001708(cell fate specification)//GO:0031017(exocrine pancreas development)
ENSG00000100577	3.78182	3.42414	5.59511	0.0180107	0.319712	up	329	235	206	98	0	35	4.1835	4.23079	4.24348	2.51294	-2.92017	1.4421	GSTZ1	protein_coding	2954	GSTZ1-1|MAAI|MAI	MIM:603758|HGNC:HGNC:4643|Ensembl:ENSG00000100577|HPRD:04785|Vega:OTTHUMG00000171551	glutathione S-transferase zeta 1	hsa00350(Tyrosine metabolism)//	GO:0005739(mitochondrion)//GO:0005737(cytoplasm)//GO:0005829(cytosol)	GO:0004602(glutathione peroxidase activity)//GO:0016034(maleylacetoacetate isomerase activity)//GO:0004364(glutathione transferase activity)//GO:0016853(isomerase activity)//GO:0003824(catalytic activity)//GO:0042803(protein homodimerization activity)//GO:0005515(protein binding)//GO:0016740(transferase activity)	GO:0006572(tyrosine catabolic process)//GO:0044281(small molecule metabolic process)//GO:1901687(glutathione derivative biosynthetic process)//GO:0098869(cellular oxidant detoxification)//GO:0006559(L-phenylalanine catabolic process)//GO:0034641(cellular nitrogen compound metabolic process)//GO:0009072(aromatic amino acid family metabolic process)//GO:0006805(xenobiotic metabolic process)//GO:000…
ENSG00000120318	3.69814	2.61809	4.3911	0.036127	0.375816	up	141	158	134	38	2	18	2.97502	3.66299	3.62846	1.19794	-2.03674	0.547517	ARAP3	protein_coding	64411	CENTD3|DRAG1	MIM:606647|HGNC:HGNC:24097|Ensembl:ENSG00000120318|HPRD:09441|Vega:OTTHUMG00000129610	ArfGAP with RhoGAP domain, ankyrin repeat and PH domain 3	hsa04015(Rap1 signaling pathway)//hsa04024(cAMP signaling pathway)//hsa04144(Endocytosis)	GO:0005886(plasma membrane)//GO:0030027(lamellipodium)//GO:0001726(ruffle)//GO:0005829(cytosol)//GO:0005856(cytoskeleton)//GO:0005737(cytoplasm)	GO:0043325(phosphatidylinositol-3,4-bisphosphate binding)//GO:0005096(GTPase activator activity)//GO:0005547(phosphatidylinositol-3,4,5-trisphosphate binding)//GO:0005515(protein binding)//GO:0046872(metal ion binding)	GO:0008360(regulation of cell shape)//GO:0007010(cytoskeleton organization)//GO:0030336(negative regulation of cell migration)//GO:0035024(negative regulation of Rho protein signal transduction)//GO:0007264(small GTPase mediated signal transduction)//GO:0043547(positive regulation of GTPase activity)//GO:0016192(vesicle-mediated transport)//GO:0035021(negative regulation of Rac protein signal tra…
ENSG00000111412	3.67492	4.26641	7.43487	0.00639718	0.21761	up	362	500	431	204	1	57	4.32044	5.31467	5.30326	3.5532	-2.41186	2.11838	C12orf49	protein_coding	79794	-	HGNC:HGNC:26128|HPRD:07962	chromosome 12 open reading frame 49		GO:0005576(extracellular region)	GO:0005515(protein binding)
ENSG00000123219	3.6591	2.89303	4.61659	0.0316642	0.360802	up	102	240	138	0	84	26	2.51714	4.26095	3.67045	-2.92017	2.26886	1.03734	CENPK	protein_coding	64105	AF5alpha|CENP-K|FKSG14|P33|Solt	MIM:611502|HGNC:HGNC:29479|Ensembl:ENSG00000123219|HPRD:13323|Vega:OTTHUMG00000131227	centromere protein K		GO:0005654(nucleoplasm)//GO:0005634(nucleus)//GO:0000777(condensed chromosome kinetochore)//GO:0005829(cytosol)	GO:0005515(protein binding)	GO:0034080(CENP-A containing nucleosome assembly)//GO:0006334(nucleosome assembly)//GO:0000278(mitotic cell cycle)//GO:0007264(small GTPase mediated signal transduction)
ENSG00000164929	3.65866	5.30195	26.0486	3.32925e-07	0.000540596	up	670	773	1341	97	110	52	5.20422	5.94151	6.93753	2.49849	2.64853	1.99014	BAALC	protein_coding	79870	-	MIM:606602|HGNC:HGNC:14333|Ensembl:ENSG00000164929|HPRD:09422|Vega:OTTHUMG00000164782	brain and acute leukemia, cytoplasmic		GO:0016020(membrane)//GO:0005737(cytoplasm)
ENSG00000215915	3.59544	2.78762	4.82925	0.0279808	0.353538	up	86	199	163	1	64	23	2.27716	3.99273	3.90836	-2.40349	1.88885	0.872523	ATAD3C	protein_coding	219293	-	HGNC:HGNC:32151|Ensembl:ENSG00000215915|HPRD:13426|Vega:OTTHUMG00000000531	ATPase family, AAA domain containing 3C			GO:0005524(ATP binding)
ENSG00000239264	3.58909	2.93374	3.88953	0.048588	0.412745	up	57	1	440	19	0	10	1.70365	-2.24164	5.33298	0.27872	-2.92017	-0.199755	TXNDC5	protein_coding	81567	ENDOPDI|ERP46|HCC-2|HCC2|PDIA15|STRF8|UNQ364	MIM:616412|HGNC:HGNC:21073|Ensembl:ENSG00000239264|Ensembl:ENSG00000259040|HPRD:18249|Vega:OTTHUMG00000014216	thioredoxin domain containing 5 (endoplasmic reticulum)	hsa04141(Protein processing in endoplasmic reticulum)	GO:0005783(endoplasmic reticulum)//GO:0005788(endoplasmic reticulum lumen)//GO:0070062(extracellular exosome)//GO:0043202(lysosomal lumen)	GO:0005515(protein binding)//GO:0003756(protein disulfide isomerase activity)	GO:0061024(membrane organization)//GO:0008152(metabolic process)//GO:0006892(post-Golgi vesicle-mediated transport)//GO:0043277(apoptotic cell clearance)//GO:0006457(protein folding)//GO:0043066(negative regulation of apoptotic process)//GO:0045454(cell redox homeostasis)//GO:0034976(response to endoplasmic reticulum stress)
ENSG00000167535	3.57261	3.39174	6.97587	0.00826158	0.244192	up	208	161	367	16	42	18	3.52808	3.68985	5.07219	0.0599548	1.30788	0.547517	CACNB3	protein_coding	784	CAB3|CACNLB3	MIM:601958|HGNC:HGNC:1403|Ensembl:ENSG00000167535|HPRD:11879|Vega:OTTHUMG00000170398	calcium voltage-gated channel auxiliary subunit beta 3	hsa04010(MAPK signaling pathway)//hsa04260(Cardiac muscle contraction)//hsa04261(Adrenergic signaling in cardiomyocytes)//hsa04921(Oxytocin signaling pathway)//hsa05410(Hypertrophic cardiomyopathy (HCM))//hsa05412(Arrhythmogenic right ventricular cardiomyopathy (ARVC))//hsa05414(Dilated cardiomyopathy)	GO:0005891(voltage-gated calcium channel complex)//GO:0016020(membrane)//GO:0005886(plasma membrane)//GO:0016324(apical plasma membrane)//GO:0005829(cytosol)	GO:0008331(high voltage-gated calcium channel activity)//GO:0019901(protein kinase binding)//GO:0005245(voltage-gated calcium channel activity)	GO:0007411(axon guidance)//GO:0061337(cardiac conduction)//GO:0070588(calcium ion transmembrane transport)//GO:0007268(synaptic transmission)//GO:1901385(regulation of voltage-gated calcium channel activity)//GO:0050852(T cell receptor signaling pathway)//GO:0007528(neuromuscular junction development)//GO:0006816(calcium ion transport)//GO:0006810(transport)//GO:0051899(membrane depolarization)
ENSG00000156675	3.55839	3.32304	5.31935	0.0210899	0.332479	up	175	497	70	45	4	15	3.28197	5.30601	2.70568	1.42889	-1.49282	0.310331	RAB11FIP1	protein_coding	80223	NOEL1A|RCP|rab11-FIP1	MIM:608737|HGNC:HGNC:30265|Ensembl:ENSG00000156675|HPRD:09787|Vega:OTTHUMG00000164026	RAB11 family interacting protein 1 (class I)	hsa04144(Endocytosis)	GO:0043231(intracellular membrane-bounded organelle)//GO:0030670(phagocytic vesicle membrane)//GO:0005737(cytoplasm)//GO:0055037(recycling endosome)	GO:0017137(Rab GTPase binding)	GO:0015031(protein transport)//GO:0045055(regulated exocytosis)//GO:0070164(negative regulation of adiponectin secretion)
ENSG00000160917	3.54851	3.59744	4.54075	0.0330972	0.366763	up	183	277	320	128	0	46	3.3456	4.46647	4.87532	2.89039	-2.92017	1.81951	CPSF4	protein_coding	10898	CPSF30|NAR|NEB-1|NEB1	MIM:603052|HGNC:HGNC:2327|Ensembl:ENSG00000160917|HPRD:04338|Vega:OTTHUMG00000154599	cleavage and polyadenylation specific factor 4	hsa03015(mRNA surveillance pathway)//hsa05164(Influenza A)	GO:0005654(nucleoplasm)//GO:0005847(mRNA cleavage and polyadenylation specificity factor complex)	GO:0044822(poly(A) RNA binding)//GO:0003676(nucleic acid binding)//GO:0008270(zinc ion binding)//GO:0005515(protein binding)//GO:0046872(metal ion binding)	GO:0010467(gene expression)//GO:0046778(modification by virus of host mRNA processing)//GO:0019048(modulation by virus of host morphology or physiology)//GO:0006397(mRNA processing)//GO:0019054(modulation by virus of host process)//GO:0019058(viral life cycle)//GO:0008033(tRNA processing)
ENSG00000106366	3.53583	6.85225	38.8841	4.49721e-10	2.83193e-06	up	5203	4112	429	257	250	179	8.15682	8.35029	5.29657	3.88305	3.81583	3.73907	SERPINE1	protein_coding	5054	PAI|PAI-1|PAI1|PLANH1	MIM:173360|HGNC:HGNC:8583|Ensembl:ENSG00000106366|HPRD:01418|Vega:OTTHUMG00000157107	serpin peptidase inhibitor, clade E (nexin, plasminogen activator inhibitor type 1), member 1	hsa04066(HIF-1 signaling pathway)//hsa04115(p53 signaling pathway)//hsa04390(Hippo signaling pathway)//hsa04610(Complement and coagulation cascades)//	GO:0005886(plasma membrane)//GO:0070062(extracellular exosome)//GO:0005576(extracellular region)//GO:0031093(platelet alpha granule lumen)//GO:0031012(extracellular matrix)//GO:0005615(extracellular space)	GO:0005102(receptor binding)//GO:0002020(protease binding)//GO:0005515(protein binding)//GO:0004867(serine-type endopeptidase inhibitor activity)	GO:0030168(platelet activation)//GO:0050829(defense response to Gram-negative bacterium)//GO:0014912(negative regulation of smooth muscle cell migration)//GO:0030194(positive regulation of blood coagulation)//GO:0007179(transforming growth factor beta receptor signaling pathway)//GO:0010469(regulation of receptor activity)//GO:0007623(circadian rhythm)//GO:2000352(negative regulation of endotheli…
ENSG00000162910	3.48753	2.86813	3.98722	0.0458466	0.404572	up	180	71	229	64	0	41	3.32206	2.52728	4.39517	1.91586	-2.92017	1.66007	MRPL55	protein_coding	128308	AAVG5835|L55nt|MRP-L55|PRO19675	MIM:611859|HGNC:HGNC:16686|Ensembl:ENSG00000162910|HPRD:14773|Vega:OTTHUMG00000037965	mitochondrial ribosomal protein L55		GO:0005743(mitochondrial inner membrane)//GO:0005840(ribosome)//GO:0005762(mitochondrial large ribosomal subunit)	GO:0003735(structural constituent of ribosome)	GO:0070124(mitochondrial translational initiation)//GO:0006996(organelle organization)//GO:0006412(translation)//GO:0032543(mitochondrial translation)//GO:0070125(mitochondrial translational elongation)//GO:0070126(mitochondrial translational termination)
ENSG00000076382	3.41702	3.9056	6.39361	0.0114532	0.278962	up	150	834	106	56	7	21	3.06284	6.05087	3.29436	1.73042	-0.935887	0.751159	SPAG5	protein_coding	10615	DEEPEST|MAP126|hMAP126	MIM:615562|HGNC:HGNC:13452|Ensembl:ENSG00000076382|HPRD:10246|Vega:OTTHUMG00000166586	sperm associated antigen 5		GO:0034451(centriolar satellite)//GO:0072686(mitotic spindle)//GO:0000776(kinetochore)//GO:0035371(microtubule plus-end)//GO:0030496(midbody)//GO:0005876(spindle microtubule)//GO:0000777(condensed chromosome kinetochore)//GO:0005654(nucleoplasm)//GO:0005634(nucleus)//GO:0005737(cytoplasm)//GO:0000922(spindle pole)	GO:0005515(protein binding)	GO:0051988(regulation of attachment of spindle microtubules to kinetochore)//GO:0051301(cell division)//GO:0051294(establishment of spindle orientation)//GO:0071539(protein localization to centrosome)//GO:0007051(spindle organization)//GO:0000070(mitotic sister chromatid segregation)//GO:0007059(chromosome segregation)
ENSG00000133110	3.40329	8.9562	33.0222	9.1111e-09	2.66299e-05	up	29400	12714	1753	553	1832	880	10.6547	9.9784	7.32368	4.98163	6.67751	6.0252	POSTN	protein_coding	10631	OSF-2|OSF2|PDLPOSTN|PN	MIM:608777|HGNC:HGNC:16953|Ensembl:ENSG00000133110|HPRD:12295|Vega:OTTHUMG00000016751	periostin, osteoblast specific factor		GO:0005578(proteinaceous extracellular matrix)//GO:0031012(extracellular matrix)//GO:0031594(neuromuscular junction)//GO:0005615(extracellular space)//GO:0005802(trans-Golgi network)	GO:0050839(cell adhesion molecule binding)//GO:0008201(heparin binding)//GO:0005515(protein binding)//GO:0046872(metal ion binding)	GO:0014850(response to muscle activity)//GO:1990523(bone regeneration)//GO:0071307(cellular response to vitamin K)//GO:0014911(positive regulation of smooth muscle cell migration)//GO:0032355(response to estradiol)//GO:0001953(negative regulation of cell-matrix adhesion)//GO:0001666(response to hypoxia)//GO:0001501(skeletal system development)//GO:0030198(extracellular matrix organization)//GO:00…
ENSG00000174516	3.36161	4.1579	10.7574	0.00103864	0.110793	up	127	638	436	15	96	38	2.82683	5.66526	5.31984	-0.0210166	2.45655	1.5552	PELI3	protein_coding	246330	-	MIM:609827|HGNC:HGNC:30010|Ensembl:ENSG00000174516|HPRD:17535|Vega:OTTHUMG00000167109	pellino E3 ubiquitin protein ligase family member 3		GO:0005829(cytosol)	GO:0016874(ligase activity)//GO:0005515(protein binding)	GO:0010804(negative regulation of tumor necrosis factor-mediated signaling pathway)//GO:2001237(negative regulation of extrinsic apoptotic signaling pathway)//GO:0008063(Toll signaling pathway)//GO:0016567(protein ubiquitination)
ENSG00000109534	3.36138	3.5539	4.44503	0.035003	0.37215	up	163	311	283	130	3	37	3.18093	4.63256	4.6989	2.91236	-1.7393	1.51848	GAR1	protein_coding	54433	NOLA1	MIM:606468|HGNC:HGNC:14264|Ensembl:ENSG00000109534|HPRD:07569|Vega:OTTHUMG00000161108	GAR1 ribonucleoprotein	hsa03008(Ribosome biogenesis in eukaryotes)	GO:0005697(telomerase holoenzyme complex)//GO:0031429(box H/ACA snoRNP complex)//GO:0072589(box H/ACA scaRNP complex)//GO:0000784(nuclear chromosome, telomeric region)//GO:0090661(box H/ACA telomerase RNP complex)//GO:0005730(nucleolus)//GO:0005634(nucleus)	GO:0044822(poly(A) RNA binding)//GO:0034513(box H/ACA snoRNA binding)//GO:0070034(telomerase RNA binding)//GO:0005515(protein binding)//GO:0005261(cation channel activity)	GO:0007004(telomere maintenance via telomerase)//GO:0006364(rRNA processing)//GO:0001522(pseudouridine synthesis)//GO:0098655(cation transmembrane transport)
ENSG00000101605	3.34742	2.81463	3.91868	0.0477523	0.40969	up	103	163	201	53	8	15	2.53089	3.70748	4.20828	1.65423	-0.789555	0.310331	MYOM1	protein_coding	8736	SKELEMIN	MIM:603508|HGNC:HGNC:7613|Ensembl:ENSG00000101605|HPRD:04618|Vega:OTTHUMG00000178209	myomesin 1		GO:0031430(M band)//GO:0005863(striated muscle myosin thick filament)	GO:0008307(structural constituent of muscle)//GO:0005515(protein binding)//GO:0042802(identical protein binding)//GO:0042803(protein homodimerization activity)	GO:0002230(positive regulation of defense response to virus by host)//GO:0098779(mitophagy in response to mitochondrial depolarization)//GO:0006936(muscle contraction)//GO:0098792(xenophagy)
ENSG00000054967	3.29899	2.62041	4.05486	0.0440444	0.39861	up	32	172	171	1	68	18	0.915767	3.78425	3.97689	-2.40349	1.97328	0.547517	RELT	protein_coding	84957	TNFRSF19L|TRLT	MIM:611211|HGNC:HGNC:13764|Ensembl:ENSG00000054967|HPRD:15544|Vega:OTTHUMG00000167973	RELT tumor necrosis factor receptor	hsa04060(Cytokine-cytokine receptor interaction)	GO:0005887(integral component of plasma membrane)//GO:0005737(cytoplasm)//GO:0070062(extracellular exosome)	GO:0005031(tumor necrosis factor-activated receptor activity)	GO:0007275(multicellular organism development)//GO:0042127(regulation of cell proliferation)//GO:0097190(apoptotic signaling pathway)//GO:0006954(inflammatory response)//GO:0043410(positive regulation of MAPK cascade)//GO:0032496(response to lipopolysaccharide)//GO:0006955(immune response)//GO:0033209(tumor necrosis factor-mediated signaling pathway)//GO:0042981(regulation of apoptotic process)
ENSG00000095906	3.29753	3.34945	4.078	0.0434452	0.397258	up	163	431	120	74	1	28	3.18093	5.10119	3.47106	2.11848	-2.41186	1.13761	NUBP2	protein_coding	10101	CFD1|NBP 2|NUBP1	MIM:610779|HGNC:HGNC:8042|Ensembl:ENSG00000095906|HPRD:14846|Vega:OTTHUMG00000128639	nucleotide binding protein 2		GO:0005634(nucleus)//GO:0005814(centriole)//GO:0005929(cilium)//GO:0031616(spindle pole centrosome)	GO:0005524(ATP binding)//GO:0000166(nucleotide binding)//GO:0051539(4 iron, 4 sulfur cluster binding)//GO:0046872(metal ion binding)//GO:0005515(protein binding)	GO:0044281(small molecule metabolic process)//GO:0016226(iron-sulfur cluster assembly)//GO:0030030(cell projection organization)
ENSG00000103507	3.27215	4.17828	6.68314	0.00973288	0.256282	up	410	572	278	170	3	65	4.49896	5.50815	4.67331	3.29341	-1.7393	2.30244	BCKDK	protein_coding	10295	BCKDKD|BDK	MIM:614901|HGNC:HGNC:16902|Ensembl:ENSG00000103507|HPRD:12523|Vega:OTTHUMG00000047356	branched chain ketoacid dehydrogenase kinase		GO:0005947(mitochondrial alpha-ketoglutarate dehydrogenase complex)//GO:0005739(mitochondrion)//GO:0005759(mitochondrial matrix)	GO:0005524(ATP binding)//GO:0005515(protein binding)//GO:0047323([3-methyl-2-oxobutanoate dehydrogenase (acetyl-transferring)] kinase activity)//GO:0016301(kinase activity)//GO:0004674(protein serine/threonine kinase activity)	GO:0044281(small molecule metabolic process)//GO:0009083(branched-chain amino acid catabolic process)//GO:0016310(phosphorylation)//GO:0006468(protein phosphorylation)//GO:0009063(cellular amino acid catabolic process)//GO:0034641(cellular nitrogen compound metabolic process)
ENSG00000163013	3.25698	3.12753	5.2694	0.0217035	0.333852	up	219	141	260	23	41	16	3.6016	3.50058	4.57725	0.526769	1.27499	0.393801	FBXO41	protein_coding	150726	FBX41	MIM:609108|HGNC:HGNC:29409|Ensembl:ENSG00000163013|Vega:OTTHUMG00000164127	F-box protein 41
ENSG00000148773	3.24804	3.89762	7.77312	0.00530294	0.211703	up	543	410	179	18	116	34	4.90222	5.02941	4.04231	0.20942	2.72357	1.40234	MKI67	protein_coding	4288	KIA|MIB-|MIB-1|PPP1R105	MIM:176741|HGNC:HGNC:7107|Ensembl:ENSG00000148773|HPRD:08902|Vega:OTTHUMG00000019255	marker of proliferation Ki-67		GO:0016020(membrane)//GO:0000793(condensed chromosome)//GO:0005730(nucleolus)//GO:0005634(nucleus)//GO:0000775(chromosome, centromeric region)//GO:0005737(cytoplasm)	GO:0005524(ATP binding)//GO:0044822(poly(A) RNA binding)//GO:0005515(protein binding)//GO:0008022(protein C-terminus binding)	GO:0072574(hepatocyte proliferation)//GO:0007126(meiotic nuclear division)//GO:0031100(organ regeneration)//GO:0030212(hyaluronan metabolic process)//GO:0008283(cell proliferation)//GO:0034605(cellular response to heat)//GO:0014070(response to organic cyclic compound)//GO:1990705(cholangiocyte proliferation)//GO:0006259(DNA metabolic process)
ENSG00000165724	3.23847	3.57132	6.84939	0.00886714	0.248767	up	368	396	132	24	69	23	4.344	4.9795	3.607	0.582646	1.99364	0.872523	ZMYND19	protein_coding	116225	MIZIP	MIM:611424|HGNC:HGNC:21146|Ensembl:ENSG00000165724|HPRD:15743|Vega:OTTHUMG00000020992	zinc finger MYND-type containing 19		GO:0045202(synapse)//GO:0005886(plasma membrane)//GO:0005737(cytoplasm)	GO:0046872(metal ion binding)//GO:0005515(protein binding)
ENSG00000172663	3.22651	3.91542	6.55794	0.0104417	0.264756	up	191	9	790	70	1	34	3.40654	-0.241068	6.17523	2.04081	-2.41186	1.40234	TMEM134	protein_coding	80194	-	HGNC:HGNC:26142|Ensembl:ENSG00000172663|HPRD:08642|Vega:OTTHUMG00000168034	transmembrane protein 134		GO:0016021(integral component of membrane)
ENSG00000148384	3.22284	3.94904	7.59354	0.00585778	0.215381	up	268	106	685	54	28	23	3.89003	3.09449	5.96988	1.68008	0.760902	0.872523	INPP5E	protein_coding	56623	CORS1|CPD4|JBTS1|MORMS|PPI5PIV	MIM:613037|HGNC:HGNC:21474|Ensembl:ENSG00000148384|HPRD:17151|Vega:OTTHUMG00000020927	inositol polyphosphate-5-phosphatase E	hsa00562(Inositol phosphate metabolism)//	GO:0032580(Golgi cisterna membrane)//GO:0005930(axoneme)//GO:0005886(plasma membrane)//GO:0001726(ruffle)//GO:0072372(primary cilium)//GO:0005829(cytosol)//GO:0005856(cytoskeleton)	GO:0004445(inositol-polyphosphate 5-phosphatase activity)//GO:0004439(phosphatidylinositol-4,5-bisphosphate 5-phosphatase activity)	GO:0010976(positive regulation of neuron projection development)//GO:0044281(small molecule metabolic process)//GO:0046856(phosphatidylinositol dephosphorylation)//GO:0006644(phospholipid metabolic process)//GO:0006996(organelle organization)//GO:0006661(phosphatidylinositol biosynthetic process)//GO:0008150(biological_process)//GO:0046855(inositol phosphate dephosphorylation)
ENSG00000162591	3.22165	3.49388	5.43424	0.0197457	0.324973	up	282	12	468	100	1	27	3.96285	0.116526	5.4217	2.54142	-2.41186	1.08834	MEGF6	protein_coding	1953	EGFL3	MIM:604266|HGNC:HGNC:3232|HPRD:11973	multiple EGF like domains 6		GO:0005575(cellular_component)//GO:0005576(extracellular region)	GO:0005515(protein binding)//GO:0005509(calcium ion binding)	GO:0008150(biological_process)
ENSG00000091732	3.10946	3.55039	4.42268	0.0354643	0.374134	up	335	137	286	168	1	62	4.20938	3.45955	4.71403	3.27657	-2.41186	2.23614	ZC3HC1	protein_coding	51530	HSPC216|NIPA	HGNC:HGNC:29913|Ensembl:ENSG00000091732|Vega:OTTHUMG00000157648	zinc finger C3HC-type containing 1		GO:0031965(nuclear membrane)//GO:0005634(nucleus)	GO:0019901(protein kinase binding)//GO:0008270(zinc ion binding)//GO:0005515(protein binding)	GO:0007067(mitotic nuclear division)//GO:2001240(negative regulation of extrinsic apoptotic signaling pathway in absence of ligand)//GO:0016567(protein ubiquitination)//GO:0051301(cell division)
ENSG00000112425	3.10918	4.03376	6.08511	0.0136326	0.297353	up	501	374	263	194	4	69	4.78662	4.89739	4.59371	3.48153	-1.49282	2.38636	EPM2A	protein_coding	7957	EPM2|MELF	MIM:607566|HGNC:HGNC:3413|Ensembl:ENSG00000112425|HPRD:06345|Vega:OTTHUMG00000015747	epilepsy, progressive myoclonus type 2A, Lafora disease (laforin)		GO:0005886(plasma membrane)//GO:0005829(cytosol)//GO:0005844(polysome)//GO:0005783(endoplasmic reticulum)//GO:0005634(nucleus)//GO:0005737(cytoplasm)	GO:0008138(protein tyrosine/serine/threonine phosphatase activity)//GO:2001070(starch binding)//GO:0019203(carbohydrate phosphatase activity)//GO:0004722(protein serine/threonine phosphatase activity)//GO:0030246(carbohydrate binding)//GO:0005515(protein binding)//GO:0004725(protein tyrosine phosphatase activity)	GO:0046959(habituation)//GO:0044281(small molecule metabolic process)//GO:0006914(autophagy)//GO:0005978(glycogen biosynthetic process)//GO:0006006(glucose metabolic process)//GO:0032007(negative regulation of TOR signaling)//GO:0005975(carbohydrate metabolic process)//GO:0005977(glycogen metabolic process)//GO:0016239(positive regulation of macroautophagy)//GO:0007399(nervous system development)…
ENSG00000198055	3.08952	3.04229	4.48551	0.0341834	0.370186	up	183	104	283	37	26	14	3.3456	3.06744	4.6989	1.16171	0.662613	0.221733	GRK6	protein_coding	2870	GPRK6	MIM:600869|HGNC:HGNC:4545|Ensembl:ENSG00000198055|HPRD:02925|Vega:OTTHUMG00000163401	G protein-coupled receptor kinase 6	hsa04062(Chemokine signaling pathway)//hsa04144(Endocytosis)//hsa05032(Morphine addiction)	GO:0016020(membrane)//GO:0005886(plasma membrane)//GO:0005829(cytosol)	GO:0004703(G-protein coupled receptor kinase activity)//GO:0005524(ATP binding)//GO:0005515(protein binding)//GO:0047696(beta-adrenergic receptor kinase activity)	GO:0008277(regulation of G-protein coupled receptor protein signaling pathway)//GO:0016055(Wnt signaling pathway)//GO:0010360(negative regulation of anion channel activity)//GO:0002029(desensitization of G-protein coupled receptor protein signaling pathway)//GO:0006468(protein phosphorylation)//GO:0007165(signal transduction)
ENSG00000168646	3.07718	3.47209	4.23316	0.0396416	0.387478	up	264	64	357	171	1	53	3.86853	2.38114	5.0325	3.30176	-2.41186	2.01672	AXIN2	protein_coding	8313	AXIL|ODCRCS	MIM:604025|HGNC:HGNC:904|Ensembl:ENSG00000168646|HPRD:04935|Vega:OTTHUMG00000179353	axin 2	hsa04310(Wnt signaling pathway)//hsa04390(Hippo signaling pathway)//hsa04550(Signaling pathways regulating pluripotency of stem cells)//hsa05200(Pathways in cancer)//hsa05210(Colorectal cancer)//hsa05213(Endometrial cancer)//hsa05217(Basal cell carcinoma)	GO:0005886(plasma membrane)//GO:0005881(cytoplasmic microtubule)//GO:0005938(cell cortex)//GO:0030877(beta-catenin destruction complex)//GO:0005794(Golgi apparatus)//GO:0005829(cytosol)//GO:0014069(postsynaptic density)//GO:0005813(centrosome)//GO:0015630(microtubule cytoskeleton)//GO:0005654(nucleoplasm)//GO:0005634(nucleus)//GO:0005737(cytoplasm)//GO:0016023(cytoplasmic, membrane-bounded vesicl…	GO:0031625(ubiquitin protein ligase binding)//GO:0008013(beta-catenin binding)//GO:0019901(protein kinase binding)//GO:0019899(enzyme binding)//GO:0070016(armadillo repeat domain binding)//GO:0070411(I-SMAD binding)//GO:0005096(GTPase activator activity)//GO:0005515(protein binding)	GO:0048255(mRNA stabilization)//GO:0010942(positive regulation of cell death)//GO:0034613(cellular protein localization)//GO:0090244(Wnt signaling pathway involved in somitogenesis)//GO:0008285(negative regulation of cell proliferation)//GO:0043570(maintenance of DNA repeat elements)//GO:0035414(negative regulation of catenin import into nucleus)//GO:0070602(regulation of centromeric sister chrom…
ENSG00000128973	3.05327	3.40087	5.49343	0.0190881	0.323718	up	499	63	236	104	6	33	4.78087	2.359	4.43834	2.59674	-1.09875	1.36146	CLN6	protein_coding	54982	CLN4A|HsT18960|nclf	MIM:606725|HGNC:HGNC:2077|Ensembl:ENSG00000128973|HPRD:05991|Vega:OTTHUMG00000133286	ceroid-lipofuscinosis, neuronal 6, late infantile, variant		GO:0005783(endoplasmic reticulum)//GO:0016020(membrane)//GO:0016021(integral component of membrane)//GO:0005789(endoplasmic reticulum membrane)//GO:0005788(endoplasmic reticulum lumen)	GO:0005515(protein binding)//GO:0042803(protein homodimerization activity)	GO:0045862(positive regulation of proteolysis)//GO:0001573(ganglioside metabolic process)//GO:0030163(protein catabolic process)//GO:0008203(cholesterol metabolic process)//GO:0007601(visual perception)//GO:0044265(cellular macromolecule catabolic process)//GO:0030203(glycosaminoglycan metabolic process)//GO:0007042(lysosomal lumen acidification)//GO:0031987(locomotion involved in locomotory beha…
ENSG00000227500	3.0395	4.02546	7.43909	0.00638222	0.21761	up	288	222	593	41	88	30	3.99297	4.14928	5.76228	1.30148	2.33418	1.23135	SCAMP4	protein_coding	113178	SCAMP-4	MIM:613764|HGNC:HGNC:30385|Ensembl:ENSG00000227500|HPRD:11536|Vega:OTTHUMG00000154590	secretory carrier membrane protein 4		GO:0030133(transport vesicle)//GO:0016021(integral component of membrane)		GO:0015031(protein transport)
ENSG00000254901	3.02679	3.72457	6.64222	0.009959	0.258969	up	211	413	288	40	53	37	3.54851	5.03989	4.72403	1.26778	1.62741	1.51848	BORCS8	protein_coding	729991	MEF2BNB	MIM:616601|HGNC:HGNC:37247|Ensembl:ENSG00000064489|Ensembl:ENSG00000254901|Vega:OTTHUMG00000166546	BLOC-1 related complex subunit 8
ENSG00000125965	2.99414	4.83022	9.93814	0.00161889	0.135725	up	267	754	844	180	64	63	3.88468	5.90569	6.27045	3.37479	1.88885	2.25858	GDF5	protein_coding	8200	BDA1C|BMP-14|BMP14|CDMP1|LAP-4|LAP4|OS5|SYM1B|SYNS2	MIM:601146|HGNC:HGNC:4220|Ensembl:ENSG00000125965|HPRD:03092|Vega:OTTHUMG00000032341	growth differentiation factor 5	hsa04060(Cytokine-cytokine receptor interaction)//hsa04350(TGF-beta signaling pathway)//hsa04390(Hippo signaling pathway)	GO:0005622(intracellular)//GO:0005886(plasma membrane)//GO:0005576(extracellular region)//GO:0005615(extracellular space)	GO:0008083(growth factor activity)//GO:0005125(cytokine activity)//GO:0005160(transforming growth factor beta receptor binding)//GO:0042802(identical protein binding)//GO:0036122(BMP binding)//GO:0005515(protein binding)	GO:0060591(chondroblast differentiation)//GO:0030326(embryonic limb morphogenesis)//GO:0035136(forelimb morphogenesis)//GO:0032332(positive regulation of chondrocyte differentiation)//GO:0002062(chondrocyte differentiation)//GO:0007179(transforming growth factor beta receptor signaling pathway)//GO:0030509(BMP signaling pathway)//GO:0010862(positive regulation of pathway-restricted SMAD protein p…
ENSG00000188487	2.98541	4.58365	9.04732	0.0026308	0.168132	up	532	52	957	265	3	98	4.87283	2.09	6.45143	3.92688	-1.7393	2.88172	INSC	protein_coding	387755	-	MIM:610668|HGNC:HGNC:33116|Ensembl:ENSG00000188487|Vega:OTTHUMG00000165838	inscuteable homolog (Drosophila)		GO:0045177(apical part of cell)//GO:0005938(cell cortex)		GO:0007399(nervous system development)//GO:0060487(lung epithelial cell differentiation)//GO:0000132(establishment of mitotic spindle orientation)
ENSG00000182379	2.9755	3.29194	4.98917	0.0255064	0.345243	up	412	146	175	88	15	27	4.50594	3.55027	4.00997	2.36145	-0.0452349	1.08834	NXPH4	protein_coding	11247	NPH4	MIM:604637|HGNC:HGNC:8078|Ensembl:ENSG00000182379|HPRD:06866|Vega:OTTHUMG00000171241	neurexophilin 4		GO:0005575(cellular_component)//GO:0005576(extracellular region)	GO:0003674(molecular_function)	GO:0007218(neuropeptide signaling pathway)
ENSG00000188493	2.97496	3.57998	4.97935	0.0256516	0.345243	up	127	191	462	59	28	25	2.82683	3.93404	5.40314	1.80278	0.760902	0.984465	C19orf54	protein_coding	284325	-	HGNC:HGNC:24758|Ensembl:ENSG00000188493|HPRD:13449|Vega:OTTHUMG00000150174	chromosome 19 open reading frame 54
ENSG00000182858	2.97237	3.70641	4.54111	0.0330902	0.366763	up	357	248	241	61	4	171	4.30051	4.30794	4.4684	1.84908	-1.49282	3.67378	ALG12	protein_coding	79087	CDG1G|ECM39|PP14673|hALG12	MIM:607144|HGNC:HGNC:19358|HPRD:06189	ALG12, alpha-1,6-mannosyltransferase	hsa00510(N-Glycan biosynthesis)//	GO:0005783(endoplasmic reticulum)//GO:0016020(membrane)//GO:0016021(integral component of membrane)//GO:0005789(endoplasmic reticulum membrane)	GO:0052917(dol-P-Man:Man(7)GlcNAc(2)-PP-Dol alpha-1,6-mannosyltransferase activity)//GO:0000009(alpha-1,6-mannosyltransferase activity)//GO:0016757(transferase activity, transferring glycosyl groups)//GO:0000030(mannosyltransferase activity)	GO:0044267(cellular protein metabolic process)//GO:0008152(metabolic process)//GO:0006488(dolichol-linked oligosaccharide biosynthetic process)//GO:0006457(protein folding)//GO:0097502(mannosylation)//GO:0043687(post-translational protein modification)//GO:0006487(protein N-linked glycosylation)//GO:0018279(protein N-linked glycosylation via asparagine)
ENSG00000114270	2.96698	5.18876	12.3633	0.000437845	0.0654213	up	1118	859	564	17	435	161	5.94084	6.09339	5.69013	0.136622	4.60915	3.58777	COL7A1	protein_coding	1294	EBD1|EBDCT|EBR1|NDNC8	MIM:120120|HGNC:HGNC:2214|Ensembl:ENSG00000114270|HPRD:00358|Vega:OTTHUMG00000133541	collagen type VII alpha 1	hsa04974(Protein digestion and absorption)	GO:0005604(basement membrane)//GO:0033116(endoplasmic reticulum-Golgi intermediate compartment membrane)//GO:0005576(extracellular region)//GO:0005590(collagen type VII trimer)//GO:0005788(endoplasmic reticulum lumen)//GO:0000139(Golgi membrane)//GO:0030134(ER to Golgi transport vesicle)//GO:0031012(extracellular matrix)//GO:0005615(extracellular space)	GO:0004867(serine-type endopeptidase inhibitor activity)//GO:0005515(protein binding)//GO:0042802(identical protein binding)	GO:0061024(membrane organization)//GO:0044267(cellular protein metabolic process)//GO:0035987(endodermal cell differentiation)//GO:0022617(extracellular matrix disassembly)//GO:0030198(extracellular matrix organization)//GO:0008544(epidermis development)//GO:0007155(cell adhesion)//GO:0048208(COPII vesicle coating)//GO:0043687(post-translational protein modification)//GO:0030574(collagen cataboli…
ENSG00000145882	2.93823	3.85741	6.21431	0.0126722	0.293418	up	407	183	400	144	15	52	4.48843	3.87285	5.19595	3.05745	-0.0452349	1.99014	PCYOX1L	protein_coding	78991	-	HGNC:HGNC:28477|Ensembl:ENSG00000145882|HPRD:14552|Vega:OTTHUMG00000130052	prenylcysteine oxidase 1 like		GO:0005774(vacuolar membrane)//GO:0005576(extracellular region)//GO:0016020(membrane)	GO:0001735(prenylcysteine oxidase activity)	GO:0055114(oxidation-reduction process)//GO:0030328(prenylcysteine catabolic process)//GO:0030327(prenylated protein catabolic process)
ENSG00000140398	2.92872	4.97357	10.2724	0.00135034	0.126193	up	280	516	1209	204	44	96	3.95267	5.35996	6.7882	3.5532	1.37149	2.85251	NEIL1	protein_coding	79661	FPG1|NEI1|hFPG1	MIM:608844|HGNC:HGNC:18448|Ensembl:ENSG00000140398|HPRD:12314|Vega:OTTHUMG00000142821	nei like DNA glycosylase 1	hsa03410(Base excision repair)	GO:0005654(nucleoplasm)//GO:0005634(nucleus)//GO:0005694(chromosome)//GO:0005737(cytoplasm)//GO:0005815(microtubule organizing center)	GO:0019104(DNA N-glycosylase activity)//GO:0008270(zinc ion binding)//GO:0003684(damaged DNA binding)//GO:0003906(DNA-(apurinic or apyrimidinic site) lyase activity)//GO:0016799(hydrolase activity, hydrolyzing N-glycosyl compounds)//GO:0016798(hydrolase activity, acting on glycosyl bonds)//GO:0008022(protein C-terminus binding)	GO:0006285(base-excision repair, AP site formation)//GO:0006979(response to oxidative stress)//GO:0006284(base-excision repair)//GO:0032074(negative regulation of nuclease activity)//GO:0045008(depyrimidination)//GO:0006289(nucleotide-excision repair)//GO:0006281(DNA repair)
ENSG00000096654	2.89681	3.58579	5.40028	0.0201336	0.327731	up	304	208	318	90	29	32	4.07034	4.05603	4.86631	2.39305	0.807644	1.31938	ZNF184	protein_coding	7738	kr-ZNF3	MIM:602277|HGNC:HGNC:12975|Ensembl:ENSG00000096654|HPRD:03785|Vega:OTTHUMG00000014478	zinc finger protein 184		GO:0005634(nucleus)	GO:0008270(zinc ion binding)//GO:0003677(DNA binding)	GO:0006351(transcription, DNA-templated)//GO:0006355(regulation of transcription, DNA-templated)
ENSG00000131747	2.88227	3.57701	5.53127	0.0186795	0.32178	up	414	333	138	30	97	27	4.51289	4.73066	3.67045	0.878894	2.47115	1.08834	TOP2A	protein_coding	7153	TOP2|TP2A	MIM:126430|HGNC:HGNC:11989|Ensembl:ENSG00000131747|HPRD:00536|Vega:OTTHUMG00000155008	topoisomerase (DNA) II alpha		GO:0009330(DNA topoisomerase complex (ATP-hydrolyzing))//GO:0009295(nucleoid)//GO:0019035(viral integration complex)//GO:0043234(protein complex)//GO:0000228(nuclear chromosome)//GO:0005814(centriole)//GO:0000793(condensed chromosome)//GO:0005730(nucleolus)//GO:0005654(nucleoplasm)//GO:0005634(nucleus)	GO:0042826(histone deacetylase binding)//GO:0005080(protein kinase C binding)//GO:0042803(protein homodimerization activity)//GO:0005524(ATP binding)//GO:0005515(protein binding)//GO:0019899(enzyme binding)//GO:0003682(chromatin binding)//GO:0000287(magnesium ion binding)//GO:0008094(DNA-dependent ATPase activity)//GO:0043130(ubiquitin binding)//GO:0046982(protein heterodimerization activity)//GO…	GO:0044267(cellular protein metabolic process)//GO:0006265(DNA topological change)//GO:0040016(embryonic cleavage)//GO:0006974(cellular response to DNA damage stimulus)//GO:0043065(positive regulation of apoptotic process)//GO:0042752(regulation of circadian rhythm)//GO:0030263(apoptotic chromosome condensation)//GO:0002244(hematopoietic progenitor cell differentiation)//GO:0006266(DNA ligation)/…
ENSG00000188266	2.86878	3.75825	5.24474	0.0220133	0.335244	up	215	241	425	106	20	49	3.5753	4.26691	5.2831	2.62363	0.319778	1.90735	HYKK	protein_coding	123688	AGPHD1	MIM:614681|HGNC:HGNC:34403|Ensembl:ENSG00000188266|HPRD:12515|Vega:OTTHUMG00000177204	hydroxylysine kinase	hsa00310(Lysine degradation)//	GO:0005759(mitochondrial matrix)	GO:0005515(protein binding)//GO:0047992(hydroxylysine kinase activity)	GO:0016310(phosphorylation)//GO:0006554(lysine catabolic process)//GO:0044281(small molecule metabolic process)//GO:0034641(cellular nitrogen compound metabolic process)
ENSG00000169696	2.84266	4.64847	5.02496	0.0249844	0.345074	up	99	316	1056	249	12	109	2.47508	4.65545	6.59325	3.83784	-0.318815	3.03258	ASPSCR1	protein_coding	79058	ASPCR1|ASPL|ASPS|RCC17|TUG|UBXD9|UBXN9	MIM:606236|HGNC:HGNC:13825|Ensembl:ENSG00000169696|HPRD:06947|Vega:OTTHUMG00000178438	alveolar soft part sarcoma chromosome region, candidate 1	hsa05202(Transcriptional misregulation in cancer)	GO:0005886(plasma membrane)//GO:0012505(endomembrane system)//GO:0009898(cytoplasmic side of plasma membrane)//GO:0048471(perinuclear region of cytoplasm)//GO:0033116(endoplasmic reticulum-Golgi intermediate compartment membrane)//GO:0005575(cellular_component)//GO:0005829(cytosol)//GO:0019898(extrinsic component of membrane)//GO:0043231(intracellular membrane-bounded organelle)//GO:0012506(vesic…	GO:0003674(molecular_function)//GO:0005515(protein binding)	GO:0046324(regulation of glucose import)//GO:0061024(membrane organization)//GO:0042593(glucose homeostasis)//GO:0008150(biological_process)//GO:0006886(intracellular protein transport)
ENSG00000159792	2.79742	3.50344	4.81679	0.0281837	0.353538	up	243	15	464	57	1	97	3.75007	0.402857	5.40935	1.75494	-2.41186	2.86719	PSKH1	protein_coding	5681	-	MIM:177015|HGNC:HGNC:9529|Ensembl:ENSG00000159792|HPRD:01511|Vega:OTTHUMG00000137548	protein serine kinase H1		GO:0005886(plasma membrane)//GO:0005789(endoplasmic reticulum membrane)//GO:0005575(cellular_component)//GO:0005794(Golgi apparatus)//GO:0016607(nuclear speck)//GO:0005815(microtubule organizing center)	GO:0005524(ATP binding)//GO:0005515(protein binding)//GO:0004674(protein serine/threonine kinase activity)	GO:0006468(protein phosphorylation)//GO:0007507(heart development)//GO:0007368(determination of left/right symmetry)
ENSG00000144063	2.79537	4.5265	6.90478	0.00859656	0.246718	up	1133	234	307	268	4	180	5.96002	4.22468	4.81576	3.94298	-1.49282	3.74703	MALL	protein_coding	7851	BENE	MIM:602022|HGNC:HGNC:6818|Ensembl:ENSG00000144063|HPRD:15997|Vega:OTTHUMG00000131196	mal, T-cell differentiation protein-like		GO:0030136(clathrin-coated vesicle)//GO:0005886(plasma membrane)//GO:0016021(integral component of membrane)//GO:0045121(membrane raft)//GO:0000139(Golgi membrane)//GO:0016023(cytoplasmic, membrane-bounded vesicle)	GO:0005515(protein binding)	GO:0042632(cholesterol homeostasis)
ENSG00000103257	2.77406	4.46235	8.24644	0.00408319	0.19689	up	283	1102	126	16	209	61	3.96792	6.45217	3.54063	0.0599548	3.56005	2.21334	SLC7A5	protein_coding	8140	4F2LC|CD98|D16S469E|E16|LAT1|MPE16|hLAT1	MIM:600182|HGNC:HGNC:11063|Ensembl:ENSG00000103257|HPRD:02552|Vega:OTTHUMG00000137658	solute carrier family 7 member 5	hsa05230(Central carbon metabolism in cancer)	GO:0016021(integral component of membrane)//GO:0070062(extracellular exosome)//GO:0016020(membrane)//GO:0005886(plasma membrane)//GO:0005829(cytosol)//GO:0043231(intracellular membrane-bounded organelle)//GO:0005737(cytoplasm)//GO:0016324(apical plasma membrane)	GO:0015179(L-amino acid transmembrane transporter activity)//GO:0015297(antiporter activity)//GO:0015175(neutral amino acid transmembrane transporter activity)//GO:0015171(amino acid transmembrane transporter activity)//GO:0042605(peptide antigen binding)	GO:0015804(neutral amino acid transport)//GO:1902475(L-alpha-amino acid transmembrane transport)//GO:0007596(blood coagulation)//GO:0030154(cell differentiation)//GO:0050900(leukocyte migration)//GO:0006865(amino acid transport)//GO:0006520(cellular amino acid metabolic process)//GO:0055085(transmembrane transport)//GO:0007399(nervous system development)//GO:0003333(amino acid transmembrane trans…
ENSG00000006327	2.74143	3.47744	4.3844	0.0362692	0.375816	up	288	390	119	80	24	35	3.99297	4.95756	3.45913	2.22765	0.557135	1.4421	TNFRSF12A	protein_coding	51330	CD266|FN14|TWEAKR	MIM:605914|HGNC:HGNC:18152|Ensembl:ENSG00000006327|HPRD:05801|Vega:OTTHUMG00000129001	tumor necrosis factor receptor superfamily member 12A	hsa04060(Cytokine-cytokine receptor interaction)	GO:0005886(plasma membrane)//GO:0016021(integral component of membrane)//GO:0001726(ruffle)//GO:0009986(cell surface)	GO:0005515(protein binding)	GO:0045765(regulation of angiogenesis)//GO:2001238(positive regulation of extrinsic apoptotic signaling pathway)//GO:0043065(positive regulation of apoptotic process)//GO:0061041(regulation of wound healing)//GO:0006931(substrate-dependent cell migration, cell attachment to substrate)//GO:0097191(extrinsic apoptotic signaling pathway)//GO:0033209(tumor necrosis factor-mediated signaling pathway)/…
ENSG00000140931	2.73756	4.02495	3.84795	0.0498068	0.41489	up	548	351	181	295	0	77	4.91539	4.80624	4.05821	4.08033	-2.92017	2.54083	CMTM3	protein_coding	123920	BNAS2|CKLFSF3	MIM:607886|HGNC:HGNC:19174|Ensembl:ENSG00000140931|HPRD:16259|Vega:OTTHUMG00000137503	CKLF like MARVEL transmembrane domain containing 3		GO:0031965(nuclear membrane)//GO:0016021(integral component of membrane)//GO:0005615(extracellular space)//GO:0005737(cytoplasm)	GO:0005515(protein binding)//GO:0005125(cytokine activity)	GO:0050861(positive regulation of B cell receptor signaling pathway)//GO:0006935(chemotaxis)
ENSG00000187741	2.72778	3.57111	5.1784	0.0228694	0.337632	up	413	195	253	62	38	50	4.50942	3.96368	4.5381	1.87169	1.17157	1.93548	FANCA	protein_coding	2175	FA|FA-H|FA1|FAA|FACA|FAH|FANCH	MIM:607139|HGNC:HGNC:3582|Ensembl:ENSG00000187741|HPRD:06186|Vega:OTTHUMG00000173049	Fanconi anemia complementation group A	hsa03460(Fanconi anemia pathway)	GO:0005654(nucleoplasm)//GO:0005634(nucleus)//GO:0043240(Fanconi anaemia nuclear complex)//GO:0005737(cytoplasm)	GO:0005515(protein binding)	GO:0007140(male meiosis)//GO:0008584(male gonad development)//GO:0036297(interstrand cross-link repair)//GO:0042127(regulation of cell proliferation)//GO:0006461(protein complex assembly)//GO:0006281(DNA repair)//GO:0008585(female gonad development)
ENSG00000140553	2.70877	5.13898	8.21129	0.00416306	0.19689	up	573	574	990	375	8	292	4.97947	5.51317	6.50027	4.4241	-0.789555	4.43955	UNC45A	protein_coding	55898	GC-UNC45|GCUNC-45|GCUNC45|IRO039700|SMAP-1|SMAP1|UNC-45A	MIM:611219|HGNC:HGNC:30594|Ensembl:ENSG00000140553|HPRD:18070|Vega:OTTHUMG00000141261	unc-45 myosin chaperone A		GO:0005634(nucleus)//GO:0048471(perinuclear region of cytoplasm)	GO:0051879(Hsp90 protein binding)//GO:0005515(protein binding)	GO:0061077(chaperone-mediated protein folding)//GO:0007517(muscle organ development)//GO:0030154(cell differentiation)
ENSG00000161036	2.67638	3.92444	4.1165	0.0424669	0.394934	up	233	48	591	243	2	80	3.69006	1.97825	5.75742	3.80298	-2.03674	2.59474	LRWD1	protein_coding	222229	CENP-33|ORCA	MIM:615167|HGNC:HGNC:21769|Ensembl:ENSG00000161036|HPRD:10904|Vega:OTTHUMG00000157718	leucine-rich repeats and WD repeat domain containing 1		GO:0005815(microtubule organizing center)//GO:0005721(pericentric heterochromatin)//GO:0031933(telomeric heterochromatin)//GO:0005664(nuclear origin of replication recognition complex)//GO:0005634(nucleus)//GO:0005737(cytoplasm)	GO:0003682(chromatin binding)//GO:0005515(protein binding)//GO:0008327(methyl-CpG binding)//GO:0035064(methylated histone binding)	GO:0016568(chromatin modification)//GO:0006270(DNA replication initiation)//GO:0071169(establishment of protein localization to chromatin)//GO:0006325(chromatin organization)
ENSG00000198729	2.6331	3.64168	4.27328	0.0387162	0.384574	up	313	167	327	163	15	51	4.11211	3.7421	4.9064	3.23358	-0.0452349	1.96307	PPP1R14C	protein_coding	81706	CPI17-like|KEPI|NY-BR-81	MIM:613242|HGNC:HGNC:14952|Ensembl:ENSG00000198729|HPRD:17890|Vega:OTTHUMG00000015818	protein phosphatase 1 regulatory inhibitor subunit 14C		GO:0016020(membrane)//GO:0005737(cytoplasm)	GO:0004865(protein serine/threonine phosphatase inhibitor activity)	GO:0042325(regulation of phosphorylation)//GO:0043086(negative regulation of catalytic activity)
ENSG00000148848	2.58201	6.21655	17.3219	3.15526e-05	0.0145754	up	5420	941	333	177	370	168	8.21575	6.22469	4.93251	3.35086	4.37703	3.64851	ADAM12	protein_coding	8038	ADAM12-OT1|CAR10|MCMP|MCMPMltna|MLTN|MLTNA	MIM:602714|HGNC:HGNC:190|Ensembl:ENSG00000148848|HPRD:04092|Vega:OTTHUMG00000019243	ADAM metallopeptidase domain 12		GO:0005654(nucleoplasm)//GO:0005886(plasma membrane)//GO:0005739(mitochondrion)//GO:0005576(extracellular region)//GO:0016021(integral component of membrane)	GO:0008237(metallopeptidase activity)//GO:0005515(protein binding)//GO:0008270(zinc ion binding)//GO:0004222(metalloendopeptidase activity)//GO:0017124(SH3 domain binding)	GO:0006508(proteolysis)//GO:0007173(epidermal growth factor receptor signaling pathway)//GO:0007155(cell adhesion)//GO:0007520(myoblast fusion)
ENSG00000100968	2.57121	4.7856	6.34797	0.0117516	0.282	up	632	209	776	339	2	315	5.1203	4.06289	6.14948	4.27944	-2.03674	4.54829	NFATC4	protein_coding	4776	NF-AT3|NF-ATC4|NFAT3	MIM:602699|HGNC:HGNC:7778|Ensembl:ENSG00000100968|HPRD:09096|Vega:OTTHUMG00000029351	nuclear factor of activated T-cells, cytoplasmic, calcineurin-dependent 4	hsa04022(cGMP-PKG signaling pathway)//hsa04310(Wnt signaling pathway)//hsa04360(Axon guidance)//hsa04921(Oxytocin signaling pathway)//hsa05161(Hepatitis B)//hsa05166(HTLV-I infection)	GO:0005667(transcription factor complex)//GO:0005634(nucleus)//GO:0045111(intermediate filament cytoskeleton)//GO:0005737(cytoplasm)//GO:0005829(cytosol)	GO:0042975(peroxisome proliferator activated receptor binding)//GO:0003700(transcription factor activity, sequence-specific DNA binding)//GO:0000978(RNA polymerase II core promoter proximal region sequence-specific DNA binding)//GO:0001078(transcriptional repressor activity, RNA polymerase II core promoter proximal region sequence-specific binding)//GO:0008134(transcription factor binding)//GO:00…	GO:0045333(cellular respiration)//GO:0007507(heart development)//GO:0048167(regulation of synaptic plasticity)//GO:2000297(negative regulation of synapse maturation)//GO:0008630(intrinsic apoptotic signaling pathway in response to DNA damage)//GO:0001569(patterning of blood vessels)//GO:0051145(smooth muscle cell differentiation)//GO:0035562(negative regulation of chromatin binding)//GO:0032760(p…
ENSG00000073050	2.56941	4.7382	9.28968	0.00230448	0.157764	up	250	554	878	54	233	75	3.79065	5.46216	6.32733	1.68008	3.71522	2.50373	XRCC1	protein_coding	7515	RCC	MIM:194360|HGNC:HGNC:12828|Ensembl:ENSG00000073050|HPRD:01909|Vega:OTTHUMG00000182699	X-ray repair complementing defective repair in Chinese hamster cells 1	hsa03410(Base excision repair)	GO:0005654(nucleoplasm)//GO:0005634(nucleus)	GO:0005515(protein binding)//GO:0019899(enzyme binding)//GO:0003684(damaged DNA binding)	GO:0006283(transcription-coupled nucleotide-excision repair)//GO:0042493(response to drug)//GO:0000012(single strand break repair)//GO:0070911(global genome nucleotide-excision repair)//GO:0001666(response to hypoxia)//GO:0006284(base-excision repair)//GO:0000724(double-strand break repair via homologous recombination)//GO:0006302(double-strand break repair)//GO:0006297(nucleotide-excision repair…
ENSG00000054148	2.54895	3.63282	4.39453	0.0360544	0.375816	up	242	119	462	49	54	41	3.74418	3.25895	5.40314	1.54595	1.65324	1.66007	PHPT1	protein_coding	29085	CGI-202|HEL-S-132P|HSPC141|PHP14	MIM:610167|HGNC:HGNC:30033|Ensembl:ENSG00000054148|HPRD:17849	phosphohistidine phosphatase 1		GO:0070062(extracellular exosome)//GO:0005829(cytosol)	GO:0019855(calcium channel inhibitor activity)//GO:0008969(phosphohistidine phosphatase activity)//GO:0044325(ion channel binding)//GO:0004721(phosphoprotein phosphatase activity)	GO:2000147(positive regulation of cell motility)//GO:0035971(peptidyl-histidine dephosphorylation)//GO:0051350(negative regulation of lyase activity)//GO:2000249(regulation of actin cytoskeleton reorganization)//GO:2000984(negative regulation of ATP citrate synthase activity)//GO:0035774(positive regulation of insulin secretion involved in cellular response to glucose stimulus)//GO:0050860(negati…
ENSG00000171135	2.53905	3.8189	5.23929	0.0220822	0.335457	up	350	295	319	69	85	48	4.27214	4.55678	4.87082	2.02072	2.28547	1.87866	JAGN1	protein_coding	84522	GL009|SCN6	MIM:616012|HGNC:HGNC:26926|Ensembl:ENSG00000171135|HPRD:13749|Vega:OTTHUMG00000128523	jagunal homolog 1		GO:0005783(endoplasmic reticulum)//GO:0016021(integral component of membrane)//GO:0005789(endoplasmic reticulum membrane)	GO:0005515(protein binding)	GO:0030223(neutrophil differentiation)//GO:0007029(endoplasmic reticulum organization)//GO:0006887(exocytosis)//GO:0050832(defense response to fungus)//GO:1990266(neutrophil migration)//GO:0016192(vesicle-mediated transport)//GO:0002446(neutrophil mediated immunity)//GO:0038158(granulocyte colony-stimulating factor signaling pathway)//GO:0015031(protein transport)
ENSG00000132382	2.53768	5.2159	8.88716	0.00287183	0.174191	up	436	891	977	404	54	169	4.58716	6.14606	6.48123	4.53093	1.65324	3.65698	MYBBP1A	protein_coding	10514	P160|PAP2	MIM:604885|HGNC:HGNC:7546|Ensembl:ENSG00000132382|HPRD:05349|Vega:OTTHUMG00000090747	MYB binding protein (P160) 1a		GO:0016020(membrane)//GO:0043231(intracellular membrane-bounded organelle)//GO:0005730(nucleolus)//GO:0005654(nucleoplasm)//GO:0042564(NLS-dependent protein nuclear import complex)//GO:0005634(nucleus)//GO:0005737(cytoplasm)	GO:0003887(DNA-directed DNA polymerase activity)//GO:0043565(sequence-specific DNA binding)//GO:0001047(core promoter binding)//GO:0008134(transcription factor binding)//GO:0044822(poly(A) RNA binding)//GO:0003714(transcription corepressor activity)//GO:0005515(protein binding)//GO:0003677(DNA binding)	GO:0045815(positive regulation of gene expression, epigenetic)//GO:0032922(circadian regulation of gene expression)//GO:2000210(positive regulation of anoikis)//GO:0006351(transcription, DNA-templated)//GO:0022904(respiratory electron transport chain)//GO:0010467(gene expression)//GO:0006913(nucleocytoplasmic transport)//GO:0001649(osteoblast differentiation)//GO:0071897(DNA biosynthetic process)…
ENSG00000132394	2.528	3.47349	3.96577	0.0464344	0.404647	up	180	184	354	69	34	45	3.32206	3.88065	5.02037	2.02072	1.02102	1.789	EEFSEC	protein_coding	60678	EFSEC|SELB	MIM:607695|HGNC:HGNC:24614|Ensembl:ENSG00000132394|HPRD:07409|Vega:OTTHUMG00000159659	eukaryotic elongation factor, selenocysteine-tRNA-specific		GO:0030529(intracellular ribonucleoprotein complex)//GO:0005622(intracellular)//GO:0005634(nucleus)//GO:0005739(mitochondrion)	GO:0003924(GTPase activity)//GO:0000049(tRNA binding)//GO:0035368(selenocysteine insertion sequence binding)//GO:0043021(ribonucleoprotein complex binding)//GO:0005525(GTP binding)//GO:0003746(translation elongation factor activity)	GO:0006412(translation)//GO:0008152(metabolic process)//GO:0044281(small molecule metabolic process)//GO:0001887(selenium compound metabolic process)//GO:0016259(selenocysteine metabolic process)//GO:0001514(selenocysteine incorporation)//GO:0034641(cellular nitrogen compound metabolic process)
ENSG00000115318	2.5167	6.69599	29.0017	7.23164e-08	0.000150976	up	2887	1939	2333	820	369	392	7.30759	7.26642	7.73574	5.54801	4.37315	4.86219	LOXL3	protein_coding	84695	LOXL	MIM:607163|HGNC:HGNC:13869|Ensembl:ENSG00000115318|HPRD:06200|Vega:OTTHUMG00000129953	lysyl oxidase like 3		GO:0016020(membrane)//GO:0005634(nucleus)//GO:0005576(extracellular region)//GO:0005615(extracellular space)//GO:0005737(cytoplasm)	GO:0005507(copper ion binding)//GO:0004720(protein-lysine 6-oxidase activity)//GO:0005044(scavenger receptor activity)//GO:0005515(protein binding)//GO:0016641(oxidoreductase activity, acting on the CH-NH2 group of donors, oxygen as acceptor)	GO:0055114(oxidation-reduction process)//GO:0045892(negative regulation of transcription, DNA-templated)//GO:0006898(receptor-mediated endocytosis)//GO:0001837(epithelial to mesenchymal transition)
ENSG00000169230	2.49277	4.09676	4.6985	0.0301889	0.358975	up	434	518	205	199	19	80	4.58057	5.36552	4.23651	3.51781	0.253793	2.59474	PRELID1	protein_coding	27166	CGI-106|PRELI|PX19|SBBI12	MIM:605733|HGNC:HGNC:30255|Ensembl:ENSG00000169230|HPRD:16149|Vega:OTTHUMG00000130847	PRELI domain containing 1		GO:0043234(protein complex)//GO:0005654(nucleoplasm)//GO:0005739(mitochondrion)//GO:0005758(mitochondrial intermembrane space)	GO:0005515(protein binding)//GO:1990050(phosphatidic acid transporter activity)	GO:1901857(positive regulation of cellular respiration)//GO:2001140(positive regulation of phospholipid transport)//GO:0015914(phospholipid transport)//GO:0090201(negative regulation of release of cytochrome c from mitochondria)//GO:0010950(positive regulation of endopeptidase activity)//GO:0010917(negative regulation of mitochondrial membrane potential)//GO:0051881(regulation of mitochondrial me…
ENSG00000125967	2.48546	3.84329	4.47326	0.0344292	0.370522	up	146	178	589	58	60	39	3.02447	3.83325	5.75254	1.77906	1.79917	1.59101	NECAB3	protein_coding	63941	APBA2BP|EFCBP3|NIP1|STIP3|SYTIP2|XB51|dJ63M2.4|dJ63M2.5	MIM:612478|HGNC:HGNC:15851|Ensembl:ENSG00000125967|HPRD:07168|Vega:OTTHUMG00000032264	N-terminal EF-hand calcium binding protein 3		GO:0005789(endoplasmic reticulum membrane)//GO:0005634(nucleus)//GO:0000137(Golgi cis cisterna)//GO:0005737(cytoplasm)	GO:0005515(protein binding)//GO:0005509(calcium ion binding)	GO:0019538(protein metabolic process)//GO:0009306(protein secretion)//GO:0042984(regulation of amyloid precursor protein biosynthetic process)
ENSG00000107262	2.45116	4.65247	7.83043	0.00513739	0.211703	up	381	631	624	171	104	91	4.39377	5.64938	5.83562	3.30176	2.56936	2.77679	BAG1	protein_coding	573	BAG-1|HAP|RAP46	MIM:601497|HGNC:HGNC:937|Ensembl:ENSG00000107262|HPRD:03292|Vega:OTTHUMG00000019766	BCL2 associated athanogene 1	hsa04141(Protein processing in endoplasmic reticulum)	GO:0005634(nucleus)//GO:0005737(cytoplasm)//GO:0005829(cytosol)	GO:0051087(chaperone binding)//GO:0051219(phosphoprotein binding)//GO:0005515(protein binding)//GO:0005057(receptor signaling protein activity)	GO:2000672(negative regulation of motor neuron apoptotic process)//GO:1900034(regulation of cellular response to heat)//GO:0035556(intracellular signal transduction)//GO:0043525(positive regulation of neuron apoptotic process)//GO:0034605(cellular response to heat)//GO:0001933(negative regulation of protein phosphorylation)//GO:0045944(positive regulation of transcription from RNA polymerase II p…
ENSG00000160161	2.43054	8.94359	25.4366	4.5716e-07	0.000668093	up	7911	3374	18841	4084	361	3781	8.76111	8.06504	10.7486	7.86104	4.34173	8.12615	CILP2	protein_coding	148113	CLIP-2	MIM:612419|HGNC:HGNC:24213|Ensembl:ENSG00000160161|HPRD:16714|Vega:OTTHUMG00000182148	cartilage intermediate layer protein 2		GO:0005578(proteinaceous extracellular matrix)//GO:0070062(extracellular exosome)	GO:0004035(alkaline phosphatase activity)//GO:0004551(nucleotide diphosphatase activity)
ENSG00000104957	2.39369	4.38138	5.78294	0.0161825	0.312818	up	208	474	634	126	81	78	3.52808	5.23789	5.85851	2.86807	2.21786	2.55902	CCDC130	protein_coding	81576	-	HGNC:HGNC:28118|Ensembl:ENSG00000104957|HPRD:11304|Vega:OTTHUMG00000180837	coiled-coil domain containing 130		GO:0005575(cellular_component)	GO:0005515(protein binding)	GO:0009615(response to virus)
ENSG00000157680	2.38182	4.88212	8.54615	0.00346253	0.186035	up	1410	560	285	174	89	183	6.27497	5.47765	4.709	3.32652	2.35005	3.77064	DGKI	protein_coding	9162	DGK-IOTA	MIM:604072|HGNC:HGNC:2855|Ensembl:ENSG00000157680|HPRD:07238|Vega:OTTHUMG00000155697	diacylglycerol kinase iota	hsa00561(Glycerolipid metabolism)//hsa00564(Glycerophospholipid metabolism)//	GO:0043679(axon terminus)//GO:0097060(synaptic membrane)//GO:0005886(plasma membrane)//GO:0048471(perinuclear region of cytoplasm)//GO:0043234(protein complex)//GO:0097481(neuronal postsynaptic density)//GO:0005829(cytosol)//GO:0045202(synapse)//GO:0048786(presynaptic active zone)//GO:0008021(synaptic vesicle)//GO:0043025(neuronal cell body)//GO:0005654(nucleoplasm)//GO:0005622(intracellular)//GO…	GO:0005524(ATP binding)//GO:0017016(Ras GTPase binding)//GO:0005095(GTPase inhibitor activity)//GO:0004143(diacylglycerol kinase activity)//GO:0046872(metal ion binding)//GO:0005515(protein binding)	GO:0030168(platelet activation)//GO:0046959(habituation)//GO:0060079(excitatory postsynaptic potential)//GO:0007596(blood coagulation)//GO:0016310(phosphorylation)//GO:1900452(regulation of long term synaptic depression)//GO:0034260(negative regulation of GTPase activity)//GO:0051966(regulation of synaptic transmission, glutamatergic)//GO:0035556(intracellular signal transduction)//GO:0046579(pos…
ENSG00000121073	2.3755	4.31634	5.54482	0.0185355	0.320945	up	363	628	320	193	65	71	4.3244	5.64253	4.87532	3.47416	1.91043	2.42655	SLC35B1	protein_coding	10237	UGTREL1	MIM:610790|HGNC:HGNC:20798|Ensembl:ENSG00000121073|HPRD:10237|Vega:OTTHUMG00000161638	solute carrier family 35 member B1		GO:0016021(integral component of membrane)//GO:0005789(endoplasmic reticulum membrane)//GO:0043231(intracellular membrane-bounded organelle)	GO:0005459(UDP-galactose transmembrane transporter activity)	GO:0072334(UDP-galactose transmembrane transport)//GO:0055085(transmembrane transport)//GO:0006810(transport)
ENSG00000107518	2.36749	4.37008	5.35593	0.0206519	0.330997	up	1432	276	78	139	43	73	6.29727	4.46129	2.8588	3.00729	1.34003	2.46566	ATRNL1	protein_coding	26033	ALP|bA338L11.1|bA454H24.1	MIM:612869|HGNC:HGNC:29063|Ensembl:ENSG00000107518|HPRD:12504|Vega:OTTHUMG00000019096	attractin like 1		GO:0016020(membrane)//GO:0016021(integral component of membrane)	GO:0030246(carbohydrate binding)	GO:0007186(G-protein coupled receptor signaling pathway)
ENSG00000133985	2.34526	4.45884	7.00464	0.00812989	0.243964	up	329	730	374	73	198	80	4.1835	5.85913	5.09934	2.09945	3.48295	2.59474	TTC9	protein_coding	23508	TTC9A	MIM:610488|HGNC:HGNC:20267|Ensembl:ENSG00000133985|Vega:OTTHUMG00000172133	tetratricopeptide repeat domain 9		GO:0005789(endoplasmic reticulum membrane)	GO:0005528(FK506 binding)//GO:0003755(peptidyl-prolyl cis-trans isomerase activity)	GO:0061077(chaperone-mediated protein folding)//GO:0000413(protein peptidyl-prolyl isomerization)
ENSG00000007384	2.34446	4.09197	4.6068	0.0318454	0.36217	up	281	594	248	152	49	68	3.95777	5.56244	4.50947	3.13425	1.51923	2.36583	RHBDF1	protein_coding	64285	C16orf8|Dist1|EGFR-RS|gene-89|gene-90|hDist1	MIM:614403|HGNC:HGNC:20561|Ensembl:ENSG00000007384|HPRD:07027|Vega:OTTHUMG00000060719	rhomboid 5 homolog 1 (Drosophila)		GO:0016021(integral component of membrane)//GO:0005789(endoplasmic reticulum membrane)//GO:0000139(Golgi membrane)	GO:0004252(serine-type endopeptidase activity)//GO:0019838(growth factor binding)	GO:0061136(regulation of proteasomal protein catabolic process)//GO:0050708(regulation of protein secretion)//GO:0008283(cell proliferation)//GO:0016477(cell migration)//GO:0050709(negative regulation of protein secretion)//GO:0016485(protein processing)//GO:0006508(proteolysis)//GO:0042058(regulation of epidermal growth factor receptor signaling pathway)//GO:0015031(protein transport)
ENSG00000006062	2.34181	3.96277	4.61966	0.0316075	0.360802	up	229	249	504	49	140	53	3.66533	4.3137	5.5283	1.54595	2.98992	2.01672	MAP3K14	protein_coding	9020	FTDCR1B|HS|HSNIK|NIK	MIM:604655|HGNC:HGNC:6853|Ensembl:ENSG00000006062|HPRD:05230|Vega:OTTHUMG00000180364	mitogen-activated protein kinase kinase kinase 14	hsa04010(MAPK signaling pathway)//hsa04064(NF-kappa B signaling pathway)//hsa04210(Apoptosis)//hsa04380(Osteoclast differentiation)//hsa04660(T cell receptor signaling pathway)//hsa04668(TNF signaling pathway)//hsa04672(Intestinal immune network for IgA production)//hsa05120(Epithelial cell signaling in Helicobacter pylori infection)//hsa05166(HTLV-I infection)//hsa05169(Epstein-Barr virus infect…	GO:0005737(cytoplasm)//GO:0005829(cytosol)	GO:0004674(protein serine/threonine kinase activity)//GO:0004672(protein kinase activity)//GO:0004709(MAP kinase kinase kinase activity)//GO:0004704(NF-kappaB-inducing kinase activity)//GO:0008349(MAP kinase kinase kinase kinase activity)//GO:0005524(ATP binding)//GO:0005515(protein binding)	GO:0045087(innate immune response)//GO:0007249(I-kappaB kinase/NF-kappaB signaling)//GO:0043123(positive regulation of I-kappaB kinase/NF-kappaB signaling)//GO:0002223(stimulatory C-type lectin receptor signaling pathway)//GO:0000165(MAPK cascade)//GO:0007346(regulation of mitotic cell cycle)//GO:0071260(cellular response to mechanical stimulus)//GO:0031295(T cell costimulation)//GO:0000186(activ…
ENSG00000103249	2.32257	5.01542	8.95584	0.00276584	0.172735	up	524	480	1049	265	105	133	4.85107	5.25597	6.58367	3.92688	2.58286	3.31547	CLCN7	protein_coding	1186	CLC-7|CLC7|OPTA2|OPTB4|PPP1R63	MIM:602727|HGNC:HGNC:2025|Ensembl:ENSG00000103249|HPRD:04103|Vega:OTTHUMG00000044467	chloride voltage-gated channel 7		GO:0005765(lysosomal membrane)//GO:0016020(membrane)//GO:0016021(integral component of membrane)//GO:0031410(cytoplasmic vesicle)	GO:0005524(ATP binding)//GO:0005247(voltage-gated chloride channel activity)//GO:0015297(antiporter activity)//GO:0005254(chloride channel activity)	GO:0006821(chloride transport)//GO:1902476(chloride transmembrane transport)//GO:0009268(response to pH)//GO:0055085(transmembrane transport)//GO:1903959(regulation of anion transmembrane transport)//GO:0006810(transport)//GO:0034220(ion transmembrane transport)
ENSG00000134013	2.32214	7.01286	24.2875	8.29748e-07	0.0010105	up	5272	1880	2229	428	750	896	8.17582	7.22188	7.67	4.61372	5.39174	6.05114	LOXL2	protein_coding	4017	LOR2|WS9-14	MIM:606663|HGNC:HGNC:6666|Ensembl:ENSG00000134013|HPRD:09446|Vega:OTTHUMG00000163797	lysyl oxidase like 2		GO:0005604(basement membrane)//GO:0016020(membrane)//GO:0005694(chromosome)//GO:0005654(nucleoplasm)//GO:0005634(nucleus)//GO:0005615(extracellular space)	GO:0005507(copper ion binding)//GO:0003682(chromatin binding)//GO:0009055(electron carrier activity)//GO:0035064(methylated histone binding)//GO:0070492(oligosaccharide binding)//GO:0004720(protein-lysine 6-oxidase activity)//GO:0005044(scavenger receptor activity)//GO:0005515(protein binding)//GO:0003714(transcription corepressor activity)	GO:0055114(oxidation-reduction process)//GO:0007568(aging)//GO:0043542(endothelial cell migration)//GO:0006898(receptor-mediated endocytosis)//GO:0016570(histone modification)//GO:0046688(response to copper ion)//GO:0001666(response to hypoxia)//GO:0030199(collagen fibril organization)//GO:0006351(transcription, DNA-templated)//GO:0001837(epithelial to mesenchymal transition)//GO:0007155(cell adh…
ENSG00000111678	2.29767	5.10651	6.50334	0.0107672	0.270648	up	333	651	1043	431	52	182	4.20081	5.69428	6.5754	4.62374	1.60112	3.76282	C12orf57	protein_coding	113246	C10|GRCC10	MIM:615140|HGNC:HGNC:29521|Ensembl:ENSG00000111678|HPRD:13609|Vega:OTTHUMG00000169017	chromosome 12 open reading frame 57		GO:0005737(cytoplasm)
ENSG00000157593	2.28884	4.75396	5.61867	0.0177701	0.319712	up	832	629	323	349	20	205	5.51564	5.64482	4.88872	4.3211	0.319778	3.93293	SLC35B2	protein_coding	347734	PAPST1|SLL|UGTrel4	MIM:610788|HGNC:HGNC:16872|Ensembl:ENSG00000157593|HPRD:11576|Vega:OTTHUMG00000014760	solute carrier family 35 member B2		GO:0016020(membrane)//GO:0016021(integral component of membrane)//GO:0005794(Golgi apparatus)//GO:0000139(Golgi membrane)	GO:0004871(signal transducer activity)//GO:0046964(3'-phosphoadenosine 5'-phosphosulfate transmembrane transporter activity)	GO:0046963(3'-phosphoadenosine 5'-phosphosulfate transport)//GO:0044281(small molecule metabolic process)//GO:0043123(positive regulation of I-kappaB kinase/NF-kappaB signaling)//GO:0050428(3'-phosphoadenosine 5'-phosphosulfate biosynthetic process)//GO:0005975(carbohydrate metabolic process)//GO:0050427(3'-phosphoadenosine 5'-phosphosulfate metabolic process)//GO:1902559(3'-phospho-5'-adenylyl s…
ENSG00000103043	2.27777	4.22399	5.28244	0.0215416	0.332822	up	330	504	349	61	76	186	4.18785	5.32612	4.99993	1.84908	2.12863	3.79388	VAC14	protein_coding	55697	ArPIKfyve|TAX1BP2|TRX	MIM:604632|HGNC:HGNC:25507|Ensembl:ENSG00000103043|HPRD:07660|Vega:OTTHUMG00000137583	Vac14 homolog (S. cerevisiae)	hsa05166(HTLV-I infection)//hsa05203(Viral carcinogenesis)	GO:0010008(endosome membrane)//GO:0070772(PAS complex)//GO:0031901(early endosome membrane)//GO:0000139(Golgi membrane)//GO:0005783(endoplasmic reticulum)//GO:0031902(late endosome membrane)	GO:0004872(receptor activity)//GO:0005515(protein binding)	GO:0006644(phospholipid metabolic process)//GO:0044281(small molecule metabolic process)//GO:0016032(viral process)//GO:0007165(signal transduction)//GO:0043550(regulation of lipid kinase activity)//GO:0006661(phosphatidylinositol biosynthetic process)
ENSG00000068028	2.27122	4.72879	6.55597	0.0104533	0.264756	up	200	354	1096	90	160	71	3.47216	4.81846	6.64682	2.39305	3.17956	2.42655	RASSF1	protein_coding	11186	123F2|NORE2A|RASSF1A|RDA32|REH3P21	MIM:605082|HGNC:HGNC:9882|Ensembl:ENSG00000068028|HPRD:05470|Vega:OTTHUMG00000149958	Ras association domain family member 1	hsa04014(Ras signaling pathway)//hsa04390(Hippo signaling pathway)//hsa05200(Pathways in cancer)//hsa05206(MicroRNAs in cancer)//hsa05219(Bladder cancer)//hsa05223(Non-small cell lung cancer)	GO:0005886(plasma membrane)//GO:0005874(microtubule)//GO:0005815(microtubule organizing center)//GO:0015630(microtubule cytoskeleton)//GO:0005634(nucleus)//GO:0005737(cytoplasm)//GO:0000922(spindle pole)	GO:0047485(protein N-terminus binding)//GO:0008270(zinc ion binding)//GO:0005515(protein binding)//GO:0042802(identical protein binding)	GO:0071157(negative regulation of cell cycle arrest)//GO:0006974(cellular response to DNA damage stimulus)//GO:0031398(positive regulation of protein ubiquitination)//GO:0007050(cell cycle arrest)//GO:0050821(protein stabilization)//GO:0007265(Ras protein signal transduction)
ENSG00000213741	2.26288	6.88852	20.6915	5.39558e-06	0.00360088	up	1897	1468	4128	978	377	489	6.70236	6.86536	8.55861	5.80156	4.4039	5.17987	RPS29	protein_coding	6235	DBA13|S29	MIM:603633|HGNC:HGNC:10419|Ensembl:ENSG00000213741|HPRD:04698|Vega:OTTHUMG00000140272	ribosomal protein S29	hsa03010(Ribosome)	GO:0070062(extracellular exosome)//GO:0015935(small ribosomal subunit)//GO:0005829(cytosol)//GO:0022627(cytosolic small ribosomal subunit)//GO:0005737(cytoplasm)//GO:0005840(ribosome)//GO:0005925(focal adhesion)	GO:0003735(structural constituent of ribosome)//GO:0008270(zinc ion binding)	GO:0006415(translational termination)//GO:0001887(selenium compound metabolic process)//GO:0044267(cellular protein metabolic process)//GO:0000184(nuclear-transcribed mRNA catabolic process, nonsense-mediated decay)//GO:0044281(small molecule metabolic process)//GO:0006614(SRP-dependent cotranslational protein targeting to membrane)//GO:0019083(viral transcription)//GO:0010467(gene expression)//G…
ENSG00000107159	2.25545	4.61192	7.29112	0.00692964	0.226331	up	480	376	720	109	125	148	4.72514	4.90505	6.04163	2.66304	2.8293	3.4677	CA9	protein_coding	768	CAIX|MN	MIM:603179|HGNC:HGNC:1383|Ensembl:ENSG00000107159|HPRD:04417|Vega:OTTHUMG00000021029	carbonic anhydrase IX	hsa00910(Nitrogen metabolism)	GO:0016323(basolateral plasma membrane)//GO:0005730(nucleolus)//GO:0005886(plasma membrane)//GO:0031528(microvillus membrane)//GO:0016021(integral component of membrane)	GO:0004089(carbonate dehydratase activity)//GO:0008270(zinc ion binding)	GO:0015701(bicarbonate transport)//GO:0044281(small molecule metabolic process)//GO:0042493(response to drug)//GO:0006730(one-carbon metabolic process)//GO:0071456(cellular response to hypoxia)//GO:0033574(response to testosterone)//GO:0002009(morphogenesis of an epithelium)//GO:0046903(secretion)//GO:0061418(regulation of transcription from RNA polymerase II promoter in response to hypoxia)
ENSG00000110719	2.25228	4.19072	4.97259	0.0257521	0.345243	up	359	192	631	125	83	62	4.30852	3.94151	5.85168	2.85679	2.25206	2.23614	TCIRG1	protein_coding	10312	ATP6N1C|ATP6V0A3|Atp6i|OC-116kDa|OC116|OPTB1|Stv1|TIRC7|Vph1|a3	MIM:604592|HGNC:HGNC:11647|Ensembl:ENSG00000110719|HPRD:05207|Vega:OTTHUMG00000167358	T-cell immune regulator 1, ATPase H+ transporting V0 subunit a3	hsa00190(Oxidative phosphorylation)//	GO:0016471(vacuolar proton-transporting V-type ATPase complex)//GO:0005886(plasma membrane)//GO:0005887(integral component of plasma membrane)//GO:0010008(endosome membrane)//GO:0000220(vacuolar proton-transporting V-type ATPase, V0 domain)//GO:0033179(proton-transporting V-type ATPase, V0 domain)//GO:0005765(lysosomal membrane)//GO:0005739(mitochondrion)//GO:0030670(phagocytic vesicle membrane)/…	GO:0046961(proton-transporting ATPase activity, rotational mechanism)//GO:0051117(ATPase binding)//GO:0005215(transporter activity)//GO:0015078(hydrogen ion transmembrane transporter activity)	GO:0015986(ATP synthesis coupled proton transport)//GO:0008284(positive regulation of cell proliferation)//GO:0008286(insulin receptor signaling pathway)//GO:0015991(ATP hydrolysis coupled proton transport)//GO:0015992(proton transport)//GO:0033572(transferrin transport)//GO:0045454(cell redox homeostasis)//GO:0006879(cellular iron ion homeostasis)//GO:0007035(vacuolar acidification)//GO:0055085(…
ENSG00000182218	2.2422	6.64764	24.9148	5.9921e-07	0.000796077	up	1812	2771	1942	371	753	558	6.63631	7.78114	7.47128	4.40873	5.39748	5.36965	HHIPL1	protein_coding	84439	KIAA1822|UNQ9245	HGNC:HGNC:19710|Ensembl:ENSG00000182218|HPRD:13895|Vega:OTTHUMG00000171509	HHIP like 1		GO:0016020(membrane)//GO:0005575(cellular_component)//GO:0005576(extracellular region)	GO:0048038(quinone binding)//GO:0003674(molecular_function)//GO:0016901(oxidoreductase activity, acting on the CH-OH group of donors, quinone or similar compound as acceptor)//GO:0005044(scavenger receptor activity)	GO:0055114(oxidation-reduction process)//GO:0005975(carbohydrate metabolic process)//GO:0006898(receptor-mediated endocytosis)//GO:0008150(biological_process)
ENSG00000167548	2.24145	13.31	5.74622	0.0165242	0.313616	up	1091586	2403	4730	1605	3189	2605	15.869	7.57571	8.75495	6.51489	7.4764	7.58897	KMT2D	protein_coding	8085	AAD10|ALR|CAGL114|KABUK1|KMS|MLL2|MLL4|TNRC21	MIM:602113|HGNC:HGNC:7133|Ensembl:ENSG00000167548|HPRD:03664|Vega:OTTHUMG00000166524	lysine methyltransferase 2D	hsa00310(Lysine degradation)	GO:0005654(nucleoplasm)//GO:0005634(nucleus)//GO:0035097(histone methyltransferase complex)	GO:0008270(zinc ion binding)//GO:0042800(histone methyltransferase activity (H3-K4 specific))//GO:0044212(transcription regulatory region DNA binding)//GO:0008168(methyltransferase activity)//GO:0005515(protein binding)//GO:0003677(DNA binding)	GO:0006325(chromatin organization)//GO:0008284(positive regulation of cell proliferation)//GO:0051568(histone H3-K4 methylation)//GO:0006351(transcription, DNA-templated)//GO:0033148(positive regulation of intracellular estrogen receptor signaling pathway)//GO:0001701(in utero embryonic development)//GO:0006355(regulation of transcription, DNA-templated)//GO:0001555(oocyte growth)//GO:0045944(pos…
ENSG00000157353	2.24139	3.91646	3.97394	0.0462095	0.404572	up	179	181	570	39	130	57	3.31413	3.85714	5.70536	1.23329	2.88485	2.11838	FUK	protein_coding	197258	1110046B12Rik	MIM:608675|HGNC:HGNC:29500|Ensembl:ENSG00000157353|HPRD:16365|Vega:OTTHUMG00000074085	fucokinase	hsa00051(Fructose and mannose metabolism)//hsa00520(Amino sugar and nucleotide sugar metabolism)//	GO:0005737(cytoplasm)//GO:0005829(cytosol)	GO:0005524(ATP binding)//GO:0016301(kinase activity)//GO:0016772(transferase activity, transferring phosphorus-containing groups)//GO:0050201(fucokinase activity)//GO:0016773(phosphotransferase activity, alcohol group as acceptor)	GO:0044267(cellular protein metabolic process)//GO:0008152(metabolic process)//GO:0016310(phosphorylation)//GO:0006488(dolichol-linked oligosaccharide biosynthetic process)//GO:0043687(post-translational protein modification)//GO:0018279(protein N-linked glycosylation via asparagine)
ENSG00000137496	2.2407	4.63804	6.15831	0.0130796	0.293728	up	162	677	716	102	155	85	3.17218	5.75064	6.03361	2.56935	3.13444	2.68035	IL18BP	protein_coding	10068	IL18BPa	MIM:604113|HGNC:HGNC:5987|Ensembl:ENSG00000137496|HPRD:04984|Vega:OTTHUMG00000133713	interleukin 18 binding protein		GO:0070062(extracellular exosome)//GO:0005576(extracellular region)//GO:0005615(extracellular space)	GO:0048019(receptor antagonist activity)//GO:0042007(interleukin-18 binding)	GO:0042088(T-helper 1 type immune response)//GO:0032496(response to lipopolysaccharide)//GO:0071356(cellular response to tumor necrosis factor)//GO:0070301(cellular response to hydrogen peroxide)//GO:1900116(extracellular negative regulation of signal transduction)
ENSG00000197774	2.23728	4.33156	5.14736	0.0232817	0.338743	up	396	191	683	215	50	79	4.44914	3.93404	5.96567	3.62814	1.54705	2.57699	EME2	protein_coding	197342	SLX2B|gs125	MIM:610886|HGNC:HGNC:27289|Ensembl:ENSG00000197774|HPRD:16859|Vega:OTTHUMG00000176706	essential meiotic structure-specific endonuclease subunit 2	hsa03460(Fanconi anemia pathway)	GO:0005634(nucleus)	GO:0004519(endonuclease activity)//GO:0004518(nuclease activity)//GO:0003677(DNA binding)	GO:0090305(nucleic acid phosphodiester bond hydrolysis)//GO:0006310(DNA recombination)//GO:0006281(DNA repair)
ENSG00000176490	2.23187	3.92404	4.28333	0.0384879	0.384458	up	634	299	167	154	47	70	5.12484	4.5761	3.94303	3.15283	1.46193	2.4066	DIRAS1	protein_coding	148252	Di-Ras1|GBTS1|RIG	MIM:607862|HGNC:HGNC:19127|Ensembl:ENSG00000176490|HPRD:09710|Vega:OTTHUMG00000180439	DIRAS family GTP binding RAS like 1		GO:0005622(intracellular)//GO:0005886(plasma membrane)//GO:0016020(membrane)	GO:0003924(GTPase activity)//GO:0051019(mitogen-activated protein kinase binding)//GO:0005525(GTP binding)	GO:0043406(positive regulation of MAP kinase activity)//GO:0007264(small GTPase mediated signal transduction)
ENSG00000113758	2.23024	4.2291	5.33578	0.020892	0.331505	up	503	302	442	77	156	92	4.79234	4.59042	5.3395	2.1741	3.14358	2.79225	DBN1	protein_coding	1627	D0S117E	MIM:126660|HGNC:HGNC:2695|Ensembl:ENSG00000113758|HPRD:00545|Vega:OTTHUMG00000130856	drebrin 1		GO:0005886(plasma membrane)//GO:0005921(gap junction)//GO:0005938(cell cortex)//GO:0030425(dendrite)//GO:0015629(actin cytoskeleton)//GO:0042641(actomyosin)//GO:0030426(growth cone)//GO:0005622(intracellular)//GO:0005737(cytoplasm)	GO:0005515(protein binding)//GO:0003779(actin binding)//GO:0005522(profilin binding)	GO:0050773(regulation of dendrite development)//GO:0010643(cell communication by chemical coupling)//GO:0007015(actin filament organization)//GO:0048168(regulation of neuronal synaptic plasticity)//GO:0010644(cell communication by electrical coupling)//GO:0032507(maintenance of protein location in cell)//GO:0061351(neural precursor cell proliferation)
ENSG00000140853	2.22871	4.20866	5.07039	0.0243379	0.341672	up	365	232	597	97	117	71	4.33227	4.21238	5.77196	2.49849	2.73571	2.42655	NLRC5	protein_coding	84166	CLR16.1|NOD27|NOD4	MIM:613537|HGNC:HGNC:29933|Ensembl:ENSG00000140853|HPRD:14831|Vega:OTTHUMG00000133470	NLR family, CARD domain containing 5		GO:0005634(nucleus)//GO:0005737(cytoplasm)//GO:0005829(cytosol)	GO:0005524(ATP binding)//GO:0000979(RNA polymerase II core promoter sequence-specific DNA binding)//GO:0005515(protein binding)	GO:0060339(negative regulation of type I interferon-mediated signaling pathway)//GO:0032088(negative regulation of NF-kappaB transcription factor activity)//GO:0045087(innate immune response)//GO:0032480(negative regulation of type I interferon production)//GO:0060340(positive regulation of type I interferon-mediated signaling pathway)//GO:0043549(regulation of kinase activity)//GO:0051607(defens…
ENSG00000139645	2.20065	5.7063	13.278	0.000268533	0.0537541	up	999	1030	1297	500	192	250	5.77884	6.35484	6.88945	4.83692	3.43909	4.21698	ANKRD52	protein_coding	283373	ANKRD33	HGNC:HGNC:26614|Ensembl:ENSG00000139645|Vega:OTTHUMG00000170329	ankyrin repeat domain 52			GO:0005515(protein binding)
ENSG00000103326	2.18544	4.14446	4.93584	0.0263053	0.346314	up	131	599	340	24	141	141	2.87075	5.5745	4.9624	0.582646	3.00002	3.39865	CAPN15	protein_coding	6650	SOLH	MIM:603267|HGNC:HGNC:11182|Ensembl:ENSG00000103326|HPRD:07220|Vega:OTTHUMG00000119059	calpain 15		GO:0005622(intracellular)	GO:0004198(calcium-dependent cysteine-type endopeptidase activity)//GO:0008233(peptidase activity)//GO:0008270(zinc ion binding)//GO:0008234(cysteine-type peptidase activity)//GO:0003700(transcription factor activity, sequence-specific DNA binding)	GO:0006508(proteolysis)//GO:0006355(regulation of transcription, DNA-templated)
ENSG00000090020	2.17753	4.80015	7.92175	0.00488439	0.210883	up	785	736	386	178	199	115	5.432	5.87091	5.14473	3.35888	3.49013	3.10867	SLC9A1	protein_coding	6548	APNH|LIKNS|NHE-1|NHE1|PPP1R143	MIM:107310|HGNC:HGNC:11071|Ensembl:ENSG00000090020|HPRD:00123|Vega:OTTHUMG00000004271	solute carrier family 9 member A1	hsa04024(cAMP signaling pathway)//hsa04260(Cardiac muscle contraction)//hsa04261(Adrenergic signaling in cardiomyocytes)//hsa04810(Regulation of actin cytoskeleton)//hsa04919(Thyroid hormone signaling pathway)//hsa04970(Salivary secretion)//hsa04971(Gastric acid secretion)//hsa04972(Pancreatic secretion)//hsa04976(Bile secretion)//hsa05205(Proteoglycans in cancer)	GO:0016021(integral component of membrane)//GO:0005887(integral component of plasma membrane)//GO:0030027(lamellipodium)//GO:0009986(cell surface)//GO:0045121(membrane raft)//GO:0014704(intercalated disc)//GO:0048471(perinuclear region of cytoplasm)//GO:0005789(endoplasmic reticulum membrane)//GO:0005886(plasma membrane)//GO:0016323(basolateral plasma membrane)//GO:0005739(mitochondrion)//GO:0005…	GO:0005546(phosphatidylinositol-4,5-bisphosphate binding)//GO:0048306(calcium-dependent protein binding)//GO:0005516(calmodulin binding)//GO:0030674(protein binding, bridging)//GO:0015299(solute:proton antiporter activity)//GO:0030346(protein phosphatase 2B binding)//GO:0032947(protein complex scaffold)//GO:0015385(sodium:proton antiporter activity)//GO:0005515(protein binding)//GO:0086040(sodium…	GO:0010447(response to acidic pH)//GO:0055007(cardiac muscle cell differentiation)//GO:0030214(hyaluronan catabolic process)//GO:0086092(regulation of the force of heart contraction by cardiac conduction)//GO:0030212(hyaluronan metabolic process)//GO:0035794(positive regulation of mitochondrial membrane permeability)//GO:0016477(cell migration)//GO:0005975(carbohydrate metabolic process)//GO:0043…
ENSG00000075240	2.17233	3.94666	4.15282	0.0415652	0.392	up	396	249	358	157	55	76	4.44914	4.3137	5.03651	3.18025	1.67861	2.5224	GRAMD4	protein_coding	23151	DIP|dA59H18.1|dJ439F8.1	MIM:613691|HGNC:HGNC:29113|Ensembl:ENSG00000075240|HPRD:11107|Vega:OTTHUMG00000150402	GRAM domain containing 4		GO:0016021(integral component of membrane)//GO:0031966(mitochondrial membrane)		GO:0006915(apoptotic process)
ENSG00000103932	2.14867	4.05303	3.88152	0.0488204	0.413361	up	239	421	371	161	56	84	3.72637	5.06746	5.08777	3.21602	1.70354	2.66363	RPAP1	protein_coding	26015	-	MIM:611475|HGNC:HGNC:24567|Ensembl:ENSG00000103932|HPRD:11522|Vega:OTTHUMG00000130342	RNA polymerase II associated protein 1		GO:0005634(nucleus)	GO:0003899(DNA-directed RNA polymerase activity)//GO:0005515(protein binding)//GO:0003677(DNA binding)	GO:0006366(transcription from RNA polymerase II promoter)
ENSG00000173950	2.14446	4.2675	4.93605	0.0263021	0.346314	up	385	322	517	90	186	74	4.40874	4.68244	5.56493	2.39305	3.39385	2.48482	XXYLT1	protein_coding	152002	C3orf21	MIM:614552|HGNC:HGNC:26639|Ensembl:ENSG00000173950|HPRD:08757|Vega:OTTHUMG00000155915	xyloside xylosyltransferase 1		GO:0016021(integral component of membrane)//GO:0005789(endoplasmic reticulum membrane)	GO:0016763(transferase activity, transferring pentosyl groups)	GO:0008152(metabolic process)
ENSG00000118369	2.12134	4.42319	5.43001	0.0197936	0.325015	up	390	353	571	47	183	184	4.42724	4.8144	5.70788	1.48861	3.37069	3.77843	USP35	protein_coding	57558	-	HGNC:HGNC:20061|Ensembl:ENSG00000118369|Vega:OTTHUMG00000166492	ubiquitin specific peptidase 35			GO:0008234(cysteine-type peptidase activity)//GO:0036459(thiol-dependent ubiquitinyl hydrolase activity)//GO:0004843(thiol-dependent ubiquitin-specific protease activity)	GO:0016579(protein deubiquitination)//GO:0006511(ubiquitin-dependent protein catabolic process)
ENSG00000175137	2.08579	4.54071	5.59079	0.0180551	0.319712	up	488	395	593	226	106	107	4.74887	4.97586	5.76228	3.69937	2.59623	3.0063	SH3BP5L	protein_coding	80851	-	HGNC:HGNC:29360|Ensembl:ENSG00000175137|HPRD:13887|Vega:OTTHUMG00000040389	SH3-binding domain protein 5-like		GO:0005737(cytoplasm)	GO:0004860(protein kinase inhibitor activity)//GO:0017124(SH3 domain binding)	GO:0035556(intracellular signal transduction)//GO:0061099(negative regulation of protein tyrosine kinase activity)//GO:1904030(negative regulation of cyclin-dependent protein kinase activity)
ENSG00000182985	2.07689	4.81937	4.60282	0.0319194	0.362652	up	1345	194	290	612	5	242	6.207	3.95633	4.73397	5.1273	-1.28237	4.1704	CADM1	protein_coding	23705	BL2|IGSF4|IGSF4A|NECL2|Necl-2|RA175|ST17|SYNCAM|TSLC1|sTSLC-1|sgIGSF|synCAM1	MIM:605686|HGNC:HGNC:5951|Ensembl:ENSG00000182985|HPRD:05746|Vega:OTTHUMG00000168202	cell adhesion molecule 1	hsa04514(Cell adhesion molecules (CAMs))	GO:0016021(integral component of membrane)//GO:0005887(integral component of plasma membrane)//GO:0030425(dendrite)//GO:0005886(plasma membrane)//GO:0043196(varicosity)//GO:0016323(basolateral plasma membrane)//GO:0008021(synaptic vesicle)//GO:0070062(extracellular exosome)//GO:0070852(cell body fiber)//GO:0005913(cell-cell adherens junction)//GO:0005911(cell-cell junction)	GO:0042803(protein homodimerization activity)//GO:0004872(receptor activity)//GO:0030165(PDZ domain binding)//GO:0005102(receptor binding)//GO:0050839(cell adhesion molecule binding)//GO:0005515(protein binding)	GO:0050715(positive regulation of cytokine secretion)//GO:0050798(activated T cell proliferation)//GO:0060348(bone development)//GO:0007416(synapse assembly)//GO:0007157(heterophilic cell-cell adhesion via plasma membrane cell adhesion molecules)//GO:0008037(cell recognition)//GO:0007156(homophilic cell adhesion via plasma membrane adhesion molecules)//GO:0001913(T cell mediated cytotoxicity)//GO…
ENSG00000135900	2.07257	4.33738	4.77584	0.0288618	0.354064	up	545	272	471	268	59	102	4.9075	4.44035	5.43089	3.94298	1.77585	2.93842	MRPL44	protein_coding	65080	COXPD16|L44MT|MRP-L44	MIM:611849|HGNC:HGNC:16650|Ensembl:ENSG00000135900|HPRD:14763|Vega:OTTHUMG00000133164	mitochondrial ribosomal protein L44		GO:0005634(nucleus)//GO:0005743(mitochondrial inner membrane)//GO:0005575(cellular_component)//GO:0005840(ribosome)	GO:0044822(poly(A) RNA binding)//GO:0005515(protein binding)//GO:0004525(ribonuclease III activity)//GO:0003725(double-stranded RNA binding)	GO:0031054(pre-miRNA processing)//GO:0070125(mitochondrial translational elongation)//GO:0090502(RNA phosphodiester bond hydrolysis, endonucleolytic)//GO:0070124(mitochondrial translational initiation)//GO:0006996(organelle organization)//GO:0032543(mitochondrial translation)//GO:0031053(primary miRNA processing)//GO:0030422(production of siRNA involved in RNA interference)//GO:0070126(mitochondr…
ENSG00000168542	2.06742	14.1429	20.748	5.23851e-06	0.00360088	up	752347	156715	332162	198316	28480	157810	15.3321	13.6019	14.8884	13.4619	10.6342	13.5088	COL3A1	protein_coding	1281	EDS4A	MIM:120180|HGNC:HGNC:2201|Ensembl:ENSG00000168542|HPRD:00365|Vega:OTTHUMG00000132648	collagen type III alpha 1	hsa04611(Platelet activation)//	GO:0005586(collagen type III trimer)//GO:0031012(extracellular matrix)//GO:0005788(endoplasmic reticulum lumen)//GO:0005576(extracellular region)//GO:0005615(extracellular space)	GO:0046872(metal ion binding)//GO:0005178(integrin binding)//GO:0048407(platelet-derived growth factor binding)//GO:0005201(extracellular matrix structural constituent)//GO:0046332(SMAD binding)//GO:0005515(protein binding)	GO:0030168(platelet activation)//GO:0071230(cellular response to amino acid stimulus)//GO:0022617(extracellular matrix disassembly)//GO:0021987(cerebral cortex development)//GO:0030574(collagen catabolic process)//GO:0007179(transforming growth factor beta receptor signaling pathway)//GO:0042060(wound healing)//GO:0043588(skin development)//GO:0007507(heart development)//GO:2001223(negative regul…
ENSG00000124104	2.02667	5.24071	8.64872	0.0032729	0.183981	up	620	854	885	340	208	171	5.09275	6.08499	6.33877	4.28366	3.55321	3.67378	SNX21	protein_coding	90203	C20orf161|PP3993|SNX-L|dJ337O18.4	HGNC:HGNC:16154|HPRD:16641	sorting nexin family member 21		GO:0031901(early endosome membrane)//GO:0030659(cytoplasmic vesicle membrane)	GO:0005546(phosphatidylinositol-4,5-bisphosphate binding)//GO:0032266(phosphatidylinositol-3-phosphate binding)//GO:0035091(phosphatidylinositol binding)	GO:0015031(protein transport)
ENSG00000046604	1.99937	6.45808	18.4574	1.73742e-05	0.00946912	up	2674	2334	1008	526	739	430	7.19711	7.5337	6.52623	4.90972	5.37049	4.99509	DSG2	protein_coding	1829	CDHF5|HDGC	MIM:125671|HGNC:HGNC:3049|Ensembl:ENSG00000046604|HPRD:00516|Vega:OTTHUMG00000179649	desmoglein 2	hsa05412(Arrhythmogenic right ventricular cardiomyopathy (ARVC))	GO:0005886(plasma membrane)//GO:0070062(extracellular exosome)//GO:0016328(lateral plasma membrane)//GO:0009986(cell surface)//GO:0014704(intercalated disc)//GO:0016021(integral component of membrane)//GO:0030057(desmosome)//GO:0005911(cell-cell junction)//GO:0016324(apical plasma membrane)	GO:0050839(cell adhesion molecule binding)//GO:0086083(cell adhesive protein binding involved in bundle of His cell-Purkinje myocyte communication)//GO:0005509(calcium ion binding)	GO:0006921(cellular component disassembly involved in execution phase of apoptosis)//GO:0032570(response to progesterone)//GO:0098911(regulation of ventricular cardiac muscle cell action potential)//GO:0007156(homophilic cell adhesion via plasma membrane adhesion molecules)//GO:0007155(cell adhesion)//GO:0012501(programmed cell death)//GO:0060135(maternal process involved in female pregnancy)//GO…
ENSG00000087116	1.99581	6.82259	16.1642	5.80827e-05	0.01806	up	4219	3100	776	408	1190	550	7.85454	7.94291	6.14948	4.54506	6.05606	5.34888	ADAMTS2	protein_coding	9509	ADAM-TS2|ADAMTS-2|ADAMTS-3|NPI|PC I-NP|PCI-NP|PCINP|PCPNI|PNPI	MIM:604539|HGNC:HGNC:218|Ensembl:ENSG00000087116|HPRD:05173|Vega:OTTHUMG00000130915	ADAM metallopeptidase with thrombospondin type 1 motif 2		GO:0005578(proteinaceous extracellular matrix)//GO:0005576(extracellular region)	GO:0008237(metallopeptidase activity)//GO:0008270(zinc ion binding)//GO:0004222(metalloendopeptidase activity)	GO:0043588(skin development)//GO:0030198(extracellular matrix organization)//GO:0016485(protein processing)//GO:0007283(spermatogenesis)//GO:0030199(collagen fibril organization)//GO:0030574(collagen catabolic process)//GO:0030324(lung development)
ENSG00000012171	1.96932	4.36567	4.17978	0.0409091	0.390193	up	251	437	541	145	62	182	3.79635	5.12106	5.63022	3.06728	1.84471	3.76282	SEMA3B	protein_coding	7869	LUCA-1|SEMA5|SEMAA|SemA|semaV	MIM:601281|HGNC:HGNC:10724|Ensembl:ENSG00000012171|HPRD:03179|Vega:OTTHUMG00000156970	semaphorin 3B	hsa04360(Axon guidance)	GO:0005783(endoplasmic reticulum)//GO:0070062(extracellular exosome)//GO:0005615(extracellular space)	GO:0038191(neuropilin binding)//GO:0045499(chemorepellent activity)//GO:0030215(semaphorin receptor binding)	GO:0007411(axon guidance)//GO:0071526(semaphorin-plexin signaling pathway)//GO:0007267(cell-cell signaling)//GO:0048843(negative regulation of axon extension involved in axon guidance)//GO:0050919(negative chemotaxis)//GO:0001755(neural crest cell migration)//GO:0030335(positive regulation of cell migration)
ENSG00000084710	1.96913	5.27612	8.97851	0.00273173	0.171337	up	646	719	1042	259	280	187	5.15179	5.83727	6.57402	3.89413	3.97787	3.80154	EFR3B	protein_coding	22979	KIAA0953	MIM:616797|HGNC:HGNC:29155|Ensembl:ENSG00000084710|Vega:OTTHUMG00000151988	EFR3 homolog B		GO:0005886(plasma membrane)//GO:0005829(cytosol)	GO:0005515(protein binding)	GO:0090002(establishment of protein localization to plasma membrane)//GO:0046854(phosphatidylinositol phosphorylation)
ENSG00000146674	1.95993	5.50273	7.85675	0.00506312	0.211703	up	900	2179	133	212	255	144	5.62867	7.43464	3.61777	3.60808	3.84413	3.42865	IGFBP3	protein_coding	3486	BP-53|IBP3	MIM:146732|HGNC:HGNC:5472|Ensembl:ENSG00000146674|HPRD:00899|Vega:OTTHUMG00000023769	insulin like growth factor binding protein 3	hsa04115(p53 signaling pathway)//hsa05202(Transcriptional misregulation in cancer)	GO:0016942(insulin-like growth factor binding protein complex)//GO:0070062(extracellular exosome)//GO:0005576(extracellular region)//GO:0005634(nucleus)//GO:0005615(extracellular space)//GO:0042567(insulin-like growth factor ternary complex)	GO:0001968(fibronectin binding)//GO:0031994(insulin-like growth factor I binding)//GO:0031995(insulin-like growth factor II binding)//GO:0005520(insulin-like growth factor binding)//GO:0046872(metal ion binding)//GO:0005515(protein binding)//GO:0008160(protein tyrosine phosphatase activator activity)	GO:0009968(negative regulation of signal transduction)//GO:0044267(cellular protein metabolic process)//GO:0044342(type B pancreatic cell proliferation)//GO:0010906(regulation of glucose metabolic process)//GO:0043065(positive regulation of apoptotic process)//GO:0006468(protein phosphorylation)//GO:0014912(negative regulation of smooth muscle cell migration)//GO:0045663(positive regulation of my…
ENSG00000114346	1.92797	4.41644	4.35317	0.0369402	0.378307	up	461	623	290	210	103	115	4.66717	5.63102	4.73397	3.59456	2.55573	3.10867	ECT2	protein_coding	1894	ARHGEF31	MIM:600586|HGNC:HGNC:3155|Ensembl:ENSG00000114346|HPRD:11860|Vega:OTTHUMG00000156762	epithelial cell transforming 2		GO:0005923(bicellular tight junction)//GO:0005829(cytosol)//GO:0030496(midbody)//GO:0097149(centralspindlin complex)//GO:0005737(cytoplasm)//GO:0005634(nucleus)//GO:0032154(cleavage furrow)//GO:0005911(cell-cell junction)//GO:0072686(mitotic spindle)	GO:0017048(Rho GTPase binding)//GO:0004871(signal transducer activity)//GO:0042803(protein homodimerization activity)//GO:0005096(GTPase activator activity)//GO:0005085(guanyl-nucleotide exchange factor activity)//GO:0005089(Rho guanyl-nucleotide exchange factor activity)//GO:0005515(protein binding)	GO:0051260(protein homooligomerization)//GO:0043123(positive regulation of I-kappaB kinase/NF-kappaB signaling)//GO:0090630(activation of GTPase activity)//GO:0070301(cellular response to hydrogen peroxide)//GO:0097190(apoptotic signaling pathway)//GO:0048011(neurotrophin TRK receptor signaling pathway)//GO:0000910(cytokinesis)//GO:0000902(cell morphogenesis)//GO:0032147(activation of protein kin…
ENSG00000099910	1.91947	4.53751	4.31336	0.0378141	0.381875	up	473	464	466	331	66	146	4.70405	5.20723	5.41554	4.24522	1.93168	3.4483	KLHL22	protein_coding	84861	KELCHL	HGNC:HGNC:25888|Ensembl:ENSG00000099910|HPRD:07858|Vega:OTTHUMG00000188269	kelch like family member 22		GO:0005813(centrosome)//GO:0005827(polar microtubule)//GO:0031463(Cul3-RING ubiquitin ligase complex)//GO:0005737(cytoplasm)//GO:0072686(mitotic spindle)	GO:0004842(ubiquitin-protein transferase activity)//GO:0005515(protein binding)	GO:0007094(mitotic spindle assembly checkpoint)//GO:0000070(mitotic sister chromatid segregation)//GO:0051301(cell division)//GO:0006513(protein monoubiquitination)//GO:0016567(protein ubiquitination)
ENSG00000012232	1.91534	5.4419	8.8503	0.00293041	0.175512	up	574	1054	1029	344	245	241	4.98198	6.38802	6.55593	4.30042	3.78696	4.16447	EXTL3	protein_coding	2137	BOTV|EXTL1L|EXTR1|REGR|RPR	MIM:605744|HGNC:HGNC:3518|Ensembl:ENSG00000012232|HPRD:09306|Vega:OTTHUMG00000102146	exostosin like glycosyltransferase 3	hsa00534(Glycosaminoglycan biosynthesis - heparan sulfate / heparin)//	GO:0005783(endoplasmic reticulum)//GO:0016021(integral component of membrane)//GO:0005789(endoplasmic reticulum membrane)	GO:0004872(receptor activity)//GO:0008375(acetylglucosaminyltransferase activity)//GO:0046872(metal ion binding)//GO:0001888(glucuronyl-galactosyl-proteoglycan 4-alpha-N-acetylglucosaminyltransferase activity)	GO:0006024(glycosaminoglycan biosynthetic process)//GO:0015012(heparan sulfate proteoglycan biosynthetic process)//GO:0044267(cellular protein metabolic process)//GO:0030968(endoplasmic reticulum unfolded protein response)//GO:0030307(positive regulation of cell growth)//GO:0036498(IRE1-mediated unfolded protein response)
ENSG00000131620	1.91054	6.10806	12.6295	0.000379701	0.0630563	up	1438	2679	519	552	416	267	6.30329	7.73246	5.57049	4.97903	4.54507	4.31124	ANO1	protein_coding	55107	DOG1|ORAOV2|TAOS2|TMEM16A	MIM:610108|HGNC:HGNC:21625|Ensembl:ENSG00000131620|HPRD:18202|Vega:OTTHUMG00000167204	anoctamin 1, calcium activated chloride channel		GO:0009897(external side of plasma membrane)//GO:0070062(extracellular exosome)//GO:0005737(cytoplasm)//GO:0034707(chloride channel complex)//GO:0005886(plasma membrane)//GO:0016021(integral component of membrane)//GO:0016324(apical plasma membrane)	GO:0015111(iodide transmembrane transporter activity)//GO:0005247(voltage-gated chloride channel activity)//GO:0042803(protein homodimerization activity)//GO:0005254(chloride channel activity)//GO:0046982(protein heterodimerization activity)//GO:0005229(intracellular calcium activated chloride channel activity)//GO:0005227(calcium activated cation channel activity)//GO:0046983(protein dimerizatio…	GO:0006821(chloride transport)//GO:0007200(phospholipase C-activating G-protein coupled receptor signaling pathway)//GO:1902476(chloride transmembrane transport)//GO:0055085(transmembrane transport)//GO:0042391(regulation of membrane potential)//GO:0034605(cellular response to heat)//GO:0006812(cation transport)//GO:0007275(multicellular organism development)//GO:0035774(positive regulation of in…
ENSG00000130635	1.90909	10.8792	21.7875	3.0457e-06	0.00278187	up	65184	20199	40363	12171	7888	17684	11.8033	10.6462	11.8477	9.43588	8.78232	10.3512	COL5A1	protein_coding	1289	EDSC	MIM:120215|HGNC:HGNC:2209|Ensembl:ENSG00000130635|HPRD:00368|Vega:OTTHUMG00000020891	collagen type V alpha 1	hsa04974(Protein digestion and absorption)	GO:0005604(basement membrane)//GO:0070062(extracellular exosome)//GO:0005576(extracellular region)//GO:0005581(collagen trimer)//GO:0005588(collagen type V trimer)//GO:0005788(endoplasmic reticulum lumen)//GO:0005578(proteinaceous extracellular matrix)//GO:0031012(extracellular matrix)	GO:0008201(heparin binding)//GO:0005178(integrin binding)//GO:0048407(platelet-derived growth factor binding)//GO:0005201(extracellular matrix structural constituent)//GO:0046872(metal ion binding)//GO:0043394(proteoglycan binding)	GO:0035313(wound healing, spreading of epidermal cells)//GO:0007411(axon guidance)//GO:0032964(collagen biosynthetic process)//GO:0022617(extracellular matrix disassembly)//GO:0030198(extracellular matrix organization)//GO:0051128(regulation of cellular component organization)//GO:0003007(heart morphogenesis)//GO:0007155(cell adhesion)//GO:0016477(cell migration)//GO:1903225(negative regulation o…
ENSG00000131584	1.9072	4.25865	4.1698	0.0411507	0.391087	up	298	475	405	101	167	109	4.04181	5.24092	5.2138	2.55545	3.24046	3.03258	ACAP3	protein_coding	116983	CENTB5	HGNC:HGNC:16754|Ensembl:ENSG00000131584|HPRD:10820|Vega:OTTHUMG00000002235	ArfGAP with coiled-coil, ankyrin repeat and PH domains 3	hsa04144(Endocytosis)		GO:0005096(GTPase activator activity)//GO:0046872(metal ion binding)	GO:0043547(positive regulation of GTPase activity)
ENSG00000135919	1.90597	7.74536	20.5652	5.76357e-06	0.00366212	up	5355	5880	2852	1460	1355	1456	8.19835	8.86609	8.02537	6.37849	6.24304	6.75048	SERPINE2	protein_coding	5270	GDN|GDNPF|PI-7|PI7|PN-1|PN1|PNI	MIM:177010|HGNC:HGNC:8951|Ensembl:ENSG00000135919|HPRD:01510|Vega:OTTHUMG00000133163	serpin peptidase inhibitor, clade E (nexin, plasminogen activator inhibitor type 1), member 2		GO:0005576(extracellular region)//GO:1903561(extracellular vesicle)//GO:0005829(cytosol)//GO:0031232(extrinsic component of external side of plasma membrane)//GO:0031594(neuromuscular junction)//GO:0031012(extracellular matrix)//GO:0031091(platelet alpha granule)//GO:0005615(extracellular space)//GO:0043025(neuronal cell body)	GO:0005102(receptor binding)//GO:0008201(heparin binding)//GO:0005539(glycosaminoglycan binding)//GO:0004867(serine-type endopeptidase inhibitor activity)//GO:0005515(protein binding)	GO:0010976(positive regulation of neuron projection development)//GO:0010955(negative regulation of protein processing)//GO:0048711(positive regulation of astrocyte differentiation)//GO:0061110(dense core granule biogenesis)//GO:0045861(negative regulation of proteolysis)//GO:0021683(cerebellar granular layer morphogenesis)//GO:0060291(long-term synaptic potentiation)//GO:0010766(negative regulat…
ENSG00000130695	1.87904	5.42189	8.74558	0.00310354	0.179136	up	710	859	1057	385	259	224	5.28759	6.09339	6.59461	4.46184	3.86638	4.05974	CEP85	protein_coding	64793	CCDC21	HGNC:HGNC:25309|Ensembl:ENSG00000130695|HPRD:07844|Vega:OTTHUMG00000003380	centrosomal protein 85kDa		GO:0005794(Golgi apparatus)//GO:0005813(centrosome)//GO:0005730(nucleolus)//GO:0000242(pericentriolar material)//GO:0005737(cytoplasm)//GO:0000922(spindle pole)	GO:0005515(protein binding)	GO:0006469(negative regulation of protein kinase activity)//GO:0046602(regulation of mitotic centrosome separation)//GO:0007059(chromosome segregation)
ENSG00000108528	1.85584	4.60264	4.05724	0.0439825	0.39861	up	344	679	441	297	98	131	4.24736	5.75489	5.33624	4.09	2.48559	3.2939	SLC25A11	protein_coding	8402	OGC|SLC20A4	MIM:604165|HGNC:HGNC:10981|Ensembl:ENSG00000108528|HPRD:05003|Vega:OTTHUMG00000099395	solute carrier family 25 member 11		GO:0005739(mitochondrion)//GO:0016021(integral component of membrane)//GO:0005634(nucleus)//GO:0005887(integral component of plasma membrane)//GO:0005743(mitochondrial inner membrane)	GO:0044822(poly(A) RNA binding)//GO:0003735(structural constituent of ribosome)//GO:0015367(oxoglutarate:malate antiporter activity)	GO:0044281(small molecule metabolic process)//GO:0006094(gluconeogenesis)//GO:0006006(glucose metabolic process)//GO:0006412(translation)//GO:0005975(carbohydrate metabolic process)//GO:0015742(alpha-ketoglutarate transport)//GO:0006810(transport)
ENSG00000074181	1.85475	4.67068	5.18394	0.0227965	0.337632	up	777	461	426	154	289	123	5.41726	5.19791	5.28648	3.15283	4.02314	3.20426	NOTCH3	protein_coding	4854	CADASIL|CADASIL1|CASIL|IMF2|LMNS	MIM:600276|HGNC:HGNC:7883|Ensembl:ENSG00000074181|HPRD:02607|Vega:OTTHUMG00000183217	notch 3	hsa04320(Dorso-ventral axis formation)//hsa04330(Notch signaling pathway)//hsa04919(Thyroid hormone signaling pathway)//hsa05206(MicroRNAs in cancer)	GO:0005886(plasma membrane)//GO:0005576(extracellular region)//GO:0043235(receptor complex)//GO:0015629(actin cytoskeleton)//GO:0005789(endoplasmic reticulum membrane)//GO:0016021(integral component of membrane)//GO:0005829(cytosol)//GO:0000139(Golgi membrane)//GO:0005654(nucleoplasm)//GO:0005737(cytoplasm)	GO:0019899(enzyme binding)//GO:0005515(protein binding)//GO:0005509(calcium ion binding)	GO:0048844(artery morphogenesis)//GO:0048661(positive regulation of smooth muscle cell proliferation)//GO:0048663(neuron fate commitment)//GO:0010467(gene expression)//GO:0030900(forebrain development)//GO:0045665(negative regulation of neuron differentiation)//GO:0007219(Notch signaling pathway)//GO:0007220(Notch receptor processing)//GO:0006367(transcription initiation from RNA polymerase II pr…
ENSG00000136247	1.85396	4.83998	5.22916	0.0222112	0.336019	up	420	504	798	285	161	136	4.53353	5.32612	6.18974	4.03097	3.18842	3.34723	ZDHHC4	protein_coding	55146	ZNF374	HGNC:HGNC:18471|Ensembl:ENSG00000136247|HPRD:15719|Vega:OTTHUMG00000023579	zinc finger DHHC-type containing 4		GO:0016021(integral component of membrane)//GO:0005794(Golgi apparatus)	GO:0008270(zinc ion binding)//GO:0019706(protein-cysteine S-palmitoyltransferase activity)	GO:0008152(metabolic process)
ENSG00000169221	1.85332	4.41306	4.36531	0.0366778	0.377737	up	467	434	433	136	206	112	4.68573	5.11116	5.30992	2.97634	3.53943	3.07113	TBC1D10B	protein_coding	26000	EPI64B|FP2461	MIM:613620|HGNC:HGNC:24510|Ensembl:ENSG00000169221|HPRD:10892|Vega:OTTHUMG00000132396	TBC1 domain family member 10B		GO:0005886(plasma membrane)//GO:0005737(cytoplasm)	GO:0005096(GTPase activator activity)//GO:0005515(protein binding)	GO:0042147(retrograde transport, endosome to Golgi)//GO:1902017(regulation of cilium assembly)//GO:0043087(regulation of GTPase activity)//GO:0043547(positive regulation of GTPase activity)
ENSG00000168268	1.85005	4.84662	4.28718	0.0384007	0.38385	up	941	171	781	118	321	146	5.69277	3.77592	6.15873	2.77521	4.17348	3.4483	NT5DC2	protein_coding	64943	-	HGNC:HGNC:25717|Ensembl:ENSG00000168268|HPRD:07770|Vega:OTTHUMG00000158626	5'-nucleotidase domain containing 2			GO:0046872(metal ion binding)//GO:0008253(5'-nucleotidase activity)	GO:0016311(dephosphorylation)
ENSG00000121671	1.84563	6.11847	9.87526	0.00167516	0.136875	up	1125	1484	1491	994	225	426	5.94982	6.88098	7.09034	5.82492	3.66533	4.98167	CRY2	protein_coding	1408	HCRY2|PHLL2	MIM:603732|HGNC:HGNC:2385|Ensembl:ENSG00000121671|HPRD:07226|Vega:OTTHUMG00000153225	cryptochrome circadian clock 2	hsa04710(Circadian rhythm)	GO:0005634(nucleus)//GO:0005739(mitochondrion)//GO:0005576(extracellular region)//GO:0005737(cytoplasm)	GO:0000989(transcription factor activity, transcription factor binding)//GO:0019902(phosphatase binding)//GO:0003914(DNA (6-4) photolyase activity)//GO:0019901(protein kinase binding)//GO:0005515(protein binding)//GO:0003684(damaged DNA binding)//GO:0071949(FAD binding)//GO:0043130(ubiquitin binding)//GO:0000976(transcription regulatory region sequence-specific DNA binding)//GO:0003697(single-str…	GO:0006606(protein import into nucleus)//GO:0032922(circadian regulation of gene expression)//GO:0042752(regulation of circadian rhythm)//GO:0019915(lipid storage)//GO:0043153(entrainment of circadian clock by photoperiod)//GO:0042754(negative regulation of circadian rhythm)//GO:0006351(transcription, DNA-templated)//GO:0032515(negative regulation of phosphoprotein phosphatase activity)//GO:00425…
ENSG00000160447	1.84351	5.31316	8.55259	0.00345032	0.186035	up	710	540	1160	277	178	331	5.28759	5.42534	6.72859	3.99023	3.33124	4.61937	PKN3	protein_coding	29941	UTDP4-1	MIM:610714|HGNC:HGNC:17999|Ensembl:ENSG00000160447|HPRD:17856|Vega:OTTHUMG00000020757	protein kinase N3	hsa04151(PI3K-Akt signaling pathway)//hsa05132(Salmonella infection)	GO:0005634(nucleus)//GO:0005794(Golgi apparatus)//GO:0048471(perinuclear region of cytoplasm)	GO:0004672(protein kinase activity)//GO:0004697(protein kinase C activity)//GO:0005524(ATP binding)//GO:0004674(protein serine/threonine kinase activity)//GO:0005515(protein binding)	GO:0006468(protein phosphorylation)//GO:0018105(peptidyl-serine phosphorylation)//GO:0035556(intracellular signal transduction)//GO:0010631(epithelial cell migration)//GO:0007165(signal transduction)
ENSG00000102931	1.84164	5.82519	9.3993	0.00217068	0.156267	up	1618	1067	834	976	142	358	6.47317	6.40568	6.25328	5.79861	3.01005	4.73192	ARL2BP	protein_coding	23568	BART|BART1|RP66	MIM:615407|HGNC:HGNC:17146|Ensembl:ENSG00000102931|HPRD:09808|Vega:OTTHUMG00000133459	ADP ribosylation factor like GTPase 2 binding protein		GO:0005758(mitochondrial intermembrane space)//GO:0030496(midbody)//GO:0005829(cytosol)//GO:0005813(centrosome)//GO:0005819(spindle)//GO:0005759(mitochondrial matrix)//GO:0005929(cilium)//GO:0005634(nucleus)	GO:0030695(GTPase regulator activity)//GO:0005515(protein binding)//GO:0003713(transcription coactivator activity)	GO:0051457(maintenance of protein location in nucleus)//GO:0050790(regulation of catalytic activity)//GO:0044281(small molecule metabolic process)//GO:0050796(regulation of insulin secretion)//GO:0006112(energy reserve metabolic process)//GO:1903506(regulation of nucleic acid-templated transcription)//GO:0042517(positive regulation of tyrosine phosphorylation of Stat3 protein)//GO:0007165(signal …
ENSG00000024422	1.82338	6.5602	16.5151	4.82653e-05	0.0164035	up	2007	2360	1584	638	911	493	6.78358	7.54967	7.17755	5.1871	5.6715	5.19158	EHD2	protein_coding	30846	PAST2	MIM:605890|HGNC:HGNC:3243|Ensembl:ENSG00000024422|HPRD:10434|Vega:OTTHUMG00000183266	EH domain containing 2	hsa04144(Endocytosis)	GO:0005886(plasma membrane)//GO:0070062(extracellular exosome)//GO:0055038(recycling endosome membrane)//GO:0005901(caveola)//GO:0010008(endosome membrane)//GO:0048471(perinuclear region of cytoplasm)//GO:0005829(cytosol)//GO:0019898(extrinsic component of membrane)//GO:0005634(nucleus)	GO:0003676(nucleic acid binding)//GO:0019904(protein domain specific binding)//GO:0005524(ATP binding)//GO:0005525(GTP binding)//GO:0005509(calcium ion binding)//GO:0005515(protein binding)//GO:0016787(hydrolase activity)	GO:0006897(endocytosis)//GO:0032456(endocytic recycling)//GO:0008152(metabolic process)//GO:0007596(blood coagulation)//GO:0097320(membrane tubulation)//GO:1901741(positive regulation of myoblast fusion)//GO:0030866(cortical actin cytoskeleton organization)//GO:0072659(protein localization to plasma membrane)//GO:2001137(positive regulation of endocytic recycling)
ENSG00000118515	1.81887	6.92672	14.7341	0.000123788	0.0327102	up	3192	4456	706	784	903	558	7.45236	8.46616	6.01336	5.48342	5.6588	5.36965	SGK1	protein_coding	6446	SGK	MIM:602958|HGNC:HGNC:10810|Ensembl:ENSG00000118515|HPRD:04264|Vega:OTTHUMG00000015613	serum/glucocorticoid regulated kinase 1	hsa04068(FoxO signaling pathway)//hsa04151(PI3K-Akt signaling pathway)//hsa04960(Aldosterone-regulated sodium reabsorption)	GO:0005886(plasma membrane)//GO:0043005(neuron projection)//GO:0048471(perinuclear region of cytoplasm)//GO:0005789(endoplasmic reticulum membrane)//GO:0005829(cytosol)//GO:0005739(mitochondrion)//GO:0005654(nucleoplasm)//GO:0005634(nucleus)//GO:0005737(cytoplasm)	GO:0004674(protein serine/threonine kinase activity)//GO:0015459(potassium channel regulator activity)//GO:0005524(ATP binding)//GO:0017081(chloride channel regulator activity)//GO:0035091(phosphatidylinositol binding)//GO:0004712(protein serine/threonine/tyrosine kinase activity)//GO:0005246(calcium channel regulator activity)//GO:0017080(sodium channel regulator activity)//GO:0048037(cofactor b…	GO:0007019(microtubule depolymerization)//GO:0007616(long-term memory)//GO:0008542(visual learning)//GO:0043066(negative regulation of apoptotic process)//GO:0043402(glucocorticoid mediated signaling pathway)//GO:0051726(regulation of cell cycle)//GO:0060453(regulation of gastric acid secretion)//GO:0034220(ion transmembrane transport)//GO:0006974(cellular response to DNA damage stimulus)//GO:005…
ENSG00000159263	1.81387	4.56033	4.2261	0.0398068	0.387579	up	465	426	532	300	102	138	4.67957	5.08442	5.60608	4.10439	2.54197	3.36802	SIM2	protein_coding	6493	HMC13F06|HMC29C01|SIM|bHLHe15	MIM:600892|HGNC:HGNC:10883|Ensembl:ENSG00000159263|HPRD:02935|Vega:OTTHUMG00000086637	single-minded family bHLH transcription factor 2		GO:0005654(nucleoplasm)//GO:0005634(nucleus)	GO:0000981(RNA polymerase II transcription factor activity, sequence-specific DNA binding)//GO:0046982(protein heterodimerization activity)//GO:0003677(DNA binding)//GO:0003700(transcription factor activity, sequence-specific DNA binding)	GO:0009880(embryonic pattern specification)//GO:0006351(transcription, DNA-templated)//GO:0030154(cell differentiation)//GO:0000122(negative regulation of transcription from RNA polymerase II promoter)//GO:0006357(regulation of transcription from RNA polymerase II promoter)//GO:0007399(nervous system development)//GO:0006355(regulation of transcription, DNA-templated)//GO:0030324(lung development)
ENSG00000140368	1.81297	4.93168	4.64387	0.0311646	0.360652	up	276	5	1527	162	2	246	3.93209	-0.919255	7.12473	3.22483	-2.03674	4.19388	PSTPIP1	protein_coding	9051	CD2BP1|CD2BP1L|CD2BP1S|H-PIP|PAPAS|PSTPIP	MIM:606347|HGNC:HGNC:9580|Ensembl:ENSG00000140368|HPRD:05891|Vega:OTTHUMG00000172594	proline-serine-threonine phosphatase interacting protein 1	hsa04621(NOD-like receptor signaling pathway)	GO:0005886(plasma membrane)//GO:0030027(lamellipodium)//GO:0016020(membrane)//GO:0048471(perinuclear region of cytoplasm)//GO:0001931(uropod)//GO:0005829(cytosol)//GO:0032154(cleavage furrow)//GO:0005856(cytoskeleton)	GO:0005515(protein binding)	GO:0006897(endocytosis)//GO:0035872(nucleotide-binding domain, leucine rich repeat containing receptor signaling pathway)//GO:0045087(innate immune response)//GO:0007155(cell adhesion)//GO:0016477(cell migration)//GO:0006954(inflammatory response)//GO:0007165(signal transduction)
ENSG00000136295	1.80912	4.37383	3.96707	0.0463983	0.404574	up	388	384	498	156	172	108	4.41987	4.93529	5.51107	3.17117	3.28243	3.0195	TTYH3	protein_coding	80727	-	MIM:608919|HGNC:HGNC:22222|Ensembl:ENSG00000136295|HPRD:12333|Vega:OTTHUMG00000152050	tweety family member 3		GO:0034707(chloride channel complex)//GO:0005886(plasma membrane)//GO:0070062(extracellular exosome)	GO:0005229(intracellular calcium activated chloride channel activity)//GO:0005254(chloride channel activity)	GO:1902476(chloride transmembrane transport)//GO:0055085(transmembrane transport)//GO:0006821(chloride transport)//GO:0034220(ion transmembrane transport)
ENSG00000046889	1.79403	5.44511	7.31917	0.00682228	0.224047	up	1379	1426	236	370	240	215	6.24295	6.82353	4.43834	4.40486	3.7575	4.00106	PREX2	protein_coding	80243	6230420N16Rik|DEP.2|DEPDC2|P-REX2|PPP1R129	MIM:612139|HGNC:HGNC:22950|HPRD:13135	phosphatidylinositol-3,4,5-trisphosphate-dependent Rac exchange factor 2		GO:0005622(intracellular)//GO:0005886(plasma membrane)	GO:0005096(GTPase activator activity)//GO:0030676(Rac guanyl-nucleotide exchange factor activity)	GO:0014065(phosphatidylinositol 3-kinase signaling)//GO:0043547(positive regulation of GTPase activity)//GO:0035023(regulation of Rho protein signal transduction)//GO:0048813(dendrite morphogenesis)//GO:0008344(adult locomotory behavior)//GO:0007186(G-protein coupled receptor signaling pathway)
ENSG00000120708	1.78229	9.48248	16.8591	4.02606e-05	0.0152667	up	47556	4388	6608	5785	3041	3162	11.3484	8.44398	9.23719	8.36313	7.4079	7.86835	TGFBI	protein_coding	7045	BIGH3|CDB1|CDG2|CDGG1|CSD|CSD1|CSD2|CSD3|EBMD|LCD1	MIM:601692|HGNC:HGNC:11771|Ensembl:ENSG00000120708|HPRD:03409|Vega:OTTHUMG00000163213	transforming growth factor beta induced		GO:0005604(basement membrane)//GO:0005886(plasma membrane)//GO:0070062(extracellular exosome)//GO:0005576(extracellular region)//GO:0005802(trans-Golgi network)//GO:0005578(proteinaceous extracellular matrix)//GO:0031012(extracellular matrix)//GO:0005615(extracellular space)	GO:0005518(collagen binding)//GO:0050840(extracellular matrix binding)//GO:0005515(protein binding)//GO:0005178(integrin binding)	GO:0044267(cellular protein metabolic process)//GO:0007162(negative regulation of cell adhesion)//GO:0030198(extracellular matrix organization)//GO:0008283(cell proliferation)//GO:0007155(cell adhesion)//GO:0007601(visual perception)//GO:0002062(chondrocyte differentiation)//GO:0050896(response to stimulus)//GO:0001525(angiogenesis)
ENSG00000186111	1.77363	5.61106	9.19681	0.00242438	0.160316	up	813	833	1299	273	490	276	5.48241	6.04914	6.89167	3.96942	4.78004	4.35876	PIP5K1C	protein_coding	23396	LCCS3|PIP5K-GAMMA|PIP5K1-gamma|PIP5Kgamma	MIM:606102|HGNC:HGNC:8996|Ensembl:ENSG00000186111|HPRD:05834|Vega:OTTHUMG00000180870	phosphatidylinositol-4-phosphate 5-kinase, type I, gamma	hsa00562(Inositol phosphate metabolism)//	GO:0001891(phagocytic cup)//GO:0001931(uropod)//GO:0098793(presynapse)//GO:0012505(endomembrane system)//GO:0005829(cytosol)//GO:0005634(nucleus)//GO:0032587(ruffle membrane)//GO:0005925(focal adhesion)	GO:0005524(ATP binding)//GO:1990147(talin binding)//GO:0005515(protein binding)//GO:0016308(1-phosphatidylinositol-4-phosphate 5-kinase activity)	GO:0034333(adherens junction assembly)//GO:0006644(phospholipid metabolic process)//GO:0007411(axon guidance)//GO:0044281(small molecule metabolic process)//GO:0072583(clathrin-mediated endocytosis)//GO:0070527(platelet aggregation)//GO:0007016(cytoskeletal anchoring at plasma membrane)//GO:0048488(synaptic vesicle endocytosis)//GO:0006909(phagocytosis)//GO:0046854(phosphatidylinositol phosphoryl…
ENSG00000283703	1.76308	4.54075	4.06334	0.0438237	0.39861	up	308	704	406	179	179	121	4.08906	5.80693	5.21735	3.36686	3.33922	3.18095	VSIG10L2	protein_coding
ENSG00000134198	1.75437	8.10923	16.8341	4.07926e-05	0.0152667	up	7580	6983	3344	2821	1402	1928	8.69947	9.11406	8.25486	7.32763	6.29215	7.15514	TSPAN2	protein_coding	10100	NET3|TSN2|TSPAN-2	MIM:613133|HGNC:HGNC:20659|Ensembl:ENSG00000134198|HPRD:18233|Vega:OTTHUMG00000011878	tetraspanin 2		GO:0016021(integral component of membrane)//GO:0005887(integral component of plasma membrane)//GO:0043209(myelin sheath)	GO:0005515(protein binding)	GO:0014002(astrocyte development)//GO:0007420(brain development)//GO:0061564(axon development)//GO:0048709(oligodendrocyte differentiation)//GO:0042552(myelination)//GO:0006954(inflammatory response)//GO:0014005(microglia development)//GO:0007166(cell surface receptor signaling pathway)
ENSG00000106266	1.7332	4.57444	4.05723	0.0439826	0.39861	up	558	256	624	324	85	151	4.94136	4.35344	5.83562	4.2146	2.28547	3.49631	SNX8	protein_coding	29886	Mvp1	MIM:614905|HGNC:HGNC:14972|Ensembl:ENSG00000106266|HPRD:11592|Vega:OTTHUMG00000151512	sorting nexin 8		GO:0019898(extrinsic component of membrane)//GO:0031901(early endosome membrane)//GO:0043231(intracellular membrane-bounded organelle)//GO:0030904(retromer complex)	GO:0035091(phosphatidylinositol binding)//GO:0005515(protein binding)//GO:0042802(identical protein binding)	GO:0006897(endocytosis)//GO:0016050(vesicle organization)//GO:0006886(intracellular protein transport)//GO:0034498(early endosome to Golgi transport)
ENSG00000114648	1.73203	5.19368	6.85284	0.00885006	0.248767	up	628	820	764	232	381	205	5.11117	6.02649	6.12704	3.7368	4.41903	3.93293	KLHL18	protein_coding	23276	-	HGNC:HGNC:29120|Ensembl:ENSG00000114648|HPRD:10017|Vega:OTTHUMG00000156522	kelch like family member 18		GO:0031463(Cul3-RING ubiquitin ligase complex)	GO:0004842(ubiquitin-protein transferase activity)//GO:0005515(protein binding)	GO:0016567(protein ubiquitination)
ENSG00000139219	1.71837	14.7178	14.8503	0.000116389	0.0320927	up	519692	79407	894782	200303	19580	442650	14.7983	12.6211	16.3181	13.4763	10.0937	14.9967	COL2A1	protein_coding	1280	ANFH|AOM|COL11A3|SEDC|STL1	MIM:120140|HGNC:HGNC:2200|Ensembl:ENSG00000139219|HPRD:00361|Vega:OTTHUMG00000149896	collagen type II alpha 1	hsa04151(PI3K-Akt signaling pathway)//hsa04510(Focal adhesion)//hsa04512(ECM-receptor interaction)//hsa04974(Protein digestion and absorption)	GO:0005604(basement membrane)//GO:0005576(extracellular region)//GO:0005585(collagen type II trimer)//GO:0005788(endoplasmic reticulum lumen)//GO:0031012(extracellular matrix)//GO:0005615(extracellular space)	GO:0030020(extracellular matrix structural constituent conferring tensile strength)//GO:0042802(identical protein binding)//GO:0048407(platelet-derived growth factor binding)//GO:0046872(metal ion binding)	GO:0060021(palate development)//GO:0022617(extracellular matrix disassembly)//GO:0060272(embryonic skeletal joint morphogenesis)//GO:0001502(cartilage condensation)//GO:2001240(negative regulation of extrinsic apoptotic signaling pathway in absence of ligand)//GO:0001894(tissue homeostasis)//GO:0030574(collagen catabolic process)//GO:0007605(sensory perception of sound)//GO:0060174(limb bud forma…
ENSG00000122678	1.70885	5.22541	5.59974	0.0179632	0.319712	up	353	566	1267	304	208	202	4.28437	5.49298	6.85573	4.12335	3.55321	3.91184	POLM	protein_coding	27434	Pol Mu|Tdt-N	MIM:606344|HGNC:HGNC:9185|Ensembl:ENSG00000122678|HPRD:16208|Vega:OTTHUMG00000155353	polymerase (DNA directed), mu	hsa03450(Non-homologous end-joining)	GO:0005654(nucleoplasm)//GO:0005634(nucleus)	GO:0003887(DNA-directed DNA polymerase activity)//GO:0046872(metal ion binding)//GO:0005515(protein binding)//GO:0034061(DNA polymerase activity)//GO:0003677(DNA binding)	GO:0006310(DNA recombination)//GO:0016446(somatic hypermutation of immunoglobulin genes)//GO:0006303(double-strand break repair via nonhomologous end joining)//GO:0006302(double-strand break repair)//GO:0071897(DNA biosynthetic process)//GO:0030183(B cell differentiation)//GO:0006281(DNA repair)
ENSG00000042493	1.70763	6.03673	8.51191	0.0035283	0.188185	up	840	2071	1042	742	334	363	5.52941	7.36136	6.57402	5.40423	4.23034	4.75183	CAPG	protein_coding	822	AFCP|HEL-S-66|MCP	MIM:153615|HGNC:HGNC:1474|Ensembl:ENSG00000042493|HPRD:01088|Vega:OTTHUMG00000130183	capping actin protein, gelsolin like		GO:0070062(extracellular exosome)//GO:0090543(Flemming body)//GO:0005814(centriole)//GO:0042470(melanosome)//GO:0005730(nucleolus)//GO:0005654(nucleoplasm)//GO:0008290(F-actin capping protein complex)//GO:0005634(nucleus)//GO:0005737(cytoplasm)//GO:0072686(mitotic spindle)	GO:0005515(protein binding)//GO:0003779(actin binding)//GO:0019904(protein domain specific binding)//GO:0032403(protein complex binding)	GO:0071803(positive regulation of podosome assembly)//GO:0006461(protein complex assembly)//GO:0022617(extracellular matrix disassembly)//GO:0051016(barbed-end actin filament capping)//GO:0030031(cell projection assembly)
ENSG00000185379	1.68697	4.80122	4.82045	0.0281241	0.353538	up	807	382	556	352	132	187	5.47175	4.92779	5.66957	4.33337	2.90649	3.80154	RAD51D	protein_coding	5892	BROVCA4|R51H3|RAD51L3|TRAD	MIM:602954|HGNC:HGNC:9823|Ensembl:ENSG00000185379|HPRD:04261|Vega:OTTHUMG00000132930	RAD51 paralog D	hsa03440(Homologous recombination)	GO:0005737(cytoplasm)//GO:0033063(Rad51B-Rad51C-Rad51D-XRCC2 complex)//GO:0005813(centrosome)//GO:0000784(nuclear chromosome, telomeric region)//GO:0000781(chromosome, telomeric region)//GO:0005654(nucleoplasm)//GO:0005634(nucleus)//GO:0005657(replication fork)	GO:0000150(recombinase activity)//GO:0005524(ATP binding)//GO:0008094(DNA-dependent ATPase activity)//GO:0043015(gamma-tubulin binding)//GO:0004520(endodeoxyribonuclease activity)//GO:0003697(single-stranded DNA binding)//GO:0000400(four-way junction DNA binding)//GO:0005515(protein binding)//GO:0003677(DNA binding)//GO:0003690(double-stranded DNA binding)	GO:0000723(telomere maintenance)//GO:0007131(reciprocal meiotic recombination)//GO:0000707(meiotic DNA recombinase assembly)//GO:0042148(strand invasion)//GO:0036297(interstrand cross-link repair)//GO:0006312(mitotic recombination)//GO:0000724(double-strand break repair via homologous recombination)//GO:0006302(double-strand break repair)//GO:0006289(nucleotide-excision repair)//GO:0045003(double…
ENSG00000096696	1.67892	7.45085	14.4903	0.000140884	0.0332077	up	2895	6711	1575	1244	1384	894	7.31157	9.05676	7.16934	6.14791	6.27354	6.04793	DSP	protein_coding	1832	DCWHKTA|DP	MIM:125647|HGNC:HGNC:3052|Ensembl:ENSG00000096696|HPRD:00513|Vega:OTTHUMG00000014212	desmoplakin	hsa05412(Arrhythmogenic right ventricular cardiomyopathy (ARVC))	GO:0001533(cornified envelope)//GO:0005916(fascia adherens)//GO:0005886(plasma membrane)//GO:0070062(extracellular exosome)//GO:0014704(intercalated disc)//GO:0030057(desmosome)//GO:0016323(basolateral plasma membrane)//GO:0005882(intermediate filament)//GO:0005634(nucleus)//GO:0005737(cytoplasm)	GO:0005080(protein kinase C binding)//GO:0005200(structural constituent of cytoskeleton)//GO:0005198(structural molecule activity)//GO:0030674(protein binding, bridging)//GO:0086083(cell adhesive protein binding involved in bundle of His cell-Purkinje myocyte communication)//GO:0097110(scaffold protein binding)//GO:0044822(poly(A) RNA binding)//GO:0050839(cell adhesion molecule binding)//GO:00055…	GO:0006921(cellular component disassembly involved in execution phase of apoptosis)//GO:0071896(protein localization to adherens junction)//GO:0018149(peptide cross-linking)//GO:0045109(intermediate filament organization)//GO:0098911(regulation of ventricular cardiac muscle cell action potential)//GO:0030216(keratinocyte differentiation)//GO:0012501(programmed cell death)//GO:0003223(ventricular …
ENSG00000143774	1.67853	5.31585	7.06006	0.00788212	0.240524	up	979	706	770	477	245	236	5.74974	5.81101	6.1383	4.7693	3.78696	4.13445	GUK1	protein_coding	2987	GMK	MIM:139270|HGNC:HGNC:4693|Ensembl:ENSG00000143774|HPRD:00755|Vega:OTTHUMG00000039503	guanylate kinase 1	hsa00230(Purine metabolism)//	GO:0005829(cytosol)	GO:0005524(ATP binding)//GO:0004385(guanylate kinase activity)	GO:0017144(drug metabolic process)//GO:0044281(small molecule metabolic process)//GO:0046711(GDP biosynthetic process)//GO:0006163(purine nucleotide metabolic process)//GO:0019673(GDP-mannose metabolic process)//GO:0046037(GMP metabolic process)//GO:0046054(dGMP metabolic process)//GO:0046939(nucleotide phosphorylation)//GO:0006185(dGDP biosynthetic process)//GO:0015949(nucleobase-containing smal…
ENSG00000170801	1.67614	5.7895	9.2865	0.00230848	0.157764	up	1132	864	1330	582	289	404	5.95875	6.10175	6.92566	5.05507	4.02314	4.9055	HTRA3	protein_coding	94031	Prsp|Tasp	MIM:608785|HGNC:HGNC:30406|Ensembl:ENSG00000170801|HPRD:08821|Vega:OTTHUMG00000090561	HtrA serine peptidase 3		GO:0005576(extracellular region)	GO:0008236(serine-type peptidase activity)//GO:0005520(insulin-like growth factor binding)//GO:0005515(protein binding)//GO:0004252(serine-type endopeptidase activity)//GO:0004175(endopeptidase activity)	GO:0006508(proteolysis)//GO:0030514(negative regulation of BMP signaling pathway)//GO:0001558(regulation of cell growth)//GO:0030512(negative regulation of transforming growth factor beta receptor signaling pathway)
ENSG00000164877	1.67128	4.74567	4.52377	0.033427	0.368344	up	491	351	767	184	200	187	4.75767	4.80624	6.13268	3.4061	3.49728	3.80154	MICALL2	protein_coding	79778	JRAB|MICAL-L2	HGNC:HGNC:29672|Ensembl:ENSG00000164877|HPRD:11364|Vega:OTTHUMG00000119021	MICAL like 2		GO:0005923(bicellular tight junction)//GO:0005886(plasma membrane)//GO:0055037(recycling endosome)//GO:0043005(neuron projection)//GO:0001725(stress fiber)//GO:0005829(cytosol)//GO:0032432(actin filament bundle)//GO:0005911(cell-cell junction)	GO:0017137(Rab GTPase binding)//GO:0008270(zinc ion binding)//GO:0042805(actinin binding)//GO:0051015(actin filament binding)//GO:0005515(protein binding)//GO:0031005(filamin binding)	GO:1903955(positive regulation of protein targeting to mitochondrion)//GO:0030041(actin filament polymerization)//GO:0031175(neuron projection development)//GO:0031532(actin cytoskeleton reorganization)//GO:0070830(bicellular tight junction assembly)//GO:0032456(endocytic recycling)//GO:0034446(substrate adhesion-dependent cell spreading)
ENSG00000094914	1.66914	5.19343	4.85161	0.0276203	0.351606	up	529	766	783	581	137	228	4.86471	5.92842	6.16241	5.0526	2.9592	4.08508	AAAS	protein_coding	8086	AAA|AAASb|ADRACALA|ADRACALIN|ALADIN|GL003	MIM:605378|HGNC:HGNC:13666|Ensembl:ENSG00000094914|HPRD:05646|Vega:OTTHUMG00000169729	aladin WD repeat nucleoporin	hsa03013(RNA transport)	GO:0005635(nuclear envelope)//GO:0031965(nuclear membrane)//GO:0016020(membrane)//GO:0005813(centrosome)//GO:0005643(nuclear pore)//GO:0005654(nucleoplasm)//GO:0005634(nucleus)//GO:0005737(cytoplasm)	GO:0003674(molecular_function)	GO:0044267(cellular protein metabolic process)//GO:0005975(carbohydrate metabolic process)//GO:0015758(glucose transport)//GO:0043687(post-translational protein modification)//GO:0019054(modulation by virus of host process)//GO:0008645(hexose transport)//GO:0008033(tRNA processing)//GO:0031047(gene silencing by RNA)//GO:0015031(protein transport)//GO:0019083(viral transcription)//GO:0019048(modul…
ENSG00000168758	1.66749	5.5192	6.99342	0.00818101	0.244135	up	594	825	1278	370	410	214	5.03119	6.03524	6.86818	4.40486	4.52423	3.99439	SEMA4C	protein_coding	54910	M-SEMA-F|SEMACL1|SEMAF|SEMAI	MIM:604462|HGNC:HGNC:10731|Ensembl:ENSG00000168758|HPRD:07257|Vega:OTTHUMG00000130535	semaphorin 4C	hsa04360(Axon guidance)	GO:0016021(integral component of membrane)//GO:0016020(membrane)//GO:0045211(postsynaptic membrane)//GO:0014069(postsynaptic density)//GO:0030054(cell junction)//GO:0030672(synaptic vesicle membrane)//GO:0005615(extracellular space)	GO:0038191(neuropilin binding)//GO:0045499(chemorepellent activity)//GO:0005515(protein binding)//GO:0030215(semaphorin receptor binding)	GO:0071526(semaphorin-plexin signaling pathway)//GO:0021549(cerebellum development)//GO:0021535(cell migration in hindbrain)//GO:0032874(positive regulation of stress-activated MAPK cascade)//GO:0050919(negative chemotaxis)//GO:0001755(neural crest cell migration)//GO:0001843(neural tube closure)//GO:0042692(muscle cell differentiation)//GO:0030335(positive regulation of cell migration)//GO:00488…
ENSG00000110328	1.65245	6.63684	10.1335	0.00145596	0.129197	up	1166	1457	3176	987	612	495	6.00136	6.85452	8.18053	5.81474	5.0994	5.1974	GALNT18	protein_coding	374378	GALNACT18|GALNT15|GALNTL4|GalNAc-T15|GalNAc-T18	MIM:615136|HGNC:HGNC:30488|Ensembl:ENSG00000110328|HPRD:13564|Vega:OTTHUMG00000165707	polypeptide N-acetylgalactosaminyltransferase 18	hsa00512(Mucin type O-Glycan biosynthesis)//	GO:0016021(integral component of membrane)//GO:0000139(Golgi membrane)	GO:0004653(polypeptide N-acetylgalactosaminyltransferase activity)//GO:0030246(carbohydrate binding)//GO:0046872(metal ion binding)	GO:0006486(protein glycosylation)
ENSG00000142173	1.64996	10.3359	16.8992	3.94183e-05	0.0152667	up	34705	25280	21219	11719	8161	10645	10.894	10.9699	10.92	9.3813	8.83139	9.61904	COL6A2	protein_coding	1292	BTHLM1|PP3610|UCMD1	MIM:120240|HGNC:HGNC:2212|Ensembl:ENSG00000142173|HPRD:02110|Vega:OTTHUMG00000090489	collagen type VI alpha 2	hsa04151(PI3K-Akt signaling pathway)//hsa04510(Focal adhesion)//hsa04512(ECM-receptor interaction)//hsa04974(Protein digestion and absorption)	GO:0043234(protein complex)//GO:0005576(extracellular region)//GO:1903561(extracellular vesicle)//GO:0005581(collagen trimer)//GO:0005788(endoplasmic reticulum lumen)//GO:0070062(extracellular exosome)//GO:0042383(sarcolemma)//GO:0005578(proteinaceous extracellular matrix)//GO:0031012(extracellular matrix)//GO:0005615(extracellular space)	GO:0005515(protein binding)	GO:0007411(axon guidance)//GO:0022617(extracellular matrix disassembly)//GO:0030198(extracellular matrix organization)//GO:0009749(response to glucose)//GO:0007155(cell adhesion)//GO:0030574(collagen catabolic process)//GO:0070208(protein heterotrimerization)
ENSG00000110717	1.63729	4.87049	4.65048	0.0310448	0.360652	up	291	686	709	135	355	165	4.0078	5.76965	6.01946	2.96587	4.31771	3.62279	NDUFS8	protein_coding	4728	CI-23k|CI23KD|TYKY	MIM:602141|HGNC:HGNC:7715|Ensembl:ENSG00000110717|HPRD:03683|Vega:OTTHUMG00000167331	NADH:ubiquinone oxidoreductase core subunit S8	hsa00190(Oxidative phosphorylation)//	GO:0016020(membrane)//GO:0005739(mitochondrion)//GO:0005747(mitochondrial respiratory chain complex I)//GO:0005759(mitochondrial matrix)	GO:0008137(NADH dehydrogenase (ubiquinone) activity)//GO:0051539(4 iron, 4 sulfur cluster binding)//GO:0046872(metal ion binding)//GO:0016651(oxidoreductase activity, acting on NAD(P)H)//GO:0003954(NADH dehydrogenase activity)	GO:0055114(oxidation-reduction process)//GO:0032981(mitochondrial respiratory chain complex I assembly)//GO:0044281(small molecule metabolic process)//GO:0006979(response to oxidative stress)//GO:0022904(respiratory electron transport chain)//GO:0006120(mitochondrial electron transport, NADH to ubiquinone)//GO:0044237(cellular metabolic process)
ENSG00000100462	1.63322	5.40441	5.55442	0.0184341	0.320491	up	418	1051	982	454	254	236	4.52668	6.38392	6.48858	4.69836	3.83851	4.13445	PRMT5	protein_coding	10419	HRMT1L5|IBP72|JBP1|SKB1|SKB1Hs	MIM:604045|HGNC:HGNC:10894|Ensembl:ENSG00000100462|HPRD:04955|Vega:OTTHUMG00000028709	protein arginine methyltransferase 5	hsa03013(RNA transport)	GO:0035097(histone methyltransferase complex)//GO:0034709(methylosome)//GO:0005794(Golgi apparatus)//GO:0005829(cytosol)//GO:0005654(nucleoplasm)//GO:0005634(nucleus)//GO:0005737(cytoplasm)	GO:0016274(protein-arginine N-methyltransferase activity)//GO:0046982(protein heterodimerization activity)//GO:0032403(protein complex binding)//GO:0044020(histone methyltransferase activity (H4-R3 specific))//GO:0008469(histone-arginine N-methyltransferase activity)//GO:0035243(protein-arginine omega-N symmetric methyltransferase activity)//GO:0008168(methyltransferase activity)//GO:0008327(meth…	GO:0006325(chromatin organization)//GO:0090161(Golgi ribbon formation)//GO:0035246(peptidyl-arginine N-methylation)//GO:0042118(endothelial cell activation)//GO:0044030(regulation of DNA methylation)//GO:0018216(peptidyl-arginine methylation)//GO:0000387(spliceosomal snRNP assembly)//GO:0010467(gene expression)//GO:0008283(cell proliferation)//GO:0019918(peptidyl-arginine methylation, to symmetri…
ENSG00000108669	1.62834	4.96438	4.66949	0.030703	0.360652	up	608	905	401	373	207	163	5.06466	6.16851	5.19953	4.41643	3.54634	3.60539	CYTH1	protein_coding	9267	B2-1|CYTOHESIN-1|D17S811E|PSCD1|SEC7	MIM:182115|HGNC:HGNC:9501|Ensembl:ENSG00000108669|HPRD:01630|Vega:OTTHUMG00000150253	cytohesin 1		GO:0005923(bicellular tight junction)//GO:0005886(plasma membrane)//GO:0031234(extrinsic component of cytoplasmic side of plasma membrane)//GO:0005737(cytoplasm)//GO:0005829(cytosol)	GO:0008289(lipid binding)//GO:0005086(ARF guanyl-nucleotide exchange factor activity)//GO:0005515(protein binding)	GO:0090162(establishment of epithelial cell polarity)//GO:0030155(regulation of cell adhesion)//GO:0016192(vesicle-mediated transport)//GO:0032012(regulation of ARF protein signal transduction)//GO:0043547(positive regulation of GTPase activity)
ENSG00000071553	1.62314	5.89382	8.59704	0.00336709	0.184705	up	1209	744	1513	866	225	416	6.0535	5.88647	7.11146	5.62653	3.66533	4.94754	ATP6AP1	protein_coding	537	16A|ATP6IP1|ATP6S1|Ac45|CF2|VATPS1|XAP-3|XAP3	MIM:300197|HGNC:HGNC:868|Ensembl:ENSG00000071553|HPRD:02184|Vega:OTTHUMG00000033291	ATPase H+ transporting accessory protein 1	hsa00190(Oxidative phosphorylation)//	GO:0016021(integral component of membrane)//GO:0070062(extracellular exosome)//GO:0010008(endosome membrane)//GO:0016469(proton-transporting two-sector ATPase complex)//GO:0005774(vacuolar membrane)//GO:0033180(proton-transporting V-type ATPase, V1 domain)	GO:0005524(ATP binding)//GO:0017137(Rab GTPase binding)//GO:0046961(proton-transporting ATPase activity, rotational mechanism)//GO:0046933(proton-transporting ATP synthase activity, rotational mechanism)//GO:0005215(transporter activity)	GO:0045780(positive regulation of bone resorption)//GO:0015992(proton transport)//GO:0045851(pH reduction)//GO:0008286(insulin receptor signaling pathway)//GO:0015991(ATP hydrolysis coupled proton transport)//GO:2001206(positive regulation of osteoclast development)//GO:0070374(positive regulation of ERK1 and ERK2 cascade)//GO:0033572(transferrin transport)//GO:0006879(cellular iron ion homeostas…
ENSG00000158863	1.6019	5.68695	8.24113	0.00409517	0.19689	up	1253	905	1003	482	494	288	6.10497	6.16851	6.51907	4.78427	4.79171	4.41977	FAM160B2	protein_coding	64760	RAI16	HGNC:HGNC:16492|Ensembl:ENSG00000158863|HPRD:17951|Vega:OTTHUMG00000097088	family with sequence similarity 160 member B2
ENSG00000132031	1.60032	8.09926	12.7544	0.000355165	0.0610634	up	2897	1786	10893	2313	621	2482	7.31257	7.14795	9.95819	7.04145	5.12038	7.51924	MATN3	protein_coding	4148	DIPOA|EDM5|HOA|OADIP|OS2	MIM:602109|HGNC:HGNC:6909|Ensembl:ENSG00000132031|HPRD:03661|Vega:OTTHUMG00000151788	matrilin 3		GO:0005578(proteinaceous extracellular matrix)//GO:0005576(extracellular region)	GO:0005201(extracellular matrix structural constituent)//GO:0005515(protein binding)//GO:0005509(calcium ion binding)	GO:0001501(skeletal system development)//GO:0030198(extracellular matrix organization)
ENSG00000170345	1.59371	6.97783	14.3021	0.000155695	0.035552	up	4589	1171	2514	1275	680	961	7.97575	6.53966	7.84348	6.18335	5.25085	6.15199	FOS	protein_coding	2353	AP-1|C-FOS|p55	MIM:164810|HGNC:HGNC:3796|Ensembl:ENSG00000170345|HPRD:01275|Vega:OTTHUMG00000171774	FBJ murine osteosarcoma viral oncogene homolog	hsa04010(MAPK signaling pathway)//hsa04024(cAMP signaling pathway)//hsa04210(Apoptosis)//hsa04380(Osteoclast differentiation)//hsa04620(Toll-like receptor signaling pathway)//hsa04660(T cell receptor signaling pathway)//hsa04662(B cell receptor signaling pathway)//hsa04668(TNF signaling pathway)//hsa04713(Circadian entrainment)//hsa04725(Cholinergic synapse)//hsa04728(Dopaminergic synapse)//hsa04…	GO:0043005(neuron projection)//GO:0016020(membrane)//GO:0005829(cytosol)//GO:0005667(transcription factor complex)//GO:0005783(endoplasmic reticulum)//GO:0005654(nucleoplasm)//GO:0005634(nucleus)	GO:0003682(chromatin binding)//GO:0003700(transcription factor activity, sequence-specific DNA binding)//GO:0043565(sequence-specific DNA binding)//GO:0000979(RNA polymerase II core promoter sequence-specific DNA binding)//GO:0000978(RNA polymerase II core promoter proximal region sequence-specific DNA binding)//GO:0044212(transcription regulatory region DNA binding)//GO:0070412(R-SMAD binding)//…	GO:0034166(toll-like receptor 10 signaling pathway)//GO:0051412(response to corticosterone)//GO:0034614(cellular response to reactive oxygen species)//GO:0051591(response to cAMP)//GO:0034142(toll-like receptor 4 signaling pathway)//GO:1902895(positive regulation of pri-miRNA transcription from RNA polymerase II promoter)//GO:0009409(response to cold)//GO:0051403(stress-activated MAPK cascade)//G…
ENSG00000164694	1.58718	6.70352	11.9591	0.00054381	0.0742732	up	3806	637	1963	2054	178	803	7.706	5.663	7.48679	6.8703	3.33124	5.89338	FNDC1	protein_coding	84624	AGS8|FNDC2|MEL4B3|bA243O10.1|dJ322A24.1	MIM:609991|HGNC:HGNC:21184|Ensembl:ENSG00000164694|HPRD:13547|Vega:OTTHUMG00000015927	fibronectin type III domain containing 1		GO:0005654(nucleoplasm)//GO:0005576(extracellular region)
ENSG00000075618	1.58276	5.18357	5.5071	0.0189395	0.323343	up	815	424	922	457	168	263	5.48594	5.07766	6.39776	4.70781	3.24895	4.28961	FSCN1	protein_coding	6624	FAN1|HSN|SNL|p55	MIM:602689|HGNC:HGNC:11148|Ensembl:ENSG00000075618|HPRD:04068|Vega:OTTHUMG00000090599	fascin actin-bundling protein 1	hsa05206(MicroRNAs in cancer)	GO:0044393(microspike)//GO:0043209(myelin sheath)//GO:0030027(lamellipodium)//GO:0030175(filopodium)//GO:0015629(actin cytoskeleton)//GO:0001725(stress fiber)//GO:0001726(ruffle)//GO:0005829(cytosol)//GO:0031253(cell projection membrane)//GO:0070062(extracellular exosome)//GO:0071437(invadopodium)//GO:0005911(cell-cell junction)//GO:0005902(microvillus)//GO:0002102(podosome)//GO:0005856(cytoskele…	GO:0005515(protein binding)//GO:0030674(protein binding, bridging)//GO:0051015(actin filament binding)//GO:0044822(poly(A) RNA binding)//GO:0008144(drug binding)//GO:0003779(actin binding)	GO:0071803(positive regulation of podosome assembly)//GO:0048870(cell motility)//GO:0032956(regulation of actin cytoskeleton organization)//GO:0007015(actin filament organization)//GO:0008283(cell proliferation)//GO:0010592(positive regulation of lamellipodium assembly)//GO:0016477(cell migration)//GO:0035089(establishment of apical/basal cell polarity)//GO:0090091(positive regulation of extracel…
ENSG00000177697	1.5778	6.21696	9.85333	0.00169525	0.136875	up	1798	1970	881	572	540	644	6.62514	7.28928	6.33225	5.03016	4.91957	5.57583	CD151	protein_coding	977	GP27|MER2|PETA-3|RAPH|SFA1|TSPAN24	MIM:602243|HGNC:HGNC:1630|Ensembl:ENSG00000177697|HPRD:03763|Vega:OTTHUMG00000133311	CD151 molecule (Raph blood group)		GO:0005604(basement membrane)//GO:0016021(integral component of membrane)//GO:0005887(integral component of plasma membrane)//GO:0016020(membrane)//GO:0005886(plasma membrane)//GO:0005829(cytosol)//GO:0005925(focal adhesion)	GO:0005515(protein binding)//GO:0005178(integrin binding)	GO:0031581(hemidesmosome assembly)//GO:0030198(extracellular matrix organization)//GO:0042098(T cell proliferation)//GO:0007155(cell adhesion)//GO:0016477(cell migration)//GO:0034329(cell junction assembly)//GO:0007166(cell surface receptor signaling pathway)
ENSG00000143061	1.5773	5.46158	5.86178	0.0154732	0.311443	up	597	1013	939	525	269	270	5.03843	6.33087	6.42408	4.90699	3.92055	4.32725	IGSF3	protein_coding	3321	EWI-3|LCDD|V8	MIM:603491|HGNC:HGNC:5950|Ensembl:ENSG00000143061|HPRD:04602|Vega:OTTHUMG00000022751	immunoglobulin superfamily member 3		GO:0016021(integral component of membrane)//GO:0009986(cell surface)	GO:0003674(molecular_function)	GO:0032808(lacrimal gland development)
ENSG00000104731	1.5609	5.39449	6.36284	0.0116535	0.280418	up	406	770	1222	219	333	348	4.4849	5.93592	6.80362	3.65445	4.22604	4.69125	KLHDC4	protein_coding	54758	-	HGNC:HGNC:25272|Ensembl:ENSG00000104731|HPRD:11180|Vega:OTTHUMG00000137657	kelch domain containing 4			GO:0005515(protein binding)
ENSG00000114019	1.54609	5.32479	5.55145	0.0184654	0.320491	up	723	694	891	547	193	295	5.31368	5.78633	6.3485	4.96596	3.44649	4.4542	AMOTL2	protein_coding	51421	LCCP	MIM:614658|HGNC:HGNC:17812|Ensembl:ENSG00000114019|HPRD:16485|Vega:OTTHUMG00000159777	angiomotin like 2		GO:0005923(bicellular tight junction)//GO:0055037(recycling endosome)//GO:0031410(cytoplasmic vesicle)//GO:0016324(apical plasma membrane)//GO:0005829(cytosol)	GO:0005515(protein binding)//GO:0042802(identical protein binding)	GO:0016055(Wnt signaling pathway)//GO:0035329(hippo signaling)
ENSG00000159200	1.54515	7.81904	12.8999	0.000328602	0.0592863	up	4158	7392	2434	2119	1727	1362	7.83354	9.19616	7.79685	6.9152	6.59247	6.65432	RCAN1	protein_coding	1827	ADAPT78|CSP1|DSC1|DSCR1|MCIP1|RCN1	MIM:602917|HGNC:HGNC:3040|Ensembl:ENSG00000159200|HPRD:04226|Vega:OTTHUMG00000086235	regulator of calcineurin 1	hsa04919(Thyroid hormone signaling pathway)//hsa04921(Oxytocin signaling pathway)	GO:0005622(intracellular)//GO:0005634(nucleus)//GO:0005737(cytoplasm)	GO:0003700(transcription factor activity, sequence-specific DNA binding)//GO:0042802(identical protein binding)//GO:0003677(DNA binding)//GO:0000166(nucleotide binding)//GO:0005515(protein binding)//GO:0008597(calcium-dependent protein serine/threonine phosphatase regulator activity)	GO:0050790(regulation of catalytic activity)//GO:0031987(locomotion involved in locomotory behavior)//GO:0006979(response to oxidative stress)//GO:0007614(short-term memory)//GO:0051151(negative regulation of smooth muscle cell differentiation)//GO:0033173(calcineurin-NFAT signaling cascade)//GO:0006355(regulation of transcription, DNA-templated)//GO:0009612(response to mechanical stimulus)//GO:0…
ENSG00000077044	1.54326	5.47653	6.76645	0.00928873	0.25121	up	897	660	1035	351	236	504	5.62386	5.71404	6.56431	4.32929	3.73349	5.2233	DGKD	protein_coding	8527	DGKdelta|dgkd-2	MIM:601826|HGNC:HGNC:2851|Ensembl:ENSG00000077044|HPRD:03492|Vega:OTTHUMG00000133290	diacylglycerol kinase delta	hsa00561(Glycerolipid metabolism)//hsa00564(Glycerophospholipid metabolism)//	GO:0005622(intracellular)//GO:0005886(plasma membrane)//GO:0016023(cytoplasmic, membrane-bounded vesicle)//GO:0005737(cytoplasm)	GO:0042803(protein homodimerization activity)//GO:0005524(ATP binding)//GO:0046982(protein heterodimerization activity)//GO:0019992(diacylglycerol binding)//GO:0016301(kinase activity)//GO:0004143(diacylglycerol kinase activity)//GO:0046872(metal ion binding)//GO:0005515(protein binding)	GO:0006897(endocytosis)//GO:0030168(platelet activation)//GO:0046339(diacylglycerol metabolic process)//GO:0051260(protein homooligomerization)//GO:0007596(blood coagulation)//GO:0016310(phosphorylation)//GO:0007173(epidermal growth factor receptor signaling pathway)//GO:0007275(multicellular organism development)//GO:0010033(response to organic substance)//GO:0035556(intracellular signal transdu…
ENSG00000186866	1.53024	6.0838	9.40155	0.00216802	0.156267	up	1577	1063	1448	709	572	419	6.4362	6.40027	7.04817	5.33881	5.00227	4.95786	POFUT2	protein_coding	23275	C21orf80|FUT13	MIM:610249|HGNC:HGNC:14683|Ensembl:ENSG00000186866|HPRD:09846|Vega:OTTHUMG00000084874	protein O-fucosyltransferase 2	hsa00514(Other types of O-glycan biosynthesis)	GO:0005794(Golgi apparatus)//GO:0005789(endoplasmic reticulum membrane)	GO:0016757(transferase activity, transferring glycosyl groups)//GO:0046922(peptide-O-fucosyltransferase activity)	GO:0051046(regulation of secretion)//GO:0044267(cellular protein metabolic process)//GO:0010717(regulation of epithelial to mesenchymal transition)//GO:0036066(protein O-linked fucosylation)//GO:0006004(fucose metabolic process)//GO:0006493(protein O-linked glycosylation)//GO:0008152(metabolic process)//GO:0010468(regulation of gene expression)//GO:0043687(post-translational protein modification)…
ENSG00000168159	1.52939	5.1458	4.25321	0.0391763	0.386578	up	353	507	1166	317	249	186	4.28437	5.33466	6.73602	4.18332	3.8101	3.79388	RNF187	protein_coding	149603	RACO-1|RACO1	MIM:613754|HGNC:HGNC:27146	ring finger protein 187		GO:0005654(nucleoplasm)//GO:0005634(nucleus)//GO:0005737(cytoplasm)	GO:0016874(ligase activity)//GO:0004842(ubiquitin-protein transferase activity)//GO:0008270(zinc ion binding)//GO:0005515(protein binding)	GO:0043161(proteasome-mediated ubiquitin-dependent protein catabolic process)//GO:0070936(protein K48-linked ubiquitination)//GO:0008284(positive regulation of cell proliferation)//GO:0051865(protein autoubiquitination)//GO:0045893(positive regulation of transcription, DNA-templated)
ENSG00000011028	1.5217	8.58913	13.8982	0.00019298	0.0433878	up	7747	6415	8466	4671	2306	2827	8.7309	8.99169	9.59459	8.05468	7.0091	7.70688	MRC2	protein_coding	9902	CD280|CLEC13E|ENDO180|UPARAP	MIM:612264|HGNC:HGNC:16875|Ensembl:ENSG00000011028|HPRD:10094|Vega:OTTHUMG00000179178	mannose receptor, C type 2	hsa04145(Phagosome)//hsa05152(Tuberculosis)	GO:0016020(membrane)//GO:0016021(integral component of membrane)//GO:0005925(focal adhesion)	GO:0005518(collagen binding)//GO:0030246(carbohydrate binding)//GO:0005515(protein binding)	GO:0006897(endocytosis)//GO:0030574(collagen catabolic process)//GO:0001649(osteoblast differentiation)
ENSG00000135407	1.50174	4.9555	4.29092	0.0383164	0.383602	up	503	722	586	246	345	187	4.79234	5.84326	5.74519	3.82052	4.27676	3.80154	AVIL	protein_coding	10677	ADVIL|DOC6|p92	MIM:613397|HGNC:HGNC:14188|HPRD:09816	advillin		GO:0043005(neuron projection)//GO:0042995(cell projection)//GO:0015629(actin cytoskeleton)//GO:0030424(axon)//GO:0005737(cytoplasm)	GO:0003779(actin binding)	GO:0010976(positive regulation of neuron projection development)//GO:0010975(regulation of neuron projection development)//GO:0060271(cilium morphogenesis)//GO:0051693(actin filament capping)//GO:0007010(cytoskeleton organization)//GO:0007399(nervous system development)
ENSG00000172757	1.49184	6.37223	10.2651	0.0013557	0.126193	up	2353	1158	1534	771	465	887	7.01279	6.52358	7.13132	5.45937	4.70486	6.03661	CFL1	protein_coding	1072	CFL|HEL-S-15|cofilin	MIM:601442|HGNC:HGNC:1874|Ensembl:ENSG00000172757|HPRD:03261	cofilin 1	hsa04360(Axon guidance)//hsa04666(Fc gamma R-mediated phagocytosis)//hsa04810(Regulation of actin cytoskeleton)//hsa05133(Pertussis)	GO:0031982(vesicle)//GO:0031258(lamellipodium membrane)//GO:0005737(cytoplasm)//GO:0016020(membrane)//GO:0015629(actin cytoskeleton)//GO:0016363(nuclear matrix)//GO:0070062(extracellular exosome)//GO:0005925(focal adhesion)//GO:0030864(cortical actin cytoskeleton)//GO:0005634(nucleus)//GO:0032587(ruffle membrane)//GO:0005615(extracellular space)//GO:0005911(cell-cell junction)	GO:0005515(protein binding)//GO:0003779(actin binding)	GO:0030168(platelet activation)//GO:0048013(ephrin receptor signaling pathway)//GO:0043066(negative regulation of apoptotic process)//GO:0009615(response to virus)//GO:0061001(regulation of dendritic spine morphogenesis)//GO:0030042(actin filament depolymerization)//GO:0030010(establishment of cell polarity)//GO:0001842(neural fold formation)//GO:0038096(Fc-gamma receptor signaling pathway involv…
ENSG00000129009	1.48455	8.41587	12.2521	0.000464743	0.0671179	up	6252	7059	6495	4205	1855	2841	8.42168	9.12967	9.21231	7.90313	6.69549	7.714	ISLR	protein_coding	3671	HsT17563	MIM:602059|HGNC:HGNC:6133|Ensembl:ENSG00000129009|HPRD:03636|Vega:OTTHUMG00000137623	immunoglobulin superfamily containing leucine-rich repeat		GO:0070062(extracellular exosome)		GO:0007155(cell adhesion)
ENSG00000076351	1.47871	5.04545	3.98747	0.0458399	0.404572	up	319	1015	581	271	320	177	4.1393	6.33371	5.73286	3.95891	4.16901	3.72302	SLC46A1	protein_coding	113235	G21|HCP1|PCFT	MIM:611672|HGNC:HGNC:30521|Ensembl:ENSG00000076351|HPRD:14715|Vega:OTTHUMG00000179415	solute carrier family 46 (folate transporter), member 1	hsa04977(Vitamin digestion and absorption)//hsa04978(Mineral absorption)	GO:0016021(integral component of membrane)//GO:0009986(cell surface)//GO:0005886(plasma membrane)//GO:0031526(brush border membrane)//GO:0005737(cytoplasm)//GO:0016324(apical plasma membrane)	GO:0005542(folic acid binding)//GO:0008517(folic acid transporter activity)//GO:0005215(transporter activity)//GO:0015232(heme transporter activity)//GO:0015078(hydrogen ion transmembrane transporter activity)//GO:0015350(methotrexate transporter activity)	GO:0015886(heme transport)//GO:0044281(small molecule metabolic process)//GO:1902600(hydrogen ion transmembrane transport)//GO:0098829(intestinal folate absorption)//GO:0046655(folic acid metabolic process)//GO:0006879(cellular iron ion homeostasis)//GO:0015884(folic acid transport)//GO:0055085(transmembrane transport)//GO:0051958(methotrexate transport)//GO:0006767(water-soluble vitamin metaboli…
ENSG00000171621	1.47591	5.96192	7.47346	0.00626151	0.215381	up	913	1817	939	667	493	377	5.6493	7.17275	6.42408	5.251	4.7888	4.80616	SPSB1	protein_coding	80176	SSB-1|SSB1	MIM:611657|HGNC:HGNC:30628|Ensembl:ENSG00000171621|HPRD:18106|Vega:OTTHUMG00000001279	splA/ryanodine receptor domain and SOCS box containing 1		GO:0005737(cytoplasm)	GO:0005515(protein binding)	GO:0035556(intracellular signal transduction)//GO:0016567(protein ubiquitination)
ENSG00000138080	1.46912	6.47184	10.2945	0.00133424	0.126193	up	1385	1318	2368	686	589	856	6.24921	6.71004	7.75721	5.29139	5.04436	5.98539	EMILIN1	protein_coding	11117	EMI|EMILIN|gp115	MIM:130660|HGNC:HGNC:19880|Ensembl:ENSG00000138080|HPRD:00563|Vega:OTTHUMG00000097069	elastin microfibril interfacer 1		GO:0005578(proteinaceous extracellular matrix)//GO:0031012(extracellular matrix)//GO:0005581(collagen trimer)//GO:0005576(extracellular region)//GO:0070062(extracellular exosome)	GO:0030023(extracellular matrix constituent conferring elasticity)//GO:0005515(protein binding)//GO:0042802(identical protein binding)	GO:0010811(positive regulation of cell-substrate adhesion)//GO:0007155(cell adhesion)//GO:0030198(extracellular matrix organization)
ENSG00000142156	1.46371	10.1068	12.9735	0.000315926	0.0585967	up	36298	20991	13256	8662	9951	9494	10.9587	10.7017	10.2414	8.94532	9.11741	9.45398	COL6A1	protein_coding	1291	BTHLM1|OPLL|UCHMD1	MIM:120220|HGNC:HGNC:2211|Ensembl:ENSG00000142156|HPRD:00370|Vega:OTTHUMG00000090440	collagen type VI alpha 1	hsa04151(PI3K-Akt signaling pathway)//hsa04510(Focal adhesion)//hsa04512(ECM-receptor interaction)//hsa04974(Protein digestion and absorption)	GO:0005589(collagen type VI trimer)//GO:0070062(extracellular exosome)//GO:0005576(extracellular region)//GO:0016020(membrane)//GO:0043234(protein complex)//GO:0005765(lysosomal membrane)//GO:0005788(endoplasmic reticulum lumen)//GO:0042383(sarcolemma)//GO:0031012(extracellular matrix)	GO:0048407(platelet-derived growth factor binding)	GO:0007411(axon guidance)//GO:0035987(endodermal cell differentiation)//GO:0022617(extracellular matrix disassembly)//GO:0030198(extracellular matrix organization)//GO:0007155(cell adhesion)//GO:0001649(osteoblast differentiation)//GO:0030574(collagen catabolic process)//GO:0070208(protein heterotrimerization)//GO:0071230(cellular response to amino acid stimulus)
ENSG00000188735	1.46115	5.07591	4.20917	0.0402059	0.389162	up	472	521	899	326	169	330	4.70102	5.37383	6.36138	4.22342	3.25739	4.61503	TMEM120B	protein_coding	144404	-	MIM:616551|HGNC:HGNC:32008|Ensembl:ENSG00000188735|Vega:OTTHUMG00000169076	transmembrane protein 120B		GO:0005637(nuclear inner membrane)//GO:0016021(integral component of membrane)//GO:0005575(cellular_component)	GO:0003674(molecular_function)//GO:0005515(protein binding)	GO:0051291(protein heterooligomerization)//GO:0045444(fat cell differentiation)//GO:0008150(biological_process)
ENSG00000150687	1.4555	6.52611	7.40736	0.00649576	0.21873	up	2821	2846	452	1135	474	534	7.27425	7.81965	5.37167	6.01587	4.73238	5.30643	PRSS23	protein_coding	11098	SIG13|SPUVE|ZSIG13	HGNC:HGNC:14370|Ensembl:ENSG00000150687|HPRD:07149|Vega:OTTHUMG00000167226	protease, serine 23		GO:0005634(nucleus)//GO:0070062(extracellular exosome)	GO:0004252(serine-type endopeptidase activity)	GO:0006508(proteolysis)
ENSG00000198792	1.45374	5.21928	4.71246	0.0299448	0.3587	up	506	992	660	346	341	235	4.80087	6.3007	5.91636	4.30873	4.26005	4.12837	TMEM184B	protein_coding	25829	C22orf5|FM08|HS5O6A|HSPC256	HGNC:HGNC:1310|Ensembl:ENSG00000198792|HPRD:12801|Vega:OTTHUMG00000030557	transmembrane protein 184B		GO:0016021(integral component of membrane)	GO:0005215(transporter activity)	GO:0006810(transport)
ENSG00000141696	1.45287	6.13637	8.2152	0.0041541	0.19689	up	982	1064	1977	567	597	501	5.75414	6.40162	7.49703	5.01755	5.06374	5.21472	P3H4	protein_coding	10609	LEPREL4|NO55|NOL55|SC65	HGNC:HGNC:16946|Ensembl:ENSG00000141696|HPRD:10126|Vega:OTTHUMG00000133501	prolyl 3-hydroxylase family member 4 (non-enzymatic)		GO:0000794(condensed nuclear chromosome)//GO:0005730(nucleolus)//GO:0000795(synaptonemal complex)		GO:0007130(synaptonemal complex assembly)
ENSG00000136383	1.45032	5.05305	3.84179	0.0499902	0.41489	up	562	399	900	492	149	237	4.95163	4.99034	6.36298	4.81376	3.07836	4.1405	ALPK3	protein_coding	57538	MAK|MIDORI	HGNC:HGNC:17574|Ensembl:ENSG00000136383|HPRD:11365|Vega:OTTHUMG00000148667	alpha kinase 3		GO:0005634(nucleus)	GO:0005524(ATP binding)//GO:0004674(protein serine/threonine kinase activity)	GO:0006468(protein phosphorylation)//GO:0007507(heart development)//GO:0055013(cardiac muscle cell development)
ENSG00000068078	1.44778	5.92348	5.67398	0.0172184	0.318091	up	663	1061	1570	837	224	534	5.18913	6.39756	7.16476	5.57753	3.65897	5.30643	FGFR3	protein_coding	2261	ACH|CD333|CEK2|HSFGFR3EX|JTK4	MIM:134934|HGNC:HGNC:3690|Ensembl:ENSG00000068078|HPRD:00624|Vega:OTTHUMG00000121148	fibroblast growth factor receptor 3	hsa04010(MAPK signaling pathway)//hsa04014(Ras signaling pathway)//hsa04015(Rap1 signaling pathway)//hsa04144(Endocytosis)//hsa04151(PI3K-Akt signaling pathway)//hsa04550(Signaling pathways regulating pluripotency of stem cells)//hsa04810(Regulation of actin cytoskeleton)//hsa05200(Pathways in cancer)//hsa05206(MicroRNAs in cancer)//hsa05219(Bladder cancer)//hsa05230(Central carbon metabolism in …	GO:0016021(integral component of membrane)//GO:0005887(integral component of plasma membrane)//GO:0005576(extracellular region)//GO:0005886(plasma membrane)//GO:0009986(cell surface)//GO:0030133(transport vesicle)//GO:0048471(perinuclear region of cytoplasm)//GO:0005794(Golgi apparatus)//GO:0005764(lysosome)//GO:0005783(endoplasmic reticulum)//GO:0005634(nucleus)//GO:0005925(focal adhesion)//GO:0…	GO:0005524(ATP binding)//GO:0004713(protein tyrosine kinase activity)//GO:0005007(fibroblast growth factor-activated receptor activity)//GO:0005515(protein binding)//GO:0017134(fibroblast growth factor binding)	GO:0072148(epithelial cell fate commitment)//GO:0010518(positive regulation of phospholipase activity)//GO:0048011(neurotrophin TRK receptor signaling pathway)//GO:0008285(negative regulation of cell proliferation)//GO:0000122(negative regulation of transcription from RNA polymerase II promoter)//GO:0090102(cochlea development)//GO:0060113(inner ear receptor cell differentiation)//GO:0035988(chon…
ENSG00000197892	1.44761	8.72508	13.4281	0.000247886	0.0510227	up	9122	7790	8054	4764	3049	3297	8.96654	9.2718	9.52263	8.08311	7.41168	7.92863	KIF13B	protein_coding	23303	GAKIN	MIM:607350|HGNC:HGNC:14405|Ensembl:ENSG00000197892|HPRD:09556|Vega:OTTHUMG00000164032	kinesin family member 13B		GO:0005871(kinesin complex)//GO:0005874(microtubule)//GO:0030424(axon)//GO:0005829(cytosol)//GO:0033270(paranode region of axon)//GO:0005902(microvillus)//GO:0005737(cytoplasm)	GO:0003777(microtubule motor activity)//GO:0005524(ATP binding)//GO:0019901(protein kinase binding)//GO:0016887(ATPase activity)//GO:0008017(microtubule binding)//GO:0005515(protein binding)//GO:0071889(14-3-3 protein binding)	GO:0008152(metabolic process)//GO:0007018(microtubule-based movement)//GO:0050770(regulation of axonogenesis)//GO:0042110(T cell activation)//GO:0030705(cytoskeleton-dependent intracellular transport)//GO:0006605(protein targeting)//GO:0007165(signal transduction)
ENSG00000141526	1.44179	5.90088	7.16	0.00745474	0.235299	up	759	1199	1443	530	550	385	5.38356	6.5737	7.04318	4.9206	4.94593	4.83631	SLC16A3	protein_coding	9123	MCT 3|MCT 4|MCT-3|MCT-4|MCT3|MCT4	MIM:603877|HGNC:HGNC:10924|Ensembl:ENSG00000141526|HPRD:04854|Vega:OTTHUMG00000178832	solute carrier family 16 (monocarboxylate transporter), member 3	hsa05230(Central carbon metabolism in cancer)	GO:0031965(nuclear membrane)//GO:0016020(membrane)//GO:0005886(plasma membrane)//GO:0005887(integral component of plasma membrane)//GO:0015629(actin cytoskeleton)	GO:0044822(poly(A) RNA binding)//GO:0015129(lactate transmembrane transporter activity)//GO:0015293(symporter activity)//GO:0005515(protein binding)//GO:0008028(monocarboxylic acid transmembrane transporter activity)	GO:0050900(leukocyte migration)//GO:0044281(small molecule metabolic process)//GO:0007596(blood coagulation)//GO:0015718(monocarboxylic acid transport)//GO:0035873(lactate transmembrane transport)//GO:0006090(pyruvate metabolic process)//GO:0044237(cellular metabolic process)//GO:0055085(transmembrane transport)//GO:0035879(plasma membrane lactate transport)
ENSG00000101152	1.44123	5.64538	6.66218	0.00984804	0.257897	up	901	963	1022	321	597	391	5.63026	6.25797	6.5461	4.20128	5.06374	4.85852	DNAJC5	protein_coding	80331	CLN4|CLN4B|CSP|DNAJC5A|NCL|mir-941-2|mir-941-3|mir-941-4|mir-941-5	MIM:611203|HGNC:HGNC:16235|Ensembl:ENSG00000101152|HPRD:08539|Vega:OTTHUMG00000033007	DnaJ heat shock protein family (Hsp40) member C5	hsa04141(Protein processing in endoplasmic reticulum)	GO:0061202(clathrin-sculpted gamma-aminobutyric acid transport vesicle membrane)//GO:0005886(plasma membrane)//GO:0070062(extracellular exosome)//GO:0016020(membrane)//GO:0005765(lysosomal membrane)//GO:0008021(synaptic vesicle)//GO:0005739(mitochondrion)//GO:0042470(melanosome)//GO:0043195(terminal bouton)	GO:0043008(ATP-dependent protein binding)//GO:0001948(glycoprotein binding)	GO:0043524(negative regulation of neuron apoptotic process)//GO:0006887(exocytosis)//GO:0007268(synaptic transmission)//GO:0007269(neurotransmitter secretion)//GO:0045055(regulated exocytosis)//GO:0016079(synaptic vesicle exocytosis)
ENSG00000135446	1.43921	5.17503	3.89444	0.0484461	0.412442	up	535	660	794	537	145	314	4.88091	5.71404	6.1825	4.93945	3.03972	4.54373	CDK4	protein_coding	1019	CMM3|PSK-J3	MIM:123829|HGNC:HGNC:1773|Ensembl:ENSG00000135446|HPRD:00447|Vega:OTTHUMG00000170382	cyclin-dependent kinase 4	hsa04110(Cell cycle)//hsa04115(p53 signaling pathway)//hsa04151(PI3K-Akt signaling pathway)//hsa04530(Tight junction)//hsa04660(T cell receptor signaling pathway)//	GO:0005923(bicellular tight junction)//GO:0000307(cyclin-dependent protein kinase holoenzyme complex)//GO:0048471(perinuclear region of cytoplasm)//GO:0031965(nuclear membrane)//GO:0000785(chromatin)//GO:0005829(cytosol)//GO:0005667(transcription factor complex)//GO:0005654(nucleoplasm)//GO:0005730(nucleolus)//GO:0005634(nucleus)	GO:0016538(cyclin-dependent protein serine/threonine kinase regulator activity)//GO:0004674(protein serine/threonine kinase activity)//GO:0032403(protein complex binding)//GO:0005524(ATP binding)//GO:0004693(cyclin-dependent protein serine/threonine kinase activity)//GO:0004672(protein kinase activity)//GO:0030332(cyclin binding)//GO:0005515(protein binding)	GO:0071157(negative regulation of cell cycle arrest)//GO:0002088(lens development in camera-type eye)//GO:0010288(response to lead ion)//GO:0045727(positive regulation of translation)//GO:0007623(circadian rhythm)//GO:0031100(organ regeneration)//GO:0043065(positive regulation of apoptotic process)//GO:0033574(response to testosterone)//GO:0000082(G1/S transition of mitotic cell cycle)//GO:004585…
ENSG00000183196	1.4361	7.67273	12.5156	0.000403576	0.0641072	up	4948	2329	4950	1764	1691	1635	8.08436	7.53061	8.82051	6.65098	6.56212	6.91756	CHST6	protein_coding	4166	MCDC1	MIM:605294|HGNC:HGNC:6938|Ensembl:ENSG00000183196|HPRD:05597|Vega:OTTHUMG00000137612	carbohydrate (N-acetylglucosamine 6-O) sulfotransferase 6	hsa00533(Glycosaminoglycan biosynthesis - keratan sulfate)	GO:0016021(integral component of membrane)//GO:0005794(Golgi apparatus)//GO:0000139(Golgi membrane)	GO:0001517(N-acetylglucosamine 6-O-sulfotransferase activity)	GO:0006790(sulfur compound metabolic process)//GO:0044281(small molecule metabolic process)//GO:0006044(N-acetylglucosamine metabolic process)//GO:0042339(keratan sulfate metabolic process)//GO:0018146(keratan sulfate biosynthetic process)//GO:0005975(carbohydrate metabolic process)//GO:0030203(glycosaminoglycan metabolic process)
ENSG00000071991	1.43589	5.05014	4.07887	0.0434227	0.397258	up	479	992	472	301	336	191	4.72215	6.3007	5.43394	4.10915	4.23889	3.83179	CDH19	protein_coding	28513	CDH7|CDH7L2	MIM:603016|HGNC:HGNC:1758|Ensembl:ENSG00000071991|HPRD:04311|Vega:OTTHUMG00000132802	cadherin 19		GO:0005886(plasma membrane)//GO:0016021(integral component of membrane)	GO:0005509(calcium ion binding)	GO:0007156(homophilic cell adhesion via plasma membrane adhesion molecules)
ENSG00000155254	1.4353	6.69835	10.4794	0.00120715	0.118398	up	2594	1648	1946	1359	705	745	7.15333	7.03204	7.47425	6.27524	5.30276	5.78547	MARVELD1	protein_coding	83742	GB14|MARVD1|MRVLDC1|bA548K23.8	HGNC:HGNC:28674|Ensembl:ENSG00000155254|HPRD:14364|Vega:OTTHUMG00000018865	MARVEL domain containing 1		GO:0005886(plasma membrane)//GO:0005634(nucleus)//GO:0005856(cytoskeleton)//GO:0005737(cytoplasm)//GO:0016021(integral component of membrane)		GO:0007049(cell cycle)
ENSG00000100241	1.43138	5.68776	6.60144	0.0101896	0.261248	up	629	593	1640	324	279	586	5.11346	5.56002	7.22763	4.2146	3.97276	5.44007	SBF1	protein_coding	6305	CMT4B3|DENND7A|MTMR5	MIM:603560|HGNC:HGNC:10542|Ensembl:ENSG00000100241|HPRD:06788|Vega:OTTHUMG00000150204	SET binding factor 1		GO:0016021(integral component of membrane)//GO:0005634(nucleus)	GO:0017112(Rab guanyl-nucleotide exchange factor activity)//GO:0008138(protein tyrosine/serine/threonine phosphatase activity)//GO:0019208(phosphatase regulator activity)	GO:0006470(protein dephosphorylation)//GO:0007283(spermatogenesis)//GO:0043087(regulation of GTPase activity)//GO:0043547(positive regulation of GTPase activity)
[truncated: 131 more rows]

## Sheet: down_OA_vs_N
Differentially expressed genes for: down_OA_vs_N Fold Change cut-off: 2.00 P-value cut-off: 0.05 Column A: gene_id, the gene identifier. Column B ~ G: edgeR results for differentially expressed genes. Column H ~ M: counts of all samples of the gene. Column N ~ S: normalized counts by edgeR. Column S ~ AC: annotation of the genes.
[truncated: 1,024 more rows]
