# Supplementary material for: Identification and analysis of RNA-5-methylcytosine-related key genes in osteoarthritis
Source: BMC Genomics. 2023 Sep 12;24:539. doi: 10.1186/s12864-023-09651-4 (PMC10496305; doi:10.1186/s12864-023-09651-4)
Supplement: Supplementary file 4 — Supplementary Material 4 [file 12864_2023_9651_MOESM4_ESM.xlsx]

## Sheet: up.OA_vs_N
Table S3. 133 differentially expressed genes affected by m5C methylation
bed format information of differentially methylated RNA sites					differentially methylated RNA			comparison information				Annotations
chrom	txStart	txEnd	PeakID	score	Peak_length	transcript_id	GeneName	Foldchange	P_value	FDR	Regulation	GeneID	Synonyms	dbXrefs	description	Pathway	GO_CC	GO_MF	GO_BP	gene_id	logFC	logCPM	LR	PValue	FDR	regulation	OA.Input	OA2.Input	OA11.Input	N.Input	N2.Input	N11.Input	OA.Input	OA2.Input	OA11.Input	N.Input	N2.Input	N11.Input	gene_name	gene_biotype	GeneID	Synonyms	dbXrefs	description	Pathway	GO_CC	GO_MF	GO_BP
chrX	153970881	153971340	diffreps_peak_4577	8.20844	459	ENST00000310441	HCFC1	3260.5	6.18812e-09	4.22237e-08	up	3054	CFF|HCF|HCF-1|HCF1|HFC1|MRX3|PPP1R89|VCAF	MIM:300019|HGNC:HGNC:4839|Ensembl:ENSG00000172534|HPRD:02061|Vega:OTTHUMG00000024222	host cell factor C1	hsa05168(Herpes simplex infection)	GO:0005671(Ada2/Gcn5/Ada3 transcription activator complex)//GO:0016020(membrane)//GO:0030425(dendrite)//GO:0070461(SAGA-type complex)//GO:0030424(axon)//GO:0005739(mitochondrion)//GO:0000123(histone acetyltransferase complex)//GO:0070688(MLL5-L complex)//GO:0048188(Set1C/COMPASS complex)//GO:0005654(nucleoplasm)//GO:0005634(nucleus)//GO:0071339(MLL1 complex)//GO:0005737(cytoplasm)//GO:0043025(neu…	GO:0043995(histone acetyltransferase activity (H4-K5 specific))//GO:0003700(transcription factor activity, sequence-specific DNA binding)//GO:0003682(chromatin binding)//GO:0042802(identical protein binding)//GO:0001205(transcriptional activator activity, RNA polymerase II distal enhancer sequence-specific binding)//GO:0046972(histone acetyltransferase activity (H4-K16 specific))//GO:0043996(hist…	GO:0006325(chromatin organization)//GO:0043984(histone H4-K16 acetylation)//GO:0007049(cell cycle)//GO:0010628(positive regulation of gene expression)//GO:0043982(histone H4-K8 acetylation)//GO:0019046(release from viral latency)//GO:0006996(organelle organization)//GO:0007005(mitochondrion organization)//GO:0050821(protein stabilization)//GO:0006366(transcription from RNA polymerase II promoter)…	ENSG00000172534	1.20601	6.07473	5.48106	0.0192236	0.324405	up	1241	1046	1284	257	952	916	6.09111	6.37705	6.87493	3.88305	5.73485	6.08293	HCFC1	protein_coding	3054	CFF|HCF|HCF-1|HCF1|HFC1|MRX3|PPP1R89|VCAF	MIM:300019|HGNC:HGNC:4839|Ensembl:ENSG00000172534|HPRD:02061|Vega:OTTHUMG00000024222	host cell factor C1	hsa05168(Herpes simplex infection)	GO:0005671(Ada2/Gcn5/Ada3 transcription activator complex)//GO:0016020(membrane)//GO:0030425(dendrite)//GO:0070461(SAGA-type complex)//GO:0030424(axon)//GO:0005739(mitochondrion)//GO:0000123(histone acetyltransferase complex)//GO:0070688(MLL5-L complex)//GO:0048188(Set1C/COMPASS complex)//GO:0005654(nucleoplasm)//GO:0005634(nucleus)//GO:0071339(MLL1 complex)//GO:0005737(cytoplasm)//GO:0043025(neu…	GO:0043995(histone acetyltransferase activity (H4-K5 specific))//GO:0003700(transcription factor activity, sequence-specific DNA binding)//GO:0003682(chromatin binding)//GO:0042802(identical protein binding)//GO:0001205(transcriptional activator activity, RNA polymerase II distal enhancer sequence-specific binding)//GO:0046972(histone acetyltransferase activity (H4-K16 specific))//GO:0043996(hist…	GO:0006325(chromatin organization)//GO:0043984(histone H4-K16 acetylation)//GO:0007049(cell cycle)//GO:0010628(positive regulation of gene expression)//GO:0043982(histone H4-K8 acetylation)//GO:0019046(release from viral latency)//GO:0006996(organelle organization)//GO:0007005(mitochondrion organization)//GO:0050821(protein stabilization)//GO:0006366(transcription from RNA polymerase II promoter)…
chr14	21074401	21074680	diffreps_peak_1202	7.0839	279	ENST00000298694	ARHGEF40	2748.1	8.24324e-08	3.17831e-07	up	55701	SOLO	MIM:610018|HGNC:HGNC:25516|Ensembl:ENSG00000165801|HPRD:13335|Vega:OTTHUMG00000171359	Rho guanine nucleotide exchange factor 40		GO:0005737(cytoplasm)	GO:0005089(Rho guanyl-nucleotide exchange factor activity)//GO:0005515(protein binding)	GO:0035023(regulation of Rho protein signal transduction)//GO:0043547(positive regulation of GTPase activity)	ENSG00000165801	1.17284	7.06565	7.99037	0.00470269	0.209966	up	2403	2652	2369	1325	1250	1346	7.04309	7.71786	7.75782	6.23875	6.12689	6.63729	ARHGEF40	protein_coding	55701	SOLO	MIM:610018|HGNC:HGNC:25516|Ensembl:ENSG00000165801|HPRD:13335|Vega:OTTHUMG00000171359	Rho guanine nucleotide exchange factor 40		GO:0005737(cytoplasm)	GO:0005089(Rho guanyl-nucleotide exchange factor activity)//GO:0005515(protein binding)	GO:0035023(regulation of Rho protein signal transduction)//GO:0043547(positive regulation of GTPase activity)
chr8	103140709	103141040	diffreps_peak_4171	8.28067	331	ENST00000309982	BAALC	2528.7	5.24002e-09	4.22237e-08	up	79870	-	MIM:606602|HGNC:HGNC:14333|Ensembl:ENSG00000164929|HPRD:09422|Vega:OTTHUMG00000164782	brain and acute leukemia, cytoplasmic		GO:0016020(membrane)//GO:0005737(cytoplasm)			ENSG00000164929	3.65866	5.30195	26.0486	3.32925e-07	0.000540596	up	670	773	1341	97	110	52	5.20422	5.94151	6.93753	2.49849	2.64853	1.99014	BAALC	protein_coding	79870	-	MIM:606602|HGNC:HGNC:14333|Ensembl:ENSG00000164929|HPRD:09422|Vega:OTTHUMG00000164782	brain and acute leukemia, cytoplasmic		GO:0016020(membrane)//GO:0005737(cytoplasm)
chr11	65540012	65540120	diffreps_peak_740	8.23791	108	ENST00000301873	LTBP3	2356.3	5.78218e-09	4.22237e-08	up	4054	DASS|LTBP-3|LTBP2|STHAG6|pp6425	MIM:602090|HGNC:HGNC:6716|Ensembl:ENSG00000168056|HPRD:03649|Vega:OTTHUMG00000166575	latent transforming growth factor beta binding protein 3		GO:0031012(extracellular matrix)//GO:0070062(extracellular exosome)//GO:0005576(extracellular region)	GO:0050431(transforming growth factor beta binding)//GO:0005509(calcium ion binding)	GO:1902462(positive regulation of mesenchymal stem cell proliferation)//GO:2000741(positive regulation of mesenchymal stem cell differentiation)//GO:0036363(transforming growth factor beta activation)//GO:0030198(extracellular matrix organization)	ENSG00000168056	1.23339	8.63308	9.00698	0.00268951	0.170149	up	5130	6695	9899	4007	3219	3487	8.13645	9.05331	9.82016	7.83359	7.4899	8.00942	LTBP3	protein_coding	4054	DASS|LTBP-3|LTBP2|STHAG6|pp6425	MIM:602090|HGNC:HGNC:6716|Ensembl:ENSG00000168056|HPRD:03649|Vega:OTTHUMG00000166575	latent transforming growth factor beta binding protein 3		GO:0031012(extracellular matrix)//GO:0070062(extracellular exosome)//GO:0005576(extracellular region)	GO:0050431(transforming growth factor beta binding)//GO:0005509(calcium ion binding)	GO:1902462(positive regulation of mesenchymal stem cell proliferation)//GO:2000741(positive regulation of mesenchymal stem cell differentiation)//GO:0036363(transforming growth factor beta activation)//GO:0030198(extracellular matrix organization)
chr3	119414161	119414360	diffreps_peak_3290	8.18436	199	ENST00000264245	ARHGAP31	2316	6.54098e-09	4.22237e-08	up	57514	AOS1|CDGAP	MIM:610911|HGNC:HGNC:29216|Ensembl:ENSG00000031081|HPRD:16697|Vega:OTTHUMG00000159362	Rho GTPase activating protein 31		GO:0030027(lamellipodium)//GO:0005925(focal adhesion)//GO:0005829(cytosol)	GO:0017124(SH3 domain binding)//GO:0005096(GTPase activator activity)	GO:0043547(positive regulation of GTPase activity)//GO:0051056(regulation of small GTPase mediated signal transduction)//GO:0007264(small GTPase mediated signal transduction)//GO:0007165(signal transduction)	ENSG00000031081	-1.24666	5.65549	4.4087	0.035756	0.375816	down	847	545	116	1181	1345	800	5.54134	5.4386	3.42274	6.07308	6.23237	5.88799	ARHGAP31	protein_coding	57514	AOS1|CDGAP	MIM:610911|HGNC:HGNC:29216|Ensembl:ENSG00000031081|HPRD:16697|Vega:OTTHUMG00000159362	Rho GTPase activating protein 31		GO:0030027(lamellipodium)//GO:0005925(focal adhesion)//GO:0005829(cytosol)	GO:0017124(SH3 domain binding)//GO:0005096(GTPase activator activity)	GO:0043547(positive regulation of GTPase activity)//GO:0051056(regulation of small GTPase mediated signal transduction)//GO:0007264(small GTPase mediated signal transduction)//GO:0007165(signal transduction)
chr9	134823415	134823469	diffreps_peak_4402	8.24003	54	ENST00000371817	COL5A1	2284	5.754e-09	4.22237e-08	up	1289	EDSC	MIM:120215|HGNC:HGNC:2209|Ensembl:ENSG00000130635|HPRD:00368|Vega:OTTHUMG00000020891	collagen type V alpha 1	hsa04974(Protein digestion and absorption)	GO:0005604(basement membrane)//GO:0070062(extracellular exosome)//GO:0005576(extracellular region)//GO:0005581(collagen trimer)//GO:0005588(collagen type V trimer)//GO:0005788(endoplasmic reticulum lumen)//GO:0005578(proteinaceous extracellular matrix)//GO:0031012(extracellular matrix)	GO:0008201(heparin binding)//GO:0005178(integrin binding)//GO:0048407(platelet-derived growth factor binding)//GO:0005201(extracellular matrix structural constituent)//GO:0046872(metal ion binding)//GO:0043394(proteoglycan binding)	GO:0035313(wound healing, spreading of epidermal cells)//GO:0007411(axon guidance)//GO:0032964(collagen biosynthetic process)//GO:0022617(extracellular matrix disassembly)//GO:0030198(extracellular matrix organization)//GO:0051128(regulation of cellular component organization)//GO:0003007(heart morphogenesis)//GO:0007155(cell adhesion)//GO:0016477(cell migration)//GO:1903225(negative regulation o…	ENSG00000130635	1.90909	10.8792	21.7875	3.0457e-06	0.00278187	up	65184	20199	40363	12171	7888	17684	11.8033	10.6462	11.8477	9.43588	8.78232	10.3512	COL5A1	protein_coding	1289	EDSC	MIM:120215|HGNC:HGNC:2209|Ensembl:ENSG00000130635|HPRD:00368|Vega:OTTHUMG00000020891	collagen type V alpha 1	hsa04974(Protein digestion and absorption)	GO:0005604(basement membrane)//GO:0070062(extracellular exosome)//GO:0005576(extracellular region)//GO:0005581(collagen trimer)//GO:0005588(collagen type V trimer)//GO:0005788(endoplasmic reticulum lumen)//GO:0005578(proteinaceous extracellular matrix)//GO:0031012(extracellular matrix)	GO:0008201(heparin binding)//GO:0005178(integrin binding)//GO:0048407(platelet-derived growth factor binding)//GO:0005201(extracellular matrix structural constituent)//GO:0046872(metal ion binding)//GO:0043394(proteoglycan binding)	GO:0035313(wound healing, spreading of epidermal cells)//GO:0007411(axon guidance)//GO:0032964(collagen biosynthetic process)//GO:0022617(extracellular matrix disassembly)//GO:0030198(extracellular matrix organization)//GO:0051128(regulation of cellular component organization)//GO:0003007(heart morphogenesis)//GO:0007155(cell adhesion)//GO:0016477(cell migration)//GO:1903225(negative regulation o…
chr3	100114281	100114513	diffreps_peak_3277	8.17162	232	ENST00000331335	FILIP1L	1996.6	6.7357e-09	4.22237e-08	up	11259	DOC-1|DOC1|GIP130|GIP90	MIM:612993|HGNC:HGNC:24589|Ensembl:ENSG00000168386|HPRD:16832|Vega:OTTHUMG00000159055	filamin A interacting protein 1-like		GO:0016020(membrane)//GO:0005634(nucleus)//GO:0005737(cytoplasm)	GO:0003674(molecular_function)	GO:0008150(biological_process)	ENSG00000168386	-4.73306	3.3705	3.96826	0.0463657	0.404572	down	422		3	114	382	135	4.54034	-2.92017	-1.30033	2.72643	4.42279	3.33672	FILIP1L	protein_coding	11259	DOC-1|DOC1|GIP130|GIP90	MIM:612993|HGNC:HGNC:24589|Ensembl:ENSG00000168386|HPRD:16832|Vega:OTTHUMG00000159055	filamin A interacting protein 1-like		GO:0016020(membrane)//GO:0005634(nucleus)//GO:0005737(cytoplasm)	GO:0003674(molecular_function)	GO:0008150(biological_process)
chr19	19545581	19545800	diffreps_peak_2340	7.14297	219	ENST00000291495	CILP2	1889.4	7.19499e-08	2.81022e-07	up	148113	CLIP-2	MIM:612419|HGNC:HGNC:24213|Ensembl:ENSG00000160161|HPRD:16714|Vega:OTTHUMG00000182148	cartilage intermediate layer protein 2		GO:0005578(proteinaceous extracellular matrix)//GO:0070062(extracellular exosome)	GO:0004035(alkaline phosphatase activity)//GO:0004551(nucleotide diphosphatase activity)		ENSG00000160161	2.43054	8.94359	25.4366	4.5716e-07	0.000668093	up	7911	3374	18841	4084	361	3781	8.76111	8.06504	10.7486	7.86104	4.34173	8.12615	CILP2	protein_coding	148113	CLIP-2	MIM:612419|HGNC:HGNC:24213|Ensembl:ENSG00000160161|HPRD:16714|Vega:OTTHUMG00000182148	cartilage intermediate layer protein 2		GO:0005578(proteinaceous extracellular matrix)//GO:0070062(extracellular exosome)	GO:0004035(alkaline phosphatase activity)//GO:0004551(nucleotide diphosphatase activity)
chr2	219542001	219542189	diffreps_peak_2770	7.29841	188	ENST00000243776	CHPF	1877	5.03029e-08	2.02552e-07	up	79586	CHSY2|CSS2	MIM:610405|HGNC:HGNC:24291|Ensembl:ENSG00000123989|HPRD:10829|Vega:OTTHUMG00000058929	chondroitin polymerizing factor	hsa00532(Glycosaminoglycan biosynthesis - chondroitin sulfate / dermatan sulfate)//	GO:0016021(integral component of membrane)//GO:0032580(Golgi cisterna membrane)//GO:0005759(mitochondrial matrix)//GO:0000139(Golgi membrane)//GO:0005829(cytosol)	GO:0008376(acetylgalactosaminyltransferase activity)//GO:0047238(glucuronosyl-N-acetylgalactosaminyl-proteoglycan 4-beta-N-acetylgalactosaminyltransferase activity)//GO:0050510(N-acetylgalactosaminyl-proteoglycan 3-beta-glucuronosyltransferase activity)//GO:0046872(metal ion binding)//GO:0005515(protein binding)	GO:0008152(metabolic process)//GO:0044281(small molecule metabolic process)//GO:0030206(chondroitin sulfate biosynthetic process)//GO:0005975(carbohydrate metabolic process)//GO:0030204(chondroitin sulfate metabolic process)//GO:0030203(glycosaminoglycan metabolic process)	ENSG00000123989	1.01989	5.96519	4.04187	0.0443846	0.399653	up	807	731	1690	605	414	813	5.47175	5.8611	7.27092	5.11077	4.53816	5.91119	CHPF	protein_coding	79586	CHSY2|CSS2	MIM:610405|HGNC:HGNC:24291|Ensembl:ENSG00000123989|HPRD:10829|Vega:OTTHUMG00000058929	chondroitin polymerizing factor	hsa00532(Glycosaminoglycan biosynthesis - chondroitin sulfate / dermatan sulfate)//	GO:0016021(integral component of membrane)//GO:0032580(Golgi cisterna membrane)//GO:0005759(mitochondrial matrix)//GO:0000139(Golgi membrane)//GO:0005829(cytosol)	GO:0008376(acetylgalactosaminyltransferase activity)//GO:0047238(glucuronosyl-N-acetylgalactosaminyl-proteoglycan 4-beta-N-acetylgalactosaminyltransferase activity)//GO:0050510(N-acetylgalactosaminyl-proteoglycan 3-beta-glucuronosyltransferase activity)//GO:0046872(metal ion binding)//GO:0005515(protein binding)	GO:0008152(metabolic process)//GO:0044281(small molecule metabolic process)//GO:0030206(chondroitin sulfate biosynthetic process)//GO:0005975(carbohydrate metabolic process)//GO:0030204(chondroitin sulfate metabolic process)//GO:0030203(glycosaminoglycan metabolic process)
chr3	48567573	48567636	diffreps_peak_3230	8.17158	63	ENST00000328333	COL7A1	1789.6	6.73632e-09	4.22237e-08	up	1294	EBD1|EBDCT|EBR1|NDNC8	MIM:120120|HGNC:HGNC:2214|Ensembl:ENSG00000114270|HPRD:00358|Vega:OTTHUMG00000133541	collagen type VII alpha 1	hsa04974(Protein digestion and absorption)	GO:0005604(basement membrane)//GO:0033116(endoplasmic reticulum-Golgi intermediate compartment membrane)//GO:0005576(extracellular region)//GO:0005590(collagen type VII trimer)//GO:0005788(endoplasmic reticulum lumen)//GO:0000139(Golgi membrane)//GO:0030134(ER to Golgi transport vesicle)//GO:0031012(extracellular matrix)//GO:0005615(extracellular space)	GO:0004867(serine-type endopeptidase inhibitor activity)//GO:0005515(protein binding)//GO:0042802(identical protein binding)	GO:0061024(membrane organization)//GO:0044267(cellular protein metabolic process)//GO:0035987(endodermal cell differentiation)//GO:0022617(extracellular matrix disassembly)//GO:0030198(extracellular matrix organization)//GO:0008544(epidermis development)//GO:0007155(cell adhesion)//GO:0048208(COPII vesicle coating)//GO:0043687(post-translational protein modification)//GO:0030574(collagen cataboli…	ENSG00000114270	2.96698	5.18876	12.3633	0.000437845	0.0654213	up	1118	859	564	17	435	161	5.94084	6.09339	5.69013	0.136622	4.60915	3.58777	COL7A1	protein_coding	1294	EBD1|EBDCT|EBR1|NDNC8	MIM:120120|HGNC:HGNC:2214|Ensembl:ENSG00000114270|HPRD:00358|Vega:OTTHUMG00000133541	collagen type VII alpha 1	hsa04974(Protein digestion and absorption)	GO:0005604(basement membrane)//GO:0033116(endoplasmic reticulum-Golgi intermediate compartment membrane)//GO:0005576(extracellular region)//GO:0005590(collagen type VII trimer)//GO:0005788(endoplasmic reticulum lumen)//GO:0000139(Golgi membrane)//GO:0030134(ER to Golgi transport vesicle)//GO:0031012(extracellular matrix)//GO:0005615(extracellular space)	GO:0004867(serine-type endopeptidase inhibitor activity)//GO:0005515(protein binding)//GO:0042802(identical protein binding)	GO:0061024(membrane organization)//GO:0044267(cellular protein metabolic process)//GO:0035987(endodermal cell differentiation)//GO:0022617(extracellular matrix disassembly)//GO:0030198(extracellular matrix organization)//GO:0008544(epidermis development)//GO:0007155(cell adhesion)//GO:0048208(COPII vesicle coating)//GO:0043687(post-translational protein modification)//GO:0030574(collagen cataboli…
chr9	127568819	127569088	diffreps_peak_4344	8.07432	269	ENST00000373312	FAM129B	1767.8	8.42708e-09	5.13033e-08	up	64855	C9orf88|MEG-3|MINERVA|OC58|bA356B19.6	MIM:614045|HGNC:HGNC:25282|Ensembl:ENSG00000136830|HPRD:10804|Vega:OTTHUMG00000020705	family with sequence similarity 129 member B		GO:0005886(plasma membrane)//GO:0070062(extracellular exosome)//GO:0015629(actin cytoskeleton)//GO:0005829(cytosol)//GO:0005912(adherens junction)//GO:0005730(nucleolus)//GO:0005654(nucleoplasm)//GO:0005634(nucleus)//GO:0005737(cytoplasm)		GO:0043066(negative regulation of apoptotic process)	ENSG00000136830	1.10527	7.5272	6.68394	0.00972851	0.256282	up	2550	3660	3696	2258	1696	1561	7.12867	8.18237	8.39919	7.00676	6.56638	6.85082	FAM129B	protein_coding	64855	C9orf88|MEG-3|MINERVA|OC58|bA356B19.6	MIM:614045|HGNC:HGNC:25282|Ensembl:ENSG00000136830|HPRD:10804|Vega:OTTHUMG00000020705	family with sequence similarity 129 member B		GO:0005886(plasma membrane)//GO:0070062(extracellular exosome)//GO:0015629(actin cytoskeleton)//GO:0005829(cytosol)//GO:0005912(adherens junction)//GO:0005730(nucleolus)//GO:0005654(nucleoplasm)//GO:0005634(nucleus)//GO:0005737(cytoplasm)		GO:0043066(negative regulation of apoptotic process)
chr19	1009941	1010140	diffreps_peak_2131	8.20833	199	ENST00000333175	TMEM259	1757.6	6.18975e-09	4.22237e-08	up	91304	ASBABP1|C19orf6|MBRL|MEMBRALIN|R32184_3	MIM:611011|HGNC:HGNC:17039|Ensembl:ENSG00000182087|HPRD:12710|Vega:OTTHUMG00000181905	transmembrane protein 259		GO:0016021(integral component of membrane)//GO:0005789(endoplasmic reticulum membrane)		GO:1904294(positive regulation of ERAD pathway)//GO:1901215(negative regulation of neuron death)//GO:0034976(response to endoplasmic reticulum stress)	ENSG00000182087	1.36333	5.41073	4.80706	0.0283433	0.353723	up	570	1004	716	174	364	650	4.97193	6.31802	6.03361	3.32652	4.35359	5.58917	TMEM259	protein_coding	91304	ASBABP1|C19orf6|MBRL|MEMBRALIN|R32184_3	MIM:611011|HGNC:HGNC:17039|Ensembl:ENSG00000182087|HPRD:12710|Vega:OTTHUMG00000181905	transmembrane protein 259		GO:0016021(integral component of membrane)//GO:0005789(endoplasmic reticulum membrane)		GO:1904294(positive regulation of ERAD pathway)//GO:1901215(negative regulation of neuron death)//GO:0034976(response to endoplasmic reticulum stress)
chr7	5593601	5593768	diffreps_peak_3906	8.27683	167	ENST00000382361	FSCN1	1719.7	5.28655e-09	4.22237e-08	up	6624	FAN1|HSN|SNL|p55	MIM:602689|HGNC:HGNC:11148|Ensembl:ENSG00000075618|HPRD:04068|Vega:OTTHUMG00000090599	fascin actin-bundling protein 1	hsa05206(MicroRNAs in cancer)	GO:0044393(microspike)//GO:0043209(myelin sheath)//GO:0030027(lamellipodium)//GO:0030175(filopodium)//GO:0015629(actin cytoskeleton)//GO:0001725(stress fiber)//GO:0001726(ruffle)//GO:0005829(cytosol)//GO:0031253(cell projection membrane)//GO:0070062(extracellular exosome)//GO:0071437(invadopodium)//GO:0005911(cell-cell junction)//GO:0005902(microvillus)//GO:0002102(podosome)//GO:0005856(cytoskele…	GO:0005515(protein binding)//GO:0030674(protein binding, bridging)//GO:0051015(actin filament binding)//GO:0044822(poly(A) RNA binding)//GO:0008144(drug binding)//GO:0003779(actin binding)	GO:0071803(positive regulation of podosome assembly)//GO:0048870(cell motility)//GO:0032956(regulation of actin cytoskeleton organization)//GO:0007015(actin filament organization)//GO:0008283(cell proliferation)//GO:0010592(positive regulation of lamellipodium assembly)//GO:0016477(cell migration)//GO:0035089(establishment of apical/basal cell polarity)//GO:0090091(positive regulation of extracel…	ENSG00000075618	1.58276	5.18357	5.5071	0.0189395	0.323343	up	815	424	922	457	168	263	5.48594	5.07766	6.39776	4.70781	3.24895	4.28961	FSCN1	protein_coding	6624	FAN1|HSN|SNL|p55	MIM:602689|HGNC:HGNC:11148|Ensembl:ENSG00000075618|HPRD:04068|Vega:OTTHUMG00000090599	fascin actin-bundling protein 1	hsa05206(MicroRNAs in cancer)	GO:0044393(microspike)//GO:0043209(myelin sheath)//GO:0030027(lamellipodium)//GO:0030175(filopodium)//GO:0015629(actin cytoskeleton)//GO:0001725(stress fiber)//GO:0001726(ruffle)//GO:0005829(cytosol)//GO:0031253(cell projection membrane)//GO:0070062(extracellular exosome)//GO:0071437(invadopodium)//GO:0005911(cell-cell junction)//GO:0005902(microvillus)//GO:0002102(podosome)//GO:0005856(cytoskele…	GO:0005515(protein binding)//GO:0030674(protein binding, bridging)//GO:0051015(actin filament binding)//GO:0044822(poly(A) RNA binding)//GO:0008144(drug binding)//GO:0003779(actin binding)	GO:0071803(positive regulation of podosome assembly)//GO:0048870(cell motility)//GO:0032956(regulation of actin cytoskeleton organization)//GO:0007015(actin filament organization)//GO:0008283(cell proliferation)//GO:0010592(positive regulation of lamellipodium assembly)//GO:0016477(cell migration)//GO:0035089(establishment of apical/basal cell polarity)//GO:0090091(positive regulation of extracel…
chr1	156114901	156115100	diffreps_peak_322	8.77986	199	ENST00000347559	LMNA	1666.3	1.66013e-09	4.22237e-08	up	4000	CDCD1|CDDC|CMD1A|CMT2B1|EMD2|FPL|FPLD|FPLD2|HGPS|IDC|LDP1|LFP|LGMD1B|LMN1|LMNC|LMNL1|PRO1	MIM:150330|HGNC:HGNC:6636|Ensembl:ENSG00000160789|HPRD:01035|Vega:OTTHUMG00000013961	lamin A/C	hsa04210(Apoptosis)//hsa05410(Hypertrophic cardiomyopathy (HCM))//hsa05412(Arrhythmogenic right ventricular cardiomyopathy (ARVC))//hsa05414(Dilated cardiomyopathy)	GO:0005635(nuclear envelope)//GO:0031965(nuclear membrane)//GO:0048471(perinuclear region of cytoplasm)//GO:0005829(cytosol)//GO:0016363(nuclear matrix)//GO:0005882(intermediate filament)//GO:0016607(nuclear speck)//GO:0005737(cytoplasm)//GO:0005654(nucleoplasm)//GO:0005634(nucleus)//GO:0005652(nuclear lamina)//GO:0005638(lamin filament)	GO:0008157(protein phosphatase 1 binding)//GO:0005198(structural molecule activity)//GO:0005515(protein binding)	GO:0007517(muscle organ development)//GO:0007283(spermatogenesis)//GO:0044267(cellular protein metabolic process)//GO:0030334(regulation of cell migration)//GO:2001237(negative regulation of extrinsic apoptotic signaling pathway)//GO:0030968(endoplasmic reticulum unfolded protein response)//GO:1900180(regulation of protein localization to nucleus)//GO:0009612(response to mechanical stimulus)//GO:…	ENSG00000160789	1.05766	7.98021	7.42816	0.00642108	0.21761	up	7361	2790	4260	3832	1676	2557	8.65719	7.791	8.60401	7.7692	6.54929	7.56216	LMNA	protein_coding	4000	CDCD1|CDDC|CMD1A|CMT2B1|EMD2|FPL|FPLD|FPLD2|HGPS|IDC|LDP1|LFP|LGMD1B|LMN1|LMNC|LMNL1|PRO1	MIM:150330|HGNC:HGNC:6636|Ensembl:ENSG00000160789|HPRD:01035|Vega:OTTHUMG00000013961	lamin A/C	hsa04210(Apoptosis)//hsa05410(Hypertrophic cardiomyopathy (HCM))//hsa05412(Arrhythmogenic right ventricular cardiomyopathy (ARVC))//hsa05414(Dilated cardiomyopathy)	GO:0005635(nuclear envelope)//GO:0031965(nuclear membrane)//GO:0048471(perinuclear region of cytoplasm)//GO:0005829(cytosol)//GO:0016363(nuclear matrix)//GO:0005882(intermediate filament)//GO:0016607(nuclear speck)//GO:0005737(cytoplasm)//GO:0005654(nucleoplasm)//GO:0005634(nucleus)//GO:0005652(nuclear lamina)//GO:0005638(lamin filament)	GO:0008157(protein phosphatase 1 binding)//GO:0005198(structural molecule activity)//GO:0005515(protein binding)	GO:0007517(muscle organ development)//GO:0007283(spermatogenesis)//GO:0044267(cellular protein metabolic process)//GO:0030334(regulation of cell migration)//GO:2001237(negative regulation of extrinsic apoptotic signaling pathway)//GO:0030968(endoplasmic reticulum unfolded protein response)//GO:1900180(regulation of protein localization to nucleus)//GO:0009612(response to mechanical stimulus)//GO:…
chr1	159918106	159918300	diffreps_peak_338	8.20091	194	ENST00000368096	TAGLN2	1619.1	6.29638e-09	4.22237e-08	up	8407	HA1756	MIM:604634|HGNC:HGNC:11554|Ensembl:ENSG00000158710|HPRD:06864|Vega:OTTHUMG00000022793	transgelin 2		GO:0070062(extracellular exosome)//GO:0031982(vesicle)	GO:0005515(protein binding)	GO:0030855(epithelial cell differentiation)	ENSG00000158710	1.34609	6.68692	9.14248	0.00249742	0.16221	up	3631	2112	916	1094	978	681	7.63814	7.38962	6.38836	5.9629	5.77362	5.65621	TAGLN2	protein_coding	8407	HA1756	MIM:604634|HGNC:HGNC:11554|Ensembl:ENSG00000158710|HPRD:06864|Vega:OTTHUMG00000022793	transgelin 2		GO:0070062(extracellular exosome)//GO:0031982(vesicle)	GO:0005515(protein binding)	GO:0030855(epithelial cell differentiation)
chr1	155206301	155206406	diffreps_peak_316	8.18036	105	ENST00000368378	THBS3	1573.6	6.60145e-09	4.22237e-08	up	7059	TSP3	MIM:188062|HGNC:HGNC:11787|Ensembl:ENSG00000169231|HPRD:01767|Vega:OTTHUMG00000035710	thrombospondin 3	hsa04145(Phagosome)//hsa04151(PI3K-Akt signaling pathway)//hsa04510(Focal adhesion)//hsa04512(ECM-receptor interaction)//hsa05144(Malaria)	GO:0048471(perinuclear region of cytoplasm)//GO:0005576(extracellular region)	GO:0008201(heparin binding)//GO:0005509(calcium ion binding)	GO:0043931(ossification involved in bone maturation)//GO:0003417(growth plate cartilage development)//GO:0060346(bone trabecula formation)//GO:0007155(cell adhesion)//GO:0007160(cell-matrix adhesion)	ENSG00000169231	1.1464	7.4976	8.33939	0.00387946	0.19689	up	4473	2518	3301	1951	1617	1840	7.93883	7.6431	8.2362	6.79616	6.49766	7.0878	THBS3	protein_coding	7059	TSP3	MIM:188062|HGNC:HGNC:11787|Ensembl:ENSG00000169231|HPRD:01767|Vega:OTTHUMG00000035710	thrombospondin 3	hsa04145(Phagosome)//hsa04151(PI3K-Akt signaling pathway)//hsa04510(Focal adhesion)//hsa04512(ECM-receptor interaction)//hsa05144(Malaria)	GO:0048471(perinuclear region of cytoplasm)//GO:0005576(extracellular region)	GO:0008201(heparin binding)//GO:0005509(calcium ion binding)	GO:0043931(ossification involved in bone maturation)//GO:0003417(growth plate cartilage development)//GO:0060346(bone trabecula formation)//GO:0007155(cell adhesion)//GO:0007160(cell-matrix adhesion)
chr2	74535995	74536150	diffreps_peak_2659	7.34226	155	ENST00000264094	LOXL3	1563	4.54716e-08	1.84982e-07	up	84695	LOXL	MIM:607163|HGNC:HGNC:13869|Ensembl:ENSG00000115318|HPRD:06200|Vega:OTTHUMG00000129953	lysyl oxidase like 3		GO:0016020(membrane)//GO:0005634(nucleus)//GO:0005576(extracellular region)//GO:0005615(extracellular space)//GO:0005737(cytoplasm)	GO:0005507(copper ion binding)//GO:0004720(protein-lysine 6-oxidase activity)//GO:0005044(scavenger receptor activity)//GO:0005515(protein binding)//GO:0016641(oxidoreductase activity, acting on the CH-NH2 group of donors, oxygen as acceptor)	GO:0055114(oxidation-reduction process)//GO:0045892(negative regulation of transcription, DNA-templated)//GO:0006898(receptor-mediated endocytosis)//GO:0001837(epithelial to mesenchymal transition)	ENSG00000115318	2.5167	6.69599	29.0017	7.23164e-08	0.000150976	up	2887	1939	2333	820	369	392	7.30759	7.26642	7.73574	5.54801	4.37315	4.86219	LOXL3	protein_coding	84695	LOXL	MIM:607163|HGNC:HGNC:13869|Ensembl:ENSG00000115318|HPRD:06200|Vega:OTTHUMG00000129953	lysyl oxidase like 3		GO:0016020(membrane)//GO:0005634(nucleus)//GO:0005576(extracellular region)//GO:0005615(extracellular space)//GO:0005737(cytoplasm)	GO:0005507(copper ion binding)//GO:0004720(protein-lysine 6-oxidase activity)//GO:0005044(scavenger receptor activity)//GO:0005515(protein binding)//GO:0016641(oxidoreductase activity, acting on the CH-NH2 group of donors, oxygen as acceptor)	GO:0055114(oxidation-reduction process)//GO:0045892(negative regulation of transcription, DNA-templated)//GO:0006898(receptor-mediated endocytosis)//GO:0001837(epithelial to mesenchymal transition)
chr12	6828409	6828600	diffreps_peak_899	8.19025	191	ENST00000290510	P3H3	1492.8	6.45281e-09	4.22237e-08	up	10536	GRCB|HSU47926|LEPREL2	MIM:610342|HGNC:HGNC:19318|Ensembl:ENSG00000110811|HPRD:10039|Vega:OTTHUMG00000168516	prolyl 3-hydroxylase 3		GO:0005788(endoplasmic reticulum lumen)	GO:0005506(iron ion binding)//GO:0031418(L-ascorbic acid binding)//GO:0019797(procollagen-proline 3-dioxygenase activity)	GO:0055114(oxidation-reduction process)//GO:0030198(extracellular matrix organization)//GO:0008285(negative regulation of cell proliferation)//GO:0019511(peptidyl-proline hydroxylation)	ENSG00000110811	1.40112	6.53028	6.36665	0.0116285	0.280418	up	792	1393	2765	1088	309	925	5.44477	6.78979	7.9807	5.95499	4.11892	6.09701	P3H3	protein_coding	10536	GRCB|HSU47926|LEPREL2	MIM:610342|HGNC:HGNC:19318|Ensembl:ENSG00000110811|HPRD:10039|Vega:OTTHUMG00000168516	prolyl 3-hydroxylase 3		GO:0005788(endoplasmic reticulum lumen)	GO:0005506(iron ion binding)//GO:0031418(L-ascorbic acid binding)//GO:0019797(procollagen-proline 3-dioxygenase activity)	GO:0055114(oxidation-reduction process)//GO:0030198(extracellular matrix organization)//GO:0008285(negative regulation of cell proliferation)//GO:0019511(peptidyl-proline hydroxylation)
chr3	196948301	196948680	diffreps_peak_3367	8.19199	379	ENST00000412723	PIGZ	1455.1	6.42704e-09	4.22237e-08	up	80235	GPI-MT-IV|PIG-Z|SMP3	MIM:611671|HGNC:HGNC:30596|Ensembl:ENSG00000119227|HPRD:18076|Vega:OTTHUMG00000155522	phosphatidylinositol glycan anchor biosynthesis class Z	hsa00563(Glycosylphosphatidylinositol(GPI)-anchor biosynthesis)	GO:0005783(endoplasmic reticulum)//GO:0016021(integral component of membrane)//GO:0005789(endoplasmic reticulum membrane)	GO:0000026(alpha-1,2-mannosyltransferase activity)//GO:0016757(transferase activity, transferring glycosyl groups)//GO:0000030(mannosyltransferase activity)	GO:0008152(metabolic process)//GO:0006506(GPI anchor biosynthetic process)//GO:0097502(mannosylation)	ENSG00000119227	-5.23405	2.08389	3.86278	0.0493684	0.41489	down	96	1		101	128	86	2.43175	-2.24164	-2.92017	2.55545	2.86289	2.69688	PIGZ	protein_coding	80235	GPI-MT-IV|PIG-Z|SMP3	MIM:611671|HGNC:HGNC:30596|Ensembl:ENSG00000119227|HPRD:18076|Vega:OTTHUMG00000155522	phosphatidylinositol glycan anchor biosynthesis class Z	hsa00563(Glycosylphosphatidylinositol(GPI)-anchor biosynthesis)	GO:0005783(endoplasmic reticulum)//GO:0016021(integral component of membrane)//GO:0005789(endoplasmic reticulum membrane)	GO:0000026(alpha-1,2-mannosyltransferase activity)//GO:0016757(transferase activity, transferring glycosyl groups)//GO:0000030(mannosyltransferase activity)	GO:0008152(metabolic process)//GO:0006506(GPI anchor biosynthetic process)//GO:0097502(mannosylation)
chr6	7910513	7910814	diffreps_peak_3702	7.34779	301	ENST00000379757	TXNDC5	1424.9	4.48967e-08	1.82825e-07	up	81567	ENDOPDI|ERP46|HCC-2|HCC2|PDIA15|STRF8|UNQ364	MIM:616412|HGNC:HGNC:21073|Ensembl:ENSG00000239264|Ensembl:ENSG00000259040|HPRD:18249|Vega:OTTHUMG00000014216	thioredoxin domain containing 5 (endoplasmic reticulum)	hsa04141(Protein processing in endoplasmic reticulum)	GO:0005783(endoplasmic reticulum)//GO:0005788(endoplasmic reticulum lumen)//GO:0070062(extracellular exosome)//GO:0043202(lysosomal lumen)	GO:0005515(protein binding)//GO:0003756(protein disulfide isomerase activity)	GO:0061024(membrane organization)//GO:0008152(metabolic process)//GO:0006892(post-Golgi vesicle-mediated transport)//GO:0043277(apoptotic cell clearance)//GO:0006457(protein folding)//GO:0043066(negative regulation of apoptotic process)//GO:0045454(cell redox homeostasis)//GO:0034976(response to endoplasmic reticulum stress)	ENSG00000239264	3.58909	2.93374	3.88953	0.048588	0.412745	up	57	1	440	19		10	1.70365	-2.24164	5.33298	0.27872	-2.92017	-0.199755	TXNDC5	protein_coding	81567	ENDOPDI|ERP46|HCC-2|HCC2|PDIA15|STRF8|UNQ364	MIM:616412|HGNC:HGNC:21073|Ensembl:ENSG00000239264|Ensembl:ENSG00000259040|HPRD:18249|Vega:OTTHUMG00000014216	thioredoxin domain containing 5 (endoplasmic reticulum)	hsa04141(Protein processing in endoplasmic reticulum)	GO:0005783(endoplasmic reticulum)//GO:0005788(endoplasmic reticulum lumen)//GO:0070062(extracellular exosome)//GO:0043202(lysosomal lumen)	GO:0005515(protein binding)//GO:0003756(protein disulfide isomerase activity)	GO:0061024(membrane organization)//GO:0008152(metabolic process)//GO:0006892(post-Golgi vesicle-mediated transport)//GO:0043277(apoptotic cell clearance)//GO:0006457(protein folding)//GO:0043066(negative regulation of apoptotic process)//GO:0045454(cell redox homeostasis)//GO:0034976(response to endoplasmic reticulum stress)
chr14	69352501	69352671	diffreps_peak_1255	8.18644	170	ENST00000448469	GALNT16	1292.4	6.50962e-09	4.22237e-08	up	57452	GALNACT16|GALNTL1|GalNAc-T16	MIM:615132|HGNC:HGNC:23233|HPRD:13562	polypeptide N-acetylgalactosaminyltransferase 16	hsa00512(Mucin type O-Glycan biosynthesis)//	GO:0016021(integral component of membrane)//GO:0070062(extracellular exosome)//GO:0000139(Golgi membrane)	GO:0004653(polypeptide N-acetylgalactosaminyltransferase activity)//GO:0030246(carbohydrate binding)//GO:0046872(metal ion binding)	GO:0006486(protein glycosylation)	ENSG00000100626	1.35338	7.1398	10.2347	0.00137821	0.127476	up	1460	3918	2587	907	1635	1022	6.32516	8.2806	7.88475	5.6931	6.51361	6.24061	GALNT16	protein_coding	57452	GALNACT16|GALNTL1|GalNAc-T16	MIM:615132|HGNC:HGNC:23233|HPRD:13562	polypeptide N-acetylgalactosaminyltransferase 16	hsa00512(Mucin type O-Glycan biosynthesis)//	GO:0016021(integral component of membrane)//GO:0070062(extracellular exosome)//GO:0000139(Golgi membrane)	GO:0004653(polypeptide N-acetylgalactosaminyltransferase activity)//GO:0030246(carbohydrate binding)//GO:0046872(metal ion binding)	GO:0006486(protein glycosylation)
chrX	54440400	54440502	diffreps_peak_4506	8.24508	102	ENST00000375151	TSR2	1179.9	5.68743e-09	4.22237e-08	up	90121	DBA14|DT1P1A10|WGG1	MIM:300945|HGNC:HGNC:25455|Ensembl:ENSG00000158526|HPRD:06493|Vega:OTTHUMG00000021628	TSR2, 20S rRNA accumulation, homolog (S. cerevisiae)		GO:0005634(nucleus)	GO:0005515(protein binding)	GO:0000462(maturation of SSU-rRNA from tricistronic rRNA transcript (SSU-rRNA, 5.8S rRNA, LSU-rRNA))	ENSG00000158526	-2.07158	4.87808	5.57201	0.0182498	0.319712	down	359	200	33	438	1030	740	4.30852	3.9999	1.65318	4.64686	5.84819	5.77578	TSR2	protein_coding	90121	DBA14|DT1P1A10|WGG1	MIM:300945|HGNC:HGNC:25455|Ensembl:ENSG00000158526|HPRD:06493|Vega:OTTHUMG00000021628	TSR2, 20S rRNA accumulation, homolog (S. cerevisiae)		GO:0005634(nucleus)	GO:0005515(protein binding)	GO:0000462(maturation of SSU-rRNA from tricistronic rRNA transcript (SSU-rRNA, 5.8S rRNA, LSU-rRNA))
chr21	45277016	45277142	diffreps_peak_3017	8.26848	126	ENST00000331343	POFUT2	1155.1	5.38915e-09	4.22237e-08	up	23275	C21orf80|FUT13	MIM:610249|HGNC:HGNC:14683|Ensembl:ENSG00000186866|HPRD:09846|Vega:OTTHUMG00000084874	protein O-fucosyltransferase 2	hsa00514(Other types of O-glycan biosynthesis)	GO:0005794(Golgi apparatus)//GO:0005789(endoplasmic reticulum membrane)	GO:0016757(transferase activity, transferring glycosyl groups)//GO:0046922(peptide-O-fucosyltransferase activity)	GO:0051046(regulation of secretion)//GO:0044267(cellular protein metabolic process)//GO:0010717(regulation of epithelial to mesenchymal transition)//GO:0036066(protein O-linked fucosylation)//GO:0006004(fucose metabolic process)//GO:0006493(protein O-linked glycosylation)//GO:0008152(metabolic process)//GO:0010468(regulation of gene expression)//GO:0043687(post-translational protein modification)…	ENSG00000186866	1.53024	6.0838	9.40155	0.00216802	0.156267	up	1577	1063	1448	709	572	419	6.4362	6.40027	7.04817	5.33881	5.00227	4.95786	POFUT2	protein_coding	23275	C21orf80|FUT13	MIM:610249|HGNC:HGNC:14683|Ensembl:ENSG00000186866|HPRD:09846|Vega:OTTHUMG00000084874	protein O-fucosyltransferase 2	hsa00514(Other types of O-glycan biosynthesis)	GO:0005794(Golgi apparatus)//GO:0005789(endoplasmic reticulum membrane)	GO:0016757(transferase activity, transferring glycosyl groups)//GO:0046922(peptide-O-fucosyltransferase activity)	GO:0051046(regulation of secretion)//GO:0044267(cellular protein metabolic process)//GO:0010717(regulation of epithelial to mesenchymal transition)//GO:0036066(protein O-linked fucosylation)//GO:0006004(fucose metabolic process)//GO:0006493(protein O-linked glycosylation)//GO:0008152(metabolic process)//GO:0010468(regulation of gene expression)//GO:0043687(post-translational protein modification)…
chr9	4298383	4298460	diffreps_peak_4241	8.17357	77	ENST00000478844	GLIS3	1053.1	6.70547e-09	4.22237e-08	up	169792	ZNF515	MIM:610192|HGNC:HGNC:28510|Ensembl:ENSG00000107249|HPRD:13582|Vega:OTTHUMG00000019463	GLIS family zinc finger 3		GO:0005654(nucleoplasm)//GO:0005634(nucleus)//GO:0005794(Golgi apparatus)	GO:0046872(metal ion binding)//GO:0003677(DNA binding)//GO:0003700(transcription factor activity, sequence-specific DNA binding)	GO:0006357(regulation of transcription from RNA polymerase II promoter)//GO:0006366(transcription from RNA polymerase II promoter)//GO:0045944(positive regulation of transcription from RNA polymerase II promoter)//GO:0000122(negative regulation of transcription from RNA polymerase II promoter)	ENSG00000107249	1.30543	5.73601	5.11499	0.02372	0.338743	up	2631	457	623	513	526	312	7.17374	5.18538	5.83331	4.87378	4.88184	4.53456	GLIS3	protein_coding	169792	ZNF515	MIM:610192|HGNC:HGNC:28510|Ensembl:ENSG00000107249|HPRD:13582|Vega:OTTHUMG00000019463	GLIS family zinc finger 3		GO:0005654(nucleoplasm)//GO:0005634(nucleus)//GO:0005794(Golgi apparatus)	GO:0046872(metal ion binding)//GO:0003677(DNA binding)//GO:0003700(transcription factor activity, sequence-specific DNA binding)	GO:0006357(regulation of transcription from RNA polymerase II promoter)//GO:0006366(transcription from RNA polymerase II promoter)//GO:0045944(positive regulation of transcription from RNA polymerase II promoter)//GO:0000122(negative regulation of transcription from RNA polymerase II promoter)
chr8	97277141	97277500	diffreps_peak_4169	8.19863	359	ENST00000322128	TSPYL5	1047.8	6.32946e-09	4.22237e-08	up	85453	-	MIM:614721|HGNC:HGNC:29367|Ensembl:ENSG00000180543|HPRD:15576|Vega:OTTHUMG00000164857	TSPY-like 5		GO:0005634(nucleus)	GO:0005515(protein binding)	GO:0008284(positive regulation of cell proliferation)//GO:0031398(positive regulation of protein ubiquitination)//GO:0040008(regulation of growth)//GO:0051897(positive regulation of protein kinase B signaling)//GO:0071480(cellular response to gamma radiation)//GO:0006334(nucleosome assembly)	ENSG00000180543	1.30212	5.82102	4.92265	0.0265068	0.346893	up	911	970	1177	986	292	429	5.64615	6.2684	6.74955	5.81329	4.03792	4.99175	TSPYL5	protein_coding	85453	-	MIM:614721|HGNC:HGNC:29367|Ensembl:ENSG00000180543|HPRD:15576|Vega:OTTHUMG00000164857	TSPY-like 5		GO:0005634(nucleus)	GO:0005515(protein binding)	GO:0008284(positive regulation of cell proliferation)//GO:0031398(positive regulation of protein ubiquitination)//GO:0040008(regulation of growth)//GO:0051897(positive regulation of protein kinase B signaling)//GO:0071480(cellular response to gamma radiation)//GO:0006334(nucleosome assembly)
chr15	73702481	73702593	diffreps_peak_1405	8.22313	112	ENST00000318424	CD276	1020.8	5.98233e-09	4.22237e-08	up	80381	4Ig-B7-H3|B7-H3|B7H3|B7RP-2	MIM:605715|HGNC:HGNC:19137|Ensembl:ENSG00000103855|HPRD:05756|Vega:OTTHUMG00000137585	CD276 molecule	hsa04514(Cell adhesion molecules (CAMs))	GO:0016021(integral component of membrane)//GO:0070062(extracellular exosome)//GO:0009897(external side of plasma membrane)	GO:0005102(receptor binding)//GO:0005515(protein binding)	GO:0045077(negative regulation of interferon-gamma biosynthetic process)//GO:0045085(negative regulation of interleukin-2 biosynthetic process)//GO:0042102(positive regulation of T cell proliferation)//GO:0050728(negative regulation of inflammatory response)//GO:0045669(positive regulation of osteoblast differentiation)//GO:0030501(positive regulation of bone mineralization)//GO:0008283(cell prol…	ENSG00000103855	1.16006	6.15126	4.83478	0.0278911	0.353538	up	2887	395	1321	639	583	630	7.30759	4.97586	6.91587	5.18935	5.02964	5.54421	CD276	protein_coding	80381	4Ig-B7-H3|B7-H3|B7H3|B7RP-2	MIM:605715|HGNC:HGNC:19137|Ensembl:ENSG00000103855|HPRD:05756|Vega:OTTHUMG00000137585	CD276 molecule	hsa04514(Cell adhesion molecules (CAMs))	GO:0016021(integral component of membrane)//GO:0070062(extracellular exosome)//GO:0009897(external side of plasma membrane)	GO:0005102(receptor binding)//GO:0005515(protein binding)	GO:0045077(negative regulation of interferon-gamma biosynthetic process)//GO:0045085(negative regulation of interleukin-2 biosynthetic process)//GO:0042102(positive regulation of T cell proliferation)//GO:0050728(negative regulation of inflammatory response)//GO:0045669(positive regulation of osteoblast differentiation)//GO:0030501(positive regulation of bone mineralization)//GO:0008283(cell prol…
chr11	57598161	57598321	diffreps_peak_702	8.27836	160	ENST00000403558	SERPING1	970.3	5.26789e-09	4.22237e-08	up	710	C1IN|C1INH|C1NH|HAE1|HAE2	MIM:606860|HGNC:HGNC:1228|Ensembl:ENSG00000149131|HPRD:06033|Vega:OTTHUMG00000150304	serpin peptidase inhibitor, clade G (C1 inhibitor), member 1	hsa04610(Complement and coagulation cascades)//hsa05133(Pertussis)	GO:0072562(blood microparticle)//GO:0070062(extracellular exosome)//GO:0005576(extracellular region)//GO:0005615(extracellular space)//GO:0031093(platelet alpha granule lumen)	GO:0004867(serine-type endopeptidase inhibitor activity)//GO:0005515(protein binding)	GO:0030168(platelet activation)//GO:0001869(negative regulation of complement activation, lectin pathway)//GO:0045087(innate immune response)//GO:0006958(complement activation, classical pathway)//GO:0007596(blood coagulation)//GO:0002576(platelet degranulation)//GO:0007568(aging)//GO:0042730(fibrinolysis)//GO:0008015(blood circulation)//GO:0007597(blood coagulation, intrinsic pathway)//GO:001095…	ENSG00000149131	-1.29419	8.22768	8.40271	0.00374662	0.194851	down	1901	1382	4232	6361	8477	4909	6.7054	6.77836	8.5945	8.50001	8.88619	8.50265	SERPING1	protein_coding	710	C1IN|C1INH|C1NH|HAE1|HAE2	MIM:606860|HGNC:HGNC:1228|Ensembl:ENSG00000149131|HPRD:06033|Vega:OTTHUMG00000150304	serpin peptidase inhibitor, clade G (C1 inhibitor), member 1	hsa04610(Complement and coagulation cascades)//hsa05133(Pertussis)	GO:0072562(blood microparticle)//GO:0070062(extracellular exosome)//GO:0005576(extracellular region)//GO:0005615(extracellular space)//GO:0031093(platelet alpha granule lumen)	GO:0004867(serine-type endopeptidase inhibitor activity)//GO:0005515(protein binding)	GO:0030168(platelet activation)//GO:0001869(negative regulation of complement activation, lectin pathway)//GO:0045087(innate immune response)//GO:0006958(complement activation, classical pathway)//GO:0007596(blood coagulation)//GO:0002576(platelet degranulation)//GO:0007568(aging)//GO:0042730(fibrinolysis)//GO:0008015(blood circulation)//GO:0007597(blood coagulation, intrinsic pathway)//GO:001095…
chr3	127639244	127639523	diffreps_peak_3303	8.2531	279	ENST00000342480	PODXL2	864.8	5.58342e-09	4.22237e-08	up	50512	EG|PODLX2	MIM:616627|HGNC:HGNC:17936|Ensembl:ENSG00000114631|HPRD:15154|Vega:OTTHUMG00000159642	podocalyxin like 2		GO:0005887(integral component of plasma membrane)	GO:0005539(glycosaminoglycan binding)//GO:0005515(protein binding)	GO:0050901(leukocyte tethering or rolling)	ENSG00000114631	-5.96104	0.09516	5.11165	0.0237657	0.338743	down	1			70	1	20	-2.41937	-2.92017	-2.92017	2.04081	-2.41186	0.68642	PODXL2	protein_coding	50512	EG|PODLX2	MIM:616627|HGNC:HGNC:17936|Ensembl:ENSG00000114631|HPRD:15154|Vega:OTTHUMG00000159642	podocalyxin like 2		GO:0005887(integral component of plasma membrane)	GO:0005539(glycosaminoglycan binding)//GO:0005515(protein binding)	GO:0050901(leukocyte tethering or rolling)
chr2	47905488	47905793	diffreps_peak_2623	8.20316	305	ENST00000403359	FBXO11	835.6	6.26384e-09	4.22237e-08	up	80204	FBX11|PRMT9|UBR6|UG063H01|VIT1	MIM:607871|HGNC:HGNC:13590|Ensembl:ENSG00000138081|HPRD:06985|Vega:OTTHUMG00000129130	F-box protein 11		GO:0005730(nucleolus)//GO:0005634(nucleus)//GO:0005694(chromosome)//GO:0005737(cytoplasm)//GO:0000151(ubiquitin ligase complex)	GO:0004842(ubiquitin-protein transferase activity)//GO:0008270(zinc ion binding)//GO:0005515(protein binding)//GO:0016274(protein-arginine N-methyltransferase activity)	GO:0035246(peptidyl-arginine N-methylation)//GO:0006464(cellular protein modification process)//GO:0007605(sensory perception of sound)//GO:0006511(ubiquitin-dependent protein catabolic process)//GO:0016567(protein ubiquitination)	ENSG00000138081	-1.08004	6.5917	5.31603	0.0211301	0.332624	down	1760	453	675	2115	2678	1544	6.59436	5.17275	5.94871	6.91247	7.22466	6.83504	FBXO11	protein_coding	80204	FBX11|PRMT9|UBR6|UG063H01|VIT1	MIM:607871|HGNC:HGNC:13590|Ensembl:ENSG00000138081|HPRD:06985|Vega:OTTHUMG00000129130	F-box protein 11		GO:0005730(nucleolus)//GO:0005634(nucleus)//GO:0005694(chromosome)//GO:0005737(cytoplasm)//GO:0000151(ubiquitin ligase complex)	GO:0004842(ubiquitin-protein transferase activity)//GO:0008270(zinc ion binding)//GO:0005515(protein binding)//GO:0016274(protein-arginine N-methyltransferase activity)	GO:0035246(peptidyl-arginine N-methylation)//GO:0006464(cellular protein modification process)//GO:0007605(sensory perception of sound)//GO:0006511(ubiquitin-dependent protein catabolic process)//GO:0016567(protein ubiquitination)
chr16	75495141	75495340	diffreps_peak_1691	8.04291	199	ENST00000390664	CHST6	835.1	9.05925e-09	5.45846e-08	up	4166	MCDC1	MIM:605294|HGNC:HGNC:6938|Ensembl:ENSG00000183196|HPRD:05597|Vega:OTTHUMG00000137612	carbohydrate (N-acetylglucosamine 6-O) sulfotransferase 6	hsa00533(Glycosaminoglycan biosynthesis - keratan sulfate)	GO:0016021(integral component of membrane)//GO:0005794(Golgi apparatus)//GO:0000139(Golgi membrane)	GO:0001517(N-acetylglucosamine 6-O-sulfotransferase activity)	GO:0006790(sulfur compound metabolic process)//GO:0044281(small molecule metabolic process)//GO:0006044(N-acetylglucosamine metabolic process)//GO:0042339(keratan sulfate metabolic process)//GO:0018146(keratan sulfate biosynthetic process)//GO:0005975(carbohydrate metabolic process)//GO:0030203(glycosaminoglycan metabolic process)	ENSG00000183196	1.4361	7.67273	12.5156	0.000403576	0.0641072	up	4948	2329	4950	1764	1691	1635	8.08436	7.53061	8.82051	6.65098	6.56212	6.91756	CHST6	protein_coding	4166	MCDC1	MIM:605294|HGNC:HGNC:6938|Ensembl:ENSG00000183196|HPRD:05597|Vega:OTTHUMG00000137612	carbohydrate (N-acetylglucosamine 6-O) sulfotransferase 6	hsa00533(Glycosaminoglycan biosynthesis - keratan sulfate)	GO:0016021(integral component of membrane)//GO:0005794(Golgi apparatus)//GO:0000139(Golgi membrane)	GO:0001517(N-acetylglucosamine 6-O-sulfotransferase activity)	GO:0006790(sulfur compound metabolic process)//GO:0044281(small molecule metabolic process)//GO:0006044(N-acetylglucosamine metabolic process)//GO:0042339(keratan sulfate metabolic process)//GO:0018146(keratan sulfate biosynthetic process)//GO:0005975(carbohydrate metabolic process)//GO:0030203(glycosaminoglycan metabolic process)
chr21	46098096	46098173	diffreps_peak_3020	8.26479	77	ENST00000300527	COL6A2	784.9	5.43512e-09	4.22237e-08	up	1292	BTHLM1|PP3610|UCMD1	MIM:120240|HGNC:HGNC:2212|Ensembl:ENSG00000142173|HPRD:02110|Vega:OTTHUMG00000090489	collagen type VI alpha 2	hsa04151(PI3K-Akt signaling pathway)//hsa04510(Focal adhesion)//hsa04512(ECM-receptor interaction)//hsa04974(Protein digestion and absorption)	GO:0043234(protein complex)//GO:0005576(extracellular region)//GO:1903561(extracellular vesicle)//GO:0005581(collagen trimer)//GO:0005788(endoplasmic reticulum lumen)//GO:0070062(extracellular exosome)//GO:0042383(sarcolemma)//GO:0005578(proteinaceous extracellular matrix)//GO:0031012(extracellular matrix)//GO:0005615(extracellular space)	GO:0005515(protein binding)	GO:0007411(axon guidance)//GO:0022617(extracellular matrix disassembly)//GO:0030198(extracellular matrix organization)//GO:0009749(response to glucose)//GO:0007155(cell adhesion)//GO:0030574(collagen catabolic process)//GO:0070208(protein heterotrimerization)	ENSG00000142173	1.64996	10.3359	16.8992	3.94183e-05	0.0152667	up	34705	25280	21219	11719	8161	10645	10.894	10.9699	10.92	9.3813	8.83139	9.61904	COL6A2	protein_coding	1292	BTHLM1|PP3610|UCMD1	MIM:120240|HGNC:HGNC:2212|Ensembl:ENSG00000142173|HPRD:02110|Vega:OTTHUMG00000090489	collagen type VI alpha 2	hsa04151(PI3K-Akt signaling pathway)//hsa04510(Focal adhesion)//hsa04512(ECM-receptor interaction)//hsa04974(Protein digestion and absorption)	GO:0043234(protein complex)//GO:0005576(extracellular region)//GO:1903561(extracellular vesicle)//GO:0005581(collagen trimer)//GO:0005788(endoplasmic reticulum lumen)//GO:0070062(extracellular exosome)//GO:0042383(sarcolemma)//GO:0005578(proteinaceous extracellular matrix)//GO:0031012(extracellular matrix)//GO:0005615(extracellular space)	GO:0005515(protein binding)	GO:0007411(axon guidance)//GO:0022617(extracellular matrix disassembly)//GO:0030198(extracellular matrix organization)//GO:0009749(response to glucose)//GO:0007155(cell adhesion)//GO:0030574(collagen catabolic process)//GO:0070208(protein heterotrimerization)
chr1	34164910	34165100	diffreps_peak_154	8.18364	190	ENST00000373381	CSMD2	730.5	6.55183e-09	4.22237e-08	up	114784	dJ1007G16.1|dJ1007G16.2|dJ947L8.1	MIM:608398|HGNC:HGNC:19290|Ensembl:ENSG00000121904|HPRD:13094|Vega:OTTHUMG00000011135	CUB and Sushi multiple domains 2		GO:0016021(integral component of membrane)//GO:0005886(plasma membrane)			ENSG00000121904	1.36209	6.60556	8.87159	0.00289643	0.174191	up	2430	796	2481	1422	457	734	7.0592	5.98373	7.82443	6.34051	4.67995	5.76406	CSMD2	protein_coding	114784	dJ1007G16.1|dJ1007G16.2|dJ947L8.1	MIM:608398|HGNC:HGNC:19290|Ensembl:ENSG00000121904|HPRD:13094|Vega:OTTHUMG00000011135	CUB and Sushi multiple domains 2		GO:0016021(integral component of membrane)//GO:0005886(plasma membrane)
chr5	132702884	132703065	diffreps_peak_3588	7.55802	181	ENST00000378735	KIF3A	730.2	2.7668e-08	1.19714e-07	up	11127	FLA10|KLP-20	MIM:604683|HGNC:HGNC:6319|Ensembl:ENSG00000131437|HPRD:05250|Vega:OTTHUMG00000059725	kinesin family member 3A		GO:0005871(kinesin complex)//GO:0070062(extracellular exosome)//GO:0005874(microtubule)//GO:0005930(axoneme)//GO:0043005(neuron projection)//GO:0030990(intraciliary transport particle)//GO:0031512(motile primary cilium)//GO:0016939(kinesin II complex)//GO:0005813(centrosome)//GO:0008021(synaptic vesicle)//GO:0005876(spindle microtubule)//GO:0015630(microtubule cytoskeleton)//GO:0097542(ciliary ti…	GO:0030507(spectrin binding)//GO:0003777(microtubule motor activity)//GO:0005524(ATP binding)//GO:0008574(ATP-dependent microtubule motor activity, plus-end-directed)//GO:0008017(microtubule binding)//GO:0005515(protein binding)	GO:0061024(membrane organization)//GO:0042384(cilium assembly)//GO:0008152(metabolic process)//GO:0035058(nonmotile primary cilium assembly)//GO:0001822(kidney development)//GO:0060122(inner ear receptor stereocilium organization)//GO:0007018(microtubule-based movement)//GO:0021904(dorsal/ventral neural tube patterning)//GO:0001701(in utero embryonic development)//GO:0007224(smoothened signaling …	ENSG00000131437	-3.2254	4.50096	7.48556	0.00621958	0.215381	down	461	8	35	521	763	456	4.66717	-0.383107	1.7346	4.896	5.41645	5.07945	KIF3A	protein_coding	11127	FLA10|KLP-20	MIM:604683|HGNC:HGNC:6319|Ensembl:ENSG00000131437|HPRD:05250|Vega:OTTHUMG00000059725	kinesin family member 3A		GO:0005871(kinesin complex)//GO:0070062(extracellular exosome)//GO:0005874(microtubule)//GO:0005930(axoneme)//GO:0043005(neuron projection)//GO:0030990(intraciliary transport particle)//GO:0031512(motile primary cilium)//GO:0016939(kinesin II complex)//GO:0005813(centrosome)//GO:0008021(synaptic vesicle)//GO:0005876(spindle microtubule)//GO:0015630(microtubule cytoskeleton)//GO:0097542(ciliary ti…	GO:0030507(spectrin binding)//GO:0003777(microtubule motor activity)//GO:0005524(ATP binding)//GO:0008574(ATP-dependent microtubule motor activity, plus-end-directed)//GO:0008017(microtubule binding)//GO:0005515(protein binding)	GO:0061024(membrane organization)//GO:0042384(cilium assembly)//GO:0008152(metabolic process)//GO:0035058(nonmotile primary cilium assembly)//GO:0001822(kidney development)//GO:0060122(inner ear receptor stereocilium organization)//GO:0007018(microtubule-based movement)//GO:0021904(dorsal/ventral neural tube patterning)//GO:0001701(in utero embryonic development)//GO:0007224(smoothened signaling …
chr10	51074341	51074600	diffreps_peak_502	8.21831	259	ENST00000645324	PRKG1	701.1	6.04906e-09	4.22237e-08	up	5592	AAT8|PKG|PRKG1B|PRKGR1B|cGK|cGK 1|cGK1|cGKI|cGKI-BETA|cGKI-alpha	MIM:176894|HGNC:HGNC:9414|Ensembl:ENSG00000185532|HPRD:08910|Vega:OTTHUMG00000018248	protein kinase, cGMP-dependent, type I	hsa04022(cGMP-PKG signaling pathway)//hsa04270(Vascular smooth muscle contraction)//hsa04540(Gap junction)//hsa04611(Platelet activation)//hsa04713(Circadian entrainment)//hsa04730(Long-term depression)//hsa04740(Olfactory transduction)//hsa04923(Regulation of lipolysis in adipocytes)//hsa04970(Salivary secretion)	GO:0005886(plasma membrane)//GO:0005794(Golgi apparatus)//GO:0005737(cytoplasm)//GO:0005829(cytosol)	GO:0004692(cGMP-dependent protein kinase activity)//GO:0005524(ATP binding)//GO:0005515(protein binding)//GO:0030553(cGMP binding)//GO:0005246(calcium channel regulator activity)	GO:0019934(cGMP-mediated signaling)//GO:0007596(blood coagulation)//GO:0006468(protein phosphorylation)//GO:0098779(mitophagy in response to mitochondrial depolarization)//GO:0060087(relaxation of vascular smooth muscle)//GO:0030900(forebrain development)//GO:0001764(neuron migration)//GO:0030036(actin cytoskeleton organization)//GO:0016358(dendrite development)//GO:0090331(negative regulation of…	ENSG00000185532	-1.17006	6.192	5.49862	0.0190315	0.323718	down	843	187	916	2613	767	1377	5.53453	3.90377	6.38836	7.21722	5.42397	6.6701	PRKG1	protein_coding	5592	AAT8|PKG|PRKG1B|PRKGR1B|cGK|cGK 1|cGK1|cGKI|cGKI-BETA|cGKI-alpha	MIM:176894|HGNC:HGNC:9414|Ensembl:ENSG00000185532|HPRD:08910|Vega:OTTHUMG00000018248	protein kinase, cGMP-dependent, type I	hsa04022(cGMP-PKG signaling pathway)//hsa04270(Vascular smooth muscle contraction)//hsa04540(Gap junction)//hsa04611(Platelet activation)//hsa04713(Circadian entrainment)//hsa04730(Long-term depression)//hsa04740(Olfactory transduction)//hsa04923(Regulation of lipolysis in adipocytes)//hsa04970(Salivary secretion)	GO:0005886(plasma membrane)//GO:0005794(Golgi apparatus)//GO:0005737(cytoplasm)//GO:0005829(cytosol)	GO:0004692(cGMP-dependent protein kinase activity)//GO:0005524(ATP binding)//GO:0005515(protein binding)//GO:0030553(cGMP binding)//GO:0005246(calcium channel regulator activity)	GO:0019934(cGMP-mediated signaling)//GO:0007596(blood coagulation)//GO:0006468(protein phosphorylation)//GO:0098779(mitophagy in response to mitochondrial depolarization)//GO:0060087(relaxation of vascular smooth muscle)//GO:0030900(forebrain development)//GO:0001764(neuron migration)//GO:0030036(actin cytoskeleton organization)//GO:0016358(dendrite development)//GO:0090331(negative regulation of…
chr1	1300508	1300640	diffreps_peak_9	8.1964	132	ENST00000353662	ACAP3	659	6.36212e-09	4.22237e-08	up	116983	CENTB5	HGNC:HGNC:16754|Ensembl:ENSG00000131584|HPRD:10820|Vega:OTTHUMG00000002235	ArfGAP with coiled-coil, ankyrin repeat and PH domains 3	hsa04144(Endocytosis)		GO:0005096(GTPase activator activity)//GO:0046872(metal ion binding)	GO:0043547(positive regulation of GTPase activity)	ENSG00000131584	1.9072	4.25865	4.1698	0.0411507	0.391087	up	298	475	405	101	167	109	4.04181	5.24092	5.2138	2.55545	3.24046	3.03258	ACAP3	protein_coding	116983	CENTB5	HGNC:HGNC:16754|Ensembl:ENSG00000131584|HPRD:10820|Vega:OTTHUMG00000002235	ArfGAP with coiled-coil, ankyrin repeat and PH domains 3	hsa04144(Endocytosis)		GO:0005096(GTPase activator activity)//GO:0046872(metal ion binding)	GO:0043547(positive regulation of GTPase activity)
chr17	82080691	82080922	diffreps_peak_2034	7.92319	231	ENST00000306749	FASN	648.65	1.19346e-08	6.72402e-08	up	2194	FAS|OA-519|SDR27X1	MIM:600212|HGNC:HGNC:3594|Ensembl:ENSG00000169710|HPRD:02567|Vega:OTTHUMG00000178527	fatty acid synthase	hsa00061(Fatty acid biosynthesis)//	GO:0005886(plasma membrane)//GO:0070062(extracellular exosome)//GO:0016020(membrane)//GO:0005794(Golgi apparatus)//GO:0005829(cytosol)//GO:0005739(mitochondrion)//GO:0042587(glycogen granule)//GO:0042470(melanosome)//GO:0005737(cytoplasm)	GO:0004319(enoyl-[acyl-carrier-protein] reductase (NADPH, B-specific) activity)//GO:0004320(oleoyl-[acyl-carrier-protein] hydrolase activity)//GO:0004317(3-hydroxypalmitoyl-[acyl-carrier-protein] dehydratase activity)//GO:0042803(protein homodimerization activity)//GO:0004312(fatty acid synthase activity)//GO:0004313([acyl-carrier-protein] S-acetyltransferase activity)//GO:0070402(NADPH binding)/…	GO:0055114(oxidation-reduction process)//GO:0044255(cellular lipid metabolic process)//GO:0008152(metabolic process)//GO:0015939(pantothenate metabolic process)//GO:0035338(long-chain fatty-acyl-CoA biosynthetic process)//GO:0044281(small molecule metabolic process)//GO:0006767(water-soluble vitamin metabolic process)//GO:0006112(energy reserve metabolic process)//GO:0030879(mammary gland develop…	ENSG00000169710	1.00612	6.01021	4.17014	0.0411424	0.391087	up	1045	950	1326	403	740	921	5.84364	6.2384	6.92132	4.52737	5.37243	6.09077	FASN	protein_coding	2194	FAS|OA-519|SDR27X1	MIM:600212|HGNC:HGNC:3594|Ensembl:ENSG00000169710|HPRD:02567|Vega:OTTHUMG00000178527	fatty acid synthase	hsa00061(Fatty acid biosynthesis)//	GO:0005886(plasma membrane)//GO:0070062(extracellular exosome)//GO:0016020(membrane)//GO:0005794(Golgi apparatus)//GO:0005829(cytosol)//GO:0005739(mitochondrion)//GO:0042587(glycogen granule)//GO:0042470(melanosome)//GO:0005737(cytoplasm)	GO:0004319(enoyl-[acyl-carrier-protein] reductase (NADPH, B-specific) activity)//GO:0004320(oleoyl-[acyl-carrier-protein] hydrolase activity)//GO:0004317(3-hydroxypalmitoyl-[acyl-carrier-protein] dehydratase activity)//GO:0042803(protein homodimerization activity)//GO:0004312(fatty acid synthase activity)//GO:0004313([acyl-carrier-protein] S-acetyltransferase activity)//GO:0070402(NADPH binding)/…	GO:0055114(oxidation-reduction process)//GO:0044255(cellular lipid metabolic process)//GO:0008152(metabolic process)//GO:0015939(pantothenate metabolic process)//GO:0035338(long-chain fatty-acyl-CoA biosynthetic process)//GO:0044281(small molecule metabolic process)//GO:0006767(water-soluble vitamin metabolic process)//GO:0006112(energy reserve metabolic process)//GO:0030879(mammary gland develop…
chr17	82101661	82101866	diffreps_peak_2036	8.18183	205	ENST00000389641	CCDC57	638.3	6.57917e-09	4.22237e-08	up	284001	-	HGNC:HGNC:27564|Ensembl:ENSG00000176155|HPRD:08041|HPRD:14150|Vega:OTTHUMG00000140396	coiled-coil domain containing 57			GO:0005515(protein binding)		ENSG00000176155	1.17751	5.81652	4.86776	0.027363	0.350999	up	757	1325	1006	510	710	410	5.37976	6.71767	6.52337	4.86536	5.31292	4.92667	CCDC57	protein_coding	284001	-	HGNC:HGNC:27564|Ensembl:ENSG00000176155|HPRD:08041|HPRD:14150|Vega:OTTHUMG00000140396	coiled-coil domain containing 57			GO:0005515(protein binding)
chr19	3641704	3641809	diffreps_peak_2171	8.21884	105	ENST00000335312	PIP5K1C	603.5	6.04173e-09	4.22237e-08	up	23396	LCCS3|PIP5K-GAMMA|PIP5K1-gamma|PIP5Kgamma	MIM:606102|HGNC:HGNC:8996|Ensembl:ENSG00000186111|HPRD:05834|Vega:OTTHUMG00000180870	phosphatidylinositol-4-phosphate 5-kinase, type I, gamma	hsa00562(Inositol phosphate metabolism)//	GO:0001891(phagocytic cup)//GO:0001931(uropod)//GO:0098793(presynapse)//GO:0012505(endomembrane system)//GO:0005829(cytosol)//GO:0005634(nucleus)//GO:0032587(ruffle membrane)//GO:0005925(focal adhesion)	GO:0005524(ATP binding)//GO:1990147(talin binding)//GO:0005515(protein binding)//GO:0016308(1-phosphatidylinositol-4-phosphate 5-kinase activity)	GO:0034333(adherens junction assembly)//GO:0006644(phospholipid metabolic process)//GO:0007411(axon guidance)//GO:0044281(small molecule metabolic process)//GO:0072583(clathrin-mediated endocytosis)//GO:0070527(platelet aggregation)//GO:0007016(cytoskeletal anchoring at plasma membrane)//GO:0048488(synaptic vesicle endocytosis)//GO:0006909(phagocytosis)//GO:0046854(phosphatidylinositol phosphoryl…	ENSG00000186111	1.77363	5.61106	9.19681	0.00242438	0.160316	up	813	833	1299	273	490	276	5.48241	6.04914	6.89167	3.96942	4.78004	4.35876	PIP5K1C	protein_coding	23396	LCCS3|PIP5K-GAMMA|PIP5K1-gamma|PIP5Kgamma	MIM:606102|HGNC:HGNC:8996|Ensembl:ENSG00000186111|HPRD:05834|Vega:OTTHUMG00000180870	phosphatidylinositol-4-phosphate 5-kinase, type I, gamma	hsa00562(Inositol phosphate metabolism)//	GO:0001891(phagocytic cup)//GO:0001931(uropod)//GO:0098793(presynapse)//GO:0012505(endomembrane system)//GO:0005829(cytosol)//GO:0005634(nucleus)//GO:0032587(ruffle membrane)//GO:0005925(focal adhesion)	GO:0005524(ATP binding)//GO:1990147(talin binding)//GO:0005515(protein binding)//GO:0016308(1-phosphatidylinositol-4-phosphate 5-kinase activity)	GO:0034333(adherens junction assembly)//GO:0006644(phospholipid metabolic process)//GO:0007411(axon guidance)//GO:0044281(small molecule metabolic process)//GO:0072583(clathrin-mediated endocytosis)//GO:0070527(platelet aggregation)//GO:0007016(cytoskeletal anchoring at plasma membrane)//GO:0048488(synaptic vesicle endocytosis)//GO:0006909(phagocytosis)//GO:0046854(phosphatidylinositol phosphoryl…
chr11	96341441	96341640	diffreps_peak_816	8.18268	199	ENST00000524717	MAML2	584	6.56621e-09	4.22237e-08	up	84441	MAM-3|MAM2|MAM3|MLL-MAML2	MIM:607537|HGNC:HGNC:16259|Ensembl:ENSG00000184384|HPRD:09608|Vega:OTTHUMG00000167677	mastermind like transcriptional coactivator 2	hsa04330(Notch signaling pathway)	GO:0005654(nucleoplasm)//GO:0005634(nucleus)//GO:0005794(Golgi apparatus)//GO:0016607(nuclear speck)	GO:0003713(transcription coactivator activity)	GO:0007219(Notch signaling pathway)//GO:0010467(gene expression)//GO:0006367(transcription initiation from RNA polymerase II promoter)//GO:0007221(positive regulation of transcription of Notch receptor target)//GO:0045944(positive regulation of transcription from RNA polymerase II promoter)	ENSG00000184384	-1.00344	7.0229	4.35572	0.0368849	0.378307	down	2148	1726	342	3308	2319	2382	6.88142	7.09869	4.97082	7.5572	7.0172	7.45995	MAML2	protein_coding	84441	MAM-3|MAM2|MAM3|MLL-MAML2	MIM:607537|HGNC:HGNC:16259|Ensembl:ENSG00000184384|HPRD:09608|Vega:OTTHUMG00000167677	mastermind like transcriptional coactivator 2	hsa04330(Notch signaling pathway)	GO:0005654(nucleoplasm)//GO:0005634(nucleus)//GO:0005794(Golgi apparatus)//GO:0016607(nuclear speck)	GO:0003713(transcription coactivator activity)	GO:0007219(Notch signaling pathway)//GO:0010467(gene expression)//GO:0006367(transcription initiation from RNA polymerase II promoter)//GO:0007221(positive regulation of transcription of Notch receptor target)//GO:0045944(positive regulation of transcription from RNA polymerase II promoter)
chr2	27241057	27241227	diffreps_peak_2602	8.22264	170	ENST00000264705	CAD	582.3	5.98901e-09	4.22237e-08	up	790	CDG1Z	MIM:114010|HGNC:HGNC:1424|Ensembl:ENSG00000084774|HPRD:06437|Vega:OTTHUMG00000097070	carbamoyl-phosphate synthetase 2, aspartate transcarbamylase, and dihydroorotase	hsa00240(Pyrimidine metabolism)//hsa00250(Alanine, aspartate and glutamate metabolism)//	GO:0070062(extracellular exosome)//GO:0043195(terminal bouton)//GO:0016020(membrane)//GO:0043234(protein complex)//GO:0042995(cell projection)//GO:0005829(cytosol)//GO:0016363(nuclear matrix)//GO:0005654(nucleoplasm)//GO:0005634(nucleus)//GO:0043025(neuronal cell body)	GO:0004088(carbamoyl-phosphate synthase (glutamine-hydrolyzing) activity)//GO:0046872(metal ion binding)//GO:0042802(identical protein binding)//GO:0005524(ATP binding)//GO:0019899(enzyme binding)//GO:0004151(dihydroorotase activity)//GO:0016810(hydrolase activity, acting on carbon-nitrogen (but not peptide) bonds)//GO:0004672(protein kinase activity)//GO:0004087(carbamoyl-phosphate synthase (amm…	GO:0008152(metabolic process)//GO:0006207('de novo' pyrimidine nucleobase biosynthetic process)//GO:0006206(pyrimidine nucleobase metabolic process)//GO:0018107(peptidyl-threonine phosphorylation)//GO:0044205('de novo' UMP biosynthetic process)//GO:0007507(heart development)//GO:0031100(organ regeneration)//GO:0033574(response to testosterone)//GO:0035690(cellular response to drug)//GO:0031000(re…	ENSG00000084774	1.37885	6.35828	7.82759	0.00514547	0.211703	up	1182	1917	1570	900	716	543	6.02098	7.24997	7.16476	5.68195	5.32502	5.33046	CAD	protein_coding	790	CDG1Z	MIM:114010|HGNC:HGNC:1424|Ensembl:ENSG00000084774|HPRD:06437|Vega:OTTHUMG00000097070	carbamoyl-phosphate synthetase 2, aspartate transcarbamylase, and dihydroorotase	hsa00240(Pyrimidine metabolism)//hsa00250(Alanine, aspartate and glutamate metabolism)//	GO:0070062(extracellular exosome)//GO:0043195(terminal bouton)//GO:0016020(membrane)//GO:0043234(protein complex)//GO:0042995(cell projection)//GO:0005829(cytosol)//GO:0016363(nuclear matrix)//GO:0005654(nucleoplasm)//GO:0005634(nucleus)//GO:0043025(neuronal cell body)	GO:0004088(carbamoyl-phosphate synthase (glutamine-hydrolyzing) activity)//GO:0046872(metal ion binding)//GO:0042802(identical protein binding)//GO:0005524(ATP binding)//GO:0019899(enzyme binding)//GO:0004151(dihydroorotase activity)//GO:0016810(hydrolase activity, acting on carbon-nitrogen (but not peptide) bonds)//GO:0004672(protein kinase activity)//GO:0004087(carbamoyl-phosphate synthase (amm…	GO:0008152(metabolic process)//GO:0006207('de novo' pyrimidine nucleobase biosynthetic process)//GO:0006206(pyrimidine nucleobase metabolic process)//GO:0018107(peptidyl-threonine phosphorylation)//GO:0044205('de novo' UMP biosynthetic process)//GO:0007507(heart development)//GO:0031100(organ regeneration)//GO:0033574(response to testosterone)//GO:0035690(cellular response to drug)//GO:0031000(re…
chr6	168608156	168608239	diffreps_peak_3812	5.01899	83	ENST00000354536	SMOC2	558.41	9.57226e-06	2.91944e-05	up	64094	DTDP1|MST117|MSTP117|MSTP140|SMAP2|bA270C4A.1|bA37D8.1|dJ421D16.1	MIM:607223|HGNC:HGNC:20323|Ensembl:ENSG00000112562|HPRD:06244|Vega:OTTHUMG00000016050	SPARC related modular calcium binding 2		GO:0005578(proteinaceous extracellular matrix)//GO:0005604(basement membrane)//GO:0016021(integral component of membrane)//GO:0005614(interstitial matrix)	GO:0008201(heparin binding)//GO:0005509(calcium ion binding)	GO:0010811(positive regulation of cell-substrate adhesion)//GO:0030198(extracellular matrix organization)//GO:0007165(signal transduction)	ENSG00000112562	1.00024	10.056	5.43416	0.0197466	0.324973	up	15495	20653	19451	16342	8444	9769	9.73077	10.6783	10.7945	9.86095	8.88056	9.49517	SMOC2	protein_coding	64094	DTDP1|MST117|MSTP117|MSTP140|SMAP2|bA270C4A.1|bA37D8.1|dJ421D16.1	MIM:607223|HGNC:HGNC:20323|Ensembl:ENSG00000112562|HPRD:06244|Vega:OTTHUMG00000016050	SPARC related modular calcium binding 2		GO:0005578(proteinaceous extracellular matrix)//GO:0005604(basement membrane)//GO:0016021(integral component of membrane)//GO:0005614(interstitial matrix)	GO:0008201(heparin binding)//GO:0005509(calcium ion binding)	GO:0010811(positive regulation of cell-substrate adhesion)//GO:0030198(extracellular matrix organization)//GO:0007165(signal transduction)
chr11	11377341	11377379	diffreps_peak_653	7.91312	38	ENST00000227756	GALNT18	530.175	1.22146e-08	6.82708e-08	up	374378	GALNACT18|GALNT15|GALNTL4|GalNAc-T15|GalNAc-T18	MIM:615136|HGNC:HGNC:30488|Ensembl:ENSG00000110328|HPRD:13564|Vega:OTTHUMG00000165707	polypeptide N-acetylgalactosaminyltransferase 18	hsa00512(Mucin type O-Glycan biosynthesis)//	GO:0016021(integral component of membrane)//GO:0000139(Golgi membrane)	GO:0004653(polypeptide N-acetylgalactosaminyltransferase activity)//GO:0030246(carbohydrate binding)//GO:0046872(metal ion binding)	GO:0006486(protein glycosylation)	ENSG00000110328	1.65245	6.63684	10.1335	0.00145596	0.129197	up	1166	1457	3176	987	612	495	6.00136	6.85452	8.18053	5.81474	5.0994	5.1974	GALNT18	protein_coding	374378	GALNACT18|GALNT15|GALNTL4|GalNAc-T15|GalNAc-T18	MIM:615136|HGNC:HGNC:30488|Ensembl:ENSG00000110328|HPRD:13564|Vega:OTTHUMG00000165707	polypeptide N-acetylgalactosaminyltransferase 18	hsa00512(Mucin type O-Glycan biosynthesis)//	GO:0016021(integral component of membrane)//GO:0000139(Golgi membrane)	GO:0004653(polypeptide N-acetylgalactosaminyltransferase activity)//GO:0030246(carbohydrate binding)//GO:0046872(metal ion binding)	GO:0006486(protein glycosylation)
chr5	179122643	179122740	diffreps_peak_3665	7.67891	97	ENST00000251582	ADAMTS2	493	2.09456e-08	9.6409e-08	up	9509	ADAM-TS2|ADAMTS-2|ADAMTS-3|NPI|PC I-NP|PCI-NP|PCINP|PCPNI|PNPI	MIM:604539|HGNC:HGNC:218|Ensembl:ENSG00000087116|HPRD:05173|Vega:OTTHUMG00000130915	ADAM metallopeptidase with thrombospondin type 1 motif 2		GO:0005578(proteinaceous extracellular matrix)//GO:0005576(extracellular region)	GO:0008237(metallopeptidase activity)//GO:0008270(zinc ion binding)//GO:0004222(metalloendopeptidase activity)	GO:0043588(skin development)//GO:0030198(extracellular matrix organization)//GO:0016485(protein processing)//GO:0007283(spermatogenesis)//GO:0030199(collagen fibril organization)//GO:0030574(collagen catabolic process)//GO:0030324(lung development)	ENSG00000087116	1.99581	6.82259	16.1642	5.80827e-05	0.01806	up	4219	3100	776	408	1190	550	7.85454	7.94291	6.14948	4.54506	6.05606	5.34888	ADAMTS2	protein_coding	9509	ADAM-TS2|ADAMTS-2|ADAMTS-3|NPI|PC I-NP|PCI-NP|PCINP|PCPNI|PNPI	MIM:604539|HGNC:HGNC:218|Ensembl:ENSG00000087116|HPRD:05173|Vega:OTTHUMG00000130915	ADAM metallopeptidase with thrombospondin type 1 motif 2		GO:0005578(proteinaceous extracellular matrix)//GO:0005576(extracellular region)	GO:0008237(metallopeptidase activity)//GO:0008270(zinc ion binding)//GO:0004222(metalloendopeptidase activity)	GO:0043588(skin development)//GO:0030198(extracellular matrix organization)//GO:0016485(protein processing)//GO:0007283(spermatogenesis)//GO:0030199(collagen fibril organization)//GO:0030574(collagen catabolic process)//GO:0030324(lung development)
chrX	9937133	9937300	diffreps_peak_4467	8.18373	167	ENST00000380913	SHROOM2	490.5	6.55039e-09	4.22237e-08	up	357	APXL|HSAPXL	MIM:300103|HGNC:HGNC:630|Ensembl:ENSG00000146950|HPRD:02113|Vega:OTTHUMG00000021121	shroom family member 2	hsa04530(Tight junction)	GO:0005923(bicellular tight junction)//GO:0005886(plasma membrane)//GO:0070062(extracellular exosome)//GO:0005874(microtubule)//GO:0031941(filamentous actin)//GO:0005913(cell-cell adherens junction)//GO:0030864(cortical actin cytoskeleton)//GO:0005856(cytoskeleton)//GO:0016324(apical plasma membrane)//GO:0043025(neuronal cell body)	GO:0019904(protein domain specific binding)//GO:0008013(beta-catenin binding)//GO:0003779(actin binding)//GO:0015280(ligand-gated sodium channel activity)//GO:0051015(actin filament binding)//GO:0005515(protein binding)	GO:0035725(sodium ion transmembrane transport)//GO:0032401(establishment of melanosome localization)//GO:0032438(melanosome organization)//GO:0043583(ear development)//GO:0002089(lens morphogenesis in camera-type eye)//GO:0048593(camera-type eye morphogenesis)//GO:0016477(cell migration)//GO:0007420(brain development)//GO:0030835(negative regulation of actin filament depolymerization)//GO:0000902…	ENSG00000146950	7.06679	1.61299	6.62463	0.0100578	0.25929	up	156	112			2		3.11854	3.17273	-2.92017	-2.92017	-2.03674	-2.92017	SHROOM2	protein_coding	357	APXL|HSAPXL	MIM:300103|HGNC:HGNC:630|Ensembl:ENSG00000146950|HPRD:02113|Vega:OTTHUMG00000021121	shroom family member 2	hsa04530(Tight junction)	GO:0005923(bicellular tight junction)//GO:0005886(plasma membrane)//GO:0070062(extracellular exosome)//GO:0005874(microtubule)//GO:0031941(filamentous actin)//GO:0005913(cell-cell adherens junction)//GO:0030864(cortical actin cytoskeleton)//GO:0005856(cytoskeleton)//GO:0016324(apical plasma membrane)//GO:0043025(neuronal cell body)	GO:0019904(protein domain specific binding)//GO:0008013(beta-catenin binding)//GO:0003779(actin binding)//GO:0015280(ligand-gated sodium channel activity)//GO:0051015(actin filament binding)//GO:0005515(protein binding)	GO:0035725(sodium ion transmembrane transport)//GO:0032401(establishment of melanosome localization)//GO:0032438(melanosome organization)//GO:0043583(ear development)//GO:0002089(lens morphogenesis in camera-type eye)//GO:0048593(camera-type eye morphogenesis)//GO:0016477(cell migration)//GO:0007420(brain development)//GO:0030835(negative regulation of actin filament depolymerization)//GO:0000902…
chr17	28373011	28373091	diffreps_peak_1853	8.18703	80	ENST00000542029	VTN	475.4	6.50086e-09	4.22237e-08	up	7448	V75|VN|VNT	MIM:193190|HGNC:HGNC:12724|HPRD:01902	vitronectin	hsa04151(PI3K-Akt signaling pathway)//hsa04510(Focal adhesion)//hsa04512(ECM-receptor interaction)//hsa04610(Complement and coagulation cascades)//hsa05205(Proteoglycans in cancer)	GO:0070062(extracellular exosome)//GO:0005576(extracellular region)//GO:0071062(alphav-beta3 integrin-vitronectin complex)//GO:0005578(proteinaceous extracellular matrix)//GO:0031012(extracellular matrix)//GO:0072562(blood microparticle)//GO:0005615(extracellular space)	GO:0008201(heparin binding)//GO:0005178(integrin binding)//GO:0050840(extracellular matrix binding)//GO:0005044(scavenger receptor activity)//GO:0005515(protein binding)//GO:0030247(polysaccharide binding)	GO:0045087(innate immune response)//GO:0061302(smooth muscle cell-matrix adhesion)//GO:0090303(positive regulation of wound healing)//GO:0006898(receptor-mediated endocytosis)//GO:0035987(endodermal cell differentiation)//GO:0030198(extracellular matrix organization)//GO:0048260(positive regulation of receptor-mediated endocytosis)//GO:0048709(oligodendrocyte differentiation)//GO:0007155(cell adh…	ENSG00000109072	6.93608	1.53821	5.12539	0.0235783	0.338743	up			184				-2.92017	-2.92017	4.08174	-2.92017	-2.92017	-2.92017	VTN	protein_coding	7448	V75|VN|VNT	MIM:193190|HGNC:HGNC:12724|HPRD:01902	vitronectin	hsa04151(PI3K-Akt signaling pathway)//hsa04510(Focal adhesion)//hsa04512(ECM-receptor interaction)//hsa04610(Complement and coagulation cascades)//hsa05205(Proteoglycans in cancer)	GO:0070062(extracellular exosome)//GO:0005576(extracellular region)//GO:0071062(alphav-beta3 integrin-vitronectin complex)//GO:0005578(proteinaceous extracellular matrix)//GO:0031012(extracellular matrix)//GO:0072562(blood microparticle)//GO:0005615(extracellular space)	GO:0008201(heparin binding)//GO:0005178(integrin binding)//GO:0050840(extracellular matrix binding)//GO:0005044(scavenger receptor activity)//GO:0005515(protein binding)//GO:0030247(polysaccharide binding)	GO:0045087(innate immune response)//GO:0061302(smooth muscle cell-matrix adhesion)//GO:0090303(positive regulation of wound healing)//GO:0006898(receptor-mediated endocytosis)//GO:0035987(endodermal cell differentiation)//GO:0030198(extracellular matrix organization)//GO:0048260(positive regulation of receptor-mediated endocytosis)//GO:0048709(oligodendrocyte differentiation)//GO:0007155(cell adh…
chr2	1634081	1634323	diffreps_peak_2567	7.8961	242	ENST00000252804	PXDN	457.175	1.27028e-08	6.9507e-08	up	7837	COPOA|D2S448|D2S448E|MG50|PRG2|PXN|VPO	MIM:605158|HGNC:HGNC:14966|Ensembl:ENSG00000130508|Vega:OTTHUMG00000059697	peroxidasin		GO:0005578(proteinaceous extracellular matrix)//GO:0005783(endoplasmic reticulum)//GO:0070062(extracellular exosome)//GO:0005615(extracellular space)//GO:0031012(extracellular matrix)	GO:0005201(extracellular matrix structural constituent)//GO:0020037(heme binding)//GO:0046872(metal ion binding)//GO:0005152(interleukin-1 receptor antagonist activity)//GO:0004601(peroxidase activity)	GO:0055114(oxidation-reduction process)//GO:0001960(negative regulation of cytokine-mediated signaling pathway)//GO:0006979(response to oxidative stress)//GO:0030198(extracellular matrix organization)//GO:0042744(hydrogen peroxide catabolic process)//GO:0098869(cellular oxidant detoxification)//GO:0006955(immune response)	ENSG00000130508	1.09355	7.75935	7.77578	0.00529514	0.211703	up	3795	4585	3463	1847	2748	2069	7.70183	8.50732	8.30529	6.71723	7.26185	7.25688	PXDN	protein_coding	7837	COPOA|D2S448|D2S448E|MG50|PRG2|PXN|VPO	MIM:605158|HGNC:HGNC:14966|Ensembl:ENSG00000130508|Vega:OTTHUMG00000059697	peroxidasin		GO:0005578(proteinaceous extracellular matrix)//GO:0005783(endoplasmic reticulum)//GO:0070062(extracellular exosome)//GO:0005615(extracellular space)//GO:0031012(extracellular matrix)	GO:0005201(extracellular matrix structural constituent)//GO:0020037(heme binding)//GO:0046872(metal ion binding)//GO:0005152(interleukin-1 receptor antagonist activity)//GO:0004601(peroxidase activity)	GO:0055114(oxidation-reduction process)//GO:0001960(negative regulation of cytokine-mediated signaling pathway)//GO:0006979(response to oxidative stress)//GO:0030198(extracellular matrix organization)//GO:0042744(hydrogen peroxide catabolic process)//GO:0098869(cellular oxidant detoxification)//GO:0006955(immune response)
chr6	37499821	37499922	diffreps_peak_3737	8.22894	101	ENST00000373408	CCDC167	456.9	5.90283e-09	4.22237e-08	up	154467	C6orf129|HSPC265	HGNC:HGNC:21239|Ensembl:ENSG00000198937|HPRD:18561|Vega:OTTHUMG00000014625	coiled-coil domain containing 167		GO:0016021(integral component of membrane)			ENSG00000198937	5.60088	0.531515	3.97244	0.0462507	0.404572	up			88				-2.92017	-2.92017	3.02984	-2.92017	-2.92017	-2.92017	CCDC167	protein_coding	154467	C6orf129|HSPC265	HGNC:HGNC:21239|Ensembl:ENSG00000198937|HPRD:18561|Vega:OTTHUMG00000014625	coiled-coil domain containing 167		GO:0016021(integral component of membrane)
chr10	126093984	126094100	diffreps_peak_589	8.21606	116	ENST00000368676	ADAM12	439.5	6.08057e-09	4.22237e-08	up	8038	ADAM12-OT1|CAR10|MCMP|MCMPMltna|MLTN|MLTNA	MIM:602714|HGNC:HGNC:190|Ensembl:ENSG00000148848|HPRD:04092|Vega:OTTHUMG00000019243	ADAM metallopeptidase domain 12		GO:0005654(nucleoplasm)//GO:0005886(plasma membrane)//GO:0005739(mitochondrion)//GO:0005576(extracellular region)//GO:0016021(integral component of membrane)	GO:0008237(metallopeptidase activity)//GO:0005515(protein binding)//GO:0008270(zinc ion binding)//GO:0004222(metalloendopeptidase activity)//GO:0017124(SH3 domain binding)	GO:0006508(proteolysis)//GO:0007173(epidermal growth factor receptor signaling pathway)//GO:0007155(cell adhesion)//GO:0007520(myoblast fusion)	ENSG00000148848	2.58201	6.21655	17.3219	3.15526e-05	0.0145754	up	5420	941	333	177	370	168	8.21575	6.22469	4.93251	3.35086	4.37703	3.64851	ADAM12	protein_coding	8038	ADAM12-OT1|CAR10|MCMP|MCMPMltna|MLTN|MLTNA	MIM:602714|HGNC:HGNC:190|Ensembl:ENSG00000148848|HPRD:04092|Vega:OTTHUMG00000019243	ADAM metallopeptidase domain 12		GO:0005654(nucleoplasm)//GO:0005886(plasma membrane)//GO:0005739(mitochondrion)//GO:0005576(extracellular region)//GO:0016021(integral component of membrane)	GO:0008237(metallopeptidase activity)//GO:0005515(protein binding)//GO:0008270(zinc ion binding)//GO:0004222(metalloendopeptidase activity)//GO:0017124(SH3 domain binding)	GO:0006508(proteolysis)//GO:0007173(epidermal growth factor receptor signaling pathway)//GO:0007155(cell adhesion)//GO:0007520(myoblast fusion)
chr9	128633660	128633960	diffreps_peak_4366	8.24202	300	ENST00000372715	WDR34	432.3	5.72765e-09	4.22237e-08	up	89891	DIC5|FAP133|SRTD11|bA216B9.3	MIM:613363|HGNC:HGNC:28296|Ensembl:ENSG00000119333|HPRD:15666|Vega:OTTHUMG00000020750	WD repeat domain 34		GO:0005930(axoneme)//GO:0005814(centriole)//GO:0072372(primary cilium)//GO:0097542(ciliary tip)//GO:0036064(ciliary basal body)//GO:0005737(cytoplasm)//GO:0005868(cytoplasmic dynein complex)	GO:0005515(protein binding)	GO:0006996(organelle organization)	ENSG00000119333	-4.87848	3.11537	5.12874	0.0235329	0.338743	down	166	1		202	53	373	3.20686	-2.24164	-2.92017	3.53915	1.62741	4.79085	WDR34	protein_coding	89891	DIC5|FAP133|SRTD11|bA216B9.3	MIM:613363|HGNC:HGNC:28296|Ensembl:ENSG00000119333|HPRD:15666|Vega:OTTHUMG00000020750	WD repeat domain 34		GO:0005930(axoneme)//GO:0005814(centriole)//GO:0072372(primary cilium)//GO:0097542(ciliary tip)//GO:0036064(ciliary basal body)//GO:0005737(cytoplasm)//GO:0005868(cytoplasmic dynein complex)	GO:0005515(protein binding)	GO:0006996(organelle organization)
chr12	120161489	120161583	diffreps_peak_1061	7.87197	94	ENST00000300648	GCN1	422.2	1.34285e-08	7.05958e-08	up	10985	GCN1L|GCN1L1|PRIC295	MIM:605614|HGNC:HGNC:4199|Ensembl:ENSG00000089154|HPRD:16127|Vega:OTTHUMG00000169338	GCN1, eIF2 alpha kinase activator homolog		GO:0005844(polysome)//GO:0016020(membrane)//GO:0005840(ribosome)//GO:0005737(cytoplasm)	GO:0044822(poly(A) RNA binding)//GO:0008135(translation factor activity, RNA binding)	GO:0006412(translation)//GO:0006417(regulation of translation)//GO:0036003(positive regulation of transcription from RNA polymerase II promoter in response to stress)//GO:1990253(cellular response to leucine starvation)//GO:0034198(cellular response to amino acid starvation)	ENSG00000089154	1.04032	6.95943	5.49638	0.0190559	0.323718	up	1789	2012	2797	1546	1309	973	6.61791	7.31969	7.99729	6.46094	6.1933	6.16986	GCN1	protein_coding	10985	GCN1L|GCN1L1|PRIC295	MIM:605614|HGNC:HGNC:4199|Ensembl:ENSG00000089154|HPRD:16127|Vega:OTTHUMG00000169338	GCN1, eIF2 alpha kinase activator homolog		GO:0005844(polysome)//GO:0016020(membrane)//GO:0005840(ribosome)//GO:0005737(cytoplasm)	GO:0044822(poly(A) RNA binding)//GO:0008135(translation factor activity, RNA binding)	GO:0006412(translation)//GO:0006417(regulation of translation)//GO:0036003(positive regulation of transcription from RNA polymerase II promoter in response to stress)//GO:1990253(cellular response to leucine starvation)//GO:0034198(cellular response to amino acid starvation)
chr14	73259268	73259500	diffreps_peak_1257	8.18568	232	ENST00000340738	PAPLN	409.8	6.52104e-09	4.22237e-08	up	89932	-	HGNC:HGNC:19262|Ensembl:ENSG00000100767|HPRD:15099|Vega:OTTHUMG00000171366	papilin, proteoglycan-like sulfated glycoprotein		GO:0005578(proteinaceous extracellular matrix)//GO:0005604(basement membrane)	GO:0008270(zinc ion binding)//GO:0004222(metalloendopeptidase activity)//GO:0004867(serine-type endopeptidase inhibitor activity)	GO:0006508(proteolysis)//GO:0010951(negative regulation of endopeptidase activity)	ENSG00000100767	-1.89511	4.8877	5.36961	0.0204905	0.330809	down	326	276	42	825	692	645	4.17038	4.46129	1.98806	5.55675	5.276	5.57806	PAPLN	protein_coding	89932	-	HGNC:HGNC:19262|Ensembl:ENSG00000100767|HPRD:15099|Vega:OTTHUMG00000171366	papilin, proteoglycan-like sulfated glycoprotein		GO:0005578(proteinaceous extracellular matrix)//GO:0005604(basement membrane)	GO:0008270(zinc ion binding)//GO:0004222(metalloendopeptidase activity)//GO:0004867(serine-type endopeptidase inhibitor activity)	GO:0006508(proteolysis)//GO:0010951(negative regulation of endopeptidase activity)
chr11	45880913	45881060	diffreps_peak_687	7.90127	147	ENST00000417225	CRY2	400.275	1.25526e-08	6.92102e-08	up	1408	HCRY2|PHLL2	MIM:603732|HGNC:HGNC:2385|Ensembl:ENSG00000121671|HPRD:07226|Vega:OTTHUMG00000153225	cryptochrome circadian clock 2	hsa04710(Circadian rhythm)	GO:0005634(nucleus)//GO:0005739(mitochondrion)//GO:0005576(extracellular region)//GO:0005737(cytoplasm)	GO:0000989(transcription factor activity, transcription factor binding)//GO:0019902(phosphatase binding)//GO:0003914(DNA (6-4) photolyase activity)//GO:0019901(protein kinase binding)//GO:0005515(protein binding)//GO:0003684(damaged DNA binding)//GO:0071949(FAD binding)//GO:0043130(ubiquitin binding)//GO:0000976(transcription regulatory region sequence-specific DNA binding)//GO:0003697(single-str…	GO:0006606(protein import into nucleus)//GO:0032922(circadian regulation of gene expression)//GO:0042752(regulation of circadian rhythm)//GO:0019915(lipid storage)//GO:0043153(entrainment of circadian clock by photoperiod)//GO:0042754(negative regulation of circadian rhythm)//GO:0006351(transcription, DNA-templated)//GO:0032515(negative regulation of phosphoprotein phosphatase activity)//GO:00425…	ENSG00000121671	1.84563	6.11847	9.87526	0.00167516	0.136875	up	1125	1484	1491	994	225	426	5.94982	6.88098	7.09034	5.82492	3.66533	4.98167	CRY2	protein_coding	1408	HCRY2|PHLL2	MIM:603732|HGNC:HGNC:2385|Ensembl:ENSG00000121671|HPRD:07226|Vega:OTTHUMG00000153225	cryptochrome circadian clock 2	hsa04710(Circadian rhythm)	GO:0005634(nucleus)//GO:0005739(mitochondrion)//GO:0005576(extracellular region)//GO:0005737(cytoplasm)	GO:0000989(transcription factor activity, transcription factor binding)//GO:0019902(phosphatase binding)//GO:0003914(DNA (6-4) photolyase activity)//GO:0019901(protein kinase binding)//GO:0005515(protein binding)//GO:0003684(damaged DNA binding)//GO:0071949(FAD binding)//GO:0043130(ubiquitin binding)//GO:0000976(transcription regulatory region sequence-specific DNA binding)//GO:0003697(single-str…	GO:0006606(protein import into nucleus)//GO:0032922(circadian regulation of gene expression)//GO:0042752(regulation of circadian rhythm)//GO:0019915(lipid storage)//GO:0043153(entrainment of circadian clock by photoperiod)//GO:0042754(negative regulation of circadian rhythm)//GO:0006351(transcription, DNA-templated)//GO:0032515(negative regulation of phosphoprotein phosphatase activity)//GO:00425…
chrX	13767141	13767284	diffreps_peak_4472	8.18927	143	ENST00000340096	OFD1	374.5	6.46743e-09	4.22237e-08	up	8481	71-7A|CXorf5|JBTS10|RP23|SGBS2	MIM:300170|HGNC:HGNC:2567|Ensembl:ENSG00000046651|HPRD:02162|Vega:OTTHUMG00000021159	oral-facial-digital syndrome 1		GO:0005929(cilium)//GO:0034451(centriolar satellite)//GO:0016020(membrane)//GO:0005829(cytosol)//GO:0005813(centrosome)//GO:0005814(centriole)//GO:0015630(microtubule cytoskeleton)//GO:0005634(nucleus)//GO:0036064(ciliary basal body)	GO:0043015(gamma-tubulin binding)//GO:0043014(alpha-tubulin binding)//GO:0005515(protein binding)//GO:0042802(identical protein binding)	GO:0007099(centriole replication)//GO:0060271(cilium morphogenesis)//GO:0090307(mitotic spindle assembly)//GO:0000086(G2/M transition of mitotic cell cycle)//GO:0000278(mitotic cell cycle)//GO:0006996(organelle organization)//GO:0007067(mitotic nuclear division)//GO:0060287(epithelial cilium movement involved in determination of left/right asymmetry)//GO:0035082(axoneme assembly)	ENSG00000046651	-1.06331	5.92601	4.02903	0.0447235	0.401337	down	1032	276	484	1304	1670	1001	5.82562	4.46129	5.47005	6.21574	6.54412	6.21071	OFD1	protein_coding	8481	71-7A|CXorf5|JBTS10|RP23|SGBS2	MIM:300170|HGNC:HGNC:2567|Ensembl:ENSG00000046651|HPRD:02162|Vega:OTTHUMG00000021159	oral-facial-digital syndrome 1		GO:0005929(cilium)//GO:0034451(centriolar satellite)//GO:0016020(membrane)//GO:0005829(cytosol)//GO:0005813(centrosome)//GO:0005814(centriole)//GO:0015630(microtubule cytoskeleton)//GO:0005634(nucleus)//GO:0036064(ciliary basal body)	GO:0043015(gamma-tubulin binding)//GO:0043014(alpha-tubulin binding)//GO:0005515(protein binding)//GO:0042802(identical protein binding)	GO:0007099(centriole replication)//GO:0060271(cilium morphogenesis)//GO:0090307(mitotic spindle assembly)//GO:0000086(G2/M transition of mitotic cell cycle)//GO:0000278(mitotic cell cycle)//GO:0006996(organelle organization)//GO:0007067(mitotic nuclear division)//GO:0060287(epithelial cilium movement involved in determination of left/right asymmetry)//GO:0035082(axoneme assembly)
chr22	38247861	38248019	diffreps_peak_3096	8.21898	158	ENST00000361684	TMEM184B	357.4	6.03982e-09	4.22237e-08	up	25829	C22orf5|FM08|HS5O6A|HSPC256	HGNC:HGNC:1310|Ensembl:ENSG00000198792|HPRD:12801|Vega:OTTHUMG00000030557	transmembrane protein 184B		GO:0016021(integral component of membrane)	GO:0005215(transporter activity)	GO:0006810(transport)	ENSG00000198792	1.45374	5.21928	4.71246	0.0299448	0.3587	up	506	992	660	346	341	235	4.80087	6.3007	5.91636	4.30873	4.26005	4.12837	TMEM184B	protein_coding	25829	C22orf5|FM08|HS5O6A|HSPC256	HGNC:HGNC:1310|Ensembl:ENSG00000198792|HPRD:12801|Vega:OTTHUMG00000030557	transmembrane protein 184B		GO:0016021(integral component of membrane)	GO:0005215(transporter activity)	GO:0006810(transport)
chr1	150558981	150559165	diffreps_peak_294	7.87779	184	ENST00000271643	ADAMTSL4	355.5	1.325e-08	7.04443e-08	up	54507	ADAMTSL-4|ECTOL2|TSRC1	MIM:610113|HGNC:HGNC:19706|Ensembl:ENSG00000143382|HPRD:08583|HPRD:18237|Vega:OTTHUMG00000034863	ADAMTS like 4		GO:0031012(extracellular matrix)//GO:0005788(endoplasmic reticulum lumen)//GO:0005575(cellular_component)//GO:0005614(interstitial matrix)	GO:0005515(protein binding)//GO:0002020(protease binding)//GO:0004222(metalloendopeptidase activity)	GO:0044267(cellular protein metabolic process)//GO:0030198(extracellular matrix organization)//GO:0043065(positive regulation of apoptotic process)//GO:0036066(protein O-linked fucosylation)//GO:0006493(protein O-linked glycosylation)//GO:0043687(post-translational protein modification)//GO:0006508(proteolysis)//GO:0006915(apoptotic process)	ENSG00000143382	1.35703	5.42753	4.78413	0.0287232	0.354064	up	330	967	1057	201	629	266	4.18785	6.26394	6.59461	3.53207	5.13878	4.30586	ADAMTSL4	protein_coding	54507	ADAMTSL-4|ECTOL2|TSRC1	MIM:610113|HGNC:HGNC:19706|Ensembl:ENSG00000143382|HPRD:08583|HPRD:18237|Vega:OTTHUMG00000034863	ADAMTS like 4		GO:0031012(extracellular matrix)//GO:0005788(endoplasmic reticulum lumen)//GO:0005575(cellular_component)//GO:0005614(interstitial matrix)	GO:0005515(protein binding)//GO:0002020(protease binding)//GO:0004222(metalloendopeptidase activity)	GO:0044267(cellular protein metabolic process)//GO:0030198(extracellular matrix organization)//GO:0043065(positive regulation of apoptotic process)//GO:0036066(protein O-linked fucosylation)//GO:0006493(protein O-linked glycosylation)//GO:0043687(post-translational protein modification)//GO:0006508(proteolysis)//GO:0006915(apoptotic process)
chr2	169810857	169811044	diffreps_peak_2732	11.4793	187	ENST00000260956	SSB	332.4	3.31665e-12	6.45203e-09	up	6741	LARP3|La|La/SSB	MIM:109090|HGNC:HGNC:11316|Ensembl:ENSG00000138385|HPRD:00168|Vega:OTTHUMG00000132212	Sjogren syndrome antigen B	hsa05322(Systemic lupus erythematosus)	GO:0030529(intracellular ribonucleoprotein complex)//GO:0000784(nuclear chromosome, telomeric region)//GO:0005634(nucleus)	GO:0003723(RNA binding)//GO:0000049(tRNA binding)//GO:0003729(mRNA binding)//GO:0000166(nucleotide binding)//GO:0044822(poly(A) RNA binding)//GO:0005515(protein binding)	GO:0008334(histone mRNA metabolic process)//GO:0006400(tRNA modification)//GO:0006396(RNA processing)//GO:1903608(protein localization to cytoplasmic stress granule)	ENSG00000138385	-1.49433	5.41416	5.44285	0.0196486	0.324864	down	606	334	112	731	1634	708	5.05993	4.73496	3.37275	5.38275	6.51273	5.71216	SSB	protein_coding	6741	LARP3|La|La/SSB	MIM:109090|HGNC:HGNC:11316|Ensembl:ENSG00000138385|HPRD:00168|Vega:OTTHUMG00000132212	Sjogren syndrome antigen B	hsa05322(Systemic lupus erythematosus)	GO:0030529(intracellular ribonucleoprotein complex)//GO:0000784(nuclear chromosome, telomeric region)//GO:0005634(nucleus)	GO:0003723(RNA binding)//GO:0000049(tRNA binding)//GO:0003729(mRNA binding)//GO:0000166(nucleotide binding)//GO:0044822(poly(A) RNA binding)//GO:0005515(protein binding)	GO:0008334(histone mRNA metabolic process)//GO:0006400(tRNA modification)//GO:0006396(RNA processing)//GO:1903608(protein localization to cytoplasmic stress granule)
chr7	1487321	1487449	diffreps_peak_3880	7.9335	128	ENST00000404767	INTS1	321.15	1.16546e-08	6.60869e-08	up	26173	INT1|NET28	MIM:611345|HGNC:HGNC:24555|Ensembl:ENSG00000164880|Vega:OTTHUMG00000151449	integrator complex subunit 1		GO:0031965(nuclear membrane)//GO:0016020(membrane)//GO:0016021(integral component of membrane)//GO:0032039(integrator complex)		GO:0043154(negative regulation of cysteine-type endopeptidase activity involved in apoptotic process)//GO:0016180(snRNA processing)//GO:0001833(inner cell mass cell proliferation)//GO:0034474(U2 snRNA 3'-end processing)	ENSG00000164880	1.20536	5.73566	4.98279	0.0256006	0.345243	up	930	691	1216	326	398	831	5.67585	5.7801	6.79652	4.22342	4.48163	5.94272	INTS1	protein_coding	26173	INT1|NET28	MIM:611345|HGNC:HGNC:24555|Ensembl:ENSG00000164880|Vega:OTTHUMG00000151449	integrator complex subunit 1		GO:0031965(nuclear membrane)//GO:0016020(membrane)//GO:0016021(integral component of membrane)//GO:0032039(integrator complex)		GO:0043154(negative regulation of cysteine-type endopeptidase activity involved in apoptotic process)//GO:0016180(snRNA processing)//GO:0001833(inner cell mass cell proliferation)//GO:0034474(U2 snRNA 3'-end processing)
chr11	68047432	68047540	diffreps_peak_766	8.20252	108	ENST00000265686	TCIRG1	319.1	6.27311e-09	4.22237e-08	up	10312	ATP6N1C|ATP6V0A3|Atp6i|OC-116kDa|OC116|OPTB1|Stv1|TIRC7|Vph1|a3	MIM:604592|HGNC:HGNC:11647|Ensembl:ENSG00000110719|HPRD:05207|Vega:OTTHUMG00000167358	T-cell immune regulator 1, ATPase H+ transporting V0 subunit a3	hsa00190(Oxidative phosphorylation)//	GO:0016471(vacuolar proton-transporting V-type ATPase complex)//GO:0005886(plasma membrane)//GO:0005887(integral component of plasma membrane)//GO:0010008(endosome membrane)//GO:0000220(vacuolar proton-transporting V-type ATPase, V0 domain)//GO:0033179(proton-transporting V-type ATPase, V0 domain)//GO:0005765(lysosomal membrane)//GO:0005739(mitochondrion)//GO:0030670(phagocytic vesicle membrane)/…	GO:0046961(proton-transporting ATPase activity, rotational mechanism)//GO:0051117(ATPase binding)//GO:0005215(transporter activity)//GO:0015078(hydrogen ion transmembrane transporter activity)	GO:0015986(ATP synthesis coupled proton transport)//GO:0008284(positive regulation of cell proliferation)//GO:0008286(insulin receptor signaling pathway)//GO:0015991(ATP hydrolysis coupled proton transport)//GO:0015992(proton transport)//GO:0033572(transferrin transport)//GO:0045454(cell redox homeostasis)//GO:0006879(cellular iron ion homeostasis)//GO:0007035(vacuolar acidification)//GO:0055085(…	ENSG00000110719	2.25228	4.19072	4.97259	0.0257521	0.345243	up	359	192	631	125	83	62	4.30852	3.94151	5.85168	2.85679	2.25206	2.23614	TCIRG1	protein_coding	10312	ATP6N1C|ATP6V0A3|Atp6i|OC-116kDa|OC116|OPTB1|Stv1|TIRC7|Vph1|a3	MIM:604592|HGNC:HGNC:11647|Ensembl:ENSG00000110719|HPRD:05207|Vega:OTTHUMG00000167358	T-cell immune regulator 1, ATPase H+ transporting V0 subunit a3	hsa00190(Oxidative phosphorylation)//	GO:0016471(vacuolar proton-transporting V-type ATPase complex)//GO:0005886(plasma membrane)//GO:0005887(integral component of plasma membrane)//GO:0010008(endosome membrane)//GO:0000220(vacuolar proton-transporting V-type ATPase, V0 domain)//GO:0033179(proton-transporting V-type ATPase, V0 domain)//GO:0005765(lysosomal membrane)//GO:0005739(mitochondrion)//GO:0030670(phagocytic vesicle membrane)/…	GO:0046961(proton-transporting ATPase activity, rotational mechanism)//GO:0051117(ATPase binding)//GO:0005215(transporter activity)//GO:0015078(hydrogen ion transmembrane transporter activity)	GO:0015986(ATP synthesis coupled proton transport)//GO:0008284(positive regulation of cell proliferation)//GO:0008286(insulin receptor signaling pathway)//GO:0015991(ATP hydrolysis coupled proton transport)//GO:0015992(proton transport)//GO:0033572(transferrin transport)//GO:0045454(cell redox homeostasis)//GO:0006879(cellular iron ion homeostasis)//GO:0007035(vacuolar acidification)//GO:0055085(…
chr6	139373461	139373840	diffreps_peak_3792	8.1902	379	ENST00000367651	CITED2	302.9	6.45354e-09	4.22237e-08	up	10370	ASD8|MRG-1|MRG1|P35SRJ|VSD2	MIM:602937|HGNC:HGNC:1987|Ensembl:ENSG00000164442|HPRD:04245	Cbp/p300 interacting transactivator with Glu/Asp rich carboxy-terminal domain 2		GO:0005634(nucleus)//GO:0005737(cytoplasm)//GO:0000790(nuclear chromatin)	GO:0050693(LBD domain binding)//GO:0003682(chromatin binding)//GO:0001102(RNA polymerase II activating transcription factor binding)//GO:0001105(RNA polymerase II transcription coactivator activity)//GO:0003700(transcription factor activity, sequence-specific DNA binding)//GO:0001106(RNA polymerase II transcription corepressor activity)//GO:0035035(histone acetyltransferase binding)//GO:0003714(t…	GO:2000020(positive regulation of male gonad development)//GO:0035360(positive regulation of peroxisome proliferator activated receptor signaling pathway)//GO:0000122(negative regulation of transcription from RNA polymerase II promoter)//GO:0008584(male gonad development)//GO:0007569(cell aging)//GO:0060972(left/right pattern formation)//GO:0061428(negative regulation of transcription from RNA po…	ENSG00000164442	-4.30644	3.70572	6.17097	0.0129864	0.293728	down	203	7	4	169	642	270	3.49339	-0.540673	-1.00769	3.28502	5.16818	4.32725	CITED2	protein_coding	10370	ASD8|MRG-1|MRG1|P35SRJ|VSD2	MIM:602937|HGNC:HGNC:1987|Ensembl:ENSG00000164442|HPRD:04245	Cbp/p300 interacting transactivator with Glu/Asp rich carboxy-terminal domain 2		GO:0005634(nucleus)//GO:0005737(cytoplasm)//GO:0000790(nuclear chromatin)	GO:0050693(LBD domain binding)//GO:0003682(chromatin binding)//GO:0001102(RNA polymerase II activating transcription factor binding)//GO:0001105(RNA polymerase II transcription coactivator activity)//GO:0003700(transcription factor activity, sequence-specific DNA binding)//GO:0001106(RNA polymerase II transcription corepressor activity)//GO:0035035(histone acetyltransferase binding)//GO:0003714(t…	GO:2000020(positive regulation of male gonad development)//GO:0035360(positive regulation of peroxisome proliferator activated receptor signaling pathway)//GO:0000122(negative regulation of transcription from RNA polymerase II promoter)//GO:0008584(male gonad development)//GO:0007569(cell aging)//GO:0060972(left/right pattern formation)//GO:0061428(negative regulation of transcription from RNA po…
chr9	136358401	136358760	diffreps_peak_4410	7.93441	359	ENST00000291775	GPSM1	302.671	1.16303e-08	6.60173e-08	up	26086	AGS3	MIM:609491|HGNC:HGNC:17858|Ensembl:ENSG00000160360|HPRD:17075|Vega:OTTHUMG00000020930	G-protein signaling modulator 1	hsa05030(Cocaine addiction)	GO:0005886(plasma membrane)//GO:0005789(endoplasmic reticulum membrane)//GO:0000139(Golgi membrane)//GO:0005829(cytosol)	GO:0005092(GDP-dissociation inhibitor activity)//GO:0005515(protein binding)//GO:0001965(G-protein alpha-subunit binding)	GO:0008277(regulation of G-protein coupled receptor protein signaling pathway)//GO:0007399(nervous system development)//GO:0050790(regulation of catalytic activity)//GO:0030154(cell differentiation)	ENSG00000160360	1.13548	6.54885	5.0141	0.0251417	0.345074	up	1123	1646	2113	1311	490	1002	5.94726	7.03029	7.59294	6.22345	4.78004	6.21215	GPSM1	protein_coding	26086	AGS3	MIM:609491|HGNC:HGNC:17858|Ensembl:ENSG00000160360|HPRD:17075|Vega:OTTHUMG00000020930	G-protein signaling modulator 1	hsa05030(Cocaine addiction)	GO:0005886(plasma membrane)//GO:0005789(endoplasmic reticulum membrane)//GO:0000139(Golgi membrane)//GO:0005829(cytosol)	GO:0005092(GDP-dissociation inhibitor activity)//GO:0005515(protein binding)//GO:0001965(G-protein alpha-subunit binding)	GO:0008277(regulation of G-protein coupled receptor protein signaling pathway)//GO:0007399(nervous system development)//GO:0050790(regulation of catalytic activity)//GO:0030154(cell differentiation)
chr11	69641086	69641280	diffreps_peak_773	7.89672	194	ENST00000227507	CCND1	297.103	1.26848e-08	6.94895e-08	up	595	BCL1|D11S287E|PRAD1|U21B31	MIM:168461|HGNC:HGNC:1582|Ensembl:ENSG00000110092|HPRD:01346|Vega:OTTHUMG00000167877	cyclin D1	hsa04068(FoxO signaling pathway)//hsa04110(Cell cycle)//hsa04115(p53 signaling pathway)//hsa04151(PI3K-Akt signaling pathway)//hsa04152(AMPK signaling pathway)//hsa04310(Wnt signaling pathway)//hsa04390(Hippo signaling pathway)//hsa04510(Focal adhesion)//hsa04630(Jak-STAT signaling pathway)//hsa04917(Prolactin signaling pathway)//hsa04919(Thyroid hormone signaling pathway)//hsa04921(Oxytocin sign…	GO:0005923(bicellular tight junction)//GO:0000307(cyclin-dependent protein kinase holoenzyme complex)//GO:0016020(membrane)//GO:0017053(transcriptional repressor complex)//GO:0005829(cytosol)//GO:0005622(intracellular)//GO:0005654(nucleoplasm)//GO:0005634(nucleus)	GO:0016538(cyclin-dependent protein serine/threonine kinase regulator activity)//GO:0042826(histone deacetylase binding)//GO:0032403(protein complex binding)//GO:0004672(protein kinase activity)//GO:0019899(enzyme binding)//GO:0019901(protein kinase binding)//GO:0008134(transcription factor binding)//GO:0003714(transcription corepressor activity)//GO:0005515(protein binding)//GO:0070064(proline-r…	GO:0071157(negative regulation of cell cycle arrest)//GO:0051301(cell division)//GO:0032026(response to magnesium ion)//GO:0006351(transcription, DNA-templated)//GO:0045737(positive regulation of cyclin-dependent protein serine/threonine kinase activity)//GO:0007049(cell cycle)//GO:0000122(negative regulation of transcription from RNA polymerase II promoter)//GO:0051412(response to corticosterone…	ENSG00000110092	1.1904	7.06755	6.84987	0.00886476	0.248767	up	2049	4581	1229	1255	1208	1046	6.81343	8.50606	6.81185	6.16059	6.07767	6.27404	CCND1	protein_coding	595	BCL1|D11S287E|PRAD1|U21B31	MIM:168461|HGNC:HGNC:1582|Ensembl:ENSG00000110092|HPRD:01346|Vega:OTTHUMG00000167877	cyclin D1	hsa04068(FoxO signaling pathway)//hsa04110(Cell cycle)//hsa04115(p53 signaling pathway)//hsa04151(PI3K-Akt signaling pathway)//hsa04152(AMPK signaling pathway)//hsa04310(Wnt signaling pathway)//hsa04390(Hippo signaling pathway)//hsa04510(Focal adhesion)//hsa04630(Jak-STAT signaling pathway)//hsa04917(Prolactin signaling pathway)//hsa04919(Thyroid hormone signaling pathway)//hsa04921(Oxytocin sign…	GO:0005923(bicellular tight junction)//GO:0000307(cyclin-dependent protein kinase holoenzyme complex)//GO:0016020(membrane)//GO:0017053(transcriptional repressor complex)//GO:0005829(cytosol)//GO:0005622(intracellular)//GO:0005654(nucleoplasm)//GO:0005634(nucleus)	GO:0016538(cyclin-dependent protein serine/threonine kinase regulator activity)//GO:0042826(histone deacetylase binding)//GO:0032403(protein complex binding)//GO:0004672(protein kinase activity)//GO:0019899(enzyme binding)//GO:0019901(protein kinase binding)//GO:0008134(transcription factor binding)//GO:0003714(transcription corepressor activity)//GO:0005515(protein binding)//GO:0070064(proline-r…	GO:0071157(negative regulation of cell cycle arrest)//GO:0051301(cell division)//GO:0032026(response to magnesium ion)//GO:0006351(transcription, DNA-templated)//GO:0045737(positive regulation of cyclin-dependent protein serine/threonine kinase activity)//GO:0007049(cell cycle)//GO:0000122(negative regulation of transcription from RNA polymerase II promoter)//GO:0051412(response to corticosterone…
chr1	36098541	36098760	diffreps_peak_157	8.27613	219	ENST00000303143	COL8A2	292.5	5.29511e-09	4.22237e-08	up	1296	FECD|FECD1|PPCD|PPCD2	MIM:120252|HGNC:HGNC:2216|Ensembl:ENSG00000171812|HPRD:08347|Vega:OTTHUMG00000007665	collagen type VIII alpha 2		GO:0005604(basement membrane)//GO:0005576(extracellular region)//GO:0005581(collagen trimer)//GO:0005788(endoplasmic reticulum lumen)//GO:0005578(proteinaceous extracellular matrix)//GO:0031012(extracellular matrix)	GO:0005201(extracellular matrix structural constituent)//GO:0005515(protein binding)//GO:0030674(protein binding, bridging)	GO:0050673(epithelial cell proliferation)//GO:0022617(extracellular matrix disassembly)//GO:0030198(extracellular matrix organization)//GO:0048593(camera-type eye morphogenesis)//GO:0016337(single organismal cell-cell adhesion)//GO:0030574(collagen catabolic process)//GO:0001525(angiogenesis)	ENSG00000171812	1.1205	7.03027	6.12416	0.0133347	0.294815	up	3088	2549	1658	2138	731	1329	7.40461	7.66074	7.24337	6.92806	5.35484	6.61898	COL8A2	protein_coding	1296	FECD|FECD1|PPCD|PPCD2	MIM:120252|HGNC:HGNC:2216|Ensembl:ENSG00000171812|HPRD:08347|Vega:OTTHUMG00000007665	collagen type VIII alpha 2		GO:0005604(basement membrane)//GO:0005576(extracellular region)//GO:0005581(collagen trimer)//GO:0005788(endoplasmic reticulum lumen)//GO:0005578(proteinaceous extracellular matrix)//GO:0031012(extracellular matrix)	GO:0005201(extracellular matrix structural constituent)//GO:0005515(protein binding)//GO:0030674(protein binding, bridging)	GO:0050673(epithelial cell proliferation)//GO:0022617(extracellular matrix disassembly)//GO:0030198(extracellular matrix organization)//GO:0048593(camera-type eye morphogenesis)//GO:0016337(single organismal cell-cell adhesion)//GO:0030574(collagen catabolic process)//GO:0001525(angiogenesis)
chr17	41897748	41897839	diffreps_peak_1900	8.20047	91	ENST00000352035	ACLY	281.3	6.30278e-09	4.22237e-08	up	47	ACL|ATPCL|CLATP	MIM:108728|HGNC:HGNC:115|Ensembl:ENSG00000131473|HPRD:00155|Vega:OTTHUMG00000133507	ATP citrate lyase	hsa00020(Citrate cycle (TCA cycle))//	GO:0005886(plasma membrane)//GO:0070062(extracellular exosome)//GO:0016020(membrane)//GO:0005829(cytosol)//GO:0005739(mitochondrion)//GO:0005654(nucleoplasm)//GO:0005737(cytoplasm)	GO:0005524(ATP binding)//GO:0048037(cofactor binding)//GO:0003878(ATP citrate synthase activity)//GO:0005515(protein binding)//GO:0046872(metal ion binding)	GO:0044255(cellular lipid metabolic process)//GO:0006107(oxaloacetate metabolic process)//GO:0044281(small molecule metabolic process)//GO:0035338(long-chain fatty-acyl-CoA biosynthetic process)//GO:0006085(acetyl-CoA biosynthetic process)//GO:0019432(triglyceride biosynthetic process)//GO:0006695(cholesterol biosynthetic process)//GO:0006112(energy reserve metabolic process)//GO:0031325(positive…	ENSG00000131473	1.01507	7.90587	6.44753	0.0111107	0.275206	up	4829	4928	3374	3140	2337	2239	8.04926	8.61136	8.26774	7.48206	7.02835	7.3707	ACLY	protein_coding	47	ACL|ATPCL|CLATP	MIM:108728|HGNC:HGNC:115|Ensembl:ENSG00000131473|HPRD:00155|Vega:OTTHUMG00000133507	ATP citrate lyase	hsa00020(Citrate cycle (TCA cycle))//	GO:0005886(plasma membrane)//GO:0070062(extracellular exosome)//GO:0016020(membrane)//GO:0005829(cytosol)//GO:0005739(mitochondrion)//GO:0005654(nucleoplasm)//GO:0005737(cytoplasm)	GO:0005524(ATP binding)//GO:0048037(cofactor binding)//GO:0003878(ATP citrate synthase activity)//GO:0005515(protein binding)//GO:0046872(metal ion binding)	GO:0044255(cellular lipid metabolic process)//GO:0006107(oxaloacetate metabolic process)//GO:0044281(small molecule metabolic process)//GO:0035338(long-chain fatty-acyl-CoA biosynthetic process)//GO:0006085(acetyl-CoA biosynthetic process)//GO:0019432(triglyceride biosynthetic process)//GO:0006695(cholesterol biosynthetic process)//GO:0006112(energy reserve metabolic process)//GO:0031325(positive…
chr1	6785361	6785575	diffreps_peak_45	8.24195	214	ENST00000303635	CAMTA1	240.6	5.72864e-09	4.22237e-08	up	23261	CANPMR	MIM:611501|HGNC:HGNC:18806|Ensembl:ENSG00000171735|HPRD:16681|Vega:OTTHUMG00000001212	calmodulin binding transcription activator 1		GO:0005634(nucleus)//GO:0005737(cytoplasm)	GO:0001077(transcriptional activator activity, RNA polymerase II core promoter proximal region sequence-specific binding)//GO:0043565(sequence-specific DNA binding)	GO:0006366(transcription from RNA polymerase II promoter)//GO:0045944(positive regulation of transcription from RNA polymerase II promoter)//GO:0050885(neuromuscular process controlling balance)	ENSG00000171735	-2.67199	3.68612	3.90527	0.0481348	0.410649	down	277	8	31	311	232	367	3.93726	-0.383107	1.56689	4.15595	3.70907	4.76756	CAMTA1	protein_coding	23261	CANPMR	MIM:611501|HGNC:HGNC:18806|Ensembl:ENSG00000171735|HPRD:16681|Vega:OTTHUMG00000001212	calmodulin binding transcription activator 1		GO:0005634(nucleus)//GO:0005737(cytoplasm)	GO:0001077(transcriptional activator activity, RNA polymerase II core promoter proximal region sequence-specific binding)//GO:0043565(sequence-specific DNA binding)	GO:0006366(transcription from RNA polymerase II promoter)//GO:0045944(positive regulation of transcription from RNA polymerase II promoter)//GO:0050885(neuromuscular process controlling balance)
chr22	23961019	23961186	diffreps_peak_3061	8.26388	167	ENST00000290765	GSTT2B	231	5.44658e-09	4.22237e-08	up	653689	GSTT2P	HGNC:HGNC:33437|Ensembl:ENSG00000133433|Vega:OTTHUMG00000150774	glutathione S-transferase theta 2B (gene/pseudogene)	hsa00480(Glutathione metabolism)//hsa00980(Metabolism of xenobiotics by cytochrome P450)//hsa00982(Drug metabolism - cytochrome P450)//hsa05204(Chemical carcinogenesis)	GO:0070062(extracellular exosome)//GO:0005737(cytoplasm)//GO:0005829(cytosol)	GO:0004364(glutathione transferase activity)	GO:0006805(xenobiotic metabolic process)//GO:0044281(small molecule metabolic process)//GO:1901687(glutathione derivative biosynthetic process)//GO:0006749(glutathione metabolic process)	ENSG00000133433	6.30001	2.9798	12.9356	0.000322396	0.0588937	up	113	215	250	5	1	3	2.66165	4.10341	4.52099	-1.26331	-2.41186	-1.49945	GSTT2B	protein_coding	653689	GSTT2P	HGNC:HGNC:33437|Ensembl:ENSG00000133433|Vega:OTTHUMG00000150774	glutathione S-transferase theta 2B (gene/pseudogene)	hsa00480(Glutathione metabolism)//hsa00980(Metabolism of xenobiotics by cytochrome P450)//hsa00982(Drug metabolism - cytochrome P450)//hsa05204(Chemical carcinogenesis)	GO:0070062(extracellular exosome)//GO:0005737(cytoplasm)//GO:0005829(cytosol)	GO:0004364(glutathione transferase activity)	GO:0006805(xenobiotic metabolic process)//GO:0044281(small molecule metabolic process)//GO:1901687(glutathione derivative biosynthetic process)//GO:0006749(glutathione metabolic process)
chr14	99971601	99971980	diffreps_peak_1287	8.46419	379	ENST00000402714	EVL	226.5	3.43407e-09	4.22237e-08	up	51466	RNB6	HGNC:HGNC:20234|Ensembl:ENSG00000196405|HPRD:10942|Vega:OTTHUMG00000171530	Enah/Vasp-like		GO:0030027(lamellipodium)//GO:0016020(membrane)//GO:0005829(cytosol)//GO:0005737(cytoplasm)//GO:0005856(cytoskeleton)//GO:0005925(focal adhesion)	GO:0005515(protein binding)//GO:0003779(actin binding)//GO:0017124(SH3 domain binding)//GO:0005522(profilin binding)	GO:0007411(axon guidance)//GO:0051289(protein homotetramerization)//GO:0008154(actin polymerization or depolymerization)//GO:0009887(organ morphogenesis)//GO:0007015(actin filament organization)//GO:0007264(small GTPase mediated signal transduction)//GO:0051496(positive regulation of stress fiber assembly)//GO:0010633(negative regulation of epithelial cell migration)//GO:0007166(cell surface rece…	ENSG00000196405	1.42338	5.75201	6.9675	0.00830034	0.244192	up	1256	949	996	474	603	364	6.10841	6.23688	6.50898	4.76024	5.07811	4.75578	EVL	protein_coding	51466	RNB6	HGNC:HGNC:20234|Ensembl:ENSG00000196405|HPRD:10942|Vega:OTTHUMG00000171530	Enah/Vasp-like		GO:0030027(lamellipodium)//GO:0016020(membrane)//GO:0005829(cytosol)//GO:0005737(cytoplasm)//GO:0005856(cytoskeleton)//GO:0005925(focal adhesion)	GO:0005515(protein binding)//GO:0003779(actin binding)//GO:0017124(SH3 domain binding)//GO:0005522(profilin binding)	GO:0007411(axon guidance)//GO:0051289(protein homotetramerization)//GO:0008154(actin polymerization or depolymerization)//GO:0009887(organ morphogenesis)//GO:0007015(actin filament organization)//GO:0007264(small GTPase mediated signal transduction)//GO:0051496(positive regulation of stress fiber assembly)//GO:0010633(negative regulation of epithelial cell migration)//GO:0007166(cell surface rece…
chr8	143866841	143867160	diffreps_peak_4206	8.19356	319	ENST00000568225	EPPK1	207.5	6.4039e-09	4.22237e-08	up	83481	EPIPL|EPIPL1	MIM:607553|HGNC:HGNC:15577|Ensembl:ENSG00000261150|HPRD:06500|Vega:OTTHUMG00000165206	epiplakin 1		GO:0005856(cytoskeleton)//GO:0005737(cytoplasm)	GO:0044822(poly(A) RNA binding)	GO:0008150(biological_process)	ENSG00000261150	-5.21575	-1.785	4.65162	0.0310242	0.360652	down				4	6	5	-2.92017	-2.92017	-2.92017	-1.47517	-1.09875	-0.995952	EPPK1	protein_coding	83481	EPIPL|EPIPL1	MIM:607553|HGNC:HGNC:15577|Ensembl:ENSG00000261150|HPRD:06500|Vega:OTTHUMG00000165206	epiplakin 1		GO:0005856(cytoskeleton)//GO:0005737(cytoplasm)	GO:0044822(poly(A) RNA binding)	GO:0008150(biological_process)
chr17	28404661	28404920	diffreps_peak_1854	8.19566	259	ENST00000612814	SLC46A1	205.3	6.37298e-09	4.22237e-08	up	113235	G21|HCP1|PCFT	MIM:611672|HGNC:HGNC:30521|Ensembl:ENSG00000076351|HPRD:14715|Vega:OTTHUMG00000179415	solute carrier family 46 (folate transporter), member 1	hsa04977(Vitamin digestion and absorption)//hsa04978(Mineral absorption)	GO:0016021(integral component of membrane)//GO:0009986(cell surface)//GO:0005886(plasma membrane)//GO:0031526(brush border membrane)//GO:0005737(cytoplasm)//GO:0016324(apical plasma membrane)	GO:0005542(folic acid binding)//GO:0008517(folic acid transporter activity)//GO:0005215(transporter activity)//GO:0015232(heme transporter activity)//GO:0015078(hydrogen ion transmembrane transporter activity)//GO:0015350(methotrexate transporter activity)	GO:0015886(heme transport)//GO:0044281(small molecule metabolic process)//GO:1902600(hydrogen ion transmembrane transport)//GO:0098829(intestinal folate absorption)//GO:0046655(folic acid metabolic process)//GO:0006879(cellular iron ion homeostasis)//GO:0015884(folic acid transport)//GO:0055085(transmembrane transport)//GO:0051958(methotrexate transport)//GO:0006767(water-soluble vitamin metaboli…	ENSG00000076351	1.47871	5.04545	3.98747	0.0458399	0.404572	up	319	1015	581	271	320	177	4.1393	6.33371	5.73286	3.95891	4.16901	3.72302	SLC46A1	protein_coding	113235	G21|HCP1|PCFT	MIM:611672|HGNC:HGNC:30521|Ensembl:ENSG00000076351|HPRD:14715|Vega:OTTHUMG00000179415	solute carrier family 46 (folate transporter), member 1	hsa04977(Vitamin digestion and absorption)//hsa04978(Mineral absorption)	GO:0016021(integral component of membrane)//GO:0009986(cell surface)//GO:0005886(plasma membrane)//GO:0031526(brush border membrane)//GO:0005737(cytoplasm)//GO:0016324(apical plasma membrane)	GO:0005542(folic acid binding)//GO:0008517(folic acid transporter activity)//GO:0005215(transporter activity)//GO:0015232(heme transporter activity)//GO:0015078(hydrogen ion transmembrane transporter activity)//GO:0015350(methotrexate transporter activity)	GO:0015886(heme transport)//GO:0044281(small molecule metabolic process)//GO:1902600(hydrogen ion transmembrane transport)//GO:0098829(intestinal folate absorption)//GO:0046655(folic acid metabolic process)//GO:0006879(cellular iron ion homeostasis)//GO:0015884(folic acid transport)//GO:0055085(transmembrane transport)//GO:0051958(methotrexate transport)//GO:0006767(water-soluble vitamin metaboli…
chr12	49027802	49027930	diffreps_peak_963	7.99576	128	ENST00000301067	KMT2D	204.875	1.00981e-08	5.99699e-08	up	8085	AAD10|ALR|CAGL114|KABUK1|KMS|MLL2|MLL4|TNRC21	MIM:602113|HGNC:HGNC:7133|Ensembl:ENSG00000167548|HPRD:03664|Vega:OTTHUMG00000166524	lysine methyltransferase 2D	hsa00310(Lysine degradation)	GO:0005654(nucleoplasm)//GO:0005634(nucleus)//GO:0035097(histone methyltransferase complex)	GO:0008270(zinc ion binding)//GO:0042800(histone methyltransferase activity (H3-K4 specific))//GO:0044212(transcription regulatory region DNA binding)//GO:0008168(methyltransferase activity)//GO:0005515(protein binding)//GO:0003677(DNA binding)	GO:0006325(chromatin organization)//GO:0008284(positive regulation of cell proliferation)//GO:0051568(histone H3-K4 methylation)//GO:0006351(transcription, DNA-templated)//GO:0033148(positive regulation of intracellular estrogen receptor signaling pathway)//GO:0001701(in utero embryonic development)//GO:0006355(regulation of transcription, DNA-templated)//GO:0001555(oocyte growth)//GO:0045944(pos…	ENSG00000167548	2.24145	13.31	5.74622	0.0165242	0.313616	up	1091586	2403	4730	1605	3189	2605	15.869	7.57571	8.75495	6.51489	7.4764	7.58897	KMT2D	protein_coding	8085	AAD10|ALR|CAGL114|KABUK1|KMS|MLL2|MLL4|TNRC21	MIM:602113|HGNC:HGNC:7133|Ensembl:ENSG00000167548|HPRD:03664|Vega:OTTHUMG00000166524	lysine methyltransferase 2D	hsa00310(Lysine degradation)	GO:0005654(nucleoplasm)//GO:0005634(nucleus)//GO:0035097(histone methyltransferase complex)	GO:0008270(zinc ion binding)//GO:0042800(histone methyltransferase activity (H3-K4 specific))//GO:0044212(transcription regulatory region DNA binding)//GO:0008168(methyltransferase activity)//GO:0005515(protein binding)//GO:0003677(DNA binding)	GO:0006325(chromatin organization)//GO:0008284(positive regulation of cell proliferation)//GO:0051568(histone H3-K4 methylation)//GO:0006351(transcription, DNA-templated)//GO:0033148(positive regulation of intracellular estrogen receptor signaling pathway)//GO:0001701(in utero embryonic development)//GO:0006355(regulation of transcription, DNA-templated)//GO:0001555(oocyte growth)//GO:0045944(pos…
chr2	73079650	73079860	diffreps_peak_2648	7.72168	210	ENST00000486777	RAB11FIP5	197.797	1.8981e-08	9.14244e-08	up	26056	GAF1|RIP11|pp75	MIM:605536|HGNC:HGNC:24845|Ensembl:ENSG00000135631|HPRD:16117|Vega:OTTHUMG00000129779	RAB11 family interacting protein 5 (class I)	hsa04144(Endocytosis)	GO:0030658(transport vesicle membrane)//GO:0055038(recycling endosome membrane)//GO:0055037(recycling endosome)//GO:0005815(microtubule organizing center)//GO:0005794(Golgi apparatus)//GO:0043231(intracellular membrane-bounded organelle)//GO:0031901(early endosome membrane)//GO:0000139(Golgi membrane)//GO:0005741(mitochondrial outer membrane)//GO:0005769(early endosome)//GO:0030141(secretory gran…	GO:0043015(gamma-tubulin binding)//GO:0017137(Rab GTPase binding)//GO:0005515(protein binding)	GO:0071468(cellular response to acidic pH)//GO:0035773(insulin secretion involved in cellular response to glucose stimulus)//GO:0045055(regulated exocytosis)//GO:2000008(regulation of protein localization to cell surface)//GO:0070164(negative regulation of adiponectin secretion)	ENSG00000135631	1.4236	6.55774	8.75419	0.00308892	0.179136	up	1181	2000	2109	852	546	942	6.01976	7.31107	7.59021	5.60308	4.93544	6.12323	RAB11FIP5	protein_coding	26056	GAF1|RIP11|pp75	MIM:605536|HGNC:HGNC:24845|Ensembl:ENSG00000135631|HPRD:16117|Vega:OTTHUMG00000129779	RAB11 family interacting protein 5 (class I)	hsa04144(Endocytosis)	GO:0030658(transport vesicle membrane)//GO:0055038(recycling endosome membrane)//GO:0055037(recycling endosome)//GO:0005815(microtubule organizing center)//GO:0005794(Golgi apparatus)//GO:0043231(intracellular membrane-bounded organelle)//GO:0031901(early endosome membrane)//GO:0000139(Golgi membrane)//GO:0005741(mitochondrial outer membrane)//GO:0005769(early endosome)//GO:0030141(secretory gran…	GO:0043015(gamma-tubulin binding)//GO:0017137(Rab GTPase binding)//GO:0005515(protein binding)	GO:0071468(cellular response to acidic pH)//GO:0035773(insulin secretion involved in cellular response to glucose stimulus)//GO:0045055(regulated exocytosis)//GO:2000008(regulation of protein localization to cell surface)//GO:0070164(negative regulation of adiponectin secretion)
chr12	57225321	57225600	diffreps_peak_1021	7.7439	279	ENST00000349394	NXPH4	194.333	1.80345e-08	8.94851e-08	up	11247	NPH4	MIM:604637|HGNC:HGNC:8078|Ensembl:ENSG00000182379|HPRD:06866|Vega:OTTHUMG00000171241	neurexophilin 4		GO:0005575(cellular_component)//GO:0005576(extracellular region)	GO:0003674(molecular_function)	GO:0007218(neuropeptide signaling pathway)	ENSG00000182379	2.9755	3.29194	4.98917	0.0255064	0.345243	up	412	146	175	88	15	27	4.50594	3.55027	4.00997	2.36145	-0.0452349	1.08834	NXPH4	protein_coding	11247	NPH4	MIM:604637|HGNC:HGNC:8078|Ensembl:ENSG00000182379|HPRD:06866|Vega:OTTHUMG00000171241	neurexophilin 4		GO:0005575(cellular_component)//GO:0005576(extracellular region)	GO:0003674(molecular_function)	GO:0007218(neuropeptide signaling pathway)
chr16	4335301	4335393	diffreps_peak_1533	8.19958	92	ENST00000262366	GLIS2	189.4	6.3157e-09	4.22237e-08	up	84662	NKL|NPHP7	MIM:608539|HGNC:HGNC:29450|Ensembl:ENSG00000126603|HPRD:12256|Vega:OTTHUMG00000129467	GLIS family zinc finger 2		GO:0005634(nucleus)//GO:0016607(nuclear speck)//GO:0005737(cytoplasm)	GO:0001077(transcriptional activator activity, RNA polymerase II core promoter proximal region sequence-specific binding)//GO:0046872(metal ion binding)//GO:0005515(protein binding)//GO:0044212(transcription regulatory region DNA binding)	GO:0045879(negative regulation of smoothened signaling pathway)//GO:0030154(cell differentiation)//GO:0006366(transcription from RNA polymerase II promoter)//GO:0045892(negative regulation of transcription, DNA-templated)//GO:0045944(positive regulation of transcription from RNA polymerase II promoter)//GO:0000122(negative regulation of transcription from RNA polymerase II promoter)//GO:0007399(n…	ENSG00000126603	7.16221	1.29728	6.4251	0.0112518	0.276054	up		3	152				-2.92017	-1.43396	3.80848	-2.92017	-2.92017	-2.92017	GLIS2	protein_coding	84662	NKL|NPHP7	MIM:608539|HGNC:HGNC:29450|Ensembl:ENSG00000126603|HPRD:12256|Vega:OTTHUMG00000129467	GLIS family zinc finger 2		GO:0005634(nucleus)//GO:0016607(nuclear speck)//GO:0005737(cytoplasm)	GO:0001077(transcriptional activator activity, RNA polymerase II core promoter proximal region sequence-specific binding)//GO:0046872(metal ion binding)//GO:0005515(protein binding)//GO:0044212(transcription regulatory region DNA binding)	GO:0045879(negative regulation of smoothened signaling pathway)//GO:0030154(cell differentiation)//GO:0006366(transcription from RNA polymerase II promoter)//GO:0045892(negative regulation of transcription, DNA-templated)//GO:0045944(positive regulation of transcription from RNA polymerase II promoter)//GO:0000122(negative regulation of transcription from RNA polymerase II promoter)//GO:0007399(n…
chr16	87707811	87708075	diffreps_peak_1713	8.20024	264	ENST00000347925	KLHDC4	177.1	6.30609e-09	4.22237e-08	up	54758	-	HGNC:HGNC:25272|Ensembl:ENSG00000104731|HPRD:11180|Vega:OTTHUMG00000137657	kelch domain containing 4			GO:0005515(protein binding)		ENSG00000104731	1.5609	5.39449	6.36284	0.0116535	0.280418	up	406	770	1222	219	333	348	4.4849	5.93592	6.80362	3.65445	4.22604	4.69125	KLHDC4	protein_coding	54758	-	HGNC:HGNC:25272|Ensembl:ENSG00000104731|HPRD:11180|Vega:OTTHUMG00000137657	kelch domain containing 4			GO:0005515(protein binding)
chr19	50793113	50793142	diffreps_peak_2518	8.19676	29	ENST00000636757	AC010325.1	176.3	6.35685e-09	4.22237e-08	up									ENSG00000261341	6.14535	1.03772	4.38847	0.0361828	0.375816	up			128				-2.92017	-2.92017	3.5631	-2.92017	-2.92017	-2.92017	AC010325.1	protein_coding
chr19	34377734	34377840	diffreps_peak_2350	7.48225	106	ENST00000356487	GPI	164.487	3.29418e-08	1.38393e-07	up	2821	AMF|GNPI|NLK|PGI|PHI|SA-36|SA36	MIM:172400|HGNC:HGNC:4458|Ensembl:ENSG00000105220|HPRD:01394|Vega:OTTHUMG00000182087	glucose-6-phosphate isomerase	hsa00010(Glycolysis / Gluconeogenesis)//hsa00030(Pentose phosphate pathway)//hsa00500(Starch and sucrose metabolism)//hsa00520(Amino sugar and nucleotide sugar metabolism)//	GO:0005886(plasma membrane)//GO:0070062(extracellular exosome)//GO:0043005(neuron projection)//GO:0016020(membrane)//GO:0005829(cytosol)//GO:0005654(nucleoplasm)//GO:0005615(extracellular space)//GO:0005737(cytoplasm)	GO:0008083(growth factor activity)//GO:0031625(ubiquitin protein ligase binding)//GO:0005125(cytokine activity)//GO:0016866(intramolecular transferase activity)//GO:0004347(glucose-6-phosphate isomerase activity)//GO:0048029(monosaccharide binding)	GO:0051156(glucose 6-phosphate metabolic process)//GO:0044281(small molecule metabolic process)//GO:0046185(aldehyde catabolic process)//GO:0006096(glycolytic process)//GO:0006094(gluconeogenesis)//GO:0010467(gene expression)//GO:0019242(methylglyoxal biosynthetic process)//GO:0006006(glucose metabolic process)//GO:0005975(carbohydrate metabolic process)//GO:0006367(transcription initiation from …	ENSG00000105220	1.14466	6.7716	6.61289	0.0101243	0.260488	up	2040	2054	1919	1491	900	944	6.80708	7.34948	7.45411	6.40876	5.65402	6.12629	GPI	protein_coding	2821	AMF|GNPI|NLK|PGI|PHI|SA-36|SA36	MIM:172400|HGNC:HGNC:4458|Ensembl:ENSG00000105220|HPRD:01394|Vega:OTTHUMG00000182087	glucose-6-phosphate isomerase	hsa00010(Glycolysis / Gluconeogenesis)//hsa00030(Pentose phosphate pathway)//hsa00500(Starch and sucrose metabolism)//hsa00520(Amino sugar and nucleotide sugar metabolism)//	GO:0005886(plasma membrane)//GO:0070062(extracellular exosome)//GO:0043005(neuron projection)//GO:0016020(membrane)//GO:0005829(cytosol)//GO:0005654(nucleoplasm)//GO:0005615(extracellular space)//GO:0005737(cytoplasm)	GO:0008083(growth factor activity)//GO:0031625(ubiquitin protein ligase binding)//GO:0005125(cytokine activity)//GO:0016866(intramolecular transferase activity)//GO:0004347(glucose-6-phosphate isomerase activity)//GO:0048029(monosaccharide binding)	GO:0051156(glucose 6-phosphate metabolic process)//GO:0044281(small molecule metabolic process)//GO:0046185(aldehyde catabolic process)//GO:0006096(glycolytic process)//GO:0006094(gluconeogenesis)//GO:0010467(gene expression)//GO:0019242(methylglyoxal biosynthetic process)//GO:0006006(glucose metabolic process)//GO:0005975(carbohydrate metabolic process)//GO:0006367(transcription initiation from …
chr6	7582681	7583080	diffreps_peak_3700	7.74556	399	ENST00000379802	DSP	163.34	1.79656e-08	8.92353e-08	up	1832	DCWHKTA|DP	MIM:125647|HGNC:HGNC:3052|Ensembl:ENSG00000096696|HPRD:00513|Vega:OTTHUMG00000014212	desmoplakin	hsa05412(Arrhythmogenic right ventricular cardiomyopathy (ARVC))	GO:0001533(cornified envelope)//GO:0005916(fascia adherens)//GO:0005886(plasma membrane)//GO:0070062(extracellular exosome)//GO:0014704(intercalated disc)//GO:0030057(desmosome)//GO:0016323(basolateral plasma membrane)//GO:0005882(intermediate filament)//GO:0005634(nucleus)//GO:0005737(cytoplasm)	GO:0005080(protein kinase C binding)//GO:0005200(structural constituent of cytoskeleton)//GO:0005198(structural molecule activity)//GO:0030674(protein binding, bridging)//GO:0086083(cell adhesive protein binding involved in bundle of His cell-Purkinje myocyte communication)//GO:0097110(scaffold protein binding)//GO:0044822(poly(A) RNA binding)//GO:0050839(cell adhesion molecule binding)//GO:00055…	GO:0006921(cellular component disassembly involved in execution phase of apoptosis)//GO:0071896(protein localization to adherens junction)//GO:0018149(peptide cross-linking)//GO:0045109(intermediate filament organization)//GO:0098911(regulation of ventricular cardiac muscle cell action potential)//GO:0030216(keratinocyte differentiation)//GO:0012501(programmed cell death)//GO:0003223(ventricular …	ENSG00000096696	1.67892	7.45085	14.4903	0.000140884	0.0332077	up	2895	6711	1575	1244	1384	894	7.31157	9.05676	7.16934	6.14791	6.27354	6.04793	DSP	protein_coding	1832	DCWHKTA|DP	MIM:125647|HGNC:HGNC:3052|Ensembl:ENSG00000096696|HPRD:00513|Vega:OTTHUMG00000014212	desmoplakin	hsa05412(Arrhythmogenic right ventricular cardiomyopathy (ARVC))	GO:0001533(cornified envelope)//GO:0005916(fascia adherens)//GO:0005886(plasma membrane)//GO:0070062(extracellular exosome)//GO:0014704(intercalated disc)//GO:0030057(desmosome)//GO:0016323(basolateral plasma membrane)//GO:0005882(intermediate filament)//GO:0005634(nucleus)//GO:0005737(cytoplasm)	GO:0005080(protein kinase C binding)//GO:0005200(structural constituent of cytoskeleton)//GO:0005198(structural molecule activity)//GO:0030674(protein binding, bridging)//GO:0086083(cell adhesive protein binding involved in bundle of His cell-Purkinje myocyte communication)//GO:0097110(scaffold protein binding)//GO:0044822(poly(A) RNA binding)//GO:0050839(cell adhesion molecule binding)//GO:00055…	GO:0006921(cellular component disassembly involved in execution phase of apoptosis)//GO:0071896(protein localization to adherens junction)//GO:0018149(peptide cross-linking)//GO:0045109(intermediate filament organization)//GO:0098911(regulation of ventricular cardiac muscle cell action potential)//GO:0030216(keratinocyte differentiation)//GO:0012501(programmed cell death)//GO:0003223(ventricular …
chr12	116719762	116719920	diffreps_peak_1059	8.18791	158	ENST00000548356	C12orf49	161.3	6.48764e-09	4.22237e-08	up	79794	-	HGNC:HGNC:26128|HPRD:07962	chromosome 12 open reading frame 49		GO:0005576(extracellular region)	GO:0005515(protein binding)		ENSG00000111412	3.67492	4.26641	7.43487	0.00639718	0.21761	up	362	500	431	204	1	57	4.32044	5.31467	5.30326	3.5532	-2.41186	2.11838	C12orf49	protein_coding	79794	-	HGNC:HGNC:26128|HPRD:07962	chromosome 12 open reading frame 49		GO:0005576(extracellular region)	GO:0005515(protein binding)
chr12	79845301	79845380	diffreps_peak_1034	8.20821	79	ENST00000261207	PPP1R12A	145.9	6.19137e-09	4.22237e-08	up	4659	M130|MBS|MYPT1	MIM:602021|HGNC:HGNC:7618|Ensembl:ENSG00000058272|HPRD:03606|Vega:OTTHUMG00000170100	protein phosphatase 1 regulatory subunit 12A	hsa04022(cGMP-PKG signaling pathway)//hsa04024(cAMP signaling pathway)//hsa04270(Vascular smooth muscle contraction)//hsa04510(Focal adhesion)//hsa04611(Platelet activation)//hsa04810(Regulation of actin cytoskeleton)//hsa04921(Oxytocin signaling pathway)//hsa05205(Proteoglycans in cancer)	GO:0030018(Z disc)//GO:0015629(actin cytoskeleton)//GO:0031672(A band)//GO:0000776(kinetochore)//GO:0043292(contractile fiber)//GO:0005829(cytosol)//GO:0005813(centrosome)//GO:0072357(PTW/PP1 phosphatase complex)//GO:0005737(cytoplasm)//GO:0005654(nucleoplasm)//GO:0005925(focal adhesion)	GO:0019901(protein kinase binding)//GO:0004871(signal transducer activity)//GO:0004721(phosphoprotein phosphatase activity)//GO:0019208(phosphatase regulator activity)//GO:0004857(enzyme inhibitor activity)//GO:0005515(protein binding)//GO:0071889(14-3-3 protein binding)	GO:0051297(centrosome organization)//GO:0050790(regulation of catalytic activity)//GO:0007067(mitotic nuclear division)//GO:0030155(regulation of cell adhesion)//GO:0045944(positive regulation of transcription from RNA polymerase II promoter)//GO:0000086(G2/M transition of mitotic cell cycle)//GO:0000278(mitotic cell cycle)//GO:0007264(small GTPase mediated signal transduction)//GO:0035508(positi…	ENSG00000058272	-1.06597	6.33686	4.75842	0.0291553	0.354454	down	1852	409	414	1900	1817	1393	6.66777	5.0259	5.2454	6.75799	6.66567	6.68674	PPP1R12A	protein_coding	4659	M130|MBS|MYPT1	MIM:602021|HGNC:HGNC:7618|Ensembl:ENSG00000058272|HPRD:03606|Vega:OTTHUMG00000170100	protein phosphatase 1 regulatory subunit 12A	hsa04022(cGMP-PKG signaling pathway)//hsa04024(cAMP signaling pathway)//hsa04270(Vascular smooth muscle contraction)//hsa04510(Focal adhesion)//hsa04611(Platelet activation)//hsa04810(Regulation of actin cytoskeleton)//hsa04921(Oxytocin signaling pathway)//hsa05205(Proteoglycans in cancer)	GO:0030018(Z disc)//GO:0015629(actin cytoskeleton)//GO:0031672(A band)//GO:0000776(kinetochore)//GO:0043292(contractile fiber)//GO:0005829(cytosol)//GO:0005813(centrosome)//GO:0072357(PTW/PP1 phosphatase complex)//GO:0005737(cytoplasm)//GO:0005654(nucleoplasm)//GO:0005925(focal adhesion)	GO:0019901(protein kinase binding)//GO:0004871(signal transducer activity)//GO:0004721(phosphoprotein phosphatase activity)//GO:0019208(phosphatase regulator activity)//GO:0004857(enzyme inhibitor activity)//GO:0005515(protein binding)//GO:0071889(14-3-3 protein binding)	GO:0051297(centrosome organization)//GO:0050790(regulation of catalytic activity)//GO:0007067(mitotic nuclear division)//GO:0030155(regulation of cell adhesion)//GO:0045944(positive regulation of transcription from RNA polymerase II promoter)//GO:0000086(G2/M transition of mitotic cell cycle)//GO:0000278(mitotic cell cycle)//GO:0007264(small GTPase mediated signal transduction)//GO:0035508(positi…
chr18	50275369	50275440	diffreps_peak_2102	7.92253	71	ENST00000398495	MBD1	132.125	1.19529e-08	6.73164e-08	up	4152	CXXC3|PCM1|RFT	MIM:156535|HGNC:HGNC:6916|Ensembl:ENSG00000141644|HPRD:01133|Vega:OTTHUMG00000132669	methyl-CpG binding domain protein 1		GO:0016363(nuclear matrix)//GO:0005634(nucleus)//GO:0016607(nuclear speck)//GO:0005737(cytoplasm)//GO:0000790(nuclear chromatin)	GO:0008270(zinc ion binding)//GO:0010385(double-stranded methylated DNA binding)//GO:0003682(chromatin binding)//GO:0008327(methyl-CpG binding)//GO:0005515(protein binding)//GO:0003677(DNA binding)	GO:0042220(response to cocaine)//GO:0006346(methylation-dependent chromatin silencing)//GO:0007507(heart development)//GO:0044030(regulation of DNA methylation)//GO:0031667(response to nutrient levels)//GO:0007568(aging)//GO:0006366(transcription from RNA polymerase II promoter)//GO:0045892(negative regulation of transcription, DNA-templated)//GO:0000122(negative regulation of transcription from …	ENSG00000141644	1.15639	5.77459	4.43398	0.0352303	0.373072	up	625	1474	902	480	663	404	5.10429	6.87124	6.36618	4.7783	5.21445	4.9055	MBD1	protein_coding	4152	CXXC3|PCM1|RFT	MIM:156535|HGNC:HGNC:6916|Ensembl:ENSG00000141644|HPRD:01133|Vega:OTTHUMG00000132669	methyl-CpG binding domain protein 1		GO:0016363(nuclear matrix)//GO:0005634(nucleus)//GO:0016607(nuclear speck)//GO:0005737(cytoplasm)//GO:0000790(nuclear chromatin)	GO:0008270(zinc ion binding)//GO:0010385(double-stranded methylated DNA binding)//GO:0003682(chromatin binding)//GO:0008327(methyl-CpG binding)//GO:0005515(protein binding)//GO:0003677(DNA binding)	GO:0042220(response to cocaine)//GO:0006346(methylation-dependent chromatin silencing)//GO:0007507(heart development)//GO:0044030(regulation of DNA methylation)//GO:0031667(response to nutrient levels)//GO:0007568(aging)//GO:0006366(transcription from RNA polymerase II promoter)//GO:0045892(negative regulation of transcription, DNA-templated)//GO:0000122(negative regulation of transcription from …
chr7	45920719	45920780	diffreps_peak_3950	7.70233	61	ENST00000381083	IGFBP3	113.493	1.98459e-08	9.31466e-08	up	3486	BP-53|IBP3	MIM:146732|HGNC:HGNC:5472|Ensembl:ENSG00000146674|HPRD:00899|Vega:OTTHUMG00000023769	insulin like growth factor binding protein 3	hsa04115(p53 signaling pathway)//hsa05202(Transcriptional misregulation in cancer)	GO:0016942(insulin-like growth factor binding protein complex)//GO:0070062(extracellular exosome)//GO:0005576(extracellular region)//GO:0005634(nucleus)//GO:0005615(extracellular space)//GO:0042567(insulin-like growth factor ternary complex)	GO:0001968(fibronectin binding)//GO:0031994(insulin-like growth factor I binding)//GO:0031995(insulin-like growth factor II binding)//GO:0005520(insulin-like growth factor binding)//GO:0046872(metal ion binding)//GO:0005515(protein binding)//GO:0008160(protein tyrosine phosphatase activator activity)	GO:0009968(negative regulation of signal transduction)//GO:0044267(cellular protein metabolic process)//GO:0044342(type B pancreatic cell proliferation)//GO:0010906(regulation of glucose metabolic process)//GO:0043065(positive regulation of apoptotic process)//GO:0006468(protein phosphorylation)//GO:0014912(negative regulation of smooth muscle cell migration)//GO:0045663(positive regulation of my…	ENSG00000146674	1.95993	5.50273	7.85675	0.00506312	0.211703	up	900	2179	133	212	255	144	5.62867	7.43464	3.61777	3.60808	3.84413	3.42865	IGFBP3	protein_coding	3486	BP-53|IBP3	MIM:146732|HGNC:HGNC:5472|Ensembl:ENSG00000146674|HPRD:00899|Vega:OTTHUMG00000023769	insulin like growth factor binding protein 3	hsa04115(p53 signaling pathway)//hsa05202(Transcriptional misregulation in cancer)	GO:0016942(insulin-like growth factor binding protein complex)//GO:0070062(extracellular exosome)//GO:0005576(extracellular region)//GO:0005634(nucleus)//GO:0005615(extracellular space)//GO:0042567(insulin-like growth factor ternary complex)	GO:0001968(fibronectin binding)//GO:0031994(insulin-like growth factor I binding)//GO:0031995(insulin-like growth factor II binding)//GO:0005520(insulin-like growth factor binding)//GO:0046872(metal ion binding)//GO:0005515(protein binding)//GO:0008160(protein tyrosine phosphatase activator activity)	GO:0009968(negative regulation of signal transduction)//GO:0044267(cellular protein metabolic process)//GO:0044342(type B pancreatic cell proliferation)//GO:0010906(regulation of glucose metabolic process)//GO:0043065(positive regulation of apoptotic process)//GO:0006468(protein phosphorylation)//GO:0014912(negative regulation of smooth muscle cell migration)//GO:0045663(positive regulation of my…
chr18	20979909	20980004	diffreps_peak_2088	7.87163	95	ENST00000399799	ROCK1	102.57	1.34392e-08	7.05958e-08	up	6093	P160ROCK|ROCK-I	MIM:601702|HGNC:HGNC:10251|Ensembl:ENSG00000067900|HPRD:03414|Vega:OTTHUMG00000131723	Rho associated coiled-coil containing protein kinase 1	hsa04022(cGMP-PKG signaling pathway)//hsa04024(cAMP signaling pathway)//hsa04062(Chemokine signaling pathway)//hsa04071(Sphingolipid signaling pathway)//hsa04270(Vascular smooth muscle contraction)//hsa04350(TGF-beta signaling pathway)//hsa04360(Axon guidance)//hsa04510(Focal adhesion)//hsa04611(Platelet activation)//hsa04670(Leukocyte transendothelial migration)//hsa04810(Regulation of actin cyt…	GO:0005886(plasma membrane)//GO:0030027(lamellipodium)//GO:0001726(ruffle)//GO:0005829(cytosol)//GO:0005814(centriole)//GO:0000139(Golgi membrane)//GO:0005622(intracellular)//GO:0032059(bleb)//GO:0005856(cytoskeleton)	GO:0017049(GTP-Rho binding)//GO:0004674(protein serine/threonine kinase activity)//GO:0005524(ATP binding)//GO:0004672(protein kinase activity)//GO:0046872(metal ion binding)//GO:0005515(protein binding)	GO:0007249(I-kappaB kinase/NF-kappaB signaling)//GO:0051451(myoblast migration)//GO:0048013(ephrin receptor signaling pathway)//GO:0050901(leukocyte tethering or rolling)//GO:1903140(regulation of establishment of endothelial barrier)//GO:0045616(regulation of keratinocyte differentiation)//GO:0032091(negative regulation of protein binding)//GO:0016525(negative regulation of angiogenesis)//GO:005…	ENSG00000067900	-1.12678	7.45865	6.21193	0.0126892	0.293418	down	2440	1828	602	2260	6124	3392	7.06512	7.18145	5.78396	7.00804	8.41726	7.96959	ROCK1	protein_coding	6093	P160ROCK|ROCK-I	MIM:601702|HGNC:HGNC:10251|Ensembl:ENSG00000067900|HPRD:03414|Vega:OTTHUMG00000131723	Rho associated coiled-coil containing protein kinase 1	hsa04022(cGMP-PKG signaling pathway)//hsa04024(cAMP signaling pathway)//hsa04062(Chemokine signaling pathway)//hsa04071(Sphingolipid signaling pathway)//hsa04270(Vascular smooth muscle contraction)//hsa04350(TGF-beta signaling pathway)//hsa04360(Axon guidance)//hsa04510(Focal adhesion)//hsa04611(Platelet activation)//hsa04670(Leukocyte transendothelial migration)//hsa04810(Regulation of actin cyt…	GO:0005886(plasma membrane)//GO:0030027(lamellipodium)//GO:0001726(ruffle)//GO:0005829(cytosol)//GO:0005814(centriole)//GO:0000139(Golgi membrane)//GO:0005622(intracellular)//GO:0032059(bleb)//GO:0005856(cytoskeleton)	GO:0017049(GTP-Rho binding)//GO:0004674(protein serine/threonine kinase activity)//GO:0005524(ATP binding)//GO:0004672(protein kinase activity)//GO:0046872(metal ion binding)//GO:0005515(protein binding)	GO:0007249(I-kappaB kinase/NF-kappaB signaling)//GO:0051451(myoblast migration)//GO:0048013(ephrin receptor signaling pathway)//GO:0050901(leukocyte tethering or rolling)//GO:1903140(regulation of establishment of endothelial barrier)//GO:0045616(regulation of keratinocyte differentiation)//GO:0032091(negative regulation of protein binding)//GO:0016525(negative regulation of angiogenesis)//GO:005…
chr12	6867441	6867660	diffreps_peak_903	7.50238	219	ENST00000229270	TPI1	102.102	3.14496e-08	1.3348e-07	up	7167	HEL-S-49|TIM|TPI|TPID	MIM:190450|HGNC:HGNC:12009|Ensembl:ENSG00000111669|HPRD:01833|Vega:OTTHUMG00000133767	triosephosphate isomerase 1	hsa00010(Glycolysis / Gluconeogenesis)//hsa00051(Fructose and mannose metabolism)//hsa00562(Inositol phosphate metabolism)//	GO:0005634(nucleus)//GO:0005615(extracellular space)//GO:0070062(extracellular exosome)//GO:0005829(cytosol)	GO:0004807(triose-phosphate isomerase activity)//GO:0005515(protein binding)//GO:0031625(ubiquitin protein ligase binding)	GO:0044281(small molecule metabolic process)//GO:0019563(glycerol catabolic process)//GO:0006096(glycolytic process)//GO:0006094(gluconeogenesis)//GO:0006098(pentose-phosphate shunt)//GO:0006006(glucose metabolic process)//GO:0005975(carbohydrate metabolic process)//GO:0007275(multicellular organism development)//GO:0046166(glyceraldehyde-3-phosphate biosynthetic process)//GO:0061621(canonical gl…	ENSG00000111669	1.17816	7.54919	8.72153	0.00314474	0.180224	up	4202	2529	3831	2168	1500	1830	7.84871	7.64939	8.45093	6.94814	6.38947	7.07995	TPI1	protein_coding	7167	HEL-S-49|TIM|TPI|TPID	MIM:190450|HGNC:HGNC:12009|Ensembl:ENSG00000111669|HPRD:01833|Vega:OTTHUMG00000133767	triosephosphate isomerase 1	hsa00010(Glycolysis / Gluconeogenesis)//hsa00051(Fructose and mannose metabolism)//hsa00562(Inositol phosphate metabolism)//	GO:0005634(nucleus)//GO:0005615(extracellular space)//GO:0070062(extracellular exosome)//GO:0005829(cytosol)	GO:0004807(triose-phosphate isomerase activity)//GO:0005515(protein binding)//GO:0031625(ubiquitin protein ligase binding)	GO:0044281(small molecule metabolic process)//GO:0019563(glycerol catabolic process)//GO:0006096(glycolytic process)//GO:0006094(gluconeogenesis)//GO:0006098(pentose-phosphate shunt)//GO:0006006(glucose metabolic process)//GO:0005975(carbohydrate metabolic process)//GO:0007275(multicellular organism development)//GO:0046166(glyceraldehyde-3-phosphate biosynthetic process)//GO:0061621(canonical gl…
chr19	15161381	15161640	diffreps_peak_2279	7.63431	259	ENST00000263388	NOTCH3	97.6566	2.32105e-08	1.04641e-07	up	4854	CADASIL|CADASIL1|CASIL|IMF2|LMNS	MIM:600276|HGNC:HGNC:7883|Ensembl:ENSG00000074181|HPRD:02607|Vega:OTTHUMG00000183217	notch 3	hsa04320(Dorso-ventral axis formation)//hsa04330(Notch signaling pathway)//hsa04919(Thyroid hormone signaling pathway)//hsa05206(MicroRNAs in cancer)	GO:0005886(plasma membrane)//GO:0005576(extracellular region)//GO:0043235(receptor complex)//GO:0015629(actin cytoskeleton)//GO:0005789(endoplasmic reticulum membrane)//GO:0016021(integral component of membrane)//GO:0005829(cytosol)//GO:0000139(Golgi membrane)//GO:0005654(nucleoplasm)//GO:0005737(cytoplasm)	GO:0019899(enzyme binding)//GO:0005515(protein binding)//GO:0005509(calcium ion binding)	GO:0048844(artery morphogenesis)//GO:0048661(positive regulation of smooth muscle cell proliferation)//GO:0048663(neuron fate commitment)//GO:0010467(gene expression)//GO:0030900(forebrain development)//GO:0045665(negative regulation of neuron differentiation)//GO:0007219(Notch signaling pathway)//GO:0007220(Notch receptor processing)//GO:0006367(transcription initiation from RNA polymerase II pr…	ENSG00000074181	1.85475	4.67068	5.18394	0.0227965	0.337632	up	777	461	426	154	289	123	5.41726	5.19791	5.28648	3.15283	4.02314	3.20426	NOTCH3	protein_coding	4854	CADASIL|CADASIL1|CASIL|IMF2|LMNS	MIM:600276|HGNC:HGNC:7883|Ensembl:ENSG00000074181|HPRD:02607|Vega:OTTHUMG00000183217	notch 3	hsa04320(Dorso-ventral axis formation)//hsa04330(Notch signaling pathway)//hsa04919(Thyroid hormone signaling pathway)//hsa05206(MicroRNAs in cancer)	GO:0005886(plasma membrane)//GO:0005576(extracellular region)//GO:0043235(receptor complex)//GO:0015629(actin cytoskeleton)//GO:0005789(endoplasmic reticulum membrane)//GO:0016021(integral component of membrane)//GO:0005829(cytosol)//GO:0000139(Golgi membrane)//GO:0005654(nucleoplasm)//GO:0005737(cytoplasm)	GO:0019899(enzyme binding)//GO:0005515(protein binding)//GO:0005509(calcium ion binding)	GO:0048844(artery morphogenesis)//GO:0048661(positive regulation of smooth muscle cell proliferation)//GO:0048663(neuron fate commitment)//GO:0010467(gene expression)//GO:0030900(forebrain development)//GO:0045665(negative regulation of neuron differentiation)//GO:0007219(Notch signaling pathway)//GO:0007220(Notch receptor processing)//GO:0006367(transcription initiation from RNA polymerase II pr…
chr17	81189621	81189820	diffreps_peak_2020	7.72132	199	ENST00000269392	CEP131	91.5652	1.89968e-08	9.14515e-08	up	22994	AZ1|AZI1|ZA1	MIM:613479|HGNC:HGNC:29511|Ensembl:ENSG00000141577|HPRD:16532|Vega:OTTHUMG00000132728	centrosomal protein 131kDa		GO:0045171(intercellular bridge)//GO:0005929(cilium)//GO:0034451(centriolar satellite)//GO:0031965(nuclear membrane)//GO:0005815(microtubule organizing center)//GO:0001669(acrosomal vesicle)//GO:0005829(cytosol)//GO:0005813(centrosome)//GO:0043231(intracellular membrane-bounded organelle)//GO:0015630(microtubule cytoskeleton)//GO:0005634(nucleus)	GO:0003674(molecular_function)//GO:0005515(protein binding)//GO:0032403(protein complex binding)//GO:0042803(protein homodimerization activity)	GO:0035735(intraciliary transport involved in cilium morphogenesis)//GO:0008284(positive regulation of cell proliferation)//GO:0007283(spermatogenesis)//GO:0000278(mitotic cell cycle)//GO:0071539(protein localization to centrosome)//GO:0090316(positive regulation of intracellular protein transport)//GO:0007275(multicellular organism development)//GO:0030154(cell differentiation)//GO:0010824(regul…	ENSG00000141577	4.08665	2.43984	4.10076	0.0428639	0.395342	up	204		210	18		6	3.50039	-2.92017	4.27103	0.20942	-2.92017	-0.797705	CEP131	protein_coding	22994	AZ1|AZI1|ZA1	MIM:613479|HGNC:HGNC:29511|Ensembl:ENSG00000141577|HPRD:16532|Vega:OTTHUMG00000132728	centrosomal protein 131kDa		GO:0045171(intercellular bridge)//GO:0005929(cilium)//GO:0034451(centriolar satellite)//GO:0031965(nuclear membrane)//GO:0005815(microtubule organizing center)//GO:0001669(acrosomal vesicle)//GO:0005829(cytosol)//GO:0005813(centrosome)//GO:0043231(intracellular membrane-bounded organelle)//GO:0015630(microtubule cytoskeleton)//GO:0005634(nucleus)	GO:0003674(molecular_function)//GO:0005515(protein binding)//GO:0032403(protein complex binding)//GO:0042803(protein homodimerization activity)	GO:0035735(intraciliary transport involved in cilium morphogenesis)//GO:0008284(positive regulation of cell proliferation)//GO:0007283(spermatogenesis)//GO:0000278(mitotic cell cycle)//GO:0071539(protein localization to centrosome)//GO:0090316(positive regulation of intracellular protein transport)//GO:0007275(multicellular organism development)//GO:0030154(cell differentiation)//GO:0010824(regul…
chr15	25718181	25718260	diffreps_peak_1327	7.88343	79	ENST00000356865	ATP10A	89.6	1.30789e-08	7.01032e-08	up	57194	ATP10C|ATPVA|ATPVC	MIM:605855|HGNC:HGNC:13542|Ensembl:ENSG00000206190|HPRD:05790	ATPase phospholipid transporting 10A (putative)		GO:0005783(endoplasmic reticulum)//GO:0016021(integral component of membrane)//GO:0005789(endoplasmic reticulum membrane)//GO:0005886(plasma membrane)	GO:0005524(ATP binding)//GO:0005515(protein binding)//GO:0000287(magnesium ion binding)//GO:0004012(phospholipid-translocating ATPase activity)	GO:0055085(transmembrane transport)//GO:0008360(regulation of cell shape)//GO:0008152(metabolic process)//GO:0045332(phospholipid translocation)//GO:0034220(ion transmembrane transport)	ENSG00000206190	1.10797	6.13413	5.23009	0.0221994	0.336019	up	1649	1562	816	886	769	521	6.50051	6.9548	6.22186	5.65939	5.42772	5.271	ATP10A	protein_coding	57194	ATP10C|ATPVA|ATPVC	MIM:605855|HGNC:HGNC:13542|Ensembl:ENSG00000206190|HPRD:05790	ATPase phospholipid transporting 10A (putative)		GO:0005783(endoplasmic reticulum)//GO:0016021(integral component of membrane)//GO:0005789(endoplasmic reticulum membrane)//GO:0005886(plasma membrane)	GO:0005524(ATP binding)//GO:0005515(protein binding)//GO:0000287(magnesium ion binding)//GO:0004012(phospholipid-translocating ATPase activity)	GO:0055085(transmembrane transport)//GO:0008360(regulation of cell shape)//GO:0008152(metabolic process)//GO:0045332(phospholipid translocation)//GO:0034220(ion transmembrane transport)
chr9	128420701	128421080	diffreps_peak_4359	7.05786	379	ENST00000372842	CERCAM	88.1095	8.75256e-08	3.35702e-07	up	51148	CEECAM1|GLT25D3	MIM:616626|HGNC:HGNC:23723|Ensembl:ENSG00000167123|HPRD:16705|Vega:OTTHUMG00000020747	cerebral endothelial cell adhesion molecule		GO:0005788(endoplasmic reticulum lumen)//GO:0005886(plasma membrane)		GO:0006928(movement of cell or subcellular component)//GO:0007159(leukocyte cell-cell adhesion)//GO:0007155(cell adhesion)	ENSG00000167123	1.24882	8.61487	8.59411	0.00337252	0.184705	up	4688	4393	12132	4223	1969	3901	8.00653	8.44562	10.1136	7.90929	6.78143	8.1712	CERCAM	protein_coding	51148	CEECAM1|GLT25D3	MIM:616626|HGNC:HGNC:23723|Ensembl:ENSG00000167123|HPRD:16705|Vega:OTTHUMG00000020747	cerebral endothelial cell adhesion molecule		GO:0005788(endoplasmic reticulum lumen)//GO:0005886(plasma membrane)		GO:0006928(movement of cell or subcellular component)//GO:0007159(leukocyte cell-cell adhesion)//GO:0007155(cell adhesion)
chr1	85580760	85581000	diffreps_peak_219	7.1675	240	ENST00000451137	CYR61	87.891	6.79986e-08	2.67148e-07	up	3491	CCN1|GIG1|IGFBP10	MIM:602369|HGNC:HGNC:2654|Ensembl:ENSG00000142871|HPRD:09089|Vega:OTTHUMG00000010577	cysteine rich angiogenic inducer 61		GO:0005578(proteinaceous extracellular matrix)//GO:0031012(extracellular matrix)//GO:0005576(extracellular region)	GO:0050840(extracellular matrix binding)//GO:0008201(heparin binding)//GO:0005178(integrin binding)//GO:0005520(insulin-like growth factor binding)	GO:0072593(reactive oxygen species metabolic process)//GO:0044319(wound healing, spreading of cells)//GO:0060591(chondroblast differentiation)//GO:2000304(positive regulation of ceramide biosynthetic process)//GO:0009653(anatomical structure morphogenesis)//GO:0060548(negative regulation of cell death)//GO:0043066(negative regulation of apoptotic process)//GO:0060716(labyrinthine layer blood vess…	ENSG00000142871	1.35919	9.02712	12.6055	0.000384618	0.0631551	up	14325	7695	9359	5436	4172	4563	9.61752	9.2541	9.73924	8.27339	7.86379	8.39724	CYR61	protein_coding	3491	CCN1|GIG1|IGFBP10	MIM:602369|HGNC:HGNC:2654|Ensembl:ENSG00000142871|HPRD:09089|Vega:OTTHUMG00000010577	cysteine rich angiogenic inducer 61		GO:0005578(proteinaceous extracellular matrix)//GO:0031012(extracellular matrix)//GO:0005576(extracellular region)	GO:0050840(extracellular matrix binding)//GO:0008201(heparin binding)//GO:0005178(integrin binding)//GO:0005520(insulin-like growth factor binding)	GO:0072593(reactive oxygen species metabolic process)//GO:0044319(wound healing, spreading of cells)//GO:0060591(chondroblast differentiation)//GO:2000304(positive regulation of ceramide biosynthetic process)//GO:0009653(anatomical structure morphogenesis)//GO:0060548(negative regulation of cell death)//GO:0043066(negative regulation of apoptotic process)//GO:0060716(labyrinthine layer blood vess…
chr5	177466771	177466835	diffreps_peak_3657	7.89156	64	ENST00000292385	DBN1	85.85	1.28363e-08	6.96274e-08	up	1627	D0S117E	MIM:126660|HGNC:HGNC:2695|Ensembl:ENSG00000113758|HPRD:00545|Vega:OTTHUMG00000130856	drebrin 1		GO:0005886(plasma membrane)//GO:0005921(gap junction)//GO:0005938(cell cortex)//GO:0030425(dendrite)//GO:0015629(actin cytoskeleton)//GO:0042641(actomyosin)//GO:0030426(growth cone)//GO:0005622(intracellular)//GO:0005737(cytoplasm)	GO:0005515(protein binding)//GO:0003779(actin binding)//GO:0005522(profilin binding)	GO:0050773(regulation of dendrite development)//GO:0010643(cell communication by chemical coupling)//GO:0007015(actin filament organization)//GO:0048168(regulation of neuronal synaptic plasticity)//GO:0010644(cell communication by electrical coupling)//GO:0032507(maintenance of protein location in cell)//GO:0061351(neural precursor cell proliferation)	ENSG00000113758	2.23024	4.2291	5.33578	0.020892	0.331505	up	503	302	442	77	156	92	4.79234	4.59042	5.3395	2.1741	3.14358	2.79225	DBN1	protein_coding	1627	D0S117E	MIM:126660|HGNC:HGNC:2695|Ensembl:ENSG00000113758|HPRD:00545|Vega:OTTHUMG00000130856	drebrin 1		GO:0005886(plasma membrane)//GO:0005921(gap junction)//GO:0005938(cell cortex)//GO:0030425(dendrite)//GO:0015629(actin cytoskeleton)//GO:0042641(actomyosin)//GO:0030426(growth cone)//GO:0005622(intracellular)//GO:0005737(cytoplasm)	GO:0005515(protein binding)//GO:0003779(actin binding)//GO:0005522(profilin binding)	GO:0050773(regulation of dendrite development)//GO:0010643(cell communication by chemical coupling)//GO:0007015(actin filament organization)//GO:0048168(regulation of neuronal synaptic plasticity)//GO:0010644(cell communication by electrical coupling)//GO:0032507(maintenance of protein location in cell)//GO:0061351(neural precursor cell proliferation)
chr16	29994501	29994840	diffreps_peak_1603	7.95174	339	ENST00000279392	HIRIP3	84.8	1.11754e-08	6.40805e-08	up	8479	-	MIM:603365|HGNC:HGNC:4917|Ensembl:ENSG00000149929|HPRD:04531|Vega:OTTHUMG00000132118	HIRA interacting protein 3		GO:0005730(nucleolus)//GO:0005634(nucleus)	GO:0005515(protein binding)	GO:0006333(chromatin assembly or disassembly)	ENSG00000149929	-5.42616	2.61521	6.0231	0.0141198	0.301678	down	36		2	96	331	133	1.07442	-2.92017	-1.66783	2.48389	4.21741	3.31547	HIRIP3	protein_coding	8479	-	MIM:603365|HGNC:HGNC:4917|Ensembl:ENSG00000149929|HPRD:04531|Vega:OTTHUMG00000132118	HIRA interacting protein 3		GO:0005730(nucleolus)//GO:0005634(nucleus)	GO:0005515(protein binding)	GO:0006333(chromatin assembly or disassembly)
chr4	1799253	1799480	diffreps_peak_3395	7.95948	227	ENST00000340107	FGFR3	69.7949	1.09779e-08	6.34005e-08	up	2261	ACH|CD333|CEK2|HSFGFR3EX|JTK4	MIM:134934|HGNC:HGNC:3690|Ensembl:ENSG00000068078|HPRD:00624|Vega:OTTHUMG00000121148	fibroblast growth factor receptor 3	hsa04010(MAPK signaling pathway)//hsa04014(Ras signaling pathway)//hsa04015(Rap1 signaling pathway)//hsa04144(Endocytosis)//hsa04151(PI3K-Akt signaling pathway)//hsa04550(Signaling pathways regulating pluripotency of stem cells)//hsa04810(Regulation of actin cytoskeleton)//hsa05200(Pathways in cancer)//hsa05206(MicroRNAs in cancer)//hsa05219(Bladder cancer)//hsa05230(Central carbon metabolism in …	GO:0016021(integral component of membrane)//GO:0005887(integral component of plasma membrane)//GO:0005576(extracellular region)//GO:0005886(plasma membrane)//GO:0009986(cell surface)//GO:0030133(transport vesicle)//GO:0048471(perinuclear region of cytoplasm)//GO:0005794(Golgi apparatus)//GO:0005764(lysosome)//GO:0005783(endoplasmic reticulum)//GO:0005634(nucleus)//GO:0005925(focal adhesion)//GO:0…	GO:0005524(ATP binding)//GO:0004713(protein tyrosine kinase activity)//GO:0005007(fibroblast growth factor-activated receptor activity)//GO:0005515(protein binding)//GO:0017134(fibroblast growth factor binding)	GO:0072148(epithelial cell fate commitment)//GO:0010518(positive regulation of phospholipase activity)//GO:0048011(neurotrophin TRK receptor signaling pathway)//GO:0008285(negative regulation of cell proliferation)//GO:0000122(negative regulation of transcription from RNA polymerase II promoter)//GO:0090102(cochlea development)//GO:0060113(inner ear receptor cell differentiation)//GO:0035988(chon…	ENSG00000068078	1.44778	5.92348	5.67398	0.0172184	0.318091	up	663	1061	1570	837	224	534	5.18913	6.39756	7.16476	5.57753	3.65897	5.30643	FGFR3	protein_coding	2261	ACH|CD333|CEK2|HSFGFR3EX|JTK4	MIM:134934|HGNC:HGNC:3690|Ensembl:ENSG00000068078|HPRD:00624|Vega:OTTHUMG00000121148	fibroblast growth factor receptor 3	hsa04010(MAPK signaling pathway)//hsa04014(Ras signaling pathway)//hsa04015(Rap1 signaling pathway)//hsa04144(Endocytosis)//hsa04151(PI3K-Akt signaling pathway)//hsa04550(Signaling pathways regulating pluripotency of stem cells)//hsa04810(Regulation of actin cytoskeleton)//hsa05200(Pathways in cancer)//hsa05206(MicroRNAs in cancer)//hsa05219(Bladder cancer)//hsa05230(Central carbon metabolism in …	GO:0016021(integral component of membrane)//GO:0005887(integral component of plasma membrane)//GO:0005576(extracellular region)//GO:0005886(plasma membrane)//GO:0009986(cell surface)//GO:0030133(transport vesicle)//GO:0048471(perinuclear region of cytoplasm)//GO:0005794(Golgi apparatus)//GO:0005764(lysosome)//GO:0005783(endoplasmic reticulum)//GO:0005634(nucleus)//GO:0005925(focal adhesion)//GO:0…	GO:0005524(ATP binding)//GO:0004713(protein tyrosine kinase activity)//GO:0005007(fibroblast growth factor-activated receptor activity)//GO:0005515(protein binding)//GO:0017134(fibroblast growth factor binding)	GO:0072148(epithelial cell fate commitment)//GO:0010518(positive regulation of phospholipase activity)//GO:0048011(neurotrophin TRK receptor signaling pathway)//GO:0008285(negative regulation of cell proliferation)//GO:0000122(negative regulation of transcription from RNA polymerase II promoter)//GO:0090102(cochlea development)//GO:0060113(inner ear receptor cell differentiation)//GO:0035988(chon…
chr9	98944161	98944250	diffreps_peak_4300	7.13284	89	ENST00000375001	COL15A1	62.6436	7.36476e-08	2.86856e-07	up	1306	-	MIM:120325|HGNC:HGNC:2192|Ensembl:ENSG00000204291|HPRD:00380|Vega:OTTHUMG00000020351	collagen type XV alpha 1	hsa04974(Protein digestion and absorption)	GO:0016021(integral component of membrane)//GO:0070062(extracellular exosome)//GO:0005576(extracellular region)//GO:0005581(collagen trimer)//GO:0005582(collagen type XV trimer)//GO:0005788(endoplasmic reticulum lumen)//GO:0005578(proteinaceous extracellular matrix)//GO:0031012(extracellular matrix)//GO:0005615(extracellular space)	GO:0005201(extracellular matrix structural constituent)//GO:0005198(structural molecule activity)	GO:0022617(extracellular matrix disassembly)//GO:0030198(extracellular matrix organization)//GO:0030154(cell differentiation)//GO:0007155(cell adhesion)//GO:0030574(collagen catabolic process)//GO:0001525(angiogenesis)//GO:0007165(signal transduction)	ENSG00000204291	1.31094	9.31957	11.201	0.000817544	0.0971348	up	17471	12141	8765	7035	5008	5847	9.9039	9.91188	9.64466	8.64526	8.12715	8.75483	COL15A1	protein_coding	1306	-	MIM:120325|HGNC:HGNC:2192|Ensembl:ENSG00000204291|HPRD:00380|Vega:OTTHUMG00000020351	collagen type XV alpha 1	hsa04974(Protein digestion and absorption)	GO:0016021(integral component of membrane)//GO:0070062(extracellular exosome)//GO:0005576(extracellular region)//GO:0005581(collagen trimer)//GO:0005582(collagen type XV trimer)//GO:0005788(endoplasmic reticulum lumen)//GO:0005578(proteinaceous extracellular matrix)//GO:0031012(extracellular matrix)//GO:0005615(extracellular space)	GO:0005201(extracellular matrix structural constituent)//GO:0005198(structural molecule activity)	GO:0022617(extracellular matrix disassembly)//GO:0030198(extracellular matrix organization)//GO:0030154(cell differentiation)//GO:0007155(cell adhesion)//GO:0030574(collagen catabolic process)//GO:0001525(angiogenesis)//GO:0007165(signal transduction)
chr14	22836556	22836620	diffreps_peak_1208	5.69402	64	ENST00000311852	MMP14	62.6	2.0229e-06	6.59767e-06	up	4323	MMP-14|MMP-X1|MT-MMP|MT-MMP 1|MT1-MMP|MT1MMP|MTMMP1|WNCHRS	MIM:600754|HGNC:HGNC:7160|Ensembl:ENSG00000157227|HPRD:02856|Vega:OTTHUMG00000028704	matrix metallopeptidase 14	hsa04668(TNF signaling pathway)//hsa04912(GnRH signaling pathway)	GO:0044354(macropinosome)//GO:0005886(plasma membrane)//GO:0005887(integral component of plasma membrane)//GO:0042470(melanosome)//GO:0005796(Golgi lumen)//GO:0005737(cytoplasm)//GO:0031410(cytoplasmic vesicle)//GO:0031012(extracellular matrix)//GO:0005925(focal adhesion)	GO:0008270(zinc ion binding)//GO:0004222(metalloendopeptidase activity)//GO:0016504(peptidase activator activity)//GO:0005178(integrin binding)//GO:0005515(protein binding)//GO:0005509(calcium ion binding)	GO:0022617(extracellular matrix disassembly)//GO:0006979(response to oxidative stress)//GO:0045579(positive regulation of B cell differentiation)//GO:0006508(proteolysis)//GO:0048754(branching morphogenesis of an epithelial tube)//GO:0030574(collagen catabolic process)//GO:0048771(tissue remodeling)//GO:0030198(extracellular matrix organization)//GO:0008584(male gonad development)//GO:0030335(pos…	ENSG00000157227	1.24496	7.49896	7.79024	0.00525293	0.211703	up	10706	1319	1426	1903	967	1360	9.19748	6.71113	7.0261	6.76027	5.75734	6.6522	MMP14	protein_coding	4323	MMP-14|MMP-X1|MT-MMP|MT-MMP 1|MT1-MMP|MT1MMP|MTMMP1|WNCHRS	MIM:600754|HGNC:HGNC:7160|Ensembl:ENSG00000157227|HPRD:02856|Vega:OTTHUMG00000028704	matrix metallopeptidase 14	hsa04668(TNF signaling pathway)//hsa04912(GnRH signaling pathway)	GO:0044354(macropinosome)//GO:0005886(plasma membrane)//GO:0005887(integral component of plasma membrane)//GO:0042470(melanosome)//GO:0005796(Golgi lumen)//GO:0005737(cytoplasm)//GO:0031410(cytoplasmic vesicle)//GO:0031012(extracellular matrix)//GO:0005925(focal adhesion)	GO:0008270(zinc ion binding)//GO:0004222(metalloendopeptidase activity)//GO:0016504(peptidase activator activity)//GO:0005178(integrin binding)//GO:0005515(protein binding)//GO:0005509(calcium ion binding)	GO:0022617(extracellular matrix disassembly)//GO:0006979(response to oxidative stress)//GO:0045579(positive regulation of B cell differentiation)//GO:0006508(proteolysis)//GO:0048754(branching morphogenesis of an epithelial tube)//GO:0030574(collagen catabolic process)//GO:0048771(tissue remodeling)//GO:0030198(extracellular matrix organization)//GO:0008584(male gonad development)//GO:0030335(pos…
chr17	62692801	62693200	diffreps_peak_1966	7.79468	399	ENST00000303375	MRC2	59.0687	1.60443e-08	8.21319e-08	up	9902	CD280|CLEC13E|ENDO180|UPARAP	MIM:612264|HGNC:HGNC:16875|Ensembl:ENSG00000011028|HPRD:10094|Vega:OTTHUMG00000179178	mannose receptor, C type 2	hsa04145(Phagosome)//hsa05152(Tuberculosis)	GO:0016020(membrane)//GO:0016021(integral component of membrane)//GO:0005925(focal adhesion)	GO:0005518(collagen binding)//GO:0030246(carbohydrate binding)//GO:0005515(protein binding)	GO:0006897(endocytosis)//GO:0030574(collagen catabolic process)//GO:0001649(osteoblast differentiation)	ENSG00000011028	1.5217	8.58913	13.8982	0.00019298	0.0433878	up	7747	6415	8466	4671	2306	2827	8.7309	8.99169	9.59459	8.05468	7.0091	7.70688	MRC2	protein_coding	9902	CD280|CLEC13E|ENDO180|UPARAP	MIM:612264|HGNC:HGNC:16875|Ensembl:ENSG00000011028|HPRD:10094|Vega:OTTHUMG00000179178	mannose receptor, C type 2	hsa04145(Phagosome)//hsa05152(Tuberculosis)	GO:0016020(membrane)//GO:0016021(integral component of membrane)//GO:0005925(focal adhesion)	GO:0005518(collagen binding)//GO:0030246(carbohydrate binding)//GO:0005515(protein binding)	GO:0006897(endocytosis)//GO:0030574(collagen catabolic process)//GO:0001649(osteoblast differentiation)
chr16	67202891	67203004	diffreps_peak_1655	7.58001	113	ENST00000360833	ELMO3	49.1095	2.6302e-08	1.14751e-07	up	79767	CED-12|CED12|ELMO-3	MIM:606422|HGNC:HGNC:17289|Ensembl:ENSG00000102890|HPRD:12104|Vega:OTTHUMG00000133570	engulfment and cell motility 3	hsa05100(Bacterial invasion of epithelial cells)//hsa05131(Shigellosis)	GO:0005737(cytoplasm)	GO:0017124(SH3 domain binding)//GO:0005515(protein binding)	GO:0006909(phagocytosis)//GO:0006915(apoptotic process)//GO:0016477(cell migration)	ENSG00000102890	-6.53265	-0.694939	5.17967	0.0228527	0.337632	down				30		16	-2.92017	-2.92017	-2.92017	0.878894	-2.92017	0.393801	ELMO3	protein_coding	79767	CED-12|CED12|ELMO-3	MIM:606422|HGNC:HGNC:17289|Ensembl:ENSG00000102890|HPRD:12104|Vega:OTTHUMG00000133570	engulfment and cell motility 3	hsa05100(Bacterial invasion of epithelial cells)//hsa05131(Shigellosis)	GO:0005737(cytoplasm)	GO:0017124(SH3 domain binding)//GO:0005515(protein binding)	GO:0006909(phagocytosis)//GO:0006915(apoptotic process)//GO:0016477(cell migration)
chr16	29816681	29817007	diffreps_peak_1602	6.2523	326	ENST00000320330	PAGR1	46.0762	5.59366e-07	1.92391e-06	up	79447	C16orf53|GAS|PA1	MIM:612033|HGNC:HGNC:28707|HPRD:14647	PAXIP1 associated glutamate-rich protein 1		GO:0005634(nucleus)//GO:0035097(histone methyltransferase complex)	GO:0005515(protein binding)		ENSG00000280789	8.59355	1.79974	9.30024	0.00229123	0.157764	up	41		197				1.25097	-2.92017	4.17949	-2.92017	-2.92017	-2.92017	PAGR1	protein_coding	79447	C16orf53|GAS|PA1	MIM:612033|HGNC:HGNC:28707|HPRD:14647	PAXIP1 associated glutamate-rich protein 1		GO:0005634(nucleus)//GO:0035097(histone methyltransferase complex)	GO:0005515(protein binding)
chr14	24431981	24432220	diffreps_peak_1225	7.74097	239	ENST00000251343	KHNYN	44.9744	1.81563e-08	8.99363e-08	up	23351	KIAA0323	HGNC:HGNC:20166|Ensembl:ENSG00000100441|HPRD:11076|Vega:OTTHUMG00000171312	KH and NYN domain containing		GO:0005575(cellular_component)	GO:0003723(RNA binding)//GO:0003674(molecular_function)	GO:0008150(biological_process)	ENSG00000100441	1.13192	6.48199	6.07122	0.0137402	0.298364	up	1594	1182	2131	862	998	746	6.45164	6.55313	7.60517	5.61987	5.80276	5.7874	KHNYN	protein_coding	23351	KIAA0323	HGNC:HGNC:20166|Ensembl:ENSG00000100441|HPRD:11076|Vega:OTTHUMG00000171312	KH and NYN domain containing		GO:0005575(cellular_component)	GO:0003723(RNA binding)//GO:0003674(molecular_function)	GO:0008150(biological_process)
chr15	84239941	84240300	diffreps_peak_1430	7.34068	359	ENST00000510439	GOLGA6L4	42.6698	4.56373e-08	1.85572e-07	up	643707	-	Ensembl:ENSG00000184206|Vega:OTTHUMG00000163050	golgin A6 family-like 4		GO:0005794(Golgi apparatus)			ENSG00000184206	-4.43607	1.41966	4.0108	0.0452096	0.401788	down	5	1	2	20	150	70	-1.29958	-2.24164	-1.66783	0.344844	3.08786	2.4066	GOLGA6L4	protein_coding	643707	-	Ensembl:ENSG00000184206|Vega:OTTHUMG00000163050	golgin A6 family-like 4		GO:0005794(Golgi apparatus)
chr17	41817101	41817203	diffreps_peak_1898	6.75913	102	ENST00000321562	FKBP10	30.8188	1.74128e-07	6.36927e-07	up	60681	BRKS1|FKBP65|OI11|OI6|PPIASE|hFKBP65	MIM:607063|HGNC:HGNC:18169|Ensembl:ENSG00000141756|HPRD:09522|Vega:OTTHUMG00000133497	FK506 binding protein 10		GO:0005788(endoplasmic reticulum lumen)//GO:0005789(endoplasmic reticulum membrane)	GO:0005528(FK506 binding)//GO:0003755(peptidyl-prolyl cis-trans isomerase activity)//GO:0005509(calcium ion binding)	GO:0061077(chaperone-mediated protein folding)//GO:0000413(protein peptidyl-prolyl isomerization)//GO:0006457(protein folding)	ENSG00000141756	1.11463	8.32036	8.30546	0.00395261	0.19689	up	5670	5447	6217	3206	2691	3709	8.28077	8.75577	9.14922	7.51205	7.23164	8.09842	FKBP10	protein_coding	60681	BRKS1|FKBP65|OI11|OI6|PPIASE|hFKBP65	MIM:607063|HGNC:HGNC:18169|Ensembl:ENSG00000141756|HPRD:09522|Vega:OTTHUMG00000133497	FK506 binding protein 10		GO:0005788(endoplasmic reticulum lumen)//GO:0005789(endoplasmic reticulum membrane)	GO:0005528(FK506 binding)//GO:0003755(peptidyl-prolyl cis-trans isomerase activity)//GO:0005509(calcium ion binding)	GO:0061077(chaperone-mediated protein folding)//GO:0000413(protein peptidyl-prolyl isomerization)//GO:0006457(protein folding)
chr21	44318469	44318595	diffreps_peak_3014	5.72636	126	ENST00000349048	PFKL	29.55	1.87778e-06	6.14288e-06	up	5211	ATP-PFK|PFK-B|PFK-L	MIM:171860|HGNC:HGNC:8876|Ensembl:ENSG00000141959|HPRD:01385|Vega:OTTHUMG00000086910	phosphofructokinase, liver type	hsa00010(Glycolysis / Gluconeogenesis)//hsa00030(Pentose phosphate pathway)//hsa00051(Fructose and mannose metabolism)//hsa00052(Galactose metabolism)//	GO:0016020(membrane)//GO:0070062(extracellular exosome)//GO:0005945(6-phosphofructokinase complex)//GO:0005829(cytosol)	GO:0019900(kinase binding)//GO:0005524(ATP binding)//GO:0042802(identical protein binding)//GO:0070061(fructose binding)//GO:0070095(fructose-6-phosphate binding)//GO:0003872(6-phosphofructokinase activity)//GO:0046872(metal ion binding)//GO:0005515(protein binding)	GO:0044281(small molecule metabolic process)//GO:0051289(protein homotetramerization)//GO:0006096(glycolytic process)//GO:0009749(response to glucose)//GO:0030388(fructose 1,6-bisphosphate metabolic process)//GO:0006006(glucose metabolic process)//GO:0006002(fructose 6-phosphate metabolic process)//GO:0005975(carbohydrate metabolic process)//GO:0051259(protein oligomerization)//GO:0046676(negativ…	ENSG00000141959	1.16899	6.39347	5.47501	0.0192902	0.324538	up	839	1333	2362	779	778	657	5.52769	6.72635	7.75356	5.47422	5.44445	5.60458	PFKL	protein_coding	5211	ATP-PFK|PFK-B|PFK-L	MIM:171860|HGNC:HGNC:8876|Ensembl:ENSG00000141959|HPRD:01385|Vega:OTTHUMG00000086910	phosphofructokinase, liver type	hsa00010(Glycolysis / Gluconeogenesis)//hsa00030(Pentose phosphate pathway)//hsa00051(Fructose and mannose metabolism)//hsa00052(Galactose metabolism)//	GO:0016020(membrane)//GO:0070062(extracellular exosome)//GO:0005945(6-phosphofructokinase complex)//GO:0005829(cytosol)	GO:0019900(kinase binding)//GO:0005524(ATP binding)//GO:0042802(identical protein binding)//GO:0070061(fructose binding)//GO:0070095(fructose-6-phosphate binding)//GO:0003872(6-phosphofructokinase activity)//GO:0046872(metal ion binding)//GO:0005515(protein binding)	GO:0044281(small molecule metabolic process)//GO:0051289(protein homotetramerization)//GO:0006096(glycolytic process)//GO:0009749(response to glucose)//GO:0030388(fructose 1,6-bisphosphate metabolic process)//GO:0006006(glucose metabolic process)//GO:0006002(fructose 6-phosphate metabolic process)//GO:0005975(carbohydrate metabolic process)//GO:0051259(protein oligomerization)//GO:0046676(negativ…
chr5	132210283	132210380	diffreps_peak_3587	7.40156	97	ENST00000166534	P4HA2	29.1398	3.96683e-08	1.63237e-07	up	8974	-	MIM:600608|HGNC:HGNC:8547|Ensembl:ENSG00000072682|HPRD:11862|Vega:OTTHUMG00000059647	prolyl 4-hydroxylase subunit alpha 2	hsa00330(Arginine and proline metabolism)//	GO:0016222(procollagen-proline 4-dioxygenase complex)//GO:0005788(endoplasmic reticulum lumen)//GO:0043231(intracellular membrane-bounded organelle)//GO:0005783(endoplasmic reticulum)//GO:0005634(nucleus)//GO:0005737(cytoplasm)	GO:0031418(L-ascorbic acid binding)//GO:0009055(electron carrier activity)//GO:0004656(procollagen-proline 4-dioxygenase activity)//GO:0005506(iron ion binding)//GO:0016702(oxidoreductase activity, acting on single donors with incorporation of molecular oxygen, incorporation of two atoms of oxygen)//GO:0005515(protein binding)	GO:0055114(oxidation-reduction process)//GO:0019511(peptidyl-proline hydroxylation)//GO:0018401(peptidyl-proline hydroxylation to 4-hydroxy-L-proline)	ENSG00000072682	1.15241	6.92199	7.48867	0.00620885	0.215381	up	2578	2068	2151	1431	1149	1076	7.14441	7.35927	7.61864	6.3496	6.00558	6.31477	P4HA2	protein_coding	8974	-	MIM:600608|HGNC:HGNC:8547|Ensembl:ENSG00000072682|HPRD:11862|Vega:OTTHUMG00000059647	prolyl 4-hydroxylase subunit alpha 2	hsa00330(Arginine and proline metabolism)//	GO:0016222(procollagen-proline 4-dioxygenase complex)//GO:0005788(endoplasmic reticulum lumen)//GO:0043231(intracellular membrane-bounded organelle)//GO:0005783(endoplasmic reticulum)//GO:0005634(nucleus)//GO:0005737(cytoplasm)	GO:0031418(L-ascorbic acid binding)//GO:0009055(electron carrier activity)//GO:0004656(procollagen-proline 4-dioxygenase activity)//GO:0005506(iron ion binding)//GO:0016702(oxidoreductase activity, acting on single donors with incorporation of molecular oxygen, incorporation of two atoms of oxygen)//GO:0005515(protein binding)	GO:0055114(oxidation-reduction process)//GO:0019511(peptidyl-proline hydroxylation)//GO:0018401(peptidyl-proline hydroxylation to 4-hydroxy-L-proline)
chr12	42313873	42313986	diffreps_peak_950	7.18745	113	ENST00000266529	ZCRB1	28.9367	6.49451e-08	2.56762e-07	up	85437	MADP-1|MADP1|RBM36|SNRNP31|ZCCHC19	MIM:610750|HGNC:HGNC:29620|Ensembl:ENSG00000139168|HPRD:14344|Vega:OTTHUMG00000169382	zinc finger CCHC-type and RNA binding motif containing 1		GO:0005654(nucleoplasm)//GO:0005689(U12-type spliceosomal complex)	GO:0044822(poly(A) RNA binding)//GO:0000166(nucleotide binding)//GO:0003676(nucleic acid binding)//GO:0008270(zinc ion binding)//GO:0003723(RNA binding)	GO:0000398(mRNA splicing, via spliceosome)//GO:0010467(gene expression)//GO:0008380(RNA splicing)	ENSG00000139168	-2.83975	4.56544	7.04483	0.00794945	0.240524	down	443	86	6	636	747	429	4.61002	2.79802	-0.556484	5.18259	5.38597	4.99175	ZCRB1	protein_coding	85437	MADP-1|MADP1|RBM36|SNRNP31|ZCCHC19	MIM:610750|HGNC:HGNC:29620|Ensembl:ENSG00000139168|HPRD:14344|Vega:OTTHUMG00000169382	zinc finger CCHC-type and RNA binding motif containing 1		GO:0005654(nucleoplasm)//GO:0005689(U12-type spliceosomal complex)	GO:0044822(poly(A) RNA binding)//GO:0000166(nucleotide binding)//GO:0003676(nucleic acid binding)//GO:0008270(zinc ion binding)//GO:0003723(RNA binding)	GO:0000398(mRNA splicing, via spliceosome)//GO:0010467(gene expression)//GO:0008380(RNA splicing)
chr16	57055031	57055094	diffreps_peak_1640	7.59017	63	ENST00000262510	NLRC5	24.6377	2.56939e-08	1.13031e-07	up	84166	CLR16.1|NOD27|NOD4	MIM:613537|HGNC:HGNC:29933|Ensembl:ENSG00000140853|HPRD:14831|Vega:OTTHUMG00000133470	NLR family, CARD domain containing 5		GO:0005634(nucleus)//GO:0005737(cytoplasm)//GO:0005829(cytosol)	GO:0005524(ATP binding)//GO:0000979(RNA polymerase II core promoter sequence-specific DNA binding)//GO:0005515(protein binding)	GO:0060339(negative regulation of type I interferon-mediated signaling pathway)//GO:0032088(negative regulation of NF-kappaB transcription factor activity)//GO:0045087(innate immune response)//GO:0032480(negative regulation of type I interferon production)//GO:0060340(positive regulation of type I interferon-mediated signaling pathway)//GO:0043549(regulation of kinase activity)//GO:0051607(defens…	ENSG00000140853	2.22871	4.20866	5.07039	0.0243379	0.341672	up	365	232	597	97	117	71	4.33227	4.21238	5.77196	2.49849	2.73571	2.42655	NLRC5	protein_coding	84166	CLR16.1|NOD27|NOD4	MIM:613537|HGNC:HGNC:29933|Ensembl:ENSG00000140853|HPRD:14831|Vega:OTTHUMG00000133470	NLR family, CARD domain containing 5		GO:0005634(nucleus)//GO:0005737(cytoplasm)//GO:0005829(cytosol)	GO:0005524(ATP binding)//GO:0000979(RNA polymerase II core promoter sequence-specific DNA binding)//GO:0005515(protein binding)	GO:0060339(negative regulation of type I interferon-mediated signaling pathway)//GO:0032088(negative regulation of NF-kappaB transcription factor activity)//GO:0045087(innate immune response)//GO:0032480(negative regulation of type I interferon production)//GO:0060340(positive regulation of type I interferon-mediated signaling pathway)//GO:0043549(regulation of kinase activity)//GO:0051607(defens…
chr17	29094935	29095040	diffreps_peak_1860	7.06385	105	ENST00000527372	MYO18A	22.2095	8.63268e-08	3.31919e-07	up	399687	MYSPDZ|SPR210	MIM:610067|HGNC:HGNC:31104|Ensembl:ENSG00000196535|HPRD:10106|Vega:OTTHUMG00000166360	myosin XVIIIA		GO:0005802(trans-Golgi network)//GO:0016020(membrane)//GO:0005794(Golgi apparatus)//GO:0042641(actomyosin)//GO:0000139(Golgi membrane)//GO:0005654(nucleoplasm)//GO:0005793(endoplasmic reticulum-Golgi intermediate compartment)//GO:0016459(myosin complex)	GO:0005524(ATP binding)//GO:0008094(DNA-dependent ATPase activity)//GO:0043531(ADP binding)//GO:0003774(motor activity)//GO:0051015(actin filament binding)//GO:0044822(poly(A) RNA binding)//GO:0005515(protein binding)//GO:0003677(DNA binding)//GO:0016887(ATPase activity)	GO:0090161(Golgi ribbon formation)//GO:0008152(metabolic process)//GO:0048194(Golgi vesicle budding)//GO:0090164(asymmetric Golgi ribbon formation)//GO:0031032(actomyosin structure organization)//GO:0016477(cell migration)//GO:0050714(positive regulation of protein secretion)//GO:0043066(negative regulation of apoptotic process)//GO:0007030(Golgi organization)//GO:0006259(DNA metabolic process)	ENSG00000196535	1.1277	5.95092	4.93107	0.026378	0.346451	up	1174	680	1551	709	484	584	6.0112	5.75701	7.14721	5.33881	4.76235	5.43515	MYO18A	protein_coding	399687	MYSPDZ|SPR210	MIM:610067|HGNC:HGNC:31104|Ensembl:ENSG00000196535|HPRD:10106|Vega:OTTHUMG00000166360	myosin XVIIIA		GO:0005802(trans-Golgi network)//GO:0016020(membrane)//GO:0005794(Golgi apparatus)//GO:0042641(actomyosin)//GO:0000139(Golgi membrane)//GO:0005654(nucleoplasm)//GO:0005793(endoplasmic reticulum-Golgi intermediate compartment)//GO:0016459(myosin complex)	GO:0005524(ATP binding)//GO:0008094(DNA-dependent ATPase activity)//GO:0043531(ADP binding)//GO:0003774(motor activity)//GO:0051015(actin filament binding)//GO:0044822(poly(A) RNA binding)//GO:0005515(protein binding)//GO:0003677(DNA binding)//GO:0016887(ATPase activity)	GO:0090161(Golgi ribbon formation)//GO:0008152(metabolic process)//GO:0048194(Golgi vesicle budding)//GO:0090164(asymmetric Golgi ribbon formation)//GO:0031032(actomyosin structure organization)//GO:0016477(cell migration)//GO:0050714(positive regulation of protein secretion)//GO:0043066(negative regulation of apoptotic process)//GO:0007030(Golgi organization)//GO:0006259(DNA metabolic process)
chr21	45998896	45998959	diffreps_peak_3019	5.94864	63	ENST00000361866	COL6A1	21.6526	1.12553e-06	3.7554e-06	up	1291	BTHLM1|OPLL|UCHMD1	MIM:120220|HGNC:HGNC:2211|Ensembl:ENSG00000142156|HPRD:00370|Vega:OTTHUMG00000090440	collagen type VI alpha 1	hsa04151(PI3K-Akt signaling pathway)//hsa04510(Focal adhesion)//hsa04512(ECM-receptor interaction)//hsa04974(Protein digestion and absorption)	GO:0005589(collagen type VI trimer)//GO:0070062(extracellular exosome)//GO:0005576(extracellular region)//GO:0016020(membrane)//GO:0043234(protein complex)//GO:0005765(lysosomal membrane)//GO:0005788(endoplasmic reticulum lumen)//GO:0042383(sarcolemma)//GO:0031012(extracellular matrix)	GO:0048407(platelet-derived growth factor binding)	GO:0007411(axon guidance)//GO:0035987(endodermal cell differentiation)//GO:0022617(extracellular matrix disassembly)//GO:0030198(extracellular matrix organization)//GO:0007155(cell adhesion)//GO:0001649(osteoblast differentiation)//GO:0030574(collagen catabolic process)//GO:0070208(protein heterotrimerization)//GO:0071230(cellular response to amino acid stimulus)	ENSG00000142156	1.46371	10.1068	12.9735	0.000315926	0.0585967	up	36298	20991	13256	8662	9951	9494	10.9587	10.7017	10.2414	8.94532	9.11741	9.45398	COL6A1	protein_coding	1291	BTHLM1|OPLL|UCHMD1	MIM:120220|HGNC:HGNC:2211|Ensembl:ENSG00000142156|HPRD:00370|Vega:OTTHUMG00000090440	collagen type VI alpha 1	hsa04151(PI3K-Akt signaling pathway)//hsa04510(Focal adhesion)//hsa04512(ECM-receptor interaction)//hsa04974(Protein digestion and absorption)	GO:0005589(collagen type VI trimer)//GO:0070062(extracellular exosome)//GO:0005576(extracellular region)//GO:0016020(membrane)//GO:0043234(protein complex)//GO:0005765(lysosomal membrane)//GO:0005788(endoplasmic reticulum lumen)//GO:0042383(sarcolemma)//GO:0031012(extracellular matrix)	GO:0048407(platelet-derived growth factor binding)	GO:0007411(axon guidance)//GO:0035987(endodermal cell differentiation)//GO:0022617(extracellular matrix disassembly)//GO:0030198(extracellular matrix organization)//GO:0007155(cell adhesion)//GO:0001649(osteoblast differentiation)//GO:0030574(collagen catabolic process)//GO:0070208(protein heterotrimerization)//GO:0071230(cellular response to amino acid stimulus)
chr2	27083421	27083700	diffreps_peak_2599	6.70875	279	ENST00000380320	EMILIN1	13.7653	1.95549e-07	7.10475e-07	up	11117	EMI|EMILIN|gp115	MIM:130660|HGNC:HGNC:19880|Ensembl:ENSG00000138080|HPRD:00563|Vega:OTTHUMG00000097069	elastin microfibril interfacer 1		GO:0005578(proteinaceous extracellular matrix)//GO:0031012(extracellular matrix)//GO:0005581(collagen trimer)//GO:0005576(extracellular region)//GO:0070062(extracellular exosome)	GO:0030023(extracellular matrix constituent conferring elasticity)//GO:0005515(protein binding)//GO:0042802(identical protein binding)	GO:0010811(positive regulation of cell-substrate adhesion)//GO:0007155(cell adhesion)//GO:0030198(extracellular matrix organization)	ENSG00000138080	1.46912	6.47184	10.2945	0.00133424	0.126193	up	1385	1318	2368	686	589	856	6.24921	6.71004	7.75721	5.29139	5.04436	5.98539	EMILIN1	protein_coding	11117	EMI|EMILIN|gp115	MIM:130660|HGNC:HGNC:19880|Ensembl:ENSG00000138080|HPRD:00563|Vega:OTTHUMG00000097069	elastin microfibril interfacer 1		GO:0005578(proteinaceous extracellular matrix)//GO:0031012(extracellular matrix)//GO:0005581(collagen trimer)//GO:0005576(extracellular region)//GO:0070062(extracellular exosome)	GO:0030023(extracellular matrix constituent conferring elasticity)//GO:0005515(protein binding)//GO:0042802(identical protein binding)	GO:0010811(positive regulation of cell-substrate adhesion)//GO:0007155(cell adhesion)//GO:0030198(extracellular matrix organization)
chr2	237361120	237361174	diffreps_peak_2796	5.93316	54	ENST00000295550	COL6A3	13.2031	1.16638e-06	3.88988e-06	up	1293	BTHLM1|DYT27|UCMD1	MIM:120250|HGNC:HGNC:2213|Ensembl:ENSG00000163359|HPRD:00371|Vega:OTTHUMG00000150020	collagen type VI alpha 3	hsa04151(PI3K-Akt signaling pathway)//hsa04510(Focal adhesion)//hsa04512(ECM-receptor interaction)//hsa04974(Protein digestion and absorption)	GO:0005589(collagen type VI trimer)//GO:0070062(extracellular exosome)//GO:0005576(extracellular region)//GO:1903561(extracellular vesicle)//GO:0005788(endoplasmic reticulum lumen)//GO:0042383(sarcolemma)//GO:0005578(proteinaceous extracellular matrix)//GO:0031012(extracellular matrix)//GO:0005615(extracellular space)	GO:0004867(serine-type endopeptidase inhibitor activity)	GO:0007517(muscle organ development)//GO:0007411(axon guidance)//GO:0022617(extracellular matrix disassembly)//GO:0030198(extracellular matrix organization)//GO:0007155(cell adhesion)//GO:0030574(collagen catabolic process)//GO:0010951(negative regulation of endopeptidase activity)	ENSG00000163359	1.26795	11.7013	7.58008	0.0059017	0.215381	up	125981	75737	19274	27506	33266	25491	12.7539	12.5528	10.7814	10.612	10.8583	10.8787	COL6A3	protein_coding	1293	BTHLM1|DYT27|UCMD1	MIM:120250|HGNC:HGNC:2213|Ensembl:ENSG00000163359|HPRD:00371|Vega:OTTHUMG00000150020	collagen type VI alpha 3	hsa04151(PI3K-Akt signaling pathway)//hsa04510(Focal adhesion)//hsa04512(ECM-receptor interaction)//hsa04974(Protein digestion and absorption)	GO:0005589(collagen type VI trimer)//GO:0070062(extracellular exosome)//GO:0005576(extracellular region)//GO:1903561(extracellular vesicle)//GO:0005788(endoplasmic reticulum lumen)//GO:0042383(sarcolemma)//GO:0005578(proteinaceous extracellular matrix)//GO:0031012(extracellular matrix)//GO:0005615(extracellular space)	GO:0004867(serine-type endopeptidase inhibitor activity)	GO:0007517(muscle organ development)//GO:0007411(axon guidance)//GO:0022617(extracellular matrix disassembly)//GO:0030198(extracellular matrix organization)//GO:0007155(cell adhesion)//GO:0030574(collagen catabolic process)//GO:0010951(negative regulation of endopeptidase activity)
chr10	122461524	122461980	diffreps_peak_586	6.03926	456	ENST00000368984	HTRA1	12.2284	9.13568e-07	3.07078e-06	up	5654	ARMD7|CADASIL2|CARASIL|HtrA|L56|ORF480|PRSS11	MIM:602194|HGNC:HGNC:9476|Ensembl:ENSG00000166033|HPRD:03725|Vega:OTTHUMG00000019186	HtrA serine peptidase 1		GO:0031012(extracellular matrix)//GO:0005886(plasma membrane)//GO:0070062(extracellular exosome)//GO:0005615(extracellular space)//GO:0005829(cytosol)	GO:0008236(serine-type peptidase activity)//GO:0004252(serine-type endopeptidase activity)//GO:0005520(insulin-like growth factor binding)	GO:0030514(negative regulation of BMP signaling pathway)//GO:0050687(negative regulation of defense response to virus)//GO:0030512(negative regulation of transforming growth factor beta receptor signaling pathway)//GO:0060718(chorionic trophoblast cell differentiation)//GO:0097187(dentinogenesis)//GO:0001558(regulation of cell growth)//GO:0006508(proteolysis)//GO:0001890(placenta development)//GO…	ENSG00000166033	1.42236	10.8016	11.7607	0.000604958	0.079437	up	43181	47882	19062	17306	15053	13229	11.2092	11.8913	10.7654	9.94363	9.71443	9.93252	HTRA1	protein_coding	5654	ARMD7|CADASIL2|CARASIL|HtrA|L56|ORF480|PRSS11	MIM:602194|HGNC:HGNC:9476|Ensembl:ENSG00000166033|HPRD:03725|Vega:OTTHUMG00000019186	HtrA serine peptidase 1		GO:0031012(extracellular matrix)//GO:0005886(plasma membrane)//GO:0070062(extracellular exosome)//GO:0005615(extracellular space)//GO:0005829(cytosol)	GO:0008236(serine-type peptidase activity)//GO:0004252(serine-type endopeptidase activity)//GO:0005520(insulin-like growth factor binding)	GO:0030514(negative regulation of BMP signaling pathway)//GO:0050687(negative regulation of defense response to virus)//GO:0030512(negative regulation of transforming growth factor beta receptor signaling pathway)//GO:0060718(chorionic trophoblast cell differentiation)//GO:0097187(dentinogenesis)//GO:0001558(regulation of cell growth)//GO:0006508(proteolysis)//GO:0001890(placenta development)//GO…
chr17	81868381	81868800	diffreps_peak_2029	6.87981	419	ENST00000269321	ARHGDIA	10.8762	1.31883e-07	4.9253e-07	up	396	GDIA1|HEL-S-47e|NPHS8|RHOGDI|RHOGDI-1	MIM:601925|HGNC:HGNC:678|Ensembl:ENSG00000141522|HPRD:03565|Vega:OTTHUMG00000178352	Rho GDP dissociation inhibitor (GDI) alpha	hsa04722(Neurotrophin signaling pathway)//hsa04962(Vasopressin-regulated water reabsorption)	GO:0001772(immunological synapse)//GO:0070062(extracellular exosome)//GO:0005615(extracellular space)//GO:0005634(nucleus)//GO:0005856(cytoskeleton)//GO:0005737(cytoplasm)//GO:0005829(cytosol)	GO:0017048(Rho GTPase binding)//GO:0019901(protein kinase binding)//GO:0005094(Rho GDP-dissociation inhibitor activity)//GO:0005504(fatty acid binding)//GO:0005096(GTPase activator activity)//GO:0051879(Hsp90 protein binding)//GO:0005515(protein binding)	GO:0050790(regulation of catalytic activity)//GO:0007266(Rho protein signal transduction)//GO:0007162(negative regulation of cell adhesion)//GO:0032880(regulation of protein localization)//GO:0071526(semaphorin-plexin signaling pathway)//GO:0030336(negative regulation of cell migration)//GO:0050770(regulation of axonogenesis)//GO:0008360(regulation of cell shape)//GO:0007264(small GTPase mediated…	ENSG00000141522	1.07945	6.09659	4.99605	0.0254053	0.345243	up	1499	956	1313	753	589	761	6.36313	6.24746	6.90712	5.4254	5.04436	5.81605	ARHGDIA	protein_coding	396	GDIA1|HEL-S-47e|NPHS8|RHOGDI|RHOGDI-1	MIM:601925|HGNC:HGNC:678|Ensembl:ENSG00000141522|HPRD:03565|Vega:OTTHUMG00000178352	Rho GDP dissociation inhibitor (GDI) alpha	hsa04722(Neurotrophin signaling pathway)//hsa04962(Vasopressin-regulated water reabsorption)	GO:0001772(immunological synapse)//GO:0070062(extracellular exosome)//GO:0005615(extracellular space)//GO:0005634(nucleus)//GO:0005856(cytoskeleton)//GO:0005737(cytoplasm)//GO:0005829(cytosol)	GO:0017048(Rho GTPase binding)//GO:0019901(protein kinase binding)//GO:0005094(Rho GDP-dissociation inhibitor activity)//GO:0005504(fatty acid binding)//GO:0005096(GTPase activator activity)//GO:0051879(Hsp90 protein binding)//GO:0005515(protein binding)	GO:0050790(regulation of catalytic activity)//GO:0007266(Rho protein signal transduction)//GO:0007162(negative regulation of cell adhesion)//GO:0032880(regulation of protein localization)//GO:0071526(semaphorin-plexin signaling pathway)//GO:0030336(negative regulation of cell migration)//GO:0050770(regulation of axonogenesis)//GO:0008360(regulation of cell shape)//GO:0007264(small GTPase mediated…
chr5	151686961	151687160	diffreps_peak_3629	6.7923	199	ENST00000231061	SPARC	9.45879	1.61326e-07	5.93654e-07	up	6678	BM-40|OI17|ON	MIM:182120|HGNC:HGNC:11219|Ensembl:ENSG00000113140|HPRD:01631|Vega:OTTHUMG00000130122	secreted protein acidic and cysteine rich		GO:0005604(basement membrane)//GO:0005886(plasma membrane)//GO:0005576(extracellular region)//GO:0009986(cell surface)//GO:0031093(platelet alpha granule lumen)//GO:0031092(platelet alpha granule membrane)//GO:0016363(nuclear matrix)//GO:0005739(mitochondrion)//GO:0071682(endocytic vesicle lumen)//GO:0005578(proteinaceous extracellular matrix)//GO:0031091(platelet alpha granule)//GO:0005615(extra…	GO:0005518(collagen binding)//GO:0050840(extracellular matrix binding)//GO:0005515(protein binding)//GO:0005509(calcium ion binding)	GO:0071363(cellular response to growth factor stimulus)//GO:0030168(platelet activation)//GO:0010288(response to lead ion)//GO:0016525(negative regulation of angiogenesis)//GO:0046686(response to cadmium ion)//GO:0051384(response to glucocorticoid)//GO:0043434(response to peptide hormone)//GO:0007507(heart development)//GO:0010595(positive regulation of endothelial cell migration)//GO:0030198(ext…	ENSG00000113140	1.2	12.4035	8.46008	0.00363025	0.192918	up	186208	30925	99451	102271	13823	56508	13.3176	11.2606	13.1486	12.5065	9.59147	12.0271	SPARC	protein_coding	6678	BM-40|OI17|ON	MIM:182120|HGNC:HGNC:11219|Ensembl:ENSG00000113140|HPRD:01631|Vega:OTTHUMG00000130122	secreted protein acidic and cysteine rich		GO:0005604(basement membrane)//GO:0005886(plasma membrane)//GO:0005576(extracellular region)//GO:0009986(cell surface)//GO:0031093(platelet alpha granule lumen)//GO:0031092(platelet alpha granule membrane)//GO:0016363(nuclear matrix)//GO:0005739(mitochondrion)//GO:0071682(endocytic vesicle lumen)//GO:0005578(proteinaceous extracellular matrix)//GO:0031091(platelet alpha granule)//GO:0005615(extra…	GO:0005518(collagen binding)//GO:0050840(extracellular matrix binding)//GO:0005515(protein binding)//GO:0005509(calcium ion binding)	GO:0071363(cellular response to growth factor stimulus)//GO:0030168(platelet activation)//GO:0010288(response to lead ion)//GO:0016525(negative regulation of angiogenesis)//GO:0046686(response to cadmium ion)//GO:0051384(response to glucocorticoid)//GO:0043434(response to peptide hormone)//GO:0007507(heart development)//GO:0010595(positive regulation of endothelial cell migration)//GO:0030198(ext…
chr16	30357941	30358380	diffreps_peak_1607	5.98107	439	ENST00000409939	TBC1D10B	8.99719	1.04456e-06	3.49355e-06	up	26000	EPI64B|FP2461	MIM:613620|HGNC:HGNC:24510|Ensembl:ENSG00000169221|HPRD:10892|Vega:OTTHUMG00000132396	TBC1 domain family member 10B		GO:0005886(plasma membrane)//GO:0005737(cytoplasm)	GO:0005096(GTPase activator activity)//GO:0005515(protein binding)	GO:0042147(retrograde transport, endosome to Golgi)//GO:1902017(regulation of cilium assembly)//GO:0043087(regulation of GTPase activity)//GO:0043547(positive regulation of GTPase activity)	ENSG00000169221	1.85332	4.41306	4.36531	0.0366778	0.377737	up	467	434	433	136	206	112	4.68573	5.11116	5.30992	2.97634	3.53943	3.07113	TBC1D10B	protein_coding	26000	EPI64B|FP2461	MIM:613620|HGNC:HGNC:24510|Ensembl:ENSG00000169221|HPRD:10892|Vega:OTTHUMG00000132396	TBC1 domain family member 10B		GO:0005886(plasma membrane)//GO:0005737(cytoplasm)	GO:0005096(GTPase activator activity)//GO:0005515(protein binding)	GO:0042147(retrograde transport, endosome to Golgi)//GO:1902017(regulation of cilium assembly)//GO:0043087(regulation of GTPase activity)//GO:0043547(positive regulation of GTPase activity)
chr17	39921781	39922180	diffreps_peak_1889	5.69096	399	ENST00000304046	ORMDL3	8.70424	2.03721e-06	6.6397e-06	up	94103	-	MIM:610075|HGNC:HGNC:16038|Ensembl:ENSG00000172057|HPRD:17803|Vega:OTTHUMG00000133249	ORMDL sphingolipid biosynthesis regulator 3		GO:0005783(endoplasmic reticulum)//GO:0035339(SPOTS complex)//GO:0016021(integral component of membrane)//GO:0005789(endoplasmic reticulum membrane)	GO:0005515(protein binding)	GO:0090156(cellular sphingolipid homeostasis)//GO:0006672(ceramide metabolic process)	ENSG00000172057	1.0979	6.0716	4.679	0.0305336	0.360291	up	1432	703	1600	912	598	503	6.29727	5.80488	7.19204	5.70101	5.06615	5.22045	ORMDL3	protein_coding	94103	-	MIM:610075|HGNC:HGNC:16038|Ensembl:ENSG00000172057|HPRD:17803|Vega:OTTHUMG00000133249	ORMDL sphingolipid biosynthesis regulator 3		GO:0005783(endoplasmic reticulum)//GO:0035339(SPOTS complex)//GO:0016021(integral component of membrane)//GO:0005789(endoplasmic reticulum membrane)	GO:0005515(protein binding)	GO:0090156(cellular sphingolipid homeostasis)//GO:0006672(ceramide metabolic process)
chr10	97713723	97713960	diffreps_peak_554	6.66064	237	ENST00000285605	MARVELD1	7.73523	2.18455e-07	7.89416e-07	up	83742	GB14|MARVD1|MRVLDC1|bA548K23.8	HGNC:HGNC:28674|Ensembl:ENSG00000155254|HPRD:14364|Vega:OTTHUMG00000018865	MARVEL domain containing 1		GO:0005886(plasma membrane)//GO:0005634(nucleus)//GO:0005856(cytoskeleton)//GO:0005737(cytoplasm)//GO:0016021(integral component of membrane)		GO:0007049(cell cycle)	ENSG00000155254	1.4353	6.69835	10.4794	0.00120715	0.118398	up	2594	1648	1946	1359	705	745	7.15333	7.03204	7.47425	6.27524	5.30276	5.78547	MARVELD1	protein_coding	83742	GB14|MARVD1|MRVLDC1|bA548K23.8	HGNC:HGNC:28674|Ensembl:ENSG00000155254|HPRD:14364|Vega:OTTHUMG00000018865	MARVEL domain containing 1		GO:0005886(plasma membrane)//GO:0005634(nucleus)//GO:0005856(cytoskeleton)//GO:0005737(cytoplasm)//GO:0016021(integral component of membrane)		GO:0007049(cell cycle)
chrM	15221	15440	diffreps_peak_4431	5.77813	219	ENST00000361789	MT-CYB	3.94159	1.66674e-06	5.48442e-06	up									ENSG00000198727	-1.56539	9.81246	10.2752	0.00134831	0.126193	down	11888	3308	4350	11371	39817	16437	9.34854	8.03656	8.63416	9.33781	11.1176	10.2457	MT-CYB	protein_coding

## Sheet: down.OA_vs_N
bed format information of differentially methylated RNA sites					differentially methylated RNA			comparison information				Annotations
chrom	txStart	txEnd	PeakID	score	Peak_length	transcript_id	GeneName	Foldchange	P_value	FDR	Regulation	GeneID	Synonyms	dbXrefs	description	Pathway	GO_CC	GO_MF	GO_BP	gene_id	logFC	logCPM	LR	PValue	FDR	regulation	OA.Input	OA2.Input	OA11.Input	N.Input	N2.Input	N11.Input	OA.Input	OA2.Input	OA11.Input	N.Input	N2.Input	N11.Input	gene_name	gene_biotype	GeneID	Synonyms	dbXrefs	description	Pathway	GO_CC	GO_MF	GO_BP
chr18	23136081	23136300	diffreps_peak_2090	7.16515	219	ENST00000256925	CABLES1	62.0941	6.83678e-08	2.68449e-07	down	91768	CABL1|CABLES|HsT2563|IK3-1	MIM:609194|HGNC:HGNC:25097|Ensembl:ENSG00000134508|HPRD:16461|Vega:OTTHUMG00000179186	Cdk5 and Abl enzyme substrate 1		GO:0005634(nucleus)//GO:0005829(cytosol)	GO:0005515(protein binding)	GO:0007049(cell cycle)//GO:0051301(cell division)//GO:0051726(regulation of cell cycle)//GO:0007596(blood coagulation)	ENSG00000134508	-6.80602	3.16891	8.28995	0.00398651	0.19689	down	169			329	208	183	3.23233	-2.92017	-2.92017	4.23654	3.55321	3.77064	CABLES1	protein_coding	91768	CABL1|CABLES|HsT2563|IK3-1	MIM:609194|HGNC:HGNC:25097|Ensembl:ENSG00000134508|HPRD:16461|Vega:OTTHUMG00000179186	Cdk5 and Abl enzyme substrate 1		GO:0005634(nucleus)//GO:0005829(cytosol)	GO:0005515(protein binding)	GO:0007049(cell cycle)//GO:0051301(cell division)//GO:0051726(regulation of cell cycle)//GO:0007596(blood coagulation)
chr6	159169421	159169705	diffreps_peak_3802	7.80076	284	ENST00000297267	FNDC1	54.2051	1.58213e-08	8.14356e-08	down	84624	AGS8|FNDC2|MEL4B3|bA243O10.1|dJ322A24.1	MIM:609991|HGNC:HGNC:21184|Ensembl:ENSG00000164694|HPRD:13547|Vega:OTTHUMG00000015927	fibronectin type III domain containing 1		GO:0005654(nucleoplasm)//GO:0005576(extracellular region)			ENSG00000164694	1.58718	6.70352	11.9591	0.00054381	0.0742732	up	3806	637	1963	2054	178	803	7.706	5.663	7.48679	6.8703	3.33124	5.89338	FNDC1	protein_coding	84624	AGS8|FNDC2|MEL4B3|bA243O10.1|dJ322A24.1	MIM:609991|HGNC:HGNC:21184|Ensembl:ENSG00000164694|HPRD:13547|Vega:OTTHUMG00000015927	fibronectin type III domain containing 1		GO:0005654(nucleoplasm)//GO:0005576(extracellular region)
chr15	84817381	84817595	diffreps_peak_1433	7.6715	214	ENST00000258888	ALPK3	41.8625	2.1306e-08	9.78114e-08	down	57538	MAK|MIDORI	HGNC:HGNC:17574|Ensembl:ENSG00000136383|HPRD:11365|Vega:OTTHUMG00000148667	alpha kinase 3		GO:0005634(nucleus)	GO:0005524(ATP binding)//GO:0004674(protein serine/threonine kinase activity)	GO:0006468(protein phosphorylation)//GO:0007507(heart development)//GO:0055013(cardiac muscle cell development)	ENSG00000136383	1.45032	5.05305	3.84179	0.0499902	0.41489	up	562	399	900	492	149	237	4.95163	4.99034	6.36298	4.81376	3.07836	4.1405	ALPK3	protein_coding	57538	MAK|MIDORI	HGNC:HGNC:17574|Ensembl:ENSG00000136383|HPRD:11365|Vega:OTTHUMG00000148667	alpha kinase 3		GO:0005634(nucleus)	GO:0005524(ATP binding)//GO:0004674(protein serine/threonine kinase activity)	GO:0006468(protein phosphorylation)//GO:0007507(heart development)//GO:0055013(cardiac muscle cell development)
chr7	150396541	150396820	diffreps_peak_4094	7.48845	279	ENST00000329630	ZNF775	39.7967	3.24747e-08	1.3684e-07	down	285971	-	HGNC:HGNC:28501|Ensembl:ENSG00000196456|HPRD:14567|Vega:OTTHUMG00000191597	zinc finger protein 775		GO:0005634(nucleus)	GO:0003676(nucleic acid binding)//GO:0046872(metal ion binding)//GO:0003677(DNA binding)	GO:0006351(transcription, DNA-templated)//GO:0006355(regulation of transcription, DNA-templated)	ENSG00000196456	-4.77313	1.20797	4.65434	0.0309752	0.360652	down		4	4	50	87	63	-2.92017	-1.15377	-1.00769	1.57379	2.31812	2.25858	ZNF775	protein_coding	285971	-	HGNC:HGNC:28501|Ensembl:ENSG00000196456|HPRD:14567|Vega:OTTHUMG00000191597	zinc finger protein 775		GO:0005634(nucleus)	GO:0003676(nucleic acid binding)//GO:0046872(metal ion binding)//GO:0003677(DNA binding)	GO:0006351(transcription, DNA-templated)//GO:0006355(regulation of transcription, DNA-templated)
chr19	44820541	44820822	diffreps_peak_2436	7.73765	281	ENST00000611077	BCAM	27.4088	1.82958e-08	9.04306e-08	down	4059	AU|CD239|LU|MSK19	MIM:612773|HGNC:HGNC:6722|Ensembl:ENSG00000187244|HPRD:00197|Vega:OTTHUMG00000180838	basal cell adhesion molecule (Lutheran blood group)		GO:0009897(external side of plasma membrane)//GO:0016021(integral component of membrane)//GO:0005887(integral component of plasma membrane)//GO:0005886(plasma membrane)//GO:0070062(extracellular exosome)	GO:0005515(protein binding)//GO:0005055(laminin receptor activity)//GO:0008022(protein C-terminus binding)//GO:0004888(transmembrane signaling receptor activity)//GO:0043236(laminin binding)	GO:0007155(cell adhesion)//GO:0007160(cell-matrix adhesion)//GO:0007165(signal transduction)	ENSG00000187244	-5.28735	-0.667704	4.67276	0.0306447	0.360291	down		1		21	18	9	-2.92017	-2.24164	-2.92017	0.408069	0.184644	-0.327639	BCAM	protein_coding	4059	AU|CD239|LU|MSK19	MIM:612773|HGNC:HGNC:6722|Ensembl:ENSG00000187244|HPRD:00197|Vega:OTTHUMG00000180838	basal cell adhesion molecule (Lutheran blood group)		GO:0009897(external side of plasma membrane)//GO:0016021(integral component of membrane)//GO:0005887(integral component of plasma membrane)//GO:0005886(plasma membrane)//GO:0070062(extracellular exosome)	GO:0005515(protein binding)//GO:0005055(laminin receptor activity)//GO:0008022(protein C-terminus binding)//GO:0004888(transmembrane signaling receptor activity)//GO:0043236(laminin binding)	GO:0007155(cell adhesion)//GO:0007160(cell-matrix adhesion)//GO:0007165(signal transduction)
chr3	52529241	52529334	diffreps_peak_3253	7.31863	93	ENST00000307076	NT5DC2	19.0907	4.80146e-08	1.94116e-07	down	64943	-	HGNC:HGNC:25717|Ensembl:ENSG00000168268|HPRD:07770|Vega:OTTHUMG00000158626	5'-nucleotidase domain containing 2			GO:0046872(metal ion binding)//GO:0008253(5'-nucleotidase activity)	GO:0016311(dephosphorylation)	ENSG00000168268	1.85005	4.84662	4.28718	0.0384007	0.38385	up	941	171	781	118	321	146	5.69277	3.77592	6.15873	2.77521	4.17348	3.4483	NT5DC2	protein_coding	64943	-	HGNC:HGNC:25717|Ensembl:ENSG00000168268|HPRD:07770|Vega:OTTHUMG00000158626	5'-nucleotidase domain containing 2			GO:0046872(metal ion binding)//GO:0008253(5'-nucleotidase activity)	GO:0016311(dephosphorylation)
chr19	14054261	14054520	diffreps_peak_2268	7.05971	259	ENST00000340790	PALM3	15.5894	8.71552e-08	3.34738e-07	down	342979	-	HGNC:HGNC:33274|Ensembl:ENSG00000187867|Vega:OTTHUMG00000181991	paralemmin 3		GO:0005886(plasma membrane)//GO:0005737(cytoplasm)	GO:0005524(ATP binding)//GO:0005515(protein binding)	GO:0001960(negative regulation of cytokine-mediated signaling pathway)//GO:0032496(response to lipopolysaccharide)//GO:0008063(Toll signaling pathway)	ENSG00000187867	-6.08269	-0.99481	4.67487	0.0306071	0.360291	down				28		8	-2.92017	-2.92017	-2.92017	0.786742	-2.92017	-0.46797	PALM3	protein_coding	342979	-	HGNC:HGNC:33274|Ensembl:ENSG00000187867|Vega:OTTHUMG00000181991	paralemmin 3		GO:0005886(plasma membrane)//GO:0005737(cytoplasm)	GO:0005524(ATP binding)//GO:0005515(protein binding)	GO:0001960(negative regulation of cytokine-mediated signaling pathway)//GO:0032496(response to lipopolysaccharide)//GO:0008063(Toll signaling pathway)
chr16	4884781	4885180	diffreps_peak_1537	6.34125	399	ENST00000345988	PPL	13.3781	4.55771e-07	1.58192e-06	down	5493	-	MIM:602871|HGNC:HGNC:9273|Ensembl:ENSG00000118898|HPRD:04187|Vega:OTTHUMG00000129528	periplakin		GO:0005886(plasma membrane)//GO:0070062(extracellular exosome)//GO:0030057(desmosome)//GO:0005739(mitochondrion)//GO:0005634(nucleus)//GO:0005856(cytoskeleton)	GO:0005515(protein binding)//GO:0005200(structural constituent of cytoskeleton)	GO:0031424(keratinization)	ENSG00000118898	-4.01632	2.35885	4.82239	0.0280924	0.353538	down	46	5	1	231	100	111	1.40825	-0.919255	-2.16218	3.73063	2.51406	3.05839	PPL	protein_coding	5493	-	MIM:602871|HGNC:HGNC:9273|Ensembl:ENSG00000118898|HPRD:04187|Vega:OTTHUMG00000129528	periplakin		GO:0005886(plasma membrane)//GO:0070062(extracellular exosome)//GO:0030057(desmosome)//GO:0005739(mitochondrion)//GO:0005634(nucleus)//GO:0005856(cytoskeleton)	GO:0005515(protein binding)//GO:0005200(structural constituent of cytoskeleton)	GO:0031424(keratinization)
chr4	87811361	87811680	diffreps_peak_3468	5.78423	319	ENST00000226284	IBSP	13.2197	1.6435e-06	5.41682e-06	down	3381	BNSP|BSP|BSP-II|SP-II	MIM:147563|HGNC:HGNC:5341|Ensembl:ENSG00000029559|HPRD:00951|Vega:OTTHUMG00000130600	integrin binding sialoprotein	hsa04151(PI3K-Akt signaling pathway)//hsa04510(Focal adhesion)//hsa04512(ECM-receptor interaction)	GO:0031988(membrane-bounded vesicle)//GO:0016020(membrane)//GO:0005576(extracellular region)//GO:0005615(extracellular space)//GO:0031012(extracellular matrix)	GO:0003674(molecular_function)	GO:0071363(cellular response to growth factor stimulus)//GO:0001649(osteoblast differentiation)//GO:0030282(bone mineralization)//GO:0007155(cell adhesion)//GO:0030198(extracellular matrix organization)	ENSG00000029559	-3.39985	7.50079	21.1762	4.18933e-06	0.00322226	down	611	825	88	10061	1164	4624	5.07173	6.03524	3.02984	9.16127	6.02425	8.4164	IBSP	protein_coding	3381	BNSP|BSP|BSP-II|SP-II	MIM:147563|HGNC:HGNC:5341|Ensembl:ENSG00000029559|HPRD:00951|Vega:OTTHUMG00000130600	integrin binding sialoprotein	hsa04151(PI3K-Akt signaling pathway)//hsa04510(Focal adhesion)//hsa04512(ECM-receptor interaction)	GO:0031988(membrane-bounded vesicle)//GO:0016020(membrane)//GO:0005576(extracellular region)//GO:0005615(extracellular space)//GO:0031012(extracellular matrix)	GO:0003674(molecular_function)	GO:0071363(cellular response to growth factor stimulus)//GO:0001649(osteoblast differentiation)//GO:0030282(bone mineralization)//GO:0007155(cell adhesion)//GO:0030198(extracellular matrix organization)
chr22	50466349	50466482	diffreps_peak_3146	6.53338	133	ENST00000348911	SBF1	10.8842	2.92836e-07	1.04133e-06	down	6305	CMT4B3|DENND7A|MTMR5	MIM:603560|HGNC:HGNC:10542|Ensembl:ENSG00000100241|HPRD:06788|Vega:OTTHUMG00000150204	SET binding factor 1		GO:0016021(integral component of membrane)//GO:0005634(nucleus)	GO:0017112(Rab guanyl-nucleotide exchange factor activity)//GO:0008138(protein tyrosine/serine/threonine phosphatase activity)//GO:0019208(phosphatase regulator activity)	GO:0006470(protein dephosphorylation)//GO:0007283(spermatogenesis)//GO:0043087(regulation of GTPase activity)//GO:0043547(positive regulation of GTPase activity)	ENSG00000100241	1.43138	5.68776	6.60144	0.0101896	0.261248	up	629	593	1640	324	279	586	5.11346	5.56002	7.22763	4.2146	3.97276	5.44007	SBF1	protein_coding	6305	CMT4B3|DENND7A|MTMR5	MIM:603560|HGNC:HGNC:10542|Ensembl:ENSG00000100241|HPRD:06788|Vega:OTTHUMG00000150204	SET binding factor 1		GO:0016021(integral component of membrane)//GO:0005634(nucleus)	GO:0017112(Rab guanyl-nucleotide exchange factor activity)//GO:0008138(protein tyrosine/serine/threonine phosphatase activity)//GO:0019208(phosphatase regulator activity)	GO:0006470(protein dephosphorylation)//GO:0007283(spermatogenesis)//GO:0043087(regulation of GTPase activity)//GO:0043547(positive regulation of GTPase activity)
chr2	25246619	25246740	diffreps_peak_2594	5.95462	121	ENST00000264709	DNMT3A	10.3891	1.11015e-06	3.70674e-06	down	1788	DNMT3A2|M.HsaIIIA|TBRS	MIM:602769|HGNC:HGNC:2978|Ensembl:ENSG00000119772|HPRD:04141|Vega:OTTHUMG00000094777	DNA (cytosine-5-)-methyltransferase 3 alpha	hsa00270(Cysteine and methionine metabolism)//	GO:0001741(XY body)//GO:0016363(nuclear matrix)//GO:0005720(nuclear heterochromatin)//GO:0005654(nucleoplasm)//GO:0000791(euchromatin)//GO:0005634(nucleus)//GO:0000775(chromosome, centromeric region)//GO:0005737(cytoplasm)	GO:0003886(DNA (cytosine-5-)-methyltransferase activity)//GO:0003682(chromatin binding)//GO:0042802(identical protein binding)//GO:0045322(unmethylated CpG binding)//GO:0051718(DNA (cytosine-5-)-methyltransferase activity, acting on CpG substrates)//GO:0009008(DNA-methyltransferase activity)//GO:0046872(metal ion binding)//GO:0005515(protein binding)//GO:0003677(DNA binding)	GO:0042220(response to cocaine)//GO:0071230(cellular response to amino acid stimulus)//GO:0010288(response to lead ion)//GO:0010942(positive regulation of cell death)//GO:0007283(spermatogenesis)//GO:0000122(negative regulation of transcription from RNA polymerase II promoter)//GO:0097284(hepatocyte apoptotic process)//GO:0046498(S-adenosylhomocysteine metabolic process)//GO:0030182(neuron differ…	ENSG00000119772	1.31586	5.3968	4.143	0.0418071	0.392906	up	945	606	764	850	174	329	5.69887	5.59122	6.12704	5.5997	3.29889	4.61068	DNMT3A	protein_coding	1788	DNMT3A2|M.HsaIIIA|TBRS	MIM:602769|HGNC:HGNC:2978|Ensembl:ENSG00000119772|HPRD:04141|Vega:OTTHUMG00000094777	DNA (cytosine-5-)-methyltransferase 3 alpha	hsa00270(Cysteine and methionine metabolism)//	GO:0001741(XY body)//GO:0016363(nuclear matrix)//GO:0005720(nuclear heterochromatin)//GO:0005654(nucleoplasm)//GO:0000791(euchromatin)//GO:0005634(nucleus)//GO:0000775(chromosome, centromeric region)//GO:0005737(cytoplasm)	GO:0003886(DNA (cytosine-5-)-methyltransferase activity)//GO:0003682(chromatin binding)//GO:0042802(identical protein binding)//GO:0045322(unmethylated CpG binding)//GO:0051718(DNA (cytosine-5-)-methyltransferase activity, acting on CpG substrates)//GO:0009008(DNA-methyltransferase activity)//GO:0046872(metal ion binding)//GO:0005515(protein binding)//GO:0003677(DNA binding)	GO:0042220(response to cocaine)//GO:0071230(cellular response to amino acid stimulus)//GO:0010288(response to lead ion)//GO:0010942(positive regulation of cell death)//GO:0007283(spermatogenesis)//GO:0000122(negative regulation of transcription from RNA polymerase II promoter)//GO:0097284(hepatocyte apoptotic process)//GO:0046498(S-adenosylhomocysteine metabolic process)//GO:0030182(neuron differ…
chr19	13762521	13762760	diffreps_peak_2262	6.83643	239	ENST00000585844	CCDC130	8.81297	1.45737e-07	5.40676e-07	down	81576	-	HGNC:HGNC:28118|Ensembl:ENSG00000104957|HPRD:11304|Vega:OTTHUMG00000180837	coiled-coil domain containing 130		GO:0005575(cellular_component)	GO:0005515(protein binding)	GO:0009615(response to virus)	ENSG00000104957	2.39369	4.38138	5.78294	0.0161825	0.312818	up	208	474	634	126	81	78	3.52808	5.23789	5.85851	2.86807	2.21786	2.55902	CCDC130	protein_coding	81576	-	HGNC:HGNC:28118|Ensembl:ENSG00000104957|HPRD:11304|Vega:OTTHUMG00000180837	coiled-coil domain containing 130		GO:0005575(cellular_component)	GO:0005515(protein binding)	GO:0009615(response to virus)
chr12	95476070	95476178	diffreps_peak_1040	5.73288	108	ENST00000323666	METAP2	8.3722	1.84976e-06	6.05686e-06	down	10988	MAP2|MNPEP|p67eIF2	MIM:601870|HGNC:HGNC:16672|Ensembl:ENSG00000111142|HPRD:03522|Vega:OTTHUMG00000170280	methionyl aminopeptidase 2		GO:0005886(plasma membrane)//GO:0005737(cytoplasm)//GO:0005829(cytosol)	GO:0070006(metalloaminopeptidase activity)//GO:0004177(aminopeptidase activity)//GO:0046872(metal ion binding)//GO:0044822(poly(A) RNA binding)//GO:0008235(metalloexopeptidase activity)	GO:0022400(regulation of rhodopsin mediated signaling pathway)//GO:0007603(phototransduction, visible light)//GO:0016056(rhodopsin mediated signaling pathway)//GO:0018206(peptidyl-methionine modification)//GO:0016485(protein processing)//GO:0006508(proteolysis)//GO:0070084(protein initiator methionine removal)//GO:0031365(N-terminal protein amino acid modification)	ENSG00000111142	-1.50065	5.48033	6.24404	0.0124612	0.289708	down	710	187	219	1282	1149	761	5.28759	3.90377	4.33117	6.19124	6.00558	5.81605	METAP2	protein_coding	10988	MAP2|MNPEP|p67eIF2	MIM:601870|HGNC:HGNC:16672|Ensembl:ENSG00000111142|HPRD:03522|Vega:OTTHUMG00000170280	methionyl aminopeptidase 2		GO:0005886(plasma membrane)//GO:0005737(cytoplasm)//GO:0005829(cytosol)	GO:0070006(metalloaminopeptidase activity)//GO:0004177(aminopeptidase activity)//GO:0046872(metal ion binding)//GO:0044822(poly(A) RNA binding)//GO:0008235(metalloexopeptidase activity)	GO:0022400(regulation of rhodopsin mediated signaling pathway)//GO:0007603(phototransduction, visible light)//GO:0016056(rhodopsin mediated signaling pathway)//GO:0018206(peptidyl-methionine modification)//GO:0016485(protein processing)//GO:0006508(proteolysis)//GO:0070084(protein initiator methionine removal)//GO:0031365(N-terminal protein amino acid modification)
chr13	91728531	91728665	diffreps_peak_1169	6.24069	134	ENST00000377067	GPC5	7.28986	5.74524e-07	1.97363e-06	down	2262	-	MIM:602446|HGNC:HGNC:4453|Ensembl:ENSG00000179399|HPRD:03902|Vega:OTTHUMG00000017200	glypican 5		GO:0005886(plasma membrane)//GO:0005887(integral component of plasma membrane)//GO:0005576(extracellular region)//GO:0005796(Golgi lumen)//GO:0031225(anchored component of membrane)//GO:0043202(lysosomal lumen)//GO:0005578(proteinaceous extracellular matrix)//GO:0005615(extracellular space)	GO:0043395(heparan sulfate proteoglycan binding)	GO:0006024(glycosaminoglycan biosynthetic process)//GO:0006027(glycosaminoglycan catabolic process)//GO:0044281(small molecule metabolic process)//GO:0006775(fat-soluble vitamin metabolic process)//GO:0005975(carbohydrate metabolic process)//GO:0007603(phototransduction, visible light)//GO:0030204(chondroitin sulfate metabolic process)//GO:0030203(glycosaminoglycan metabolic process)//GO:0001523(…	ENSG00000179399	-3.84271	4.67299	10.2105	0.0013964	0.127632	down	4	26	380	619	588	640	-1.50874	1.13409	5.12222	5.14365	5.04191	5.56687	GPC5	protein_coding	2262	-	MIM:602446|HGNC:HGNC:4453|Ensembl:ENSG00000179399|HPRD:03902|Vega:OTTHUMG00000017200	glypican 5		GO:0005886(plasma membrane)//GO:0005887(integral component of plasma membrane)//GO:0005576(extracellular region)//GO:0005796(Golgi lumen)//GO:0031225(anchored component of membrane)//GO:0043202(lysosomal lumen)//GO:0005578(proteinaceous extracellular matrix)//GO:0005615(extracellular space)	GO:0043395(heparan sulfate proteoglycan binding)	GO:0006024(glycosaminoglycan biosynthetic process)//GO:0006027(glycosaminoglycan catabolic process)//GO:0044281(small molecule metabolic process)//GO:0006775(fat-soluble vitamin metabolic process)//GO:0005975(carbohydrate metabolic process)//GO:0007603(phototransduction, visible light)//GO:0030204(chondroitin sulfate metabolic process)//GO:0030203(glycosaminoglycan metabolic process)//GO:0001523(…
chr11	78209781	78210120	diffreps_peak_801	6.48899	339	ENST00000526425	USP35	6.68158	3.24343e-07	1.14757e-06	down	57558	-	HGNC:HGNC:20061|Ensembl:ENSG00000118369|Vega:OTTHUMG00000166492	ubiquitin specific peptidase 35			GO:0008234(cysteine-type peptidase activity)//GO:0036459(thiol-dependent ubiquitinyl hydrolase activity)//GO:0004843(thiol-dependent ubiquitin-specific protease activity)	GO:0016579(protein deubiquitination)//GO:0006511(ubiquitin-dependent protein catabolic process)	ENSG00000118369	2.12134	4.42319	5.43001	0.0197936	0.325015	up	390	353	571	47	183	184	4.42724	4.8144	5.70788	1.48861	3.37069	3.77843	USP35	protein_coding	57558	-	HGNC:HGNC:20061|Ensembl:ENSG00000118369|Vega:OTTHUMG00000166492	ubiquitin specific peptidase 35			GO:0008234(cysteine-type peptidase activity)//GO:0036459(thiol-dependent ubiquitinyl hydrolase activity)//GO:0004843(thiol-dependent ubiquitin-specific protease activity)	GO:0016579(protein deubiquitination)//GO:0006511(ubiquitin-dependent protein catabolic process)
chr11	71482861	71483017	diffreps_peak_784	6.46962	156	ENST00000319023	NADSYN1	5.00046	3.39141e-07	1.19601e-06	down	55191	-	MIM:608285|HGNC:HGNC:29832|Ensembl:ENSG00000172890|HPRD:16309|Vega:OTTHUMG00000167375	NAD synthetase 1	hsa00760(Nicotinate and nicotinamide metabolism)//	GO:0005737(cytoplasm)//GO:0005829(cytosol)	GO:0005524(ATP binding)//GO:0003952(NAD+ synthase (glutamine-hydrolyzing) activity)//GO:0005515(protein binding)//GO:0016810(hydrolase activity, acting on carbon-nitrogen (but not peptide) bonds)//GO:0004359(glutaminase activity)	GO:0006807(nitrogen compound metabolic process)//GO:0044281(small molecule metabolic process)//GO:0009435(NAD biosynthetic process)//GO:0019674(NAD metabolic process)//GO:0006767(water-soluble vitamin metabolic process)//GO:0006766(vitamin metabolic process)	ENSG00000172890	1.27847	5.42314	4.17887	0.0409311	0.390193	up	602	492	1283	273	503	324	5.05041	5.29147	6.87381	3.96942	4.81763	4.5887	NADSYN1	protein_coding	55191	-	MIM:608285|HGNC:HGNC:29832|Ensembl:ENSG00000172890|HPRD:16309|Vega:OTTHUMG00000167375	NAD synthetase 1	hsa00760(Nicotinate and nicotinamide metabolism)//	GO:0005737(cytoplasm)//GO:0005829(cytosol)	GO:0005524(ATP binding)//GO:0003952(NAD+ synthase (glutamine-hydrolyzing) activity)//GO:0005515(protein binding)//GO:0016810(hydrolase activity, acting on carbon-nitrogen (but not peptide) bonds)//GO:0004359(glutaminase activity)	GO:0006807(nitrogen compound metabolic process)//GO:0044281(small molecule metabolic process)//GO:0009435(NAD biosynthetic process)//GO:0019674(NAD metabolic process)//GO:0006767(water-soluble vitamin metabolic process)//GO:0006766(vitamin metabolic process)
chr16	67968438	67968680	diffreps_peak_1662	5.77819	242	ENST00000316341	SLC12A4	4.04099	1.66652e-06	5.48442e-06	down	6560	KCC1	MIM:604119|HGNC:HGNC:10913|Ensembl:ENSG00000124067|HPRD:04987|Vega:OTTHUMG00000137535	solute carrier family 12 (potassium/chloride transporter), member 4		GO:0005765(lysosomal membrane)//GO:0016020(membrane)//GO:0016021(integral component of membrane)//GO:0005887(integral component of plasma membrane)//GO:0005886(plasma membrane)	GO:0019901(protein kinase binding)//GO:0015379(potassium:chloride symporter activity)//GO:0005215(transporter activity)//GO:0022820(potassium ion symporter activity)	GO:0006821(chloride transport)//GO:0006884(cell volume homeostasis)//GO:0071805(potassium ion transmembrane transport)//GO:1902476(chloride transmembrane transport)//GO:0007268(synaptic transmission)//GO:0055085(transmembrane transport)//GO:0006810(transport)//GO:0006811(ion transport)	ENSG00000124067	1.36436	6.20537	8.13887	0.00433262	0.20229	up	1692	1399	1252	751	621	630	6.53759	6.79598	6.83856	5.42157	5.12038	5.54421	SLC12A4	protein_coding	6560	KCC1	MIM:604119|HGNC:HGNC:10913|Ensembl:ENSG00000124067|HPRD:04987|Vega:OTTHUMG00000137535	solute carrier family 12 (potassium/chloride transporter), member 4		GO:0005765(lysosomal membrane)//GO:0016020(membrane)//GO:0016021(integral component of membrane)//GO:0005887(integral component of plasma membrane)//GO:0005886(plasma membrane)	GO:0019901(protein kinase binding)//GO:0015379(potassium:chloride symporter activity)//GO:0005215(transporter activity)//GO:0022820(potassium ion symporter activity)	GO:0006821(chloride transport)//GO:0006884(cell volume homeostasis)//GO:0071805(potassium ion transmembrane transport)//GO:1902476(chloride transmembrane transport)//GO:0007268(synaptic transmission)//GO:0055085(transmembrane transport)//GO:0006810(transport)//GO:0006811(ion transport)
chr5	173328121	173328600	diffreps_peak_3647	5.64586	479	ENST00000265087	STC2	2.69295	2.26018e-06	7.32395e-06	down	8614	STC-2|STCRP	MIM:603665|HGNC:HGNC:11374|Ensembl:ENSG00000113739|HPRD:04717|Vega:OTTHUMG00000130542	stanniocalcin 2		GO:0005783(endoplasmic reticulum)//GO:0005794(Golgi apparatus)//GO:0048471(perinuclear region of cytoplasm)//GO:0005576(extracellular region)//GO:0005615(extracellular space)	GO:0020037(heme binding)//GO:0019899(enzyme binding)//GO:0005179(hormone activity)//GO:0042803(protein homodimerization activity)	GO:0010629(negative regulation of gene expression)//GO:0006979(response to oxidative stress)//GO:0046697(decidualization)//GO:0030968(endoplasmic reticulum unfolded protein response)//GO:0006874(cellular calcium ion homeostasis)//GO:0033280(response to vitamin D)//GO:0007566(embryo implantation)//GO:2001256(regulation of store-operated calcium entry)//GO:0046885(regulation of hormone biosynthetic…	ENSG00000113739	-1.33045	6.77127	8.06076	0.00452343	0.205296	down	524	699	1374	2064	3286	1952	4.85107	5.79667	6.97256	6.8773	7.5196	7.17297	STC2	protein_coding	8614	STC-2|STCRP	MIM:603665|HGNC:HGNC:11374|Ensembl:ENSG00000113739|HPRD:04717|Vega:OTTHUMG00000130542	stanniocalcin 2		GO:0005783(endoplasmic reticulum)//GO:0005794(Golgi apparatus)//GO:0048471(perinuclear region of cytoplasm)//GO:0005576(extracellular region)//GO:0005615(extracellular space)	GO:0020037(heme binding)//GO:0019899(enzyme binding)//GO:0005179(hormone activity)//GO:0042803(protein homodimerization activity)	GO:0010629(negative regulation of gene expression)//GO:0006979(response to oxidative stress)//GO:0046697(decidualization)//GO:0030968(endoplasmic reticulum unfolded protein response)//GO:0006874(cellular calcium ion homeostasis)//GO:0033280(response to vitamin D)//GO:0007566(embryo implantation)//GO:2001256(regulation of store-operated calcium entry)//GO:0046885(regulation of hormone biosynthetic…
chr20	63520723	63520894	diffreps_peak_2927	5.38227	171	ENST00000370179	PPDPF	2.2116	4.14695e-06	1.30762e-05	down	79144	C20orf149|dJ697K14.9|exdpf	HGNC:HGNC:16142|Ensembl:ENSG00000125534|HPRD:12750|Vega:OTTHUMG00000032978	pancreatic progenitor cell differentiation and proliferation factor				GO:0030154(cell differentiation)//GO:0007275(multicellular organism development)//GO:0001708(cell fate specification)//GO:0031017(exocrine pancreas development)	ENSG00000125534	3.7904	3.94626	6.9929	0.00818337	0.244135	up	234	340	450	131	2	45	3.69617	4.76053	5.36529	2.92322	-2.03674	1.789	PPDPF	protein_coding	79144	C20orf149|dJ697K14.9|exdpf	HGNC:HGNC:16142|Ensembl:ENSG00000125534|HPRD:12750|Vega:OTTHUMG00000032978	pancreatic progenitor cell differentiation and proliferation factor				GO:0030154(cell differentiation)//GO:0007275(multicellular organism development)//GO:0001708(cell fate specification)//GO:0031017(exocrine pancreas development)
chr17	35844701	35844960	diffreps_peak_1868	5.05123	259	ENST00000604841	TAF15	2.02646	8.88738e-06	2.71942e-05	down	8148	Npl3|RBP56|TAF2N|TAFII68	MIM:601574|HGNC:HGNC:11547|Ensembl:ENSG00000270647|HPRD:09031|Vega:OTTHUMG00000188384	TATA-box binding protein associated factor 15	hsa03022(Basal transcription factors)//hsa05202(Transcriptional misregulation in cancer)	GO:0005654(nucleoplasm)//GO:0005634(nucleus)//GO:0005737(cytoplasm)//GO:0005730(nucleolus)	GO:0003676(nucleic acid binding)//GO:0008270(zinc ion binding)//GO:0000166(nucleotide binding)//GO:0044822(poly(A) RNA binding)//GO:0005515(protein binding)//GO:0003677(DNA binding)	GO:0045893(positive regulation of transcription, DNA-templated)	ENSG00000270647	-6.27737	-0.887861	4.91536	0.0266189	0.346893	down				27		12	-2.92017	-2.92017	-2.92017	0.738361	-2.92017	0.0263267	TAF15	protein_coding	8148	Npl3|RBP56|TAF2N|TAFII68	MIM:601574|HGNC:HGNC:11547|Ensembl:ENSG00000270647|HPRD:09031|Vega:OTTHUMG00000188384	TATA-box binding protein associated factor 15	hsa03022(Basal transcription factors)//hsa05202(Transcriptional misregulation in cancer)	GO:0005654(nucleoplasm)//GO:0005634(nucleus)//GO:0005737(cytoplasm)//GO:0005730(nucleolus)	GO:0003676(nucleic acid binding)//GO:0008270(zinc ion binding)//GO:0000166(nucleotide binding)//GO:0044822(poly(A) RNA binding)//GO:0005515(protein binding)//GO:0003677(DNA binding)	GO:0045893(positive regulation of transcription, DNA-templated)
